# Supplementary material for: Antipsychotic drug use complicates assessment of gene expression changes associated with schizophrenia
Source: Transl Psychiatry. 2023 Mar 17;13:93. doi: 10.1038/s41398-023-02392-8 (PMC10023659; doi:10.1038/s41398-023-02392-8)
Supplement: Supplementary file 2 — Supplementary Table S1 [file 41398_2023_2392_MOESM2_ESM.xlsx]

## Sheet: SCZ.Neg
Differential gene expression statistics (limma)
SCZ.Neg vs. control (genes with P<0.05)
Gene stable ID	Gene name	logFC	t	P	FDR
ENSG00000237491	AL669831.5	0.155295	2.23086	0.0268018	0.541526
ENSG00000188290	HES4	-0.172223	-2.08603	0.038245	0.585414
ENSG00000131584	ACAP3	-0.0976125	-2.04049	0.0426167	0.595115
ENSG00000215014	AL645728.1	0.17789	2.38585	0.0179733	0.486
ENSG00000187730	GABRD	-0.124492	-2.3144	0.0216618	0.525303
ENSG00000273936	TNFRSF14	-0.152847	-2.03096	0.0435838	0.596959
ENSG00000158286	RNF207	-0.157061	-2.23514	0.0265149	0.540989
ENSG00000158292	GPR153	-0.203595	-2.43757	0.0156609	0.466895
ENSG00000116273	PHF13	-0.0679758	-2.06087	0.0406106	0.588164
ENSG00000162441	LZIC	-0.0710528	-2.09673	0.0372755	0.584995
ENSG00000116809	ZBTB17	-0.0704242	-2.06712	0.0400113	0.588164
ENSG00000142627	EPHA2	0.410309	2.26864	0.0243591	0.533121
ENSG00000080947	CROCCP3	-0.10169	-2.21994	0.0275467	0.545567
ENSG00000173436	MICOS10	-0.0963047	-2.60931	0.00975885	0.427623
ENSG00000127472	PLA2G5	-0.484612	-3.25185	0.00134582	0.276943
ENSG00000127483	HP1BP3	0.0567978	2.59685	0.0101078	0.431871
ENSG00000117298	ECE1	0.112633	2.10802	0.0362757	0.581033
ENSG00000142794	NBPF3	-0.165853	-2.02486	0.0442117	0.598823
ENSG00000249087	ZNF436-AS1	0.212133	3.57688	0.000436202	0.186673
ENSG00000204178	MACO1	0.0563569	2.21472	0.0279092	0.548881
ENSG00000142675	CNKSR1	-0.224623	-2.09099	0.037793	0.585414
ENSG00000117682	DHDDS	-0.0937916	-3.2688	0.0012716	0.264902
ENSG00000142751	GPN2	0.0531283	2.04227	0.0424386	0.595115
ENSG00000142733	MAP3K6	0.178309	2.49207	0.0135133	0.447556
ENSG00000130766	SESN2	0.149923	2.23521	0.0265103	0.540989
ENSG00000084636	COL16A1	-0.189104	-2.1373	0.0337889	0.571981
ENSG00000160050	CCDC28B	-0.133521	-2.26431	0.0246286	0.533688
ENSG00000160055	TMEM234	-0.128549	-2.53984	0.011851	0.434892
ENSG00000225828	FAM229A	0.179379	2.54358	0.0117288	0.434851
ENSG00000160097	FNDC5	-0.105697	-2.35193	0.0196493	0.506976
ENSG00000121900	TMEM54	-0.103826	-1.97694	0.0494238	0.614067
ENSG00000134686	PHC2	0.143658	3.20154	0.00159045	0.294915
ENSG00000146463	ZMYM4	-0.0595703	-2.39881	0.0173674	0.4832
ENSG00000196182	STK40	-0.141846	-2.50866	0.0129138	0.44745
ENSG00000116922	C1orf109	0.0683907	2.09615	0.0373275	0.584995
ENSG00000090621	PABPC4	0.0524612	2.22772	0.0270144	0.542023
ENSG00000163909	HEYL	0.284007	2.06211	0.0404913	0.588164
ENSG00000168389	MFSD2A	0.258289	2.38515	0.0180067	0.486
ENSG00000259943	AL050341.2	0.118755	2.10797	0.03628	0.581033
ENSG00000179862	CITED4	0.174243	2.51257	0.0127762	0.445595
ENSG00000117411	B4GALT2	-0.151355	-2.69775	0.00757778	0.409008
ENSG00000132781	MUTYH	-0.105185	-1.99192	0.0477417	0.608654
ENSG00000162456	KNCN	-0.232201	-2.14098	0.0334872	0.571981
ENSG00000123472	ATPAF1	-0.0562665	-2.17302	0.0309547	0.561519
ENSG00000162390	ACOT11	-0.182688	-2.59142	0.0102631	0.431871
ENSG00000184313	MROH7	-0.273507	-2.1422	0.033387	0.571981
ENSG00000234807	LINC01135	0.156065	2.06944	0.039791	0.588164
ENSG00000158966	CACHD1	-0.133662	-2.41413	0.0166743	0.478334
ENSG00000162595	DIRAS3	0.209788	2.55755	0.0112825	0.43364
ENSG00000116754	SRSF11	0.0732072	2.72107	0.0070812	0.409008
ENSG00000117069	ST6GALNAC5	0.10828	1.99604	0.047287	0.606784
ENSG00000117151	CTBS	0.163241	2.40368	0.0171444	0.481759
ENSG00000261737	AL049597.2	-0.149299	-2.53696	0.0119457	0.435361
ENSG00000213516	RBMXL1	0.0921559	2.3575	0.0193652	0.501947
ENSG00000223745	CCDC18-AS1	-0.132667	-2.06062	0.0406349	0.588164
ENSG00000235501	AC105942.1	0.105146	2.03491	0.0431806	0.596959
ENSG00000152078	TMEM56	0.124701	2.29688	0.0226621	0.530254
ENSG00000162627	SNX7	0.100149	2.76821	0.00616654	0.409008
ENSG00000233184	AC093157.1	-0.224031	-2.36921	0.0187793	0.493584
ENSG00000215717	TMEM167B	0.101494	2.49975	0.0132329	0.447556
ENSG00000134222	PSRC1	0.179632	2.72473	0.00700614	0.409008
ENSG00000162650	ATXN7L2	-0.122867	-2.09513	0.0374196	0.585414
ENSG00000174151	CYB561D1	-0.115455	-2.24988	0.0255468	0.536147
ENSG00000168765	GSTM4	0.130629	2.88687	0.00431893	0.388348
ENSG00000162775	RBM15	0.0605293	2.63776	0.00900233	0.427019
ENSG00000121933	TMIGD3	0.510992	2.46863	0.0144025	0.459193
ENSG00000116473	RAP1A	0.107547	2.06203	0.0404988	0.588164
ENSG00000226419	SLC16A1-AS1	-0.101929	-1.98571	0.0484333	0.612182
ENSG00000231752	EMBP1	-0.224388	-3.116	0.00210303	0.33746
ENSG00000117262	GPR89A	0.125647	2.27947	0.0236953	0.530687
ENSG00000272031	ANKRD34A	-0.158135	-2.45661	0.0148785	0.459816
ENSG00000131791	PRKAB2	0.156001	3.02289	0.00283166	0.360004
ENSG00000285184	AC244033.2	-0.152012	-3.1801	0.00170672	0.303225
ENSG00000159208	CIART	0.310891	2.25981	0.024912	0.533922
ENSG00000143384	MCL1	0.168169	2.1498	0.0327729	0.568821
ENSG00000143420	ENSA	-0.0666118	-2.01785	0.0449444	0.599972
ENSG00000143398	PIP5K1A	0.0972362	3.37935	0.000873584	0.23096
ENSG00000143373	ZNF687	0.0906301	2.12822	0.0345435	0.574818
ENSG00000143367	TUFT1	0.104877	2.17181	0.0310476	0.561519
ENSG00000178796	RIIAD1	-0.144898	-2.06529	0.0401859	0.588164
ENSG00000159450	TCHH	0.201458	2.33046	0.0207797	0.517725
ENSG00000263163	SLC27A3	0.212362	2.81988	0.00528817	0.40525
ENSG00000160710	ADAR	0.0545074	2.01685	0.0450494	0.599972
ENSG00000160688	FLAD1	-0.113477	-3.08849	0.00229791	0.33746
ENSG00000143590	EFNA3	-0.1527	-2.58302	0.010508	0.43364
ENSG00000163462	TRIM46	-0.10821	-2.18274	0.0302201	0.55609
ENSG00000169231	THBS3	-0.135654	-2.00344	0.0464808	0.605811
ENSG00000160752	FDPS	-0.0815991	-2.30813	0.0220154	0.525303
ENSG00000125462	C1orf61	-0.203706	-2.8043	0.00554024	0.407653
ENSG00000143318	CASQ1	0.146178	2.11821	0.0353927	0.57759
ENSG00000158793	NIT1	-0.0714111	-2.30903	0.0219641	0.525303
ENSG00000198929	NOS1AP	0.104904	2.24317	0.0259835	0.537884
ENSG00000143248	RGS5	-0.141673	-2.22203	0.0274029	0.545279
ENSG00000152382	TADA1	0.0663705	2.08904	0.0379699	0.585414
ENSG00000117479	SLC19A2	0.116537	2.26942	0.0243105	0.532746
ENSG00000117593	DARS2	-0.0753267	-2.03037	0.0436444	0.597288
ENSG00000135870	RC3H1	0.0845461	2.48527	0.0137663	0.451052
ENSG00000143322	ABL2	0.0738709	2.57423	0.0107698	0.43364
ENSG00000153029	MR1	0.141378	2.00503	0.0463086	0.605811
ENSG00000285847	AL713852.1	-0.187436	-2.02945	0.0437386	0.597745
ENSG00000143341	HMCN1	-0.329384	-2.31805	0.0214586	0.524012
ENSG00000237457	LINC01351	-0.159107	-2.32584	0.0210301	0.519563
ENSG00000116852	KIF21B	-0.142392	-2.05156	0.0415164	0.59268
ENSG00000133059	DSTYK	0.0776506	2.78366	0.00589084	0.409008
ENSG00000286198	AL606753.2	-0.453163	-3.08514	0.0023227	0.33746
ENSG00000082512	TRAF5	0.131193	2.16958	0.0312185	0.561829
ENSG00000143494	VASH2	0.254958	2.90357	0.00410415	0.388348
ENSG00000174606	ANGEL2	0.0706261	2.6914	0.00771814	0.409008
ENSG00000152104	PTPN14	-0.107693	-2.27342	0.024064	0.530884
ENSG00000082482	KCNK2	-0.117862	-2.10453	0.036582	0.582952
ENSG00000092978	GPATCH2	0.0603027	2.00899	0.0458836	0.605348
ENSG00000196660	SLC30A10	-0.12095	-2.08891	0.037982	0.585414
ENSG00000272750	AL592148.3	0.203167	2.19064	0.029635	0.554998
ENSG00000272645	GTF2IP20	-0.167022	-2.11402	0.0357532	0.57905
ENSG00000143811	PYCR2	-0.0879439	-2.14882	0.0328517	0.568821
ENSG00000143801	PSEN2	-0.0978123	-2.42725	0.0161002	0.474126
ENSG00000163050	COQ8A	0.076035	2.19673	0.02919	0.552808
ENSG00000181450	ZNF678	0.104976	2.15019	0.0327414	0.568821
ENSG00000143774	GUK1	-0.0863991	-2.55824	0.0112609	0.43364
ENSG00000162931	TRIM17	-0.158779	-2.37142	0.0186701	0.493584
ENSG00000143641	GALNT2	-0.0662455	-2.09715	0.0372384	0.584995
ENSG00000116903	EXOC8	0.105741	3.2832	0.00121157	0.264902
ENSG00000135750	KCNK1	-0.154579	-3.07434	0.00240448	0.343841
ENSG00000152904	GGPS1	-0.0577848	-1.98052	0.0490167	0.613582
ENSG00000091483	FH	-0.0566639	-2.00275	0.0465551	0.605811
ENSG00000162852	CNST	0.111158	2.43089	0.015944	0.472829
ENSG00000153207	AHCTF1	0.0960172	2.97402	0.0033011	0.373146
ENSG00000286015	CR589904.2	-0.353708	-2.73782	0.00674309	0.409008
ENSG00000184731	FAM110C	0.204064	3.203	0.00158279	0.294915
ENSG00000281486	SNTG2	0.351945	2.33128	0.0207355	0.517669
ENSG00000274891	TRAPPC12	-0.0812505	-2.4689	0.0143922	0.459193
ENSG00000134326	CMPK2	0.162371	2.19894	0.02903	0.552689
ENSG00000236790	LINC00299	-0.151249	-2.03172	0.0435056	0.596959
ENSG00000236008	LINC01814	-0.370703	-3.24158	0.00139272	0.280319
ENSG00000151693	ASAP2	-0.0742899	-2.07331	0.0394255	0.588164
ENSG00000134317	GRHL1	-0.139725	-2.15121	0.0326597	0.568144
ENSG00000134324	LPIN1	0.081589	2.73736	0.00675221	0.409008
ENSG00000170745	KCNS3	-0.140565	-2.02382	0.0443199	0.598823
ENSG00000084676	NCOA1	0.0607744	2.78551	0.00585859	0.409008
ENSG00000084710	EFR3B	-0.104801	-2.17807	0.0305715	0.558693
ENSG00000119772	DNMT3A	-0.0921248	-2.18201	0.0302753	0.556309
ENSG00000084693	AGBL5	-0.0894426	-3.00208	0.00302356	0.369707
ENSG00000163793	DNAJC5G	-0.325939	-3.20758	0.00155906	0.294915
ENSG00000138100	TRIM54	-0.284739	-2.71838	0.00713701	0.409008
ENSG00000115204	MPV17	-0.0532232	-1.98155	0.0489011	0.613517
ENSG00000163795	ZNF513	-0.0914283	-2.59603	0.0101311	0.431871
ENSG00000115226	FNDC4	-0.118237	-2.75641	0.00638489	0.409008
ENSG00000213626	LBH	-0.22956	-2.86867	0.00456476	0.395264
ENSG00000119812	FAM98A	-0.068895	-2.13465	0.0340075	0.571981
ENSG00000277354	CRIM1	0.0732048	2.35043	0.0197263	0.508186
ENSG00000171055	FEZ2	0.0810479	2.72535	0.00699331	0.409008
ENSG00000138050	THUMPD2	0.0920261	2.34485	0.0200156	0.511306
ENSG00000162878	PKDCC	-0.16697	-2.62318	0.00938307	0.427019
ENSG00000138032	PPM1B	0.100885	2.55973	0.0112144	0.43364
ENSG00000236824	BCYRN1	-0.290862	-2.12581	0.0347466	0.574818
ENSG00000115239	ASB3	0.109065	2.6679	0.00825906	0.419091
ENSG00000143942	CHAC2	-0.244862	-2.81323	0.00539436	0.40525
ENSG00000170634	ACYP2	-0.0677943	-2.24397	0.0259312	0.537547
ENSG00000237887	RPL23AP32	-0.217183	-2.55535	0.011352	0.43364
ENSG00000085760	MTIF2	-0.0641941	-2.33122	0.0207387	0.517669
ENSG00000162929	KIAA1841	-0.125827	-3.37404	0.000889675	0.23096
ENSG00000270820	AC016727.1	-0.239065	-3.36385	0.000921316	0.232034
ENSG00000186889	TMEM17	-0.111305	-2.06571	0.0401463	0.588164
ENSG00000143951	WDPCP	0.0709364	2.24599	0.0257989	0.537547
ENSG00000124380	SNRNP27	0.0637534	2.47072	0.0143215	0.459193
ENSG00000135625	EGR4	-0.33729	-2.49241	0.0135008	0.447556
ENSG00000273245	AC092653.1	0.206851	2.48532	0.0137645	0.451052
ENSG00000163170	BOLA3	-0.0915721	-2.48643	0.0137228	0.451052
ENSG00000065911	MTHFD2	0.308159	2.20604	0.0285209	0.551053
ENSG00000115353	TACR1	0.125787	2.00452	0.0463643	0.605811
ENSG00000115423	DNAH6	0.0947535	2.24905	0.0256005	0.536147
ENSG00000152284	TCF7L1	-0.172248	-2.16136	0.0318565	0.562387
ENSG00000115041	KCNIP3	-0.219615	-3.39424	0.000829886	0.23096
ENSG00000196843	ARID5A	0.35498	3.57657	0.000436693	0.186673
ENSG00000196872	KIAA1211L	0.116987	1.9773	0.0493822	0.614067
ENSG00000135966	TGFBRAP1	0.0678116	2.27579	0.0239193	0.530687
ENSG00000071051	NCK2	0.0789365	2.49488	0.01341	0.447556
ENSG00000144152	FBLN7	-0.224305	-2.20574	0.0285424	0.551053
ENSG00000188177	ZC3H6	0.09696	3.08285	0.00233986	0.33746
ENSG00000144136	SLC20A1	-0.0878363	-2.32012	0.0213439	0.522512
ENSG00000146556	WASH2P	-0.247366	-2.94054	0.00366281	0.388348
ENSG00000144119	C1QL2	-0.244458	-2.18334	0.0301758	0.55609
ENSG00000115112	TFCP2L1	0.522113	2.53779	0.0119183	0.435302
ENSG00000144230	GPR17	-0.255724	-2.25939	0.0249385	0.533922
ENSG00000173349	SFT2D3	0.117331	2.2849	0.0233685	0.530687
ENSG00000150551	LYPD1	-0.193927	-2.12185	0.0350823	0.575855
ENSG00000226674	TEX41	-0.195432	-2.32907	0.0208546	0.517725
ENSG00000135999	EPC2	0.0560218	2.06054	0.0406424	0.588164
ENSG00000150556	LYPD6B	-0.153592	-2.01952	0.0447687	0.599939
ENSG00000196504	PRPF40A	0.077067	2.2899	0.0230712	0.530687
ENSG00000115290	GRB14	0.231875	2.23766	0.026347	0.539873
ENSG00000172878	METAP1D	-0.11917	-3.01847	0.00287152	0.360004
ENSG00000115844	DLX2	-0.178004	-2.24129	0.0261068	0.537884
ENSG00000116095	PLEKHA3	0.0685713	2.91786	0.00392812	0.388348
ENSG00000138449	SLC40A1	-0.175001	-2.09002	0.0378816	0.585414
ENSG00000236977	ANKRD44-IT1	-0.211962	-2.09315	0.037598	0.585414
ENSG00000247626	MARS2	0.071842	2.0709	0.0396533	0.588164
ENSG00000119013	NDUFB3	-0.0941318	-2.18415	0.0301149	0.55609
ENSG00000155760	FZD7	0.204642	2.12118	0.0351393	0.575956
ENSG00000138439	FAM117B	0.104014	2.62037	0.00945821	0.427019
ENSG00000138400	MDH1B	-0.156998	-2.09312	0.0376004	0.585414
ENSG00000178385	PLEKHM3	0.0630948	2.18634	0.029952	0.556007
ENSG00000138413	IDH1	-0.120739	-2.18884	0.029767	0.554998
ENSG00000197713	RPE	0.0972745	2.95623	0.003489	0.379828
ENSG00000272807	AC007038.2	0.190588	2.893	0.00423891	0.388348
ENSG00000030419	IKZF2	0.239231	2.71631	0.0071801	0.409008
ENSG00000163449	TMEM169	-0.112838	-2.54318	0.011742	0.434851
ENSG00000018280	SLC11A1	0.493131	1.9972	0.0471601	0.606101
ENSG00000171450	CDK5R2	-0.129754	-2.17379	0.0308963	0.561188
ENSG00000272944	AC079834.2	-0.149138	-2.05311	0.0413649	0.592522
ENSG00000085449	WDFY1	0.0633432	2.15387	0.0324473	0.568144
ENSG00000261829	AC009407.1	0.253672	2.46196	0.014665	0.459193
ENSG00000156966	B3GNT7	-0.242595	-2.64862	0.00872788	0.419091
ENSG00000227252	AC105760.2	0.12753	2.01695	0.0450391	0.599972
ENSG00000180902	D2HGDH	-0.130146	-2.40822	0.0169386	0.481759
ENSG00000204099	NEU4	-0.166001	-2.04604	0.0420623	0.595115
ENSG00000280119	AC093642.2	-0.437512	-2.67774	0.00802853	0.414103
ENSG00000144455	SUMF1	-0.0686352	-2.06516	0.0401981	0.588164
ENSG00000114026	OGG1	-0.142153	-3.18003	0.00170714	0.303225
ENSG00000186162	CIDECP1	-0.126389	-2.03845	0.0428227	0.595705
ENSG00000254999	BRK1	-0.0588868	-2.26459	0.0246111	0.533688
ENSG00000144560	VGLL4	-0.0763804	-2.34449	0.0200345	0.511306
ENSG00000132182	NUP210	-0.110759	-1.97938	0.0491457	0.614067
ENSG00000163520	FBLN2	-0.26359	-2.52351	0.0123974	0.444148
ENSG00000154764	WNT7A	-0.27413	-3.29724	0.00115557	0.259989
ENSG00000131370	SH3BP5	0.125416	2.87574	0.00446789	0.393543
ENSG00000154813	DPH3	-0.0938978	-2.5397	0.0118555	0.434892
ENSG00000154814	OXNAD1	0.0581904	2.21145	0.0281382	0.550668
ENSG00000182247	UBE2E2	0.0650689	2.45292	0.0150275	0.460207
ENSG00000170293	CMTM8	0.172174	2.08173	0.0386408	0.586881
ENSG00000182973	CNOT10	-0.0482207	-2.15186	0.032608	0.568144
ENSG00000188167	TMPPE	-0.0973713	-2.20794	0.0283861	0.551053
ENSG00000136059	VILL	-0.198575	-2.75781	0.00635859	0.409008
ENSG00000144659	SLC25A38	0.0913005	2.66158	0.00841018	0.419091
ENSG00000170011	MYRIP	0.114946	2.69729	0.00758785	0.409008
ENSG00000187094	CCK	-0.135488	-2.76848	0.00616165	0.409008
ENSG00000196345	ZKSCAN7	-0.118943	-2.90235	0.00411946	0.388348
ENSG00000088727	KIF9	-0.139473	-3.09302	0.00226468	0.33746
ENSG00000280173	AC104447.1	-0.161615	-2.91189	0.00400071	0.388348
ENSG00000163832	ELP6	-0.0725519	-2.59399	0.0101892	0.431871
ENSG00000114302	PRKAR2A	0.0500171	2.51157	0.0128112	0.445595
ENSG00000178149	DALRD3	-0.1156	-3.00399	0.00300545	0.369707
ENSG00000178057	NDUFAF3	-0.0958939	-2.64012	0.00894218	0.426244
ENSG00000172053	QARS	-0.0824445	-2.11652	0.0355378	0.578828
ENSG00000145022	TCTA	-0.0725206	-2.25434	0.0252599	0.53514
ENSG00000164062	APEH	-0.115526	-2.97334	0.00330805	0.373146
ENSG00000068028	RASSF1	0.109471	2.04168	0.0424969	0.595115
ENSG00000088543	C3orf18	-0.100305	-3.06939	0.00244285	0.343883
ENSG00000164082	GRM2	-0.192879	-2.25793	0.0250309	0.533922
ENSG00000247596	TWF2	-0.0775952	-2.06935	0.0397992	0.588164
ENSG00000168237	GLYCTK	-0.195823	-2.12314	0.0349729	0.575588
ENSG00000010319	SEMA3G	-0.347622	-2.10142	0.0368576	0.58298
ENSG00000010322	NISCH	0.127717	3.43033	0.000732347	0.23096
ENSG00000168273	SMIM4	-0.114234	-2.11059	0.0360509	0.579907
ENSG00000243696	AC006254.1	-0.278879	-2.39581	0.0175062	0.4832
ENSG00000163933	RFT1	0.114827	2.69847	0.00756188	0.409008
ENSG00000163947	ARHGEF3	0.0976287	2.27029	0.024257	0.532267
ENSG00000174840	PDE12	0.0769426	2.55143	0.0114762	0.43364
ENSG00000168291	PDHB	-0.0766773	-2.67942	0.00798982	0.414103
ENSG00000168306	ACOX2	-0.237035	-2.11119	0.0359991	0.579907
ENSG00000163637	PRICKLE2	0.104838	2.72145	0.00707333	0.409008
ENSG00000270562	AC097634.1	-0.192946	-2.07563	0.0392083	0.588164
ENSG00000163605	PPP4R2	0.0814769	2.28289	0.0234894	0.530687
ENSG00000121440	PDZRN3	0.110691	2.04049	0.0426167	0.595115
ENSG00000184500	PROS1	0.131563	2.00568	0.0462395	0.605811
ENSG00000168386	FILIP1L	0.358091	3.33913	0.00100255	0.245173
ENSG00000244119	PDCL3P4	-0.353332	-2.54289	0.0117513	0.434851
ENSG00000163611	SPICE1	0.108411	2.06545	0.0401712	0.588164
ENSG00000121578	B4GALT4	0.0938733	2.30719	0.0220684	0.525303
ENSG00000272758	AC083798.2	-0.332546	-3.47881	0.000618111	0.2086
ENSG00000206527	HACD2	0.0933628	2.62589	0.00931139	0.427019
ENSG00000144909	OSBPL11	0.123233	2.14737	0.0329683	0.568821
ENSG00000114547	ROPN1B	-0.286388	-2.26318	0.0246995	0.533688
ENSG00000163884	KLF15	0.305141	2.97247	0.00331705	0.373146
ENSG00000172771	EFCAB12	0.202737	2.14232	0.0333777	0.571981
ENSG00000250608	AC010210.1	0.139621	2.08624	0.0382258	0.585414
ENSG00000198585	NUDT16	0.0774166	2.7569	0.00637559	0.409008
ENSG00000174640	SLCO2A1	-0.346514	-2.79894	0.00562937	0.407653
ENSG00000158163	DZIP1L	-0.197676	-2.2357	0.0264774	0.540989
ENSG00000138231	DBR1	0.118424	3.02345	0.00282669	0.360004
ENSG00000184432	COPB2	-0.0516093	-2.13435	0.0340328	0.571981
ENSG00000114127	XRN1	0.0744847	2.22223	0.027389	0.545279
ENSG00000261051	AC107021.2	0.264793	2.13593	0.0339021	0.571981
ENSG00000114200	BCHE	-0.225543	-2.68045	0.00796608	0.414103
ENSG00000270135	AC078795.3	0.170524	1.98454	0.0485635	0.612452
ENSG00000173889	PHC3	0.070755	2.62304	0.00938682	0.427019
ENSG00000154310	TNIK	-0.077615	-2.06892	0.0398402	0.588164
ENSG00000279673	AC092919.2	-0.187439	-2.19843	0.0290667	0.552689
ENSG00000252982	RN7SKP234	-0.25862	-2.83586	0.00504051	0.404523
ENSG00000197584	KCNMB2	-0.156493	-2.82355	0.00523026	0.40525
ENSG00000136521	NDUFB5	-0.0556361	-1.99507	0.0473936	0.607073
ENSG00000058056	USP13	0.0774182	2.0588	0.0408105	0.589082
ENSG00000145194	ECE2	-0.242339	-2.60681	0.00982784	0.427623
ENSG00000175166	PSMD2	-0.0496783	-2.2054	0.0285661	0.551053
ENSG00000182580	EPHB3	-0.207626	-2.73335	0.00683184	0.409008
ENSG00000244405	ETV5	-0.161793	-2.15228	0.0325742	0.568144
ENSG00000058866	DGKG	0.177714	3.38305	0.000862524	0.23096
ENSG00000232233	LINC02043	-0.216315	-2.62562	0.0093185	0.427019
ENSG00000175077	RTP1	-0.257154	-2.61561	0.00958657	0.427019
ENSG00000113916	BCL6	0.209157	2.89406	0.00422529	0.388348
ENSG00000163347	CLDN1	-0.40811	-4.04409	7.49791e-05	0.105433
ENSG00000188729	OSTN	-0.346603	-2.67684	0.00804942	0.414103
ENSG00000223812	AC073365.1	0.242159	2.4469	0.0152734	0.461835
ENSG00000145014	TMEM44	0.165685	2.41446	0.0166597	0.478334
ENSG00000114331	ACAP2	0.0907919	2.07719	0.0390623	0.588164
ENSG00000229325	ACAP2-IT1	0.145269	2.57529	0.0107378	0.43364
ENSG00000275426	AC253576.2	0.237155	2.08204	0.0386119	0.586881
ENSG00000182903	ZNF721	0.0826324	2.81499	0.00536609	0.40525
ENSG00000169020	ATP5ME	-0.133877	-2.20482	0.0286075	0.551053
ENSG00000249592	AC139887.2	-0.171915	-2.29923	0.0225256	0.530225
ENSG00000127415	IDUA	-0.177826	-2.73311	0.00683671	0.409008
ENSG00000214367	HAUS3	0.0736897	2.63356	0.00911052	0.427019
ENSG00000063978	RNF4	0.0567645	2.74096	0.00668131	0.409008
ENSG00000087274	ADD1	0.047666	2.33271	0.0206584	0.517669
ENSG00000159788	RGS12	-0.119072	-2.22014	0.0275332	0.545567
ENSG00000173011	TADA2B	0.0774129	2.46516	0.0145389	0.459193
ENSG00000048342	CC2D2A	-0.0919547	-2.16587	0.0315056	0.561829
ENSG00000091490	SEL1L3	-0.142553	-2.65209	0.00864177	0.419091
ENSG00000121897	LIAS	-0.0703846	-2.10323	0.0366971	0.582952
ENSG00000078177	N4BP2	0.116493	2.44762	0.0152437	0.461835
ENSG00000163281	GNPDA2	0.0764529	1.9752	0.0496226	0.614781
ENSG00000145248	SLC10A4	-0.206309	-2.42029	0.0164025	0.477414
ENSG00000226887	ERVMER34-1	0.363861	2.77135	0.00610964	0.409008
ENSG00000128045	RASL11B	0.239292	2.57782	0.0106623	0.43364
ENSG00000134853	PDGFRA	-0.236908	-3.32113	0.00106583	0.256927
ENSG00000128059	PPAT	0.0955112	2.28492	0.0233673	0.530687
ENSG00000283156	AC068620.3	-0.242503	-2.4892	0.0136196	0.44974
ENSG00000145241	CENPC	0.083271	2.71293	0.0072511	0.409008
ENSG00000118804	STBD1	0.137862	2.04092	0.0425735	0.595115
ENSG00000138772	ANXA3	0.23297	2.19137	0.0295807	0.554998
ENSG00000163291	PAQR3	0.105019	2.41808	0.0164995	0.477527
ENSG00000249242	TMEM150C	0.0707963	2.06463	0.0402488	0.588164
ENSG00000118777	ABCG2	-0.340557	-2.29078	0.0230196	0.530687
ENSG00000163644	PPM1K	0.138364	3.48554	0.000603641	0.2086
ENSG00000164035	EMCN	-0.235046	-2.13306	0.0341396	0.573206
ENSG00000164037	SLC9B1	-0.194574	-2.60763	0.00980526	0.427623
ENSG00000138780	GSTCD	0.0826114	2.18752	0.0298648	0.554998
ENSG00000164023	SGMS2	0.165629	2.19823	0.0290812	0.552689
ENSG00000260526	AC109347.1	0.193705	2.83763	0.00501363	0.404523
ENSG00000138653	NDST4	-0.218567	-2.50707	0.0129702	0.447556
ENSG00000145388	METTL14	0.0869546	2.85384	0.00477454	0.399118
ENSG00000150961	SEC24D	0.143445	2.82254	0.00524607	0.40525
ENSG00000138735	PDE5A	-0.329965	-3.94928	0.000108609	0.114542
ENSG00000186867	QRFPR	-0.213324	-2.14404	0.0332373	0.571708
ENSG00000138741	TRPC3	-0.206507	-2.54599	0.0116507	0.434851
ENSG00000164074	ABHD18	0.0628131	2.0549	0.0411897	0.591519
ENSG00000251372	LINC00499	-0.395436	-2.3627	0.0191026	0.497434
ENSG00000170185	USP38	0.0967681	2.16129	0.0318622	0.562387
ENSG00000164164	OTUD4	0.0596374	1.9808	0.0489851	0.613582
ENSG00000170365	SMAD1	0.123853	2.65593	0.00854731	0.419091
ENSG00000270681	AC095055.1	0.370051	2.75043	0.00649816	0.409008
ENSG00000052795	FNIP2	0.120333	4.14874	4.94313e-05	0.0880861
ENSG00000250486	FAM218A	0.170929	2.36525	0.0189755	0.495927
ENSG00000170088	TMEM192	0.103887	3.73919	0.000241049	0.147672
ENSG00000248774	AC097534.1	0.255292	2.97682	0.0032724	0.373146
ENSG00000173320	STOX2	0.0699802	2.60707	0.0098206	0.427623
ENSG00000109762	SNX25	-0.0783105	-2.22902	0.026926	0.541526
ENSG00000164344	KLKB1	-0.465659	-3.40309	0.000804916	0.23096
ENSG00000286169	AHRR	-0.410212	-3.58238	0.000427669	0.186673
ENSG00000225138	SLC9A3-AS1	-0.221628	-2.19211	0.029527	0.554998
ENSG00000049656	CLPTM1L	-0.0543483	-2.47828	0.0140306	0.454419
ENSG00000112902	SEMA5A	-0.139512	-2.39605	0.0174951	0.4832
ENSG00000183666	GUSBP1	0.218955	2.02574	0.0441214	0.598823
ENSG00000279923	AC022417.1	0.156902	2.19423	0.0293715	0.554379
ENSG00000145623	OSMR	0.449229	2.5922	0.0102406	0.431871
ENSG00000248668	OXCT1-AS1	0.268309	2.47444	0.0141777	0.45698
ENSG00000205765	C5orf51	0.112814	2.63603	0.00904689	0.427019
ENSG00000151876	FBXO4	0.118805	2.32168	0.021258	0.522378
ENSG00000177453	NIM1K	0.106482	2.58074	0.0105754	0.43364
ENSG00000172239	PAIP1	0.0576305	2.23467	0.0265461	0.540989
ENSG00000272335	AC093297.2	0.102551	2.27555	0.0239334	0.530687
ENSG00000164258	NDUFS4	-0.063827	-2.11655	0.0355358	0.578828
ENSG00000249436	AC008780.2	-0.205399	-2.29812	0.0225898	0.530254
ENSG00000164197	RNF180	0.0776922	2.39491	0.0175477	0.4832
ENSG00000153006	SREK1IP1	0.0755214	2.19705	0.0291662	0.552808
ENSG00000049192	ADAMTS6	-0.126814	-2.20952	0.0282744	0.551053
ENSG00000253251	SHLD3	0.135572	2.98824	0.0031576	0.372596
ENSG00000153044	CENPH	0.179426	2.54695	0.0116199	0.434851
ENSG00000164326	CARTPT	0.429035	2.17776	0.0305947	0.558693
ENSG00000157107	FCHO2	0.0953042	2.97574	0.0032834	0.373146
ENSG00000248673	LINC01331	-0.243357	-2.06147	0.0405527	0.588164
ENSG00000198780	FAM169A	0.0670928	2.12292	0.0349915	0.575588
ENSG00000152413	HOMER1	-0.111147	-2.0313	0.0435487	0.596959
ENSG00000131730	CKMT2	-0.222814	-2.73803	0.00673892	0.409008
ENSG00000145681	HAPLN1	-0.169744	-2.41928	0.0164467	0.477414
ENSG00000127184	COX7C	-0.127245	-2.31972	0.0213662	0.522512
ENSG00000245526	LINC00461	-0.153506	-2.88962	0.00428294	0.388348
ENSG00000118985	ELL2	0.104552	2.26064	0.0248595	0.533688
ENSG00000184349	EFNA5	0.076749	2.04445	0.0422202	0.595115
ENSG00000134986	NREP	-0.0881835	-2.02617	0.0440767	0.598823
ENSG00000134982	APC	-0.0755645	-2.01265	0.0454937	0.603507
ENSG00000151304	SRFBP1	0.0590313	2.25282	0.0253572	0.535483
ENSG00000113083	LOX	0.270038	2.45414	0.014978	0.460057
ENSG00000168944	CEP120	0.0887486	2.95393	0.00351395	0.380093
ENSG00000113368	LMNB1	0.106789	2.08535	0.0383078	0.585414
ENSG00000164405	UQCRQ	-0.12057	-3.2095	0.00154915	0.294915
ENSG00000072364	AFF4	0.0541044	2.5189	0.0125557	0.444161
ENSG00000181904	C5orf24	0.0648949	2.22152	0.0274381	0.545336
ENSG00000152377	SPOCK1	0.100707	2.06694	0.0400287	0.588164
ENSG00000120729	MYOT	0.281274	2.08751	0.0381098	0.585414
ENSG00000112983	BRD8	0.0523753	2.2303	0.0268399	0.541526
ENSG00000120738	EGR1	-0.307528	-2.21417	0.0279476	0.548997
ENSG00000176087	SLC35A4	-0.0705406	-2.18142	0.0303194	0.556309
ENSG00000131495	NDUFA2	-0.0613324	-1.9926	0.047666	0.608654
ENSG00000113555	PCDH12	-0.364723	-2.46048	0.0147241	0.459416
ENSG00000231185	SPRY4-AS1	-0.33432	-3.59214	0.000412893	0.186673
ENSG00000113580	NR3C1	-0.0771645	-2.31573	0.0215875	0.525303
ENSG00000133706	LARS	-0.056404	-2.53992	0.0118484	0.434892
ENSG00000249669	CARMN	-0.520072	-2.3087	0.021983	0.525303
ENSG00000037749	MFAP3	0.069747	2.27283	0.0241004	0.530884
ENSG00000155508	CNOT8	0.0642951	2.12211	0.0350599	0.575855
ENSG00000113272	THG1L	0.107212	2.2341	0.0265843	0.541114
ENSG00000249738	AC008691.1	-0.384307	-3.5602	0.000463079	0.186673
ENSG00000170214	ADRA1B	-0.197381	-2.69117	0.00772327	0.409008
ENSG00000280776	LINC01202	-0.193668	-2.20104	0.0288781	0.552689
ENSG00000204764	RANBP17	0.119632	2.17698	0.0306536	0.558693
ENSG00000214357	NEURL1B	0.149216	2.30868	0.0219839	0.525303
ENSG00000113734	BNIP1	-0.111534	-2.5828	0.0105146	0.43364
ENSG00000204677	FAM153C	-0.187369	-2.52955	0.0121926	0.438674
ENSG00000145912	NHP2	-0.0581839	-2.06337	0.04037	0.588164
ENSG00000087116	ADAMTS2	0.450726	4.13515	5.22022e-05	0.0880861
ENSG00000131459	GFPT2	0.104377	2.18127	0.030331	0.556309
ENSG00000168994	PXDC1	0.185317	2.03095	0.043585	0.596959
ENSG00000124784	RIOK1	-0.0639934	-2.0079	0.0460005	0.60547
ENSG00000168566	SNRNP48	0.10754	2.13152	0.0342675	0.57364
ENSG00000137210	TMEM14B	-0.066727	-2.22977	0.0268757	0.541526
ENSG00000153157	SYCP2L	0.145907	2.22047	0.0275101	0.545567
ENSG00000078401	EDN1	0.402026	2.27714	0.0238367	0.530687
ENSG00000008083	JARID2	0.0973191	2.77766	0.00599655	0.409008
ENSG00000187566	NHLRC1	0.138884	2.27244	0.0241245	0.530884
ENSG00000278637	HIST1H4A	-0.169429	-2.01177	0.0455869	0.603794
ENSG00000146109	ABT1	0.0814955	2.27754	0.0238126	0.530687
ENSG00000197238	HIST1H4J	-0.602082	-2.03958	0.042708	0.595115
ENSG00000197279	ZNF165	-0.167838	-2.51161	0.0128097	0.445595
ENSG00000197062	ZSCAN26	-0.0934315	-2.45739	0.0148473	0.459694
ENSG00000137338	PGBD1	0.0849181	2.08643	0.0382083	0.585414
ENSG00000158691	ZSCAN12	0.0882469	2.4068	0.0170026	0.481759
ENSG00000237071	TRIM27	0.0574474	2.02464	0.0442349	0.598823
ENSG00000234852	ZBTB12	-0.146228	-2.26114	0.0248278	0.533688
ENSG00000226467	AGPAT1	-0.0666915	-2.58562	0.0104316	0.43364
ENSG00000161896	IP6K3	0.484871	1.9987	0.0469958	0.605811
ENSG00000137309	HMGA1	-0.0704786	-1.9822	0.0488271	0.613517
ENSG00000096060	FKBP5	0.659229	3.73477	0.00024504	0.147672
ENSG00000112062	MAPK14	0.0810299	3.37847	0.000876241	0.23096
ENSG00000137193	PIM1	0.226832	2.50353	0.0130967	0.447556
ENSG00000137413	TAF8	0.0713933	2.30798	0.0220238	0.525303
ENSG00000124587	PEX6	-0.158265	-2.08512	0.038329	0.585414
ENSG00000112667	DNPH1	-0.117091	-2.25866	0.0249848	0.533922
ENSG00000124574	ABCC10	-0.12767	-2.26607	0.0245188	0.533688
ENSG00000171462	DLK2	-0.234979	-2.87217	0.00451657	0.394884
ENSG00000204052	LRRC73	-0.139003	-2.58734	0.0103814	0.43364
ENSG00000096080	MRPS18A	-0.0780469	-2.67226	0.00815607	0.417047
ENSG00000196284	SUPT3H	-0.132909	-2.91345	0.00398164	0.388348
ENSG00000146151	HMGCLL1	0.0979437	1.97794	0.0493094	0.614067
ENSG00000124749	COL21A1	0.150657	2.63696	0.00902286	0.427019
ENSG00000168116	KIAA1586	0.0932162	2.3215	0.0212679	0.522378
ENSG00000112210	RAB23	0.0657391	1.99771	0.0471046	0.606101
ENSG00000112280	COL9A1	-0.190237	-2.3055	0.0221652	0.525303
ENSG00000119900	OGFRL1	0.123764	2.17394	0.0308852	0.561188
ENSG00000119899	SLC17A5	0.0636168	2.06145	0.0405547	0.588164
ENSG00000112695	COX7A2	-0.117304	-2.49668	0.0133443	0.447556
ENSG00000231533	AL078601.2	-0.15501	-2.29414	0.0228218	0.530254
ENSG00000013392	RWDD2A	0.0756852	2.11178	0.0359475	0.579907
ENSG00000146278	PNRC1	0.0957709	2.36814	0.0188319	0.493584
ENSG00000152034	MCHR2	-0.178588	-2.23742	0.0263634	0.539873
ENSG00000081087	OSTM1	0.0694379	2.08384	0.0384461	0.585916
ENSG00000135537	AFG1L	-0.0927015	-2.75092	0.00648884	0.409008
ENSG00000118689	FOXO3	0.0955629	3.521	0.000532519	0.195342
ENSG00000080546	SESN1	0.177253	3.68849	0.000290742	0.163533
ENSG00000135596	MICAL1	-0.153897	-2.40091	0.017271	0.4832
ENSG00000112365	ZBTB24	0.0765062	2.16418	0.0316365	0.561829
ENSG00000189241	TSPYL1	0.0797014	2.03286	0.0433889	0.596959
ENSG00000216809	AL589993.1	-0.211164	-2.15625	0.0322585	0.566421
ENSG00000025156	HSF2	0.121595	3.29776	0.00115355	0.259989
ENSG00000146352	CLVS2	0.11432	2.2453	0.025844	0.537547
ENSG00000111912	NCOA7	0.0814778	2.01722	0.0450105	0.599972
ENSG00000286215	AL356534.1	0.218548	3.56782	0.000450616	0.186673
ENSG00000146374	RSPO3	0.176518	2.10574	0.0364759	0.582855
ENSG00000112282	MED23	0.0578851	2.39672	0.0174638	0.4832
ENSG00000236166	AL021408.1	-0.196975	-2.24401	0.0259287	0.537547
ENSG00000029363	BCLAF1	0.0658673	2.00822	0.0459663	0.60547
ENSG00000229036	VDAC1P8	0.169121	2.37444	0.0185225	0.492204
ENSG00000112038	OPRM1	0.167694	2.06917	0.0398168	0.588164
ENSG00000146426	TIAM2	0.193294	3.24099	0.00139545	0.280319
ENSG00000271265	AL355297.3	-0.192464	-2.33809	0.0203713	0.515361
ENSG00000271551	AL355297.4	-0.201127	-2.46381	0.0145917	0.459193
ENSG00000146457	WTAP	0.0666052	2.136	0.0338963	0.571981
ENSG00000146453	PNLDC1	0.223153	2.0679	0.0399373	0.588164
ENSG00000184465	WDR27	-0.100414	-2.29532	0.0227531	0.530254
ENSG00000230487	PSMG3-AS1	-0.158861	-2.30476	0.0222071	0.525557
ENSG00000136297	MMD2	-0.419943	-3.71284	0.000265778	0.154646
ENSG00000159904	ZNF890P	-0.226653	-2.13621	0.0338785	0.571981
ENSG00000164654	MIOS	0.0840693	2.4583	0.0148111	0.459416
ENSG00000189043	NDUFA4	-0.0874886	-2.04595	0.0420708	0.595115
ENSG00000105866	SP4	0.071577	2.45552	0.0149223	0.460057
ENSG00000122550	KLHL7	0.0682569	1.99094	0.0478502	0.608986
ENSG00000070882	OSBPL3	-0.136327	-2.73628	0.00677352	0.409008
ENSG00000122574	WIPF3	0.146552	2.30987	0.0219166	0.525303
ENSG00000164600	NEUROD6	-0.286984	-3.46881	0.000640217	0.211824
ENSG00000106341	PPP1R17	-0.316192	-2.5055	0.0130264	0.447556
ENSG00000273014	AC018645.2	0.141082	2.18957	0.0297131	0.554998
ENSG00000065883	CDK13	0.0527226	2.9126	0.00399207	0.388348
ENSG00000228903	RASA4CP	-0.150602	-2.06549	0.040167	0.588164
ENSG00000235314	LINC00957	-0.15155	-2.65129	0.00866155	0.419091
ENSG00000105968	H2AFV	0.0661473	2.73837	0.00673218	0.409008
ENSG00000146676	PURB	0.0730005	2.07488	0.0392785	0.588164
ENSG00000136280	CCM2	-0.0769044	-2.38032	0.0182381	0.486944
ENSG00000122679	RAMP3	-0.182502	-2.36952	0.0187639	0.493584
ENSG00000136205	TNS3	-0.313646	-3.82559	0.000174366	0.147113
ENSG00000136273	HUS1	-0.0608565	-2.27427	0.0240118	0.530884
ENSG00000132436	FIGNL1	0.0993875	2.48633	0.0137266	0.451052
ENSG00000129103	SUMF2	-0.107687	-2.44548	0.0153319	0.461982
ENSG00000196247	ZNF107	0.115105	1.98681	0.0483096	0.611077
ENSG00000146757	ZNF92	0.140645	2.85034	0.00482518	0.399118
ENSG00000179406	LINC00174	-0.16419	-2.14755	0.0329537	0.568821
ENSG00000106609	TMEM248	0.058044	2.69398	0.00766082	0.409008
ENSG00000106610	STAG3L4	-0.102514	-2.20037	0.0289263	0.552689
ENSG00000176410	DNAJC30	-0.0944212	-2.35238	0.0196263	0.506976
ENSG00000106077	ABHD11	-0.103719	-2.28917	0.0231147	0.530687
ENSG00000263001	GTF2I	-0.057928	-1.97254	0.0499275	0.616747
ENSG00000127947	PTPN12	0.0556652	2.00994	0.0457825	0.604487
ENSG00000075213	SEMA3A	0.205456	2.66536	0.00831949	0.419091
ENSG00000135185	TMEM243	0.107226	1.99897	0.046967	0.605811
ENSG00000006634	DBF4	0.104549	2.25453	0.0252476	0.53514
ENSG00000001631	KRIT1	0.082169	2.5518	0.0114644	0.43364
ENSG00000127993	RBM48	0.0912323	2.39198	0.0176844	0.485215
ENSG00000234545	FAM133B	0.0704395	2.04965	0.0417052	0.594326
ENSG00000242265	PEG10	0.106555	2.24051	0.0261587	0.537965
ENSG00000231764	DLX6-AS1	-0.210767	-2.40434	0.0171145	0.481759
ENSG00000105880	DLX5	-0.18087	-2.12071	0.035179	0.575956
ENSG00000237818	RPS3AP29	-0.22437	-2.46454	0.0145632	0.459193
ENSG00000241468	ATP5MF	-0.101324	-2.77443	0.00605416	0.409008
ENSG00000146833	TRIM4	0.0953034	2.3039	0.0222562	0.525982
ENSG00000221838	AP4M1	-0.0933997	-2.29404	0.0228275	0.530254
ENSG00000214309	MBLAC1	-0.149739	-2.73947	0.0067106	0.409008
ENSG00000188186	LAMTOR4	-0.0919133	-2.71844	0.00713566	0.409008
ENSG00000106351	AGFG2	0.164063	4.14609	4.99605e-05	0.0880861
ENSG00000106366	SERPINE1	0.544915	2.07571	0.0392004	0.588164
ENSG00000161036	LRWD1	-0.112937	-2.96799	0.0033637	0.375713
ENSG00000128606	LRRC17	-0.322257	-3.55786	0.000466985	0.186673
ENSG00000187416	LHFPL3	-0.214918	-3.26961	0.00126818	0.264902
ENSG00000272918	AC005070.3	0.104374	2.04734	0.0419335	0.595115
ENSG00000253276	CCDC71L	0.136732	2.7448	0.00660655	0.409008
ENSG00000005249	PRKAR2B	0.112399	2.42789	0.0160728	0.474126
ENSG00000105879	CBLL1	0.0622408	2.13919	0.0336336	0.571981
ENSG00000105971	CAV2	0.219428	2.93545	0.00372083	0.388348
ENSG00000128534	LSM8	0.0937358	2.39478	0.0175537	0.4832
ENSG00000106034	CPED1	-0.294765	-2.45068	0.0151185	0.461319
ENSG00000188050	RNF133	0.398262	3.37952	0.000873074	0.23096
ENSG00000164675	IQUB	0.113137	2.09027	0.0378585	0.585414
ENSG00000106299	WASL	0.0665358	2.0487	0.041799	0.594702
ENSG00000135245	HILPDA	0.397123	2.16952	0.0312234	0.561829
ENSG00000272701	MESTIT1	-0.28659	-3.18175	0.00169752	0.303225
ENSG00000285106	AC016831.7	0.148416	1.97538	0.0496014	0.614781
ENSG00000122779	TRIM24	0.0779954	2.65004	0.00869255	0.419091
ENSG00000146966	DENND2A	-0.0932308	-2.03922	0.042745	0.595115
ENSG00000090266	NDUFB2	-0.148322	-4.26779	3.04743e-05	0.0880861
ENSG00000127366	TAS2R5	-0.226302	-2.40434	0.0171143	0.481759
ENSG00000197448	GSTK1	0.0549077	2.03144	0.0435344	0.596959
ENSG00000181220	ZNF746	0.0721144	2.29511	0.0227651	0.530254
ENSG00000197558	SSPO	-0.279879	-2.34251	0.0201384	0.512541
ENSG00000164896	FASTK	-0.0737097	-2.55399	0.011395	0.43364
ENSG00000013374	NUB1	0.0618501	2.55625	0.0113235	0.43364
ENSG00000273344	PAXIP1-AS1	0.179869	2.86673	0.00459182	0.395318
ENSG00000253230	LINC00599	-0.192675	-2.24027	0.0261745	0.537965
ENSG00000255310	AF131215.5	-0.133207	-2.9113	0.00400803	0.388348
ENSG00000003989	SLC7A2	0.380077	2.58649	0.0104062	0.43364
ENSG00000104613	INTS10	0.0725481	2.79609	0.00567728	0.407653
ENSG00000175445	LPL	0.342744	2.49946	0.0132432	0.447556
ENSG00000168453	HR	-0.138195	-2.08981	0.0378999	0.585414
ENSG00000168495	POLR3D	-0.0779655	-2.00865	0.0459207	0.605363
ENSG00000179388	EGR3	-0.189602	-2.46463	0.0145598	0.459193
ENSG00000120915	EPHX2	-0.230233	-2.83739	0.00501737	0.404523
ENSG00000214050	FBXO16	-0.132758	-2.75044	0.00649787	0.409008
ENSG00000253457	SMIM18	-0.157835	-2.6617	0.00840713	0.419091
ENSG00000129696	TTI2	0.117272	2.90842	0.00404352	0.388348
ENSG00000133878	DUSP26	0.0902103	2.70188	0.00748762	0.409008
ENSG00000020181	ADGRA2	-0.189835	-2.41746	0.016527	0.477527
ENSG00000158669	GPAT4	0.0679082	2.9809	0.00323098	0.373146
ENSG00000120925	RNF170	-0.0603862	-2.2286	0.0269545	0.541526
ENSG00000221869	CEBPD	0.360134	2.6163	0.00956796	0.427019
ENSG00000272076	AC090186.1	0.172415	2.02544	0.0441521	0.598823
ENSG00000082556	OPRK1	0.192884	2.27641	0.0238814	0.530687
ENSG00000180828	BHLHE22	0.133888	2.09703	0.037249	0.584995
ENSG00000147571	CRH	-0.380466	-2.37625	0.0184343	0.490632
ENSG00000104313	EYA1	-0.223464	-2.1272	0.0346295	0.574818
ENSG00000147601	TERF1	0.0542647	2.45421	0.0149755	0.460057
ENSG00000104369	JPH1	0.0852622	2.10082	0.0369103	0.583169
ENSG00000171033	PKIA	0.132218	2.6929	0.00768476	0.409008
ENSG00000260398	AC068700.1	0.173733	2.40336	0.0171588	0.481759
ENSG00000076641	PAG1	0.0872733	2.20326	0.028719	0.551942
ENSG00000133731	IMPA1	0.112888	2.58159	0.0105501	0.43364
ENSG00000205133	TRIQK	0.0764973	2.16304	0.0317254	0.561829
ENSG00000164951	PDP1	0.111989	2.36802	0.0188377	0.493584
ENSG00000034677	RNF19A	0.108796	3.30187	0.00113767	0.259989
ENSG00000187955	COL14A1	-0.291096	-2.50293	0.0131183	0.447556
ENSG00000136986	DERL1	0.0557343	2.12875	0.0344992	0.574818
ENSG00000282164	PEG13	0.0928351	2.04476	0.0421894	0.595115
ENSG00000022567	SLC45A4	-0.101687	-2.18959	0.0297117	0.554998
ENSG00000181790	ADGRB1	-0.167217	-2.56642	0.0110073	0.43364
ENSG00000278243	TSTA3	-0.109076	-2.6496	0.00870335	0.419091
ENSG00000276340	ZNF623	0.0548486	2.09354	0.0375629	0.585414
ENSG00000197858	GPAA1	-0.0633948	-1.98197	0.0488529	0.613517
ENSG00000179091	CYC1	-0.0617441	-2.15704	0.0321964	0.565918
ENSG00000261678	SCRT1	-0.178699	-2.61544	0.0095911	0.427019
ENSG00000147799	ARHGAP39	0.0929299	2.06383	0.0403262	0.588164
ENSG00000197363	ZNF517	-0.130745	-2.76552	0.00621569	0.409008
ENSG00000120158	RCL1	0.0803155	2.00051	0.0467982	0.605811
ENSG00000096968	JAK2	0.106236	3.13101	0.00200324	0.33746
ENSG00000107036	RIC1	0.0696119	2.5999	0.0100212	0.431871
ENSG00000137038	DMAC1	-0.0874054	-2.13049	0.0343538	0.574515
ENSG00000225706	PTPRD-AS1	-0.155393	-2.01919	0.0448039	0.599939
ENSG00000265735	RN7SL5P	-0.371675	-2.18809	0.029823	0.554998
ENSG00000153714	LURAP1L	0.221459	2.80066	0.00560064	0.407653
ENSG00000225472	AL136366.1	-0.28581	-2.28435	0.0234018	0.530687
ENSG00000147874	HAUS6	0.10389	2.38249	0.0181339	0.486416
ENSG00000147872	PLIN2	0.245689	2.03955	0.0427109	0.595115
ENSG00000260947	AL356489.2	-0.162247	-2.26803	0.0243966	0.53325
ENSG00000010438	PRSS3	-0.640013	-2.67771	0.00802918	0.414103
ENSG00000168913	ENHO	-0.156061	-2.04473	0.0421924	0.595115
ENSG00000213930	GALT	-0.0928785	-1.99718	0.047162	0.606101
ENSG00000107175	CREB3	-0.0526717	-2.39909	0.0173546	0.4832
ENSG00000281649	EBLN3P	0.0543783	2.07109	0.0396347	0.588164
ENSG00000237238	BMS1P10	-0.598284	-2.36445	0.0190153	0.495927
ENSG00000119138	KLF9	0.180488	3.73643	0.000243531	0.147672
ENSG00000156017	CARNMT1	-0.109382	-2.73188	0.00686128	0.409008
ENSG00000254473	AL354920.1	-0.148197	-2.05699	0.040986	0.59111
ENSG00000196730	DAPK1	0.0947019	2.19492	0.0293215	0.554318
ENSG00000090054	SPTLC1	0.0587449	2.13573	0.0339182	0.571981
ENSG00000226721	EEF1DP2	-0.18202	-2.0272	0.0439702	0.598823
ENSG00000081386	ZNF510	0.0671831	2.37239	0.0186229	0.493316
ENSG00000277103	AL445670.1	-0.228035	-2.02497	0.0442005	0.598823
ENSG00000196116	TDRD7	-0.0958962	-3.10661	0.00216779	0.33746
ENSG00000136842	TMOD1	0.113466	2.15316	0.0325044	0.568144
ENSG00000276539	PLPPR1	-0.200607	-2.20107	0.0288759	0.552689
ENSG00000136870	ZNF189	0.16653	3.48145	0.000612398	0.2086
ENSG00000106771	TMEM245	0.07642	2.68969	0.00775646	0.409008
ENSG00000106780	MEGF9	0.0659716	2.13776	0.0337512	0.571981
ENSG00000106804	C5	-0.134303	-2.32659	0.0209894	0.519318
ENSG00000261534	AL596244.1	-0.119186	-1.99335	0.0475833	0.608273
ENSG00000119421	NDUFA8	-0.100807	-3.13681	0.00196589	0.335074
ENSG00000186130	ZBTB6	0.0781767	2.03537	0.0431342	0.596959
ENSG00000169155	ZBTB43	0.0613756	2.20803	0.0283798	0.551053
ENSG00000136859	ANGPTL2	-0.28021	-2.06089	0.0406085	0.588164
ENSG00000136830	FAM129B	-0.124257	-2.06856	0.0398749	0.588164
ENSG00000187024	PTRH1	-0.117964	-2.3062	0.0221252	0.525303
ENSG00000148334	PTGES2	-0.100921	-2.91216	0.0039975	0.388348
ENSG00000171159	C9orf16	-0.105246	-2.38133	0.0181894	0.486416
ENSG00000188483	IER5L	-0.173461	-2.00328	0.0464983	0.605811
ENSG00000136819	C9orf78	0.0473753	2.29213	0.0229398	0.530254
ENSG00000165695	AK8	0.183124	2.14616	0.0330658	0.56992
ENSG00000165643	SOHLH1	-0.171069	-2.10991	0.0361108	0.580317
ENSG00000238058	AL355574.1	-0.118242	-2.08309	0.0385152	0.586029
ENSG00000165661	QSOX2	0.0870087	2.22536	0.0271752	0.543479
ENSG00000213213	CCDC183	0.326563	3.53995	0.000497824	0.186673
ENSG00000054148	PHPT1	-0.0913831	-2.27704	0.0238431	0.530687
ENSG00000177943	MAMDC4	-0.246008	-2.25265	0.025368	0.535483
ENSG00000184925	LCN12	-0.253841	-2.19817	0.0290854	0.552689
ENSG00000225140	AL358216.1	0.414249	2.11107	0.0360094	0.579907
ENSG00000185736	ADARB2	-0.190995	-2.20433	0.0286424	0.551097
ENSG00000123243	ITIH5	-0.29891	-2.09952	0.0370262	0.583673
ENSG00000270111	CELF2-DT	-0.154585	-2.46498	0.0145459	0.459193
ENSG00000151468	CCDC3	0.133974	2.61945	0.00948296	0.427019
ENSG00000120594	PLXDC2	0.13897	2.10138	0.036861	0.58298
ENSG00000204682	CASC10	-0.142937	-1.98922	0.0480404	0.609958
ENSG00000279631	AL158211.5	-0.147053	-2.22927	0.0269093	0.541526
ENSG00000151023	ENKUR	-0.199935	-2.59208	0.0102442	0.431871
ENSG00000185875	THNSL1	-0.0939086	-2.21531	0.0278678	0.548767
ENSG00000230445	LRRC37A6P	-0.228351	-2.28257	0.0235085	0.530687
ENSG00000272983	AL117339.4	0.141127	2.45946	0.0147644	0.459416
ENSG00000230555	AL450326.1	-0.199284	-2.25697	0.0250919	0.533922
ENSG00000107562	CXCL12	-0.246564	-2.29915	0.02253	0.530225
ENSG00000107551	RASSF4	0.209881	3.3413	0.000995164	0.245173
ENSG00000266524	GDF10	0.228722	3.27165	0.0012595	0.264902
ENSG00000204172	AGAP9	-0.458219	-2.70945	0.00732492	0.409008
ENSG00000251079	BMS1P2	-0.627037	-2.35548	0.0194676	0.503828
ENSG00000150275	PCDH15	-0.169197	-3.30016	0.00114424	0.259989
ENSG00000150347	ARID5B	0.134293	3.87812	0.000142811	0.126831
ENSG00000122877	EGR2	-0.437442	-2.05995	0.0406988	0.588415
ENSG00000138336	TET1	-0.0722772	-2.00167	0.0466723	0.605811
ENSG00000060339	CCAR1	0.0599632	2.03971	0.0426954	0.595115
ENSG00000107625	DDX50	-0.0692637	-2.96391	0.00340667	0.375713
ENSG00000107738	VSIR	0.253479	2.00101	0.0467438	0.605811
ENSG00000213551	DNAJC9	0.099633	2.56889	0.0109316	0.43364
ENSG00000230417	LINC00856	-0.144412	-2.52112	0.0124794	0.444161
ENSG00000122378	PRXL2A	0.0773666	2.1682	0.0313248	0.561829
ENSG00000185737	NRG3	0.0643612	2.24789	0.0256753	0.536859
ENSG00000062650	WAPL	0.0609231	2.40666	0.0170093	0.481759
ENSG00000026103	FAS	0.279931	2.32707	0.0209629	0.519318
ENSG00000138182	KIF20B	0.114245	2.39814	0.0173982	0.4832
ENSG00000138160	KIF11	0.143677	2.6195	0.00948146	0.427019
ENSG00000138193	PLCE1	0.128494	2.13719	0.0337976	0.571981
ENSG00000119969	HELLS	0.120535	2.04139	0.0425265	0.595115
ENSG00000171314	PGAM1	-0.0847752	-2.19904	0.0290228	0.552689
ENSG00000171307	ZDHHC16	-0.0891884	-2.56592	0.0110226	0.43364
ENSG00000155254	MARVELD1	-0.207626	-2.45073	0.0151165	0.461319
ENSG00000172987	HPSE2	-0.291558	-2.42192	0.0163314	0.477414
ENSG00000155287	SLC25A28	0.0724539	2.4286	0.0160423	0.474126
ENSG00000119929	CUTC	0.0887126	2.04147	0.0425182	0.595115
ENSG00000107833	NPM3	-0.140395	-2.57749	0.0106722	0.43364
ENSG00000138111	MFSD13A	-0.12285	-2.38239	0.0181383	0.486416
ENSG00000173915	ATP5MD	-0.0945777	-2.06126	0.0405724	0.588164
ENSG00000183605	SFXN4	-0.0977345	-2.90007	0.00414833	0.388348
ENSG00000107679	PLEKHA1	0.0953434	2.62989	0.00920614	0.427019
ENSG00000224023	EDRF1-DT	-0.127263	-2.44758	0.0152454	0.461835
ENSG00000132334	PTPRE	-0.122385	-3.73686	0.000243148	0.147672
ENSG00000237489	C10orf143	-0.156956	-2.36991	0.0187447	0.493584
ENSG00000171811	CFAP46	-0.174245	-2.51093	0.0128339	0.445595
ENSG00000198546	ZNF511	-0.0915823	-2.24565	0.0258211	0.537547
ENSG00000127884	ECHS1	-0.0873221	-2.49622	0.013361	0.447556
ENSG00000142089	IFITM3	0.567835	3.09613	0.0022422	0.33746
ENSG00000099849	RASSF7	-0.172535	-2.46409	0.0145808	0.459193
ENSG00000177225	GATD1	-0.0955694	-2.00293	0.0465366	0.605811
ENSG00000177700	POLR2L	-0.108055	-2.16373	0.0316715	0.561829
ENSG00000110148	CCKBR	-0.222235	-3.91875	0.0001222	0.114556
ENSG00000132286	TIMM10B	-0.0541519	-1.98073	0.0489932	0.613582
ENSG00000188124	OR2AG2	-0.210756	-2.25171	0.0254285	0.535499
ENSG00000283415	AC087280.2	-0.198404	-2.01735	0.0449962	0.599972
ENSG00000149054	ZNF215	0.13393	2.03302	0.0433728	0.596959
ENSG00000110693	SOX6	-0.138244	-2.77511	0.00604199	0.409008
ENSG00000129158	SERGEF	-0.0703023	-2.30757	0.0220469	0.525303
ENSG00000183161	FANCF	0.0631237	2.04932	0.0417374	0.594326
ENSG00000187398	LUZP2	-0.0961684	-2.21792	0.0276864	0.547119
ENSG00000148943	LIN7C	0.0847241	2.3289	0.0208636	0.517725
ENSG00000066382	MPPED2	-0.121648	-2.72208	0.00706044	0.409008
ENSG00000170946	DNAJC24	0.0606674	2.10414	0.0366169	0.582952
ENSG00000134574	DDB2	0.127949	2.05214	0.0414593	0.59268
ENSG00000165916	PSMC3	-0.0697434	-2.5724	0.0108249	0.43364
ENSG00000213619	NDUFS3	-0.0871458	-3.09126	0.00227753	0.33746
ENSG00000172247	C1QTNF4	-0.144633	-2.30673	0.022095	0.525303
ENSG00000205035	AC136759.1	0.146015	2.56117	0.0111695	0.43364
ENSG00000134809	TIMM10	-0.0665745	-2.10799	0.0362779	0.581033
ENSG00000149131	SERPING1	0.213249	2.83468	0.00505834	0.404523
ENSG00000166793	YPEL4	0.0943548	2.07718	0.0390637	0.588164
ENSG00000198561	CTNND1	-0.0657929	-2.27165	0.0241728	0.53111
ENSG00000110042	DTX4	-0.12335	-2.31328	0.0217245	0.525303
ENSG00000166902	MRPL16	-0.110145	-3.40098	0.000810806	0.23096
ENSG00000013725	CD6	-0.425982	-2.12581	0.0347465	0.574818
ENSG00000162174	ASRGL1	-0.142288	-2.33483	0.0205451	0.517431
ENSG00000149489	ROM1	0.21775	2.28048	0.0236342	0.530687
ENSG00000168569	TMEM223	-0.121215	-3.38265	0.000863715	0.23096
ENSG00000167771	RCOR2	-0.178014	-2.61255	0.00966999	0.427623
ENSG00000110583	NAA40	-0.108858	-2.66201	0.00839967	0.419091
ENSG00000176340	COX8A	-0.131244	-3.05397	0.002566	0.35784
ENSG00000149743	TRPT1	-0.12532	-2.66509	0.00832592	0.419091
ENSG00000110011	DNAJC4	-0.129397	-3.02948	0.00277336	0.360004
ENSG00000173511	VEGFB	-0.110983	-2.12708	0.0346397	0.574818
ENSG00000002330	BAD	-0.0720768	-2.22523	0.0271836	0.543479
ENSG00000173153	ESRRA	-0.11956	-2.59579	0.0101379	0.431871
ENSG00000181908	AP003774.1	0.178148	2.06378	0.0403304	0.588164
ENSG00000068976	PYGM	-0.293207	-2.27652	0.0238748	0.530687
ENSG00000168067	MAP4K2	-0.0808854	-2.06264	0.0404397	0.588164
ENSG00000149809	TM7SF2	-0.126988	-2.42006	0.0164125	0.477414
ENSG00000014138	POLA2	0.157077	2.03269	0.0434071	0.596959
ENSG00000172500	FIBP	-0.0709224	-2.00436	0.0463814	0.605811
ENSG00000175602	CCDC85B	-0.107162	-2.42374	0.0162521	0.477414
ENSG00000174871	CNIH2	-0.108809	-2.18798	0.0298305	0.554998
ENSG00000182791	CCDC87	-0.188425	-2.3369	0.0204348	0.516194
ENSG00000173914	RBM4B	-0.166917	-3.47884	0.00061806	0.2086
ENSG00000173227	SYT12	-0.160614	-2.29234	0.0229273	0.530254
ENSG00000172932	ANKRD13D	-0.0795539	-2.025	0.0441972	0.598823
ENSG00000172531	PPP1CA	-0.0688169	-2.66201	0.00839977	0.419091
ENSG00000162337	LRP5	-0.16726	-2.22668	0.0270851	0.542797
ENSG00000110092	CCND1	-0.329469	-3.92151	0.000120911	0.114556
ENSG00000168010	ATG16L2	-0.135528	-2.72087	0.00708542	0.409008
ENSG00000175536	LIPT2	0.17122	2.18365	0.0301525	0.55609
ENSG00000278879	AP000560.1	0.29191	2.15156	0.0326318	0.568144
ENSG00000149196	HIKESHI	-0.102117	-2.38151	0.0181808	0.486416
ENSG00000168959	GRM5	0.0913703	2.08922	0.0379542	0.585414
ENSG00000166002	SMCO4	0.263487	2.53281	0.0120836	0.436613
ENSG00000279696	AP001273.1	-0.129898	-2.13898	0.0336511	0.571981
ENSG00000168876	ANKRD49	0.0755784	2.00682	0.0461167	0.605811
ENSG00000023445	BIRC3	0.238684	2.44681	0.0152768	0.461835
ENSG00000110660	SLC35F2	0.147244	2.41393	0.0166833	0.478334
ENSG00000110723	EXPH5	-0.185715	-2.58184	0.0105429	0.43364
ENSG00000149289	ZC3H12C	0.110196	2.23318	0.0266459	0.54127
ENSG00000150779	TIMM8B	-0.0979579	-2.57987	0.0106012	0.43364
ENSG00000109906	ZBTB16	0.240366	4.2979	2.69223e-05	0.0880861
ENSG00000166741	NNMT	0.199921	2.21189	0.0281072	0.550668
ENSG00000255121	AP003392.4	-0.276775	-3.09642	0.0022401	0.33746
ENSG00000256269	HMBS	-0.121955	-2.25235	0.0253874	0.535483
ENSG00000150433	TMEM218	-0.124563	-2.11853	0.0353654	0.57759
ENSG00000149547	EI24	-0.0502047	-2.12647	0.0346913	0.574818
ENSG00000197798	FAM118B	-0.0925195	-2.22436	0.0272435	0.544031
ENSG00000150455	TIRAP	-0.120983	-2.0462	0.0420464	0.595115
ENSG00000280832	GSEC	-0.212727	-2.40229	0.0172079	0.482336
ENSG00000255545	AP004608.1	-0.227579	-2.08537	0.0383059	0.585414
ENSG00000010379	SLC6A13	-0.378534	-2.89881	0.00416432	0.388348
ENSG00000250132	AC004803.1	-0.116691	-2.96468	0.00339854	0.375713
ENSG00000082805	ERC1	-0.058312	-2.18792	0.0298349	0.554998
ENSG00000151065	DCP1B	0.0699348	2.38588	0.0179721	0.486
ENSG00000078246	TULP3	-0.162	-2.02619	0.0440745	0.598823
ENSG00000130037	KCNA5	0.347744	4.20339	3.96392e-05	0.0880861
ENSG00000111678	C12orf57	-0.0978874	-2.37661	0.0184172	0.490632
ENSG00000159403	C1R	0.226819	2.01114	0.045654	0.604208
ENSG00000177575	CD163	0.573336	2.04683	0.0419834	0.595115
ENSG00000013583	HEBP1	0.129934	2.79908	0.0056271	0.407653
ENSG00000111404	RERGL	-0.617731	-3.73712	0.000242913	0.147672
ENSG00000111716	LDHB	-0.123733	-2.47971	0.0139762	0.453527
ENSG00000275854	AC084824.4	0.16245	2.13715	0.0338015	0.571981
ENSG00000139133	ALG10	0.156798	3.61492	0.000380272	0.186673
ENSG00000129317	PUS7L	0.107628	2.61782	0.0095267	0.427019
ENSG00000179715	PCED1B	-0.182803	-2.28571	0.0233203	0.530687
ENSG00000135503	ACVR1B	0.074834	2.04491	0.0421746	0.595115
ENSG00000186081	KRT5	-0.353517	-2.62887	0.00923283	0.427019
ENSG00000167779	IGFBP6	-0.201559	-3.81202	0.000183532	0.147473
ENSG00000012822	CALCOCO1	0.0577579	2.17647	0.0306927	0.558693
ENSG00000123415	SMUG1	-0.0582605	-1.98463	0.0485534	0.612452
ENSG00000135441	BLOC1S1	-0.105655	-2.83902	0.00499277	0.404523
ENSG00000135414	GDF11	-0.164644	-3.28363	0.00120981	0.264902
ENSG00000229117	RPL41	-0.105474	-2.06857	0.0398735	0.588164
ENSG00000135469	COQ10A	-0.0998392	-2.41014	0.0168523	0.48116
ENSG00000185633	NDUFA4L2	-0.19111	-2.17792	0.0305825	0.558693
ENSG00000135407	AVIL	-0.273995	-2.17202	0.0310315	0.561519
ENSG00000111490	TBC1D30	0.0883019	1.97744	0.0493661	0.614067
ENSG00000174099	MSRB3	-0.112656	-2.1268	0.0346631	0.574818
ENSG00000155957	TMBIM4	0.143038	1.99486	0.0474175	0.607073
ENSG00000111605	CPSF6	0.0649169	2.34917	0.0197916	0.50909
ENSG00000111596	CNOT2	0.0541784	2.03228	0.043449	0.596959
ENSG00000080371	RAB21	0.103666	2.54556	0.0116647	0.434851
ENSG00000236333	TRHDE-AS1	0.116307	1.97255	0.0499257	0.616747
ENSG00000111052	LIN7A	0.112906	2.28799	0.0231844	0.530687
ENSG00000133773	CCDC59	0.0827131	2.09604	0.0373379	0.584995
ENSG00000180263	FGD6	-0.120276	-2.38201	0.0181565	0.486416
ENSG00000111142	METAP2	-0.0575739	-2.00308	0.0465201	0.605811
ENSG00000139343	SNRPF	0.0928685	2.27233	0.0241311	0.530884
ENSG00000185046	ANKS1B	0.0496426	2.32381	0.0211411	0.521542
ENSG00000139354	GAS2L3	-0.179999	-1.97931	0.0491545	0.614067
ENSG00000111696	NT5DC3	0.128944	2.19754	0.0291306	0.552808
ENSG00000111727	HCFC2	0.0688516	1.99178	0.0477574	0.608654
ENSG00000013503	POLR3B	-0.106841	-2.81122	0.00542697	0.40525
ENSG00000075856	SART3	0.0601201	2.90414	0.0040969	0.388348
ENSG00000196510	ANAPC7	-0.0692006	-2.88281	0.00437277	0.388348
ENSG00000139405	RITA1	-0.0990556	-2.22223	0.0273891	0.545279
ENSG00000123066	MED13L	0.059091	2.72201	0.00706196	0.409008
ENSG00000111412	C12orf49	-0.0827998	-2.76162	0.00628766	0.409008
ENSG00000135116	HRK	-0.161386	-1.97365	0.0497991	0.616063
ENSG00000135108	FBXO21	0.0751981	2.69005	0.00774837	0.409008
ENSG00000089250	NOS1	-0.176055	-2.81769	0.00532292	0.40525
ENSG00000111725	PRKAB1	0.111107	2.90519	0.00408384	0.388348
ENSG00000111775	COX6A1	-0.0804892	-2.08604	0.0382439	0.585414
ENSG00000248008	NRAV	-0.124892	-2.38815	0.0178647	0.486
ENSG00000139725	RHOF	-0.0948376	-2.02501	0.0441965	0.598823
ENSG00000110987	BCL7A	0.0933919	2.86248	0.00465124	0.3963
ENSG00000130779	CLIP1	0.0736061	2.64641	0.00878307	0.419846
ENSG00000183955	KMT5A	-0.0797712	-2.20981	0.0282539	0.551053
ENSG00000189238	LINC00943	-0.277387	-2.04333	0.0423322	0.595115
ENSG00000256193	LINC00507	-0.301473	-2.59574	0.0101394	0.431871
ENSG00000198598	MMP17	-0.183841	-2.83127	0.00511054	0.40525
ENSG00000185684	EP400P1	-0.18951	-2.88435	0.00435228	0.388348
ENSG00000279113	AC148477.7	-0.236747	-2.93755	0.00369674	0.388348
ENSG00000278291	AL161772.1	-0.102354	-2.64803	0.00874245	0.419091
ENSG00000027001	MIPEP	-0.0697682	-2.01354	0.0453996	0.602733
ENSG00000186184	POLR1D	0.0765138	2.54557	0.0116644	0.434851
ENSG00000277151	AL138820.1	0.157905	2.51417	0.0127199	0.445304
ENSG00000102710	SUPT20H	0.0643085	2.33208	0.020692	0.517669
ENSG00000183722	LHFPL6	0.0929059	2.24153	0.0260912	0.537884
ENSG00000102743	SLC25A15	-0.115706	-2.1293	0.0344534	0.574818
ENSG00000136169	SETDB2	0.0639633	2.44328	0.0154226	0.462051
ENSG00000136147	PHF11	0.129096	2.58273	0.0105165	0.43364
ENSG00000102753	KPNA3	0.0684339	2.64908	0.00871641	0.419091
ENSG00000083520	DIS3	0.0837229	2.98219	0.00321794	0.373146
ENSG00000102554	KLF5	0.171204	2.44447	0.0153735	0.461993
ENSG00000005812	FBXL3	0.081477	2.54115	0.0118081	0.434892
ENSG00000165621	OXGR1	-0.291063	-2.13198	0.0342295	0.573573
ENSG00000231633	LINC00283	0.275177	1.97452	0.0497001	0.61529
ENSG00000134899	ERCC5	-0.0740553	-2.12307	0.0349787	0.575588
ENSG00000185950	IRS2	0.101403	2.72153	0.00707172	0.409008
ENSG00000224243	SOX1-OT	-0.186598	-2.85151	0.00480824	0.399118
ENSG00000150403	TMCO3	-0.0671694	-2.01447	0.0453009	0.601895
ENSG00000198176	TFDP1	-0.0724523	-2.77427	0.00605709	0.409008
ENSG00000100814	CCNB1IP1	0.126512	3.0288	0.0027793	0.360004
ENSG00000165819	METTL3	-0.0699402	-2.17655	0.0306864	0.558693
ENSG00000092054	MYH7	0.193896	2.32318	0.0211757	0.521632
ENSG00000136367	ZFHX2	-0.171959	-2.16746	0.0313823	0.561829
ENSG00000259431	THTPA	-0.0974531	-2.10135	0.0368638	0.58298
ENSG00000100445	SDR39U1	-0.0629189	-1.99783	0.0470911	0.606101
ENSG00000257126	FOXG1-AS1	-0.135221	-2.25735	0.0250676	0.533922
ENSG00000184304	PRKD1	-0.144879	-3.18425	0.00168363	0.303225
ENSG00000165389	SPTSSA	0.175421	2.73546	0.00678971	0.409008
ENSG00000129518	EAPP	0.0809287	2.43359	0.0158292	0.471079
ENSG00000100906	NFKBIA	0.397353	4.17808	4.39173e-05	0.0880861
ENSG00000150527	MIA2	0.0634233	2.18492	0.0300578	0.55609
ENSG00000165501	LRR1	0.182601	2.08851	0.0380188	0.585414
ENSG00000278771	RN7SL3	-0.225089	-2.21735	0.0277259	0.547189
ENSG00000165527	ARF6	0.0580589	2.13467	0.0340063	0.571981
ENSG00000100490	CDKL1	0.105854	2.02281	0.0444251	0.598823
ENSG00000087303	NID2	-0.3118	-2.55407	0.0113922	0.43364
ENSG00000131966	ACTR10	-0.0750244	-2.31006	0.0219059	0.525303
ENSG00000100575	TIMM9	0.072513	2.41958	0.0164335	0.477414
ENSG00000151838	CCDC175	0.143092	2.02336	0.0443684	0.598823
ENSG00000100644	HIF1A	0.0986373	2.39972	0.0173257	0.4832
ENSG00000198133	TMEM229B	-0.0994195	-2.10293	0.0367239	0.582952
ENSG00000100626	GALNT16	0.137083	2.71689	0.00716806	0.409008
ENSG00000242071	RPL7AP6	-0.235781	-2.65146	0.0086572	0.419091
ENSG00000133983	COX16	0.11544	2.28365	0.0234435	0.530687
ENSG00000156030	ELMSAN1	0.120279	2.28354	0.0234503	0.530687
ENSG00000170348	TMED10	0.116593	2.65537	0.00856098	0.419091
ENSG00000100629	CEP128	0.101722	2.31715	0.0215083	0.524466
ENSG00000042088	TDP1	0.101844	2.38945	0.0178034	0.486
ENSG00000133943	DGLUCY	-0.0741836	-2.04317	0.0423482	0.595115
ENSG00000066427	ATXN3	-0.0770829	-2.46189	0.0146678	0.459193
ENSG00000273761	DDX24	0.0688373	2.11398	0.0357574	0.57905
ENSG00000246223	LINC01550	-0.217794	-2.17647	0.0306926	0.558693
ENSG00000232573	RPL3P4	0.488067	2.29227	0.0229315	0.530254
ENSG00000131323	TRAF3	-0.105961	-2.49321	0.0134714	0.447556
ENSG00000166170	BAG5	0.0540415	2.00025	0.0468266	0.605811
ENSG00000156414	TDRD9	0.269068	1.9766	0.0494621	0.614067
ENSG00000276342	TMEM179	-0.10288	-1.99627	0.0472622	0.606784
ENSG00000278840	AC009878.1	0.262199	2.69994	0.00752973	0.409008
ENSG00000134152	KATNBL1	0.0692579	2.50449	0.0130622	0.447556
ENSG00000166140	ZFYVE19	-0.114344	-2.96121	0.00343541	0.376422
ENSG00000137877	SPTBN5	-0.180281	-2.33603	0.0204811	0.516588
ENSG00000137770	CTDSPL2	0.0951924	2.90894	0.00403712	0.388348
ENSG00000140263	SORD	-0.138901	-2.04377	0.0422887	0.595115
ENSG00000128989	ARPP19	-0.0916092	-2.244	0.0259288	0.537547
ENSG00000181827	RFX7	0.0570512	2.44646	0.0152912	0.461835
ENSG00000128849	CGNL1	-0.175299	-2.85313	0.00478468	0.399118
ENSG00000166128	RAB8B	0.0669064	2.07016	0.0397226	0.588164
ENSG00000166949	SMAD3	-0.119137	-2.37348	0.0185694	0.492673
ENSG00000129028	THAP10	0.110447	2.06156	0.0405436	0.588164
ENSG00000175318	GRAMD2A	0.205469	2.57341	0.0107944	0.43364
ENSG00000140464	PML	0.144047	2.48292	0.0138544	0.453061
ENSG00000179361	ARID3B	-0.177754	-2.6213	0.00943322	0.427019
ENSG00000140474	ULK3	-0.0940818	-2.05397	0.0412807	0.591818
ENSG00000178761	FAM219B	-0.0736806	-2.57373	0.0107848	0.43364
ENSG00000178741	COX5A	-0.0654067	-2.20716	0.0284414	0.551053
ENSG00000140398	NEIL1	-0.131727	-2.18307	0.030196	0.55609
ENSG00000169375	SIN3A	0.0580086	2.21787	0.0276899	0.547119
ENSG00000169410	PTPN9	0.0976722	2.25472	0.0252357	0.53514
ENSG00000246877	DNM1P35	-0.234989	-2.76791	0.00617198	0.409008
ENSG00000259343	TMC3-AS1	-0.174408	-2.38467	0.0180299	0.486
ENSG00000156232	WHAMM	0.0617782	2.01478	0.0452681	0.601895
ENSG00000275120	AC048382.5	-0.136659	-2.26138	0.0248124	0.533688
ENSG00000177082	WDR73	-0.0827847	-2.27934	0.0237035	0.530687
ENSG00000140545	MFGE8	-0.202094	-3.01751	0.0028802	0.360004
ENSG00000255571	MIR9-3HG	-0.126575	-2.09965	0.0370147	0.583673
ENSG00000140519	RHCG	0.149674	2.28087	0.0236107	0.530687
ENSG00000185033	SEMA4B	0.138926	2.02227	0.0444811	0.598823
ENSG00000285883	AC123784.1	-0.252334	-2.46263	0.0146385	0.459193
ENSG00000247809	NR2F2-AS1	-0.323581	-2.73977	0.00670454	0.409008
ENSG00000140470	ADAMTS17	-0.125935	-2.1182	0.0353934	0.57759
ENSG00000183475	ASB7	0.0589724	2.39499	0.0175443	0.4832
ENSG00000278456	AC015712.7	0.184293	2.17224	0.031015	0.561519
ENSG00000131876	SNRPA1	0.0869823	2.23764	0.0263482	0.539873
ENSG00000103148	NPRL3	-0.112453	-2.28768	0.0232032	0.530687
ENSG00000086506	HBQ1	-0.254309	-2.55965	0.0112168	0.43364
ENSG00000086504	MRPL28	-0.0834043	-2.11419	0.0357393	0.57905
ENSG00000103266	STUB1	-0.059044	-2.10655	0.0364046	0.582267
ENSG00000103254	FAM173A	-0.129914	-2.71964	0.00711091	0.409008
ENSG00000103253	HAGHL	-0.115464	-2.28337	0.0234605	0.530687
ENSG00000059145	UNKL	-0.083651	-2.27556	0.0239329	0.530687
ENSG00000197774	EME2	-0.214235	-2.67742	0.00803589	0.414103
ENSG00000180185	FAHD1	-0.0789581	-2.27454	0.0239954	0.530884
ENSG00000065057	NTHL1	-0.139025	-3.02391	0.0028226	0.360004
ENSG00000184207	PGP	-0.0777698	-1.99929	0.0469316	0.605811
ENSG00000162066	AMDHD2	-0.115929	-2.16056	0.0319192	0.562584
ENSG00000103363	ELOB	-0.0889926	-2.35766	0.0193566	0.501947
ENSG00000127564	PKMYT1	-0.21103	-3.10824	0.00215638	0.33746
ENSG00000067836	ROGDI	-0.081204	-2.10475	0.0365627	0.582952
ENSG00000033011	ALG1	0.0883211	2.01022	0.0457522	0.604487
ENSG00000103319	EEF2K	0.213049	4.0066	8.68828e-05	0.111269
ENSG00000122257	RBBP6	0.0617173	2.16746	0.031382	0.561829
ENSG00000077238	IL4R	0.354904	2.12451	0.0348566	0.575588
ENSG00000283662	AC138904.3	-0.374761	-3.11074	0.00213906	0.33746
ENSG00000188322	SBK1	-0.137144	-2.03988	0.0426776	0.595115
ENSG00000184110	EIF3C	0.191638	2.28763	0.0232061	0.530687
ENSG00000149927	DOC2A	-0.107664	-2.13682	0.0338287	0.571981
ENSG00000149926	FAM57B	-0.106601	-2.0673	0.0399946	0.588164
ENSG00000179958	DCTPP1	-0.0985586	-2.53551	0.0119936	0.436119
ENSG00000196118	CCDC189	-0.147127	-2.06939	0.0397956	0.588164
ENSG00000260852	FBXL19-AS1	-0.188959	-2.19473	0.0293354	0.554318
ENSG00000103507	BCKDK	-0.0775054	-2.11594	0.0355877	0.57905
ENSG00000177238	TRIM72	0.226992	1.98153	0.0489025	0.613517
ENSG00000185947	ZNF267	0.144315	2.89472	0.00421667	0.388348
ENSG00000196470	SIAH1	0.0636237	2.01225	0.0455365	0.603601
ENSG00000279249	AC007614.1	0.178722	2.14742	0.0329642	0.568821
ENSG00000140718	FTO	0.068744	3.41862	0.000762757	0.23096
ENSG00000187193	MT1X	0.433566	2.12057	0.0351908	0.575956
ENSG00000166595	CIAO2B	-0.072561	-2.14141	0.033452	0.571981
ENSG00000067955	CBFB	0.192779	2.29708	0.02265	0.530254
ENSG00000168701	TMEM208	-0.0819808	-2.36502	0.0189867	0.495927
ENSG00000270049	AC009061.2	-0.207453	-2.55423	0.0113871	0.43364
ENSG00000102981	PARD6A	-0.112915	-2.50124	0.0131792	0.447556
ENSG00000062038	CDH3	0.154165	2.02141	0.0445713	0.598823
ENSG00000223496	EXOSC6	0.104938	2.44159	0.0154927	0.462698
ENSG00000157349	DDX19B	0.111813	2.77743	0.00600065	0.409008
ENSG00000132613	MTSS1L	-0.119955	-2.13238	0.0341958	0.573573
ENSG00000182149	IST1	0.0627307	2.1603	0.03194	0.562584
ENSG00000166816	LDHD	-0.120493	-2.1553	0.0323345	0.567164
ENSG00000276007	AC079414.3	0.190321	2.30826	0.0220079	0.525303
ENSG00000166446	CDYL2	0.122175	2.71172	0.00727661	0.409008
ENSG00000261609	GAN	0.0758623	2.29401	0.0228296	0.530254
ENSG00000103175	WFDC1	-0.167819	-1.99207	0.0477243	0.608654
ENSG00000064270	ATP2C2	-0.19911	-2.70425	0.00743633	0.409008
ENSG00000135686	KLHL36	0.073872	2.53131	0.0121337	0.437487
ENSG00000103194	USP10	0.0452218	2.0993	0.037046	0.583673
ENSG00000103196	CRISPLD2	0.334547	2.68185	0.00793392	0.414103
ENSG00000131149	GSE1	-0.0966789	-2.01611	0.0451271	0.600531
ENSG00000103248	MTHFSD	-0.0863397	-2.16784	0.0313525	0.561829
ENSG00000140948	ZCCHC14	0.0654019	2.29414	0.022822	0.530254
ENSG00000205037	AC134312.1	-0.299266	-2.4917	0.0135269	0.447556
ENSG00000167508	MVD	-0.131975	-2.40441	0.0171112	0.481759
ENSG00000260630	SNAI3-AS1	-0.162458	-2.63136	0.00916778	0.427019
ENSG00000167523	SPATA33	-0.100416	-2.20753	0.0284151	0.551053
ENSG00000158792	SPATA2L	-0.208736	-2.44414	0.015387	0.461993
ENSG00000258947	TUBB3	-0.153396	-2.08453	0.0383828	0.585597
ENSG00000197879	MYO1C	-0.163702	-2.75621	0.00638865	0.409008
ENSG00000167705	RILP	-0.210757	-3.02798	0.0027865	0.360004
ENSG00000279432	AC015799.1	-0.242166	-4.05486	7.18587e-05	0.105433
ENSG00000108528	SLC25A11	-0.0460685	-2.02162	0.0445496	0.598823
ENSG00000180626	ZNF594	-0.113856	-2.53809	0.0119086	0.435302
ENSG00000072849	DERL2	0.0673298	2.02291	0.0444149	0.598823
ENSG00000179314	WSCD1	-0.157673	-2.49679	0.0133405	0.447556
ENSG00000274114	ALOX15P1	-0.203592	-2.12795	0.0345665	0.574818
ENSG00000262503	AC027763.1	-0.190173	-2.24967	0.0255603	0.536147
ENSG00000267532	MIR497HG	-0.265887	-2.99895	0.00305339	0.370668
ENSG00000040633	PHF23	-0.0804969	-2.24139	0.0261003	0.537884
ENSG00000170291	ELP5	-0.0648908	-2.14406	0.0332357	0.571708
ENSG00000006047	YBX2	-0.184466	-2.01974	0.044746	0.599939
ENSG00000183914	DNAH2	-0.229016	-2.55078	0.0114969	0.43364
ENSG00000280046	AC104581.4	-0.14571	-2.6126	0.00966854	0.427623
ENSG00000179859	RNF227	0.159941	3.13997	0.00194581	0.335037
ENSG00000179094	AC129492.1	0.322979	3.97338	9.89115e-05	0.111269
ENSG00000179277	MEIS3P1	0.208602	2.09045	0.0378423	0.585414
ENSG00000181350	LRRC75A	-0.185334	-2.875	0.00447791	0.393543
ENSG00000278864	AC055811.4	-0.151604	-2.40362	0.0171472	0.481759
ENSG00000141026	MED9	0.108095	3.31257	0.00109721	0.259989
ENSG00000108551	RASD1	0.381687	3.54307	0.000492312	0.186673
ENSG00000176994	SMCR8	0.0734268	2.21282	0.0280421	0.550212
ENSG00000108448	TRIM16L	-0.171999	-2.88559	0.00433591	0.388348
ENSG00000034152	MAP2K3	0.13004	2.01847	0.0448786	0.599972
ENSG00000007202	KIAA0100	-0.0742189	-2.08028	0.038775	0.588164
ENSG00000109111	SUPT6H	0.046881	2.03244	0.0434325	0.596959
ENSG00000109118	PHF12	0.0609298	2.02139	0.0445728	0.598823
ENSG00000179761	PIPOX	-0.319181	-3.21612	0.00151561	0.294915
ENSG00000266490	AC127024.5	-0.290558	-3.55091	0.000478732	0.186673
ENSG00000266371	AC079915.1	-0.22061	-3.3876	0.000849105	0.23096
ENSG00000108651	UTP6	-0.0680399	-2.33881	0.0203332	0.515169
ENSG00000141314	RHBDL3	0.160982	2.49795	0.0132982	0.447556
ENSG00000010244	ZNF207	0.056683	2.71541	0.00719904	0.409008
ENSG00000275099	GGNBP2	0.0630626	2.06425	0.0402852	0.588164
ENSG00000278540	ACACA	-0.0686496	-2.07136	0.0396091	0.588164
ENSG00000275066	SYNRG	0.0466477	1.98734	0.0482509	0.610881
ENSG00000277972	CISD3	-0.0930141	-2.25135	0.0254516	0.535499
ENSG00000277182	AC006449.5	-0.22509	-2.61846	0.00950951	0.427019
ENSG00000126368	NR1D1	0.253843	2.55582	0.0113369	0.43364
ENSG00000141698	NT5C3B	-0.0640075	-2.17096	0.0311124	0.561829
ENSG00000168610	STAT3	0.128762	2.48135	0.0139139	0.453527
ENSG00000183978	COA3	-0.0639068	-2.07022	0.039717	0.588164
ENSG00000198863	RUNDC1	0.0767646	2.33885	0.0203311	0.515169
ENSG00000175906	ARL4D	-0.258116	-3.26993	0.00126679	0.264902
ENSG00000186566	GPATCH8	0.0813741	2.62021	0.00946241	0.427019
ENSG00000136448	NMT1	0.0558293	2.06312	0.0403935	0.588164
ENSG00000184922	FMNL1	-0.110921	-2.0189	0.0448337	0.599939
ENSG00000278232	CRHR1	-0.213156	-2.13502	0.0339771	0.571981
ENSG00000159111	MRPL10	0.0596117	2.31203	0.021795	0.525303
ENSG00000264920	AC018521.5	-0.128314	-2.08504	0.038336	0.585414
ENSG00000136436	CALCOCO2	0.12671	2.14738	0.032967	0.568821
ENSG00000230532	AC091133.1	0.15099	1.98727	0.0482579	0.610881
ENSG00000173868	PHOSPHO1	-0.228086	-2.23303	0.0266561	0.54127
ENSG00000198740	ZNF652	0.17671	2.49986	0.013229	0.447556
ENSG00000064300	NGFR	0.550387	2.26066	0.0248581	0.533688
ENSG00000136504	KAT7	0.0518599	2.39029	0.0177637	0.485809
ENSG00000108821	COL1A1	-0.642984	-2.55444	0.0113806	0.43364
ENSG00000167107	ACSF2	-0.169029	-1.97634	0.0494922	0.614067
ENSG00000136457	CHAD	-0.230872	-2.58055	0.010581	0.43364
ENSG00000006283	CACNA1G	-0.160103	-2.10342	0.0366804	0.582952
ENSG00000279089	AC005839.1	-0.131133	-2.4111	0.0168092	0.480743
ENSG00000108924	HLF	0.0942558	2.41517	0.0166282	0.478334
ENSG00000121057	AKAP1	0.0569606	2.10358	0.0366659	0.582952
ENSG00000146872	TLK2	0.042725	2.07694	0.0390855	0.588164
ENSG00000283538	AC005972.3	-0.269614	-2.80473	0.00553316	0.407653
ENSG00000136485	DCAF7	-0.0551056	-2.32967	0.0208224	0.517725
ENSG00000108604	SMARCD2	0.196459	2.88571	0.00433426	0.388348
ENSG00000075461	CACNG4	-0.168363	-2.73375	0.00682384	0.409008
ENSG00000186665	C17orf58	0.121961	2.41883	0.0164665	0.477414
ENSG00000182481	KPNA2	0.0798255	1.97774	0.049333	0.614067
ENSG00000267731	AC005332.2	0.202725	2.06434	0.040277	0.588164
ENSG00000267361	SEC24AP1	0.21073	2.05171	0.0415017	0.59268
ENSG00000196169	KIF19	0.681406	2.63311	0.0091223	0.427019
ENSG00000180901	KCTD2	0.0779168	2.51905	0.0125507	0.444161
ENSG00000177885	GRB2	0.0501147	2.38653	0.0179415	0.486
ENSG00000266714	MYO15B	-0.294306	-2.30552	0.0221635	0.525303
ENSG00000167880	EVPL	-0.38477	-2.72879	0.00692357	0.409008
ENSG00000267128	RNF157-AS1	-0.318475	-2.52013	0.0125134	0.444161
ENSG00000185262	UBALD2	0.141075	2.74848	0.00653545	0.409008
ENSG00000129657	SEC14L1	0.0928843	2.06747	0.0399779	0.588164
ENSG00000184557	SOCS3	1.06412	2.76879	0.00615597	0.409008
ENSG00000178404	CEP295NL	-0.307924	-2.16678	0.0314346	0.561829
ENSG00000263278	AC233701.1	-0.295826	-2.66223	0.00839453	0.419091
ENSG00000262580	AC087741.1	-0.386513	-2.93341	0.00374436	0.388348
ENSG00000224877	NDUFAF8	-0.122998	-2.71133	0.007285	0.409008
ENSG00000262814	MRPL12	-0.113572	-2.92836	0.00380317	0.388348
ENSG00000225663	MCRIP1	-0.0915208	-2.77329	0.00607466	0.409008
ENSG00000265688	MAFG-DT	-0.199919	-2.05096	0.0415755	0.593022
ENSG00000260563	AC132872.1	0.154406	2.00618	0.0461852	0.605811
ENSG00000278759	TBCD	-0.0620218	-2.39065	0.017747	0.485809
ENSG00000277033	B3GNTL1	-0.189483	-2.86846	0.00456777	0.395264
ENSG00000101605	MYOM1	-0.201193	-2.53399	0.0120441	0.436119
ENSG00000198081	ZBTB14	0.0715727	2.13866	0.0336772	0.571981
ENSG00000141404	GNAL	-0.124634	-2.00054	0.0467952	0.605811
ENSG00000176014	TUBB6	0.380739	2.19153	0.0295689	0.554998
ENSG00000175322	ZNF519	0.126277	2.86089	0.00467368	0.3963
ENSG00000266489	AC007922.3	1.04216	1.98801	0.0481751	0.610749
ENSG00000274400	AC015967.1	0.197943	2.69524	0.00763308	0.409008
ENSG00000257267	ZNF271P	-0.0989274	-2.57381	0.0107823	0.43364
ENSG00000267414	AC120049.1	-0.185093	-2.2934	0.0228655	0.530254
ENSG00000141469	SLC14A1	0.60224	2.51655	0.0126372	0.445064
ENSG00000141646	SMAD4	0.0897893	2.45873	0.0147935	0.459416
ENSG00000166562	SEC11C	-0.0795214	-2.1109	0.0360241	0.579907
ENSG00000166603	MC4R	0.367339	3.1443	0.00191859	0.333755
ENSG00000099822	HCN2	-0.0947056	-1.98831	0.0481424	0.610749
ENSG00000167468	GPX4	-0.0677785	-2.20078	0.0288968	0.552689
ENSG00000099624	ATP5F1D	-0.0889101	-2.27592	0.0239111	0.530687
ENSG00000228300	C19orf24	-0.124528	-2.55291	0.0114291	0.43364
ENSG00000127540	UQCR11	-0.117525	-3.08629	0.00231422	0.33746
ENSG00000104886	PLEKHJ1	-0.090681	-2.93197	0.00376104	0.388348
ENSG00000220008	LINGO3	-0.345274	-3.74758	0.000233648	0.147672
ENSG00000130332	LSM7	-0.14246	-2.82794	0.00516184	0.40525
ENSG00000099800	TIMM13	-0.11954	-2.53477	0.0120183	0.436119
ENSG00000176533	GNG7	-0.0839843	-2.20591	0.0285302	0.551053
ENSG00000183617	MRPL54	-0.151208	-3.43126	0.000729975	0.23096
ENSG00000008382	MPND	-0.122512	-3.03144	0.0027562	0.360004
ENSG00000167671	UBXN6	-0.0671935	-2.28723	0.0232295	0.530687
ENSG00000176840	MIR7-3HG	-0.242512	-2.52506	0.0123445	0.443195
ENSG00000127666	TICAM1	0.115448	3.0351	0.00272442	0.360004
ENSG00000276043	UHRF1	0.576233	3.11719	0.00209494	0.33746
ENSG00000174917	MICOS13	-0.0710829	-2.08355	0.0384731	0.585916
ENSG00000125657	TNFSF9	0.262943	2.71009	0.00731121	0.409008
ENSG00000125734	GPR108	-0.124069	-2.34401	0.0200595	0.511306
ENSG00000260001	TGFBR3L	-0.169939	-2.78003	0.00595458	0.409008
ENSG00000178531	CTXN1	-0.128083	-2.26108	0.0248317	0.533688
ENSG00000130803	ZNF317	0.0616344	2.06281	0.0404234	0.588164
ENSG00000196110	ZNF699	0.0798691	2.33171	0.0207123	0.517669
ENSG00000198258	UBL5	-0.0946837	-2.74703	0.00656329	0.409008
ENSG00000080573	COL5A3	-0.377231	-3.36433	0.00091981	0.232034
ENSG00000090339	ICAM1	0.639078	2.80545	0.00552123	0.407653
ENSG00000142444	TIMM29	0.0870736	2.56745	0.0109757	0.43364
ENSG00000183401	CCDC159	-0.176384	-2.65153	0.00865565	0.419091
ENSG00000171295	ZNF440	0.104899	2.69719	0.00759004	0.409008
ENSG00000234773	AC012618.3	-0.147319	-2.82872	0.00514976	0.40525
ENSG00000173875	ZNF791	0.0564075	2.1901	0.0296747	0.554998
ENSG00000104979	C19orf53	-0.124782	-3.03965	0.00268545	0.360004
ENSG00000099795	NDUFB7	-0.105458	-2.08788	0.0380764	0.585414
ENSG00000105127	AKAP8	0.118877	2.59444	0.0101764	0.431871
ENSG00000072954	TMEM38A	-0.0917086	-1.98244	0.0488006	0.613517
ENSG00000053501	USE1	-0.0770782	-2.49826	0.0132869	0.447556
ENSG00000188051	TMEM221	-0.136399	-2.16675	0.0314372	0.561829
ENSG00000130518	IQCN	-0.310465	-2.46313	0.0146187	0.459193
ENSG00000130520	LSM4	-0.0670489	-2.28238	0.0235199	0.530687
ENSG00000130511	SSBP4	-0.108415	-2.11161	0.0359628	0.579907
ENSG00000105655	ISYNA1	-0.183114	-2.82361	0.00522934	0.40525
ENSG00000006015	REX1BD	-0.0892527	-2.24159	0.0260876	0.537884
ENSG00000005007	UPF1	0.0863398	2.55028	0.011513	0.43364
ENSG00000278091	ZNF85	0.123342	2.03533	0.0431375	0.596959
ENSG00000118620	ZNF430	0.105751	2.62518	0.00933017	0.427019
ENSG00000196081	ZNF724	0.201233	2.84642	0.00488267	0.401903
ENSG00000284428	AC092329.4	0.142362	2.56615	0.0110155	0.43364
ENSG00000197372	ZNF675	0.0648122	2.11287	0.0358535	0.579907
ENSG00000233836	AC139769.1	0.143239	2.03301	0.0433738	0.596959
ENSG00000213967	ZNF726	0.206774	3.04414	0.00264745	0.360004
ENSG00000213096	ZNF254	0.090116	2.50452	0.0130612	0.447556
ENSG00000280106	AC008555.7	0.188395	2.3138	0.0216953	0.525303
ENSG00000225872	LINC01529	-0.667492	-4.83143	2.69485e-06	0.0454729
ENSG00000105258	POLR2I	-0.0808117	-2.33389	0.0205951	0.517669
ENSG00000142065	ZFP14	-0.0777232	-2.14913	0.0328267	0.568821
ENSG00000197808	ZNF461	0.0727712	2.42732	0.0160971	0.474126
ENSG00000267041	ZNF850	0.125183	1.97711	0.0494046	0.614067
ENSG00000185869	ZNF829	0.0994474	2.26434	0.0246269	0.533688
ENSG00000198453	ZNF568	0.0613786	2.51607	0.0126538	0.445064
ENSG00000188283	ZNF383	0.0914958	3.0925	0.00226852	0.33746
ENSG00000196381	ZNF781	-0.131427	-2.07542	0.0392279	0.588164
ENSG00000267640	AC016582.3	-0.108848	-2.05964	0.0407295	0.588415
ENSG00000167645	YIF1B	-0.0835838	-2.38547	0.0179917	0.486
ENSG00000179168	GGN	-0.298894	-3.55457	0.00047251	0.186673
ENSG00000188766	SPRED3	-0.192359	-2.10145	0.0368548	0.58298
ENSG00000130244	FAM98C	-0.100153	-2.56987	0.0109018	0.43364
ENSG00000178982	EIF3K	-0.0575606	-2.3474	0.019883	0.510663
ENSG00000269190	FBXO17	0.113672	2.47409	0.0141909	0.45698
ENSG00000187187	ZNF546	-0.0906051	-2.01986	0.0447327	0.599939
ENSG00000174521	TTC9B	-0.115579	-1.99362	0.0475534	0.608273
ENSG00000086544	ITPKC	0.20638	2.44277	0.0154437	0.462051
ENSG00000266921	AC006213.2	-0.22783	-2.78951	0.00578959	0.409008
ENSG00000186019	AC021092.1	-0.193445	-2.60664	0.00983274	0.427623
ENSG00000104856	RELB	-0.208526	-2.13596	0.0338991	0.571981
ENSG00000012061	ERCC1	-0.0766821	-2.86319	0.00464136	0.3963
ENSG00000125744	RTN2	-0.128864	-2.57407	0.0107746	0.43364
ENSG00000104983	CCDC61	-0.162166	-2.76007	0.0063164	0.409008
ENSG00000124440	HIF3A	0.292111	2.31143	0.0218286	0.525303
ENSG00000130751	NPAS1	-0.184115	-2.92691	0.00382018	0.388348
ENSG00000130748	TMEM160	-0.102044	-2.11458	0.0357052	0.57905
ENSG00000105419	MEIS3	-0.125918	-2.13966	0.0335948	0.571981
ENSG00000104863	LIN7B	-0.098007	-2.12923	0.0344595	0.574818
ENSG00000268006	PTOV1-AS1	-0.177878	-2.26385	0.0246572	0.533688
ENSG00000213024	NUP62	0.0845397	2.72941	0.00691096	0.409008
ENSG00000131398	KCNC3	-0.131179	-2.00095	0.0467507	0.605811
ENSG00000204653	ASPDH	-0.214617	-3.23651	0.00141643	0.281187
ENSG00000142556	ZNF614	0.0715372	2.06609	0.0401094	0.588164
ENSG00000196214	ZNF766	0.0809292	2.49287	0.013484	0.447556
ENSG00000170949	ZNF160	0.126671	3.75692	0.000225652	0.147672
ENSG00000130844	ZNF331	0.0987677	2.79728	0.00565734	0.407653
ENSG00000179820	MYADM	-0.0980874	-2.05604	0.0410782	0.591519
ENSG00000170906	NDUFA3	-0.131607	-2.8139	0.00538364	0.40525
ENSG00000105048	TNNT1	-0.277764	-2.64942	0.00870783	0.419091
ENSG00000083844	ZNF264	0.0558615	2.62016	0.00946376	0.427019
ENSG00000186230	ZNF749	-0.105027	-2.26439	0.0246234	0.533688
ENSG00000276449	AC004076.2	-0.153113	-2.07445	0.0393184	0.588164
ENSG00000171649	ZIK1	0.117815	2.65871	0.00847961	0.419091
ENSG00000270804	AC010326.4	-0.180148	-2.03723	0.0429451	0.596424
ENSG00000173480	ZNF417	-0.0729539	-2.16249	0.031768	0.5619
ENSG00000152454	ZNF256	0.0981082	2.73393	0.00682024	0.409008
ENSG00000176293	ZNF135	-0.158331	-2.9894	0.00314619	0.372596
ENSG00000268516	AC020915.3	-0.175501	-2.70357	0.00745103	0.409008
ENSG00000174586	ZNF497	-0.171178	-2.03115	0.0435637	0.596959
ENSG00000083807	SLC27A5	-0.10548	-2.05533	0.0411481	0.591519
ENSG00000177732	SOX12	-0.111389	-2.24891	0.0256095	0.536147
ENSG00000125834	STK35	0.0802274	2.15165	0.032625	0.568144
ENSG00000149451	ADAM33	-0.286963	-2.18465	0.0300782	0.55609
ENSG00000101222	SPEF1	-0.183923	-2.63432	0.00909086	0.427019
ENSG00000171873	ADRA1D	-0.288929	-2.52019	0.0125112	0.444161
ENSG00000101311	FERMT1	-0.189155	-2.4998	0.013231	0.447556
ENSG00000227906	SNAP25-AS1	0.134877	2.39302	0.017636	0.484675
ENSG00000132640	BTBD3	0.0722166	2.1645	0.0316116	0.561829
ENSG00000232388	SMIM26	-0.109229	-2.16841	0.031309	0.561829
ENSG00000185052	SLC24A3	-0.100618	-1.98365	0.0486638	0.613258
ENSG00000101474	APMAP	0.056983	1.99087	0.0478575	0.608986
ENSG00000101003	GINS1	0.100574	2.02935	0.0437487	0.597745
ENSG00000171552	BCL2L1	0.0594633	2.23086	0.0268018	0.541526
ENSG00000125995	ROMO1	-0.10078	-2.11452	0.0357102	0.57905
ENSG00000025293	PHF20	0.0405388	2.08633	0.0382174	0.585414
ENSG00000101347	SAMHD1	0.145472	1.99966	0.0468912	0.605811
ENSG00000101363	MANBAL	-0.0716213	-2.44626	0.0152996	0.461835
ENSG00000183798	EMILIN3	0.223465	2.05443	0.0412354	0.591673
ENSG00000233508	AL021395.1	0.118756	2.00083	0.0467643	0.605811
ENSG00000168734	PKIG	-0.0874686	-2.16429	0.0316277	0.561829
ENSG00000101457	DNTTIP1	0.0691275	2.05514	0.0411662	0.591519
ENSG00000198185	ZNF334	-0.0848282	-2.09808	0.0371552	0.584848
ENSG00000196562	SULF2	-0.115982	-2.42175	0.0163389	0.477414
ENSG00000124198	ARFGEF2	0.0724667	2.05222	0.0414518	0.59268
ENSG00000283529	AL035685.1	-0.209635	-2.88742	0.0043118	0.388348
ENSG00000158480	SPATA2	0.0841799	2.43157	0.0159151	0.472801
ENSG00000172216	CEBPB	0.192773	2.41363	0.0166966	0.478334
ENSG00000196396	PTPN1	0.0967485	2.82326	0.00523484	0.40525
ENSG00000101126	ADNP	0.0437047	2.24528	0.0258453	0.537547
ENSG00000101134	DOK5	-0.152895	-2.56316	0.0111078	0.43364
ENSG00000101146	RAE1	0.138385	3.40372	0.000803161	0.23096
ENSG00000283078	AL137077.2	-0.14717	-2.22866	0.0269508	0.541526
ENSG00000101193	GID8	0.0478757	2.46269	0.014636	0.459193
ENSG00000149658	YTHDF1	0.099148	2.8189	0.00530359	0.40525
ENSG00000101203	COL20A1	-0.448319	-4.49465	1.17893e-05	0.0880861
ENSG00000198276	UCKL1	-0.121613	-2.49601	0.0133688	0.447556
ENSG00000130590	SAMD10	-0.148333	-2.40502	0.0170834	0.481759
ENSG00000224905	AP001347.1	0.281557	2.94735	0.00358645	0.385463
ENSG00000215386	MIR99AHG	-0.090925	-2.22856	0.0269576	0.541526
ENSG00000281484	BTG3	0.215152	2.47331	0.014221	0.457078
ENSG00000171189	GRIK1	-0.146242	-2.07771	0.0390135	0.588164
ENSG00000159055	MIS18A	0.0942984	2.54357	0.011729	0.434851
ENSG00000243646	IL10RB	0.253441	2.8348	0.00505657	0.404523
ENSG00000159140	SON	0.053435	2.71429	0.00722258	0.409008
ENSG00000159267	HLCS	-0.0435418	-1.98265	0.048776	0.613517
ENSG00000270116	AP001429.1	-0.155223	-2.34511	0.0200023	0.511306
ENSG00000233756	DSCAM-IT1	-0.202328	-2.77256	0.00608778	0.409008
ENSG00000160191	PDE9A	-0.152075	-2.55639	0.011319	0.43364
ENSG00000184787	UBE2G2	0.0655029	2.99256	0.00311515	0.372596
ENSG00000173638	SLC19A1	-0.161891	-2.51513	0.0126867	0.445064
ENSG00000099968	BCL2L13	0.108543	3.6221	0.00037051	0.186673
ENSG00000274602	PI4KAP1	0.571479	1.99923	0.0469378	0.605811
ENSG00000237517	DGCR5	-0.234685	-2.91272	0.0039906	0.388348
ENSG00000184702	SEPT5	-0.120594	-2.32009	0.0213456	0.522512
ENSG00000040608	RTN4R	-0.161302	-2.16745	0.0313827	0.561829
ENSG00000183773	AIFM3	-0.181958	-2.67806	0.00802121	0.414103
ENSG00000232545	AC253536.3	-0.233991	-1.98516	0.0484942	0.612452
ENSG00000169184	MN1	-0.168054	-2.21527	0.0278709	0.548767
ENSG00000100276	RASL10A	-0.251001	-3.63661	0.000351483	0.186673
ENSG00000100296	THOC5	0.0680251	2.45371	0.0149953	0.460057
ENSG00000237406	NDUFA9P1	-0.184755	-2.29972	0.022497	0.530225
ENSG00000100379	KCTD17	-0.0732126	-2.04253	0.0424119	0.595115
ENSG00000100092	SH3BP1	-0.249029	-3.06905	0.00244554	0.343883
ENSG00000279738	AL022311.1	-0.171181	-2.08725	0.0381337	0.585414
ENSG00000185022	MAFF	0.316889	2.02253	0.0444542	0.598823
ENSG00000128285	MCHR1	-0.194846	-2.70493	0.00742153	0.409008
ENSG00000100387	RBX1	-0.055615	-2.16297	0.0317307	0.561829
ENSG00000167074	TEF	0.121751	2.60721	0.00981687	0.427623
ENSG00000100417	PMM1	-0.0774146	-2.00218	0.0466171	0.605811
ENSG00000100418	DESI1	-0.0478336	-2.28214	0.0235342	0.530687
ENSG00000205704	LINC00634	-0.144135	-2.15719	0.0321845	0.565918
ENSG00000242247	ARFGAP3	0.0867082	2.51561	0.0126697	0.445064
ENSG00000130638	ATXN10	-0.0454955	-1.97831	0.0492682	0.614067
ENSG00000188064	WNT7B	-0.230031	-2.26122	0.0248227	0.533688
ENSG00000231711	LINC00899	-0.238303	-1.97717	0.0493973	0.614067
ENSG00000197182	MIRLET7BHG	-0.277649	-2.67474	0.0080982	0.415347
ENSG00000260708	AL118516.1	0.216063	2.05594	0.0410885	0.591519
ENSG00000183943	PRKX	0.22526	2.60785	0.00979925	0.427623
ENSG00000196459	TRAPPC2	0.0698664	2.03401	0.043272	0.596959
ENSG00000126010	GRPR	-0.251855	-2.79645	0.00567133	0.407653
ENSG00000188158	NHS	-0.155935	-2.64886	0.00872179	0.419091
ENSG00000086717	PPEF1	-0.175187	-2.25409	0.0252759	0.53514
ENSG00000147036	LANCL3	0.253297	3.16077	0.00181828	0.3196
ENSG00000047597	XK	0.103174	2.08644	0.0382078	0.585414
ENSG00000156313	RPGR	0.0787901	2.26328	0.0246934	0.533688
ENSG00000069535	MAOB	0.119592	2.38732	0.0179039	0.486
ENSG00000147050	KDM6A	0.0899846	2.01072	0.0456991	0.604332
ENSG00000147121	KRBOX4	0.12243	2.75313	0.0064467	0.409008
ENSG00000147119	CHST7	-0.230741	-1.99934	0.0469263	0.605811
ENSG00000147123	NDUFB11	-0.0822821	-2.42289	0.0162891	0.477414
ENSG00000101945	SUV39H1	0.121094	2.47663	0.0140935	0.455581
ENSG00000101997	CCDC22	-0.0830539	-2.1853	0.0300293	0.55609
ENSG00000122824	NUDT10	0.109552	2.12312	0.0349741	0.575588
ENSG00000232593	KANTR	0.0539061	2.20919	0.0282976	0.551053
ENSG00000067445	TRO	0.106818	2.59694	0.0101051	0.431871
ENSG00000188021	UBQLN2	0.0602317	2.02442	0.0442574	0.598823
ENSG00000165591	FAAH2	-0.159021	-2.5559	0.0113344	0.43364
ENSG00000198455	ZXDB	0.0513025	2.02442	0.0442583	0.598823
ENSG00000155659	VSIG4	0.640255	2.33913	0.0203166	0.515169
ENSG00000147140	NONO	0.0354028	2.03606	0.0430643	0.596959
ENSG00000186288	PABPC1L2A	0.126103	2.07581	0.0391911	0.588164
ENSG00000265727	RN7SL648P	-0.202235	-3.97511	9.8247e-05	0.111269
ENSG00000188917	TRMT2B	-0.0741255	-2.08881	0.0379916	0.585414
ENSG00000102401	ARMCX3	-0.0612658	-2.00697	0.0461008	0.605811
ENSG00000166707	ZCCHC18	0.194137	3.09464	0.00225293	0.33746
ENSG00000147234	FRMPD3	0.128016	2.81117	0.00542767	0.40525
ENSG00000157514	TSC22D3	0.18093	3.01283	0.00292294	0.36266
ENSG00000261409	AL035425.3	0.303791	3.01823	0.0028737	0.360004
ENSG00000182508	LHFPL1	-0.3528	-2.6942	0.00765605	0.409008
ENSG00000198918	RPL39	-0.139034	-2.04352	0.0423129	0.595115
ENSG00000101882	NKAP	0.0505381	1.99507	0.0473942	0.607073
ENSG00000237757	EEF1A1P30	-0.274754	-2.15171	0.0326198	0.568144
ENSG00000101966	XIAP	0.0558789	2.37091	0.0186954	0.493584
ENSG00000134597	RBMX2	0.0688683	2.16491	0.0315797	0.561829
ENSG00000165675	ENOX2	0.108986	2.0026	0.0465713	0.605811
ENSG00000147256	ARHGAP36	-0.303653	-2.45832	0.0148102	0.459416
ENSG00000212747	RTL8B	0.111168	2.34545	0.0199847	0.511306
ENSG00000129680	MAP7D3	0.14192	1.9897	0.0479874	0.609744
ENSG00000235703	LINC00894	-0.164793	-2.48078	0.0139356	0.453527
ENSG00000147394	ZNF185	0.13693	2.25777	0.0250409	0.533922
ENSG00000260081	AF274858.1	0.36166	2.90864	0.00404088	0.388348
ENSG00000130829	DUSP9	0.341553	3.08289	0.00233956	0.33746
ENSG00000130821	SLC6A8	0.129039	2.60265	0.00994405	0.430246
ENSG00000196976	LAGE3	-0.125344	-3.21331	0.00152979	0.294915
ENSG00000071889	FAM3A	-0.0749686	-2.03745	0.0429236	0.596424
ENSG00000198804	MT-CO1	-0.149438	-2.47993	0.0139675	0.453527
ENSG00000228253	MT-ATP8	-0.161883	-2.18818	0.0298161	0.554998
ENSG00000198899	MT-ATP6	-0.134052	-2.16551	0.031533	0.561829
ENSG00000198938	MT-CO3	-0.142096	-2.21109	0.0281632	0.550668
ENSG00000163815	CLEC3B	-0.470311	-2.36208	0.0191339	0.497482
ENSG00000197261	C6orf141	-0.642214	-3.03786	0.00270069	0.360004
ENSG00000232903	LINC01166	-0.335339	-3.54696	0.000485526	0.186673
ENSG00000165685	TMEM52B	-0.347365	-2.6948	0.00764264	0.409008
ENSG00000282256	TAS2R31	-0.30099	-1.99056	0.0478917	0.608986
ENSG00000139329	LUM	-0.447738	-2.85222	0.00479799	0.399118
ENSG00000206159	GYG2P1	0.21331	2.56506	0.0110492	0.43364
ENSG00000206567	AC022007.1	-0.193791	-2.07518	0.0392506	0.588164
ENSG00000163898	LIPH	-0.398964	-2.60473	0.00988566	0.428819
ENSG00000261757	AC005592.1	-0.290887	-2.10782	0.036293	0.581033
ENSG00000146197	SCUBE3	-0.497569	-4.19082	4.17113e-05	0.0880861
ENSG00000106483	SFRP4	-0.381882	-3.08546	0.00232034	0.33746
ENSG00000260653	AC237221.1	-0.618889	-2.13475	0.0339992	0.571981
ENSG00000140557	ST8SIA2	-0.362142	-2.20528	0.0285749	0.551053
ENSG00000134757	DSG3	-0.661331	-2.99376	0.0031035	0.372596
ENSG00000272654	AL358472.2	0.198776	2.52006	0.0125159	0.444161
ENSG00000234072	AC074117.1	-0.184756	-2.08817	0.0380493	0.585414
ENSG00000250538	AC104407.1	0.340171	2.12284	0.0349978	0.575588
ENSG00000282195	SORD2P	0.894858	2.78813	0.00581333	0.409008
ENSG00000236829	Z97634.1	-0.219441	-2.20133	0.0288575	0.552689
ENSG00000108691	CCL2	0.751627	2.19025	0.029663	0.554998

## Sheet: SCZ.Pos.atypical
Differential gene expression statistics (limma)
SCZ.Pos.atypical vs. control (genes with P<0.05)
Gene stable ID	Gene name	logFC	t	P	FDR
ENSG00000187961	KLHL17	-0.14587	-2.31422	0.0216719	0.238546
ENSG00000188290	HES4	-0.223892	-2.93887	0.0036817	0.103198
ENSG00000176022	B3GALT6	-0.0806259	-2.0532	0.0413554	0.30674
ENSG00000162572	SCNN1D	-0.194037	-2.82892	0.00514664	0.118031
ENSG00000131584	ACAP3	-0.114793	-2.60057	0.0100024	0.163547
ENSG00000169972	PUSL1	-0.12806	-2.63854	0.00898234	0.15619
ENSG00000242485	MRPL20	0.0536802	2.12697	0.0346493	0.286323
ENSG00000008130	NADK	-0.0906489	-3.04636	0.00262887	0.0864709
ENSG00000157933	SKI	-0.0691727	-2.03124	0.0435548	0.314616
ENSG00000157916	RER1	-0.0442963	-2.27797	0.0237866	0.247866
ENSG00000276429	PLCH2	-0.150559	-2.2757	0.0239245	0.248345
ENSG00000273529	HES5	-0.348762	-2.07405	0.0393558	0.300703
ENSG00000284703	AL805961.2	-0.539102	-4.50668	1.11994e-05	0.00439485
ENSG00000116237	ICMT	-0.109959	-3.34924	0.000968539	0.0496855
ENSG00000162408	NOL9	-0.0770497	-2.87617	0.00446203	0.111928
ENSG00000116288	PARK7	0.0713214	2.93664	0.00370725	0.103363
ENSG00000074800	ENO1	0.0949859	3.06123	0.00250729	0.0837781
ENSG00000171612	SLC25A33	-0.134012	-2.10534	0.0365114	0.291067
ENSG00000188807	TMEM201	-0.0871946	-2.06743	0.0399816	0.30229
ENSG00000177674	AGTRAP	0.238106	2.45602	0.0149025	0.198996
ENSG00000162493	PDPN	0.280657	2.92877	0.00379831	0.104556
ENSG00000142627	EPHA2	0.487734	2.92179	0.00388086	0.105452
ENSG00000219481	NBPF1	-0.145691	-1.97898	0.0491917	0.33214
ENSG00000215908	CROCCP2	-0.21443	-3.00433	0.00300223	0.0926658
ENSG00000058453	CROCC	-0.144016	-2.12985	0.0344076	0.286007
ENSG00000179051	RCC2	-0.0740991	-2.42293	0.0162871	0.207574
ENSG00000117154	IGSF21	-0.113689	-2.70097	0.00750744	0.143022
ENSG00000173436	MICOS10	-0.107906	-3.16876	0.00177136	0.0701813
ENSG00000158747	NBL1	-0.111896	-2.7543	0.00642454	0.132945
ENSG00000236963	LINC01141	-0.402324	-4.16725	4.58808e-05	0.00869879
ENSG00000117298	ECE1	0.105052	2.13098	0.0343128	0.285432
ENSG00000162551	ALPL	-0.228446	-2.7816	0.00592705	0.126439
ENSG00000070886	EPHA8	0.200419	2.09754	0.0372035	0.293656
ENSG00000133216	EPHB2	-0.16629	-3.68457	0.000294956	0.0252644
ENSG00000004487	KDM1A	0.0456456	2.21483	0.0279017	0.261058
ENSG00000179546	HTR1D	0.25351	2.05409	0.0412687	0.30674
ENSG00000125944	HNRNPR	0.0466689	2.25895	0.0249659	0.250758
ENSG00000249087	ZNF436-AS1	0.18771	3.42921	0.000735212	0.0431301
ENSG00000204219	TCEA3	0.179378	1.97346	0.0498213	0.333473
ENSG00000088280	ASAP3	0.158621	2.81097	0.00543092	0.120337
ENSG00000057757	PITHD1	0.0734208	2.41885	0.0164658	0.208592
ENSG00000185436	IFNLR1	0.191324	2.04008	0.0426578	0.311336
ENSG00000158008	EXTL1	-0.146326	-2.55022	0.0115149	0.17594
ENSG00000117682	DHDDS	-0.0757149	-2.85995	0.00468709	0.113174
ENSG00000198830	HMGN2	0.161087	2.87224	0.00451567	0.111928
ENSG00000142733	MAP3K6	0.158175	2.39508	0.01754	0.214315
ENSG00000181773	GPR3	-0.314056	-2.64888	0.00872137	0.153777
ENSG00000169403	PTAFR	-0.388322	-2.4343	0.0157992	0.203975
ENSG00000116329	OPRD1	-0.202258	-3.42885	0.000736131	0.0431301
ENSG00000159023	EPB41	0.110702	2.49382	0.0134489	0.191885
ENSG00000134644	PUM1	0.0423179	2.21723	0.0277341	0.260281
ENSG00000121766	ZCCHC17	0.0530168	2.31334	0.0217212	0.238894
ENSG00000121753	ADGRB2	-0.136424	-2.33958	0.0202925	0.230583
ENSG00000121775	TMEM39B	-0.0765063	-2.19955	0.0289856	0.26524
ENSG00000084623	EIF3I	0.074687	2.64153	0.00890613	0.155733
ENSG00000121900	TMEM54	0.0978193	2.01825	0.0449023	0.319172
ENSG00000116544	DLGAP3	-0.163975	-2.76007	0.00631646	0.131325
ENSG00000163867	ZMYM6	0.0637946	2.28686	0.0232515	0.24581
ENSG00000116560	SFPQ	-0.0504562	-2.01132	0.0456351	0.320877
ENSG00000092853	CLSPN	0.203411	2.58197	0.010539	0.167836
ENSG00000092847	AGO1	-0.06003	-2.30453	0.0222206	0.241537
ENSG00000196182	STK40	-0.192728	-3.69434	0.000284546	0.0247061
ENSG00000196449	YRDC	-0.0829034	-2.20101	0.0288806	0.26459
ENSG00000185668	POU3F1	-0.205249	-2.39632	0.0174825	0.214083
ENSG00000116954	RRAGC	0.071789	2.01712	0.0450214	0.319466
ENSG00000168653	NDUFS5	0.0708015	2.1587	0.0320658	0.278189
ENSG00000168389	MFSD2A	-0.266258	-2.66378	0.00835733	0.150664
ENSG00000117000	RLF	0.0893679	3.31243	0.00109774	0.0524397
ENSG00000259943	AL050341.2	0.127747	2.45724	0.0148533	0.198996
ENSG00000117010	ZNF684	-0.0942219	-2.2047	0.0286159	0.264068
ENSG00000127124	HIVEP3	-0.119051	-2.62989	0.00920619	0.158459
ENSG00000171960	PPIH	0.0827093	2.41571	0.0166043	0.209493
ENSG00000164010	ERMAP	-0.115279	-2.5459	0.0116537	0.177365
ENSG00000117394	SLC2A1	0.167242	2.2838	0.0234343	0.245964
ENSG00000243710	CFAP57	-0.181024	-2.35116	0.0196885	0.22757
ENSG00000066056	TIE1	-0.297468	-2.36265	0.0191053	0.224791
ENSG00000117411	B4GALT2	-0.178432	-3.4469	0.000691249	0.041807
ENSG00000126106	TMEM53	0.0836408	2.06776	0.0399509	0.30229
ENSG00000142937	RPS8	0.0919291	2.38954	0.017799	0.21654
ENSG00000126107	HECTD3	-0.0853887	-2.56788	0.0109626	0.170805
ENSG00000132763	MMACHC	-0.0798852	-2.06697	0.0400263	0.30229
ENSG00000197429	IPP	0.0888275	2.40915	0.0168968	0.210769
ENSG00000086015	MAST2	-0.0694218	-2.24554	0.0258287	0.253362
ENSG00000085998	POMGNT1	-0.066387	-2.12395	0.0349042	0.28676
ENSG00000142961	MOB3C	0.139459	2.05824	0.0408644	0.305514
ENSG00000162367	TAL1	-0.471364	-3.13438	0.00198148	0.0734844
ENSG00000157193	LRP8	-0.145091	-2.7739	0.00606372	0.128335
ENSG00000058804	NDC1	-0.0675601	-2.6077	0.00980326	0.162177
ENSG00000081870	HSPB11	0.104294	3.3203	0.00106884	0.0521262
ENSG00000116133	DHCR24	-0.127501	-2.38446	0.0180395	0.218363
ENSG00000234807	LINC01135	0.230827	3.31612	0.0010841	0.0522659
ENSG00000172456	FGGY	0.119861	2.2193	0.0275913	0.260236
ENSG00000158966	CACHD1	0.181248	3.54785	0.000483987	0.0352017
ENSG00000162433	AK4	0.120592	2.11488	0.035679	0.288512
ENSG00000116717	GADD45A	0.456417	4.05205	7.26631e-05	0.0113529
ENSG00000162595	DIRAS3	0.261126	3.44922	0.000685664	0.0416183
ENSG00000116729	WLS	0.165323	2.65189	0.00864666	0.153201
ENSG00000178965	ERICH3	0.164523	3.62259	0.000369858	0.0293004
ENSG00000036549	AC118549.1	0.0657	2.47609	0.0141141	0.195539
ENSG00000162614	NEXN	0.22806	2.92595	0.00383144	0.105172
ENSG00000162613	FUBP1	0.0771734	2.81126	0.00542622	0.120337
ENSG00000171502	COL24A1	-0.151559	-2.12249	0.0350274	0.286862
ENSG00000137947	GTF2B	0.0923201	2.97413	0.00329992	0.0963371
ENSG00000162654	GBP4	-0.272489	-2.0357	0.0431009	0.312991
ENSG00000171488	LRRC8C	-0.111198	-3.47495	0.00062657	0.0396509
ENSG00000069702	TGFBR3	0.223	2.47118	0.0143036	0.196226
ENSG00000122406	RPL5	0.0795939	2.00625	0.0461773	0.32114
ENSG00000154511	DIPK1A	0.0624787	2.18379	0.0301423	0.270027
ENSG00000117525	F3	0.49177	3.22139	0.00148939	0.0636251
ENSG00000224081	SLC44A3-AS1	0.394598	4.37549	1.95038e-05	0.00559648
ENSG00000143036	SLC44A3	0.456579	4.16017	4.72082e-05	0.00875375
ENSG00000117519	CNN3	0.288077	2.99123	0.0031282	0.094428
ENSG00000235501	AC105942.1	0.126781	2.65831	0.00848928	0.152132
ENSG00000152078	TMEM56	0.12325	2.46016	0.0147366	0.198652
ENSG00000228971	LINC02607	0.325945	4.11871	5.57531e-05	0.00921758
ENSG00000162695	SLC30A7	0.0749285	2.20223	0.0287931	0.264501
ENSG00000198890	PRMT6	-0.0816659	-2.47914	0.0139976	0.19472
ENSG00000134215	VAV3	-0.170706	-2.15176	0.0326157	0.28008
ENSG00000215717	TMEM167B	0.120619	3.21953	0.00149856	0.0638555
ENSG00000134222	PSRC1	0.205146	3.37279	0.000893503	0.0483236
ENSG00000162650	ATXN7L2	-0.203514	-3.7597	0.000223325	0.0222981
ENSG00000174151	CYB561D1	-0.0962959	-2.03367	0.0433067	0.313899
ENSG00000065135	GNAI3	0.077895	2.53528	0.0120015	0.180383
ENSG00000134202	GSTM3	0.271559	3.48601	0.000602658	0.0390874
ENSG00000168710	AHCYL1	0.199047	2.5228	0.0124217	0.183639
ENSG00000224699	LAMTOR5-AS1	0.0898115	2.11111	0.0360056	0.289038
ENSG00000162777	DENND2D	0.279469	2.83337	0.00507831	0.117547
ENSG00000173947	PIFO	0.186686	2.42812	0.016063	0.206434
ENSG00000197852	INKA2	-0.13953	-3.00415	0.00300392	0.0926658
ENSG00000155366	RHOC	0.220141	3.0775	0.00238035	0.0819567
ENSG00000081019	RSBN1	0.0617718	2.11028	0.036078	0.289302
ENSG00000134262	AP4B1	0.0628369	2.09091	0.0378002	0.295352
ENSG00000116774	OLFML3	-0.453969	-2.94844	0.00357436	0.10171
ENSG00000134198	TSPAN2	0.14896	2.1565	0.0322387	0.278821
ENSG00000173218	VANGL1	-0.202657	-2.81304	0.00539739	0.120337
ENSG00000265808	SEC22B	0.0733831	3.25544	0.00132975	0.0590381
ENSG00000231752	EMBP1	-0.208657	-3.13947	0.001949	0.0730832
ENSG00000196369	SRGAP2B	-0.127016	-2.45734	0.0148494	0.198996
ENSG00000198483	ANKRD35	0.100433	2.11487	0.0356802	0.288512
ENSG00000211451	GNRHR2	0.10991	2.02491	0.0442072	0.316967
ENSG00000131791	PRKAB2	0.179785	3.77571	0.000210356	0.0217011
ENSG00000180867	PDIA3P1	-0.107385	-2.01636	0.0451004	0.319893
ENSG00000178096	BOLA1	0.0807812	2.08658	0.0381951	0.297227
ENSG00000014914	MTMR11	0.168851	2.16208	0.0318004	0.27674
ENSG00000023902	PLEKHO1	-0.0755192	-2.16851	0.0313015	0.275094
ENSG00000159208	CIART	0.259793	2.04584	0.0420816	0.308787
ENSG00000266472	MRPS21	0.0710873	2.56094	0.0111767	0.172707
ENSG00000163156	SCNM1	0.0727258	2.20563	0.0285501	0.264068
ENSG00000159352	PSMD4	0.0668472	2.70233	0.00747779	0.142958
ENSG00000159377	PSMB4	0.0496672	2.13766	0.0337596	0.284053
ENSG00000143367	TUFT1	0.147442	3.30815	0.00111375	0.0526428
ENSG00000143376	SNX27	-0.0437283	-2.25894	0.0249671	0.250758
ENSG00000163220	S100A9	0.861265	2.62521	0.00932939	0.158521
ENSG00000197956	S100A6	0.150402	3.1469	0.00190241	0.0723002
ENSG00000160678	S100A1	0.196091	2.09442	0.0374834	0.294919
ENSG00000263163	SLC27A3	0.26711	3.84298	0.00016325	0.0187393
ENSG00000163346	PBXIP1	0.179273	2.0454	0.0421256	0.308787
ENSG00000160691	SHC1	0.113569	1.98558	0.0484474	0.329437
ENSG00000169242	EFNA1	0.317379	2.13429	0.0340372	0.28447
ENSG00000163462	TRIM46	-0.144924	-3.16797	0.00177595	0.0701813
ENSG00000231064	AC234582.1	0.167427	2.02234	0.0444736	0.318383
ENSG00000160785	SLC25A44	-0.075613	-2.41555	0.0166115	0.209493
ENSG00000183856	IQGAP3	0.308862	2.33764	0.0203954	0.230665
ENSG00000143320	CRABP2	0.195898	2.32244	0.0212164	0.23553
ENSG00000163563	MNDA	-0.298887	-2.15124	0.0326576	0.280298
ENSG00000158710	TAGLN2	0.269119	2.629	0.00922941	0.158459
ENSG00000143318	CASQ1	0.149727	2.35129	0.0196818	0.22757
ENSG00000066294	CD84	-0.517157	-2.85987	0.0046882	0.113174
ENSG00000162755	KLHDC9	0.150877	3.88366	0.000139817	0.0169732
ENSG00000143258	USP21	-0.0784613	-1.97552	0.0495856	0.332852
ENSG00000162746	FCRLB	0.200019	2.65301	0.00861896	0.15293
ENSG00000118217	ATF6	0.0529912	2.23386	0.0266006	0.256198
ENSG00000143248	RGS5	-0.162855	-2.768	0.00617041	0.129987
ENSG00000143179	UCK2	-0.0978866	-3.15556	0.00184947	0.0718862
ENSG00000143195	ILDR2	-0.0854242	-2.29812	0.0225897	0.243288
ENSG00000198842	DUSP27	-0.366252	-3.75011	0.000231453	0.0224022
ENSG00000198771	RCSD1	-0.197324	-2.65488	0.00857317	0.15293
ENSG00000171806	METTL18	-0.121004	-2.12818	0.0345475	0.286196
ENSG00000117586	TNFSF4	0.116744	2.37605	0.018444	0.221595
ENSG00000162753	SLC9C2	0.199157	2.56491	0.0110538	0.171752
ENSG00000135870	RC3H1	0.0876339	2.79176	0.00575087	0.124092
ENSG00000203737	GPR52	-0.132844	-2.07776	0.0390091	0.299568
ENSG00000235750	KIAA0040	0.45804	2.46486	0.0145505	0.197051
ENSG00000153029	MR1	0.189087	2.90552	0.00407963	0.108238
ENSG00000162783	IER5	-0.190785	-2.27125	0.0241978	0.249124
ENSG00000135824	RGS8	-0.213375	-2.71137	0.00728409	0.142348
ENSG00000143344	RGL1	0.0810613	3.41379	0.000775636	0.0442165
ENSG00000234473	ZNF101P2	0.231043	2.53827	0.0119024	0.179644
ENSG00000116852	KIF21B	-0.255931	-3.9962	9.04881e-05	0.012982
ENSG00000118194	TNNT2	0.141912	2.03131	0.0435482	0.314616
ENSG00000174307	PHLDA3	0.110798	2.13951	0.0336072	0.283723
ENSG00000224536	AC096677.1	0.204264	2.35559	0.0194622	0.22681
ENSG00000223774	AL513217.1	0.248026	2.21937	0.0275859	0.260236
ENSG00000163431	LMOD1	0.291908	2.03179	0.0434988	0.314616
ENSG00000117153	KLHL12	0.0572304	2.2778	0.0237966	0.247866
ENSG00000159346	ADIPOR1	0.0626426	2.76101	0.00629884	0.131218
ENSG00000133048	CHI3L1	0.811725	4.35728	2.10444e-05	0.00572747
ENSG00000058668	ATP2B4	0.098247	2.96763	0.00336744	0.0973105
ENSG00000133059	DSTYK	0.0672509	2.61271	0.00966548	0.161623
ENSG00000266028	SRGAP2	-0.0833484	-2.32185	0.0212484	0.235674
ENSG00000266094	RASSF5	-0.18164	-3.14978	0.00188464	0.0718862
ENSG00000076356	PLXNA2	-0.111351	-2.28722	0.0232301	0.24581
ENSG00000286198	AL606753.2	-0.34624	-2.55405	0.0113931	0.175088
ENSG00000117594	HSD11B1	-0.532911	-3.21715	0.00151045	0.0641157
ENSG00000280963	SERTAD4-AS1	-0.228473	-2.33143	0.0207271	0.232226
ENSG00000281230	SERTAD4	-0.197313	-2.70621	0.00739413	0.142609
ENSG00000143494	VASH2	0.198188	2.44528	0.0153398	0.200499
ENSG00000174606	ANGEL2	0.0518017	2.13937	0.0336186	0.283723
ENSG00000136643	RPS6KC1	0.053157	2.19272	0.029482	0.267318
ENSG00000152104	PTPN14	-0.0980282	-2.24287	0.0260034	0.253485
ENSG00000136636	KCTD3	0.0974704	2.08646	0.0382058	0.297227
ENSG00000162814	SPATA17	0.250176	2.80195	0.00557917	0.121655
ENSG00000092969	TGFB2	0.203324	2.33382	0.0205988	0.231723
ENSG00000117791	MARC2	0.107653	2.24745	0.025704	0.253362
ENSG00000186063	AIDA	0.0774386	2.36298	0.0190888	0.224784
ENSG00000162909	CAPN2	0.0893927	1.99459	0.0474467	0.326374
ENSG00000143819	EPHX1	0.218529	2.371	0.0186908	0.222328
ENSG00000143772	ITPKB	0.191951	2.44587	0.0153154	0.200335
ENSG00000181873	IBA57	-0.0955217	-2.40378	0.0171397	0.212097
ENSG00000162931	TRIM17	-0.131321	-2.12489	0.0348246	0.28676
ENSG00000196890	HIST3H2BB	0.143001	2.57048	0.0108833	0.170175
ENSG00000177788	AL162595.1	0.152864	2.60372	0.00991402	0.16305
ENSG00000143641	GALNT2	-0.0610949	-2.09612	0.0373306	0.294097
ENSG00000119283	TRIM67	-0.114873	-2.05602	0.0410809	0.30609
ENSG00000135750	KCNK1	-0.134283	-2.89434	0.00422165	0.110102
ENSG00000231768	LINC01354	0.334776	2.16045	0.0319276	0.277276
ENSG00000173726	TOMM20	0.0700294	2.05577	0.0411046	0.30609
ENSG00000116962	NID1	0.243753	2.72037	0.00709582	0.139595
ENSG00000116977	LGALS8	0.111269	2.84589	0.00489046	0.115415
ENSG00000119285	HEATR1	0.064805	2.22298	0.0273374	0.25907
ENSG00000117009	KMO	-0.242992	-2.73361	0.0068267	0.136978
ENSG00000180287	PLD5	-0.100997	-2.58613	0.0104169	0.166769
ENSG00000179456	ZBTB18	-0.0754193	-2.01271	0.0454869	0.320851
ENSG00000179397	CATSPERE	0.0954603	2.06665	0.0400561	0.30229
ENSG00000272195	AL356512.1	0.270847	2.24911	0.0255962	0.25332
ENSG00000203666	EFCAB2	-0.155656	-2.64293	0.00887065	0.155273
ENSG00000162849	KIF26B	-0.121801	-2.91047	0.00401824	0.107796
ENSG00000162852	CNST	0.111954	2.65319	0.00861457	0.15293
ENSG00000260855	AL591848.4	0.125642	2.1946	0.029345	0.266965
ENSG00000153207	AHCTF1	0.073905	2.48077	0.013936	0.194669
ENSG00000185220	PGBD2	-0.128369	-2.801	0.00559493	0.121661
ENSG00000143727	ACP1	0.0567506	2.15462	0.0323881	0.279263
ENSG00000237667	LINC01115	0.927621	2.03008	0.0436738	0.314937
ENSG00000237720	AC011995.2	-0.106915	-2.0161	0.0451288	0.319951
ENSG00000171863	RPS7	0.075151	2.06976	0.0397609	0.301972
ENSG00000134326	CMPK2	0.232248	3.40796	0.000791452	0.0448153
ENSG00000134321	RSAD2	0.214332	2.41135	0.0167982	0.210425
ENSG00000151692	RNF144A	0.0838549	2.41814	0.0164971	0.208831
ENSG00000236008	LINC01814	-0.242568	-2.29807	0.0225928	0.243288
ENSG00000151693	ASAP2	-0.101879	-3.08138	0.00235094	0.0819567
ENSG00000134330	IAH1	0.0803107	2.87726	0.00444718	0.111928
ENSG00000260077	AC104794.2	0.154535	2.04841	0.0418273	0.307643
ENSG00000162975	KCNF1	-0.122151	-2.35401	0.0195429	0.226995
ENSG00000145063	AC062028.1	-0.204921	-2.69523	0.0076331	0.144081
ENSG00000134324	LPIN1	0.0966131	3.5128	0.000548238	0.0369611
ENSG00000071575	TRIB2	-0.274686	-4.68298	5.21467e-06	0.00305903
ENSG00000225649	AC064875.1	-0.206815	-2.46698	0.0144671	0.196869
ENSG00000170745	KCNS3	-0.180784	-2.81994	0.00528711	0.119431
ENSG00000068697	LAPTM4A	0.10703	1.97698	0.0494192	0.332642
ENSG00000143878	RHOB	0.136625	2.04547	0.0421186	0.308787
ENSG00000138092	CENPO	-0.0993273	-2.64546	0.00880691	0.154639
ENSG00000084710	EFR3B	-0.120077	-2.70428	0.00743554	0.142609
ENSG00000119772	DNMT3A	-0.146082	-3.75002	0.000231529	0.0224022
ENSG00000171303	KCNK3	-0.144828	-2.44186	0.0154815	0.20123
ENSG00000115241	PPM1G	-0.058063	-2.34789	0.0198578	0.228328
ENSG00000115226	FNDC4	-0.0928674	-2.3464	0.019935	0.228521
ENSG00000119801	YPEL5	0.106429	3.03471	0.00272778	0.0878402
ENSG00000213626	LBH	-0.358494	-4.85518	2.42147e-06	0.00215052
ENSG00000276334	AL133243.2	0.114172	2.29856	0.0225643	0.243288
ENSG00000049323	LTBP1	0.209007	2.76145	0.00629069	0.13121
ENSG00000277354	CRIM1	0.0695848	2.42128	0.0163592	0.207843
ENSG00000205221	VIT	-0.450928	-5.05834	9.54977e-07	0.0012789
ENSG00000055332	EIF2AK2	0.0851413	2.42479	0.0162065	0.207173
ENSG00000218739	CEBPZOS	0.0844812	2.71115	0.00728865	0.142348
ENSG00000143891	GALM	0.213189	2.44748	0.0152494	0.199792
ENSG00000011566	MAP4K3	0.0619998	2.33054	0.0207753	0.232468
ENSG00000115944	COX7A2L	0.0892691	2.90818	0.00404651	0.107955
ENSG00000184261	KCNK12	-0.18466	-3.23372	0.00142961	0.0618546
ENSG00000143942	CHAC2	-0.302171	-3.76119	0.000222086	0.0222981
ENSG00000068878	PSME4	-0.088707	-2.05051	0.0416195	0.307347
ENSG00000115380	EFEMP1	0.287139	2.00927	0.0458537	0.320902
ENSG00000119866	BCL11A	-0.131638	-3.13632	0.00196905	0.0733461
ENSG00000170264	FAM161A	0.111663	3.85894	0.000153643	0.0178798
ENSG00000143951	WDPCP	0.0833822	2.86131	0.00466778	0.113167
ENSG00000198369	SPRED2	-0.178131	-4.29435	2.73194e-05	0.00657179
ENSG00000204929	AC007389.1	-0.213597	-2.6407	0.00892741	0.155943
ENSG00000169621	APLF	-0.11326	-2.29823	0.0225836	0.243288
ENSG00000163219	ARHGAP25	-0.249786	-2.49095	0.0135547	0.192366
ENSG00000124380	SNRNP27	0.0574541	2.41311	0.0167198	0.210425
ENSG00000116005	PCYOX1	0.0705432	3.08879	0.00229567	0.0807023
ENSG00000124370	MCEE	0.0865333	2.12229	0.0350448	0.286862
ENSG00000144040	SFXN5	-0.141895	-2.12891	0.0344859	0.286196
ENSG00000135625	EGR4	-0.676196	-5.41359	1.76034e-07	0.000424343
ENSG00000144048	DUSP11	0.0851878	2.62907	0.00922772	0.158459
ENSG00000187605	TET3	-0.136016	-3.23754	0.0014116	0.06139
ENSG00000005448	WDR54	0.128953	2.64671	0.00877562	0.154411
ENSG00000162951	LRRTM1	-0.126243	-2.33242	0.0206742	0.231952
ENSG00000163541	SUCLG1	0.0605365	2.4278	0.0160767	0.206452
ENSG00000115423	DNAH6	0.173183	4.45526	1.39395e-05	0.00490032
ENSG00000034510	TMSB10	0.159397	3.48315	0.000608757	0.0390874
ENSG00000168899	VAMP5	0.233683	2.19346	0.0294279	0.267209
ENSG00000168894	RNF181	0.100321	2.88596	0.00433099	0.111928
ENSG00000115548	KDM3A	0.117585	3.45798	0.000664977	0.0409207
ENSG00000183281	PLGLB1	0.359723	2.05711	0.0409744	0.305659
ENSG00000234028	EIF2AK3-DT	0.204136	2.0977	0.0371888	0.293656
ENSG00000230006	ANKRD36BP2	0.0988174	2.32468	0.0210931	0.235081
ENSG00000115041	KCNIP3	-0.270224	-4.52643	1.02913e-05	0.00429322
ENSG00000115042	FAHD2A	0.0733717	2.4038	0.017139	0.212097
ENSG00000204685	STARD7-AS1	-0.101817	-2.11978	0.0352589	0.287697
ENSG00000198885	ITPRIPL1	0.248054	2.19793	0.0291025	0.265742
ENSG00000196843	ARID5A	0.432182	4.71812	4.46628e-06	0.00301456
ENSG00000144199	FAHD2B	0.121135	2.66466	0.00833623	0.150605
ENSG00000115446	UNC50	0.0473798	2.01805	0.0449232	0.319172
ENSG00000115594	IL1R1	0.50133	2.96704	0.00337363	0.0973105
ENSG00000115598	IL1RL2	-0.149061	-2.23598	0.0264589	0.255674
ENSG00000198914	POU3F3	-0.14928	-3.62493	0.00036673	0.0291896
ENSG00000115641	FHL2	-0.187222	-3.32249	0.00106092	0.0520716
ENSG00000115652	UXS1	-0.0662021	-2.56457	0.0110641	0.171752
ENSG00000153165	RGPD3	-0.138984	-2.23626	0.0264399	0.255674
ENSG00000153094	BCL2L11	0.140509	2.13673	0.0338358	0.284053
ENSG00000153214	TMEM87B	0.0994462	2.79886	0.00563073	0.121968
ENSG00000144152	FBLN7	-0.203381	-2.16748	0.0313804	0.275644
ENSG00000278962	AC092645.1	-0.20428	-2.10195	0.03681	0.292435
ENSG00000188177	ZC3H6	0.107284	3.69662	0.000282169	0.0246701
ENSG00000114999	TTL	-0.0705242	-2.24489	0.0258707	0.253362
ENSG00000144136	SLC20A1	-0.101214	-2.89733	0.00418319	0.109268
ENSG00000146556	WASH2P	-0.225695	-2.90672	0.00406472	0.108013
ENSG00000240356	RPL23AP7	0.29371	2.87416	0.00448936	0.111928
ENSG00000088205	DDX18	0.0538444	2.04922	0.0417476	0.307486
ENSG00000115107	STEAP3	0.225724	2.08318	0.038507	0.298841
ENSG00000074047	GLI2	0.273698	2.55907	0.011235	0.173265
ENSG00000144230	GPR17	-0.220655	-2.11286	0.0358543	0.28886
ENSG00000136709	WDR33	0.0398058	1.98532	0.0484764	0.329437
ENSG00000144233	AMMECR1L	-0.102866	-3.97956	9.65598e-05	0.0134657
ENSG00000197927	C2orf27A	0.101262	2.16213	0.0317963	0.27674
ENSG00000150551	LYPD1	-0.28071	-3.32869	0.00103881	0.0515557
ENSG00000121988	ZRANB3	0.084687	2.52374	0.0123896	0.183488
ENSG00000076003	MCM6	0.206634	4.41294	1.66674e-05	0.00533303
ENSG00000115866	DARS	0.0850449	2.20906	0.0283069	0.263169
ENSG00000121966	CXCR4	-0.305435	-2.01729	0.045003	0.319466
ENSG00000276734	KIF5C	-0.0672243	-2.34153	0.0201896	0.229615
ENSG00000184898	RBM43	0.142188	2.29722	0.0226421	0.243352
ENSG00000123609	NMI	0.287734	2.56307	0.0111105	0.172156
ENSG00000213197	AC012066.1	-0.25244	-2.62986	0.00920706	0.158459
ENSG00000177519	RPRM	0.309812	3.83941	0.000165472	0.018781
ENSG00000115170	ACVR1	-0.100864	-3.14985	0.00188422	0.0718862
ENSG00000153237	CCDC148	0.0847876	2.07338	0.0394189	0.300703
ENSG00000182263	FIGN	0.0966219	2.20336	0.0287121	0.264358
ENSG00000082438	COBLL1	-0.205137	-3.80238	0.000190316	0.0201974
ENSG00000169432	SCN9A	0.137734	2.16372	0.0316723	0.27674
ENSG00000123600	METTL8	-0.0596866	-2.0549	0.0411892	0.306449
ENSG00000144355	DLX1	-0.132539	-2.21691	0.0277563	0.260344
ENSG00000115844	DLX2	-0.16256	-2.21755	0.0277125	0.260236
ENSG00000152256	PDK1	0.273029	6.51151	5.89207e-10	5.01639e-06
ENSG00000138433	CIR1	0.0565467	2.16055	0.0319202	0.277276
ENSG00000163328	GPR155	0.118616	3.49534	0.000583147	0.0383572
ENSG00000170035	UBE2E3	-0.0679505	-2.82856	0.00515228	0.118031
ENSG00000168542	COL3A1	-0.470831	-2.0785	0.0389406	0.299568
ENSG00000115368	WDR75	0.0661506	2.63762	0.00900591	0.15619
ENSG00000138449	SLC40A1	-0.155302	-2.0099	0.0457862	0.320902
ENSG00000233654	AC108047.1	0.1542	2.13691	0.0338206	0.284053
ENSG00000115415	STAT1	0.187865	3.04355	0.00265237	0.0869049
ENSG00000138378	STAT4	0.120458	2.11639	0.0355495	0.288512
ENSG00000128641	MYO1B	-0.122655	-2.21755	0.0277124	0.260236
ENSG00000173559	NABP1	0.189369	2.52445	0.0123655	0.183353
ENSG00000065413	ANKRD44	-0.124556	-2.58349	0.0104943	0.167532
ENSG00000236977	ANKRD44-IT1	-0.311781	-3.33571	0.00101431	0.0509972
ENSG00000003400	CASP10	-0.394975	-3.69787	0.000280869	0.0246701
ENSG00000115993	TRAK2	-0.0758983	-2.02106	0.0446074	0.318673
ENSG00000155760	FZD7	0.188784	2.12013	0.0352287	0.28759
ENSG00000138439	FAM117B	0.100411	2.74157	0.00666945	0.135754
ENSG00000173166	RAPH1	-0.129177	-2.63043	0.00919194	0.158459
ENSG00000204186	ZDBF2	0.0816773	2.07839	0.0389509	0.299568
ENSG00000144401	METTL21A	-0.135986	-3.35588	0.000946803	0.0496855
ENSG00000163249	CCNYL1	-0.0745107	-2.45484	0.0149498	0.198996
ENSG00000163251	FZD5	0.270197	2.97949	0.00324519	0.0960689
ENSG00000197713	RPE	0.0836076	2.75365	0.00643688	0.132945
ENSG00000229127	AC007038.1	0.128507	2.14191	0.0334108	0.283723
ENSG00000030419	IKZF2	0.204328	2.51458	0.0127057	0.184824
ENSG00000138376	BARD1	0.135319	2.26293	0.0247154	0.250758
ENSG00000163449	TMEM169	-0.0878183	-2.14501	0.0331587	0.282986
ENSG00000079246	XRCC5	0.069529	3.08157	0.00234947	0.0819567
ENSG00000144583	MARCH4	-0.234197	-3.47739	0.000621202	0.0395793
ENSG00000115461	IGFBP5	0.198052	2.25035	0.0255164	0.252827
ENSG00000231672	DIRC3	0.147783	2.83773	0.00501223	0.116699
ENSG00000127837	AAMP	0.0496702	1.98635	0.0483615	0.329186
ENSG00000135926	TMBIM1	0.358859	3.02661	0.00279858	0.0889219
ENSG00000018280	SLC11A1	0.800774	3.5137	0.0005465	0.0369611
ENSG00000144580	CNOT9	0.0478904	2.32376	0.0211439	0.235174
ENSG00000163482	STK36	-0.118359	-2.54617	0.011645	0.177365
ENSG00000171450	CDK5R2	-0.203425	-3.69342	0.000285509	0.0247061
ENSG00000072195	SPEG	-0.132902	-2.59599	0.0101323	0.164555
ENSG00000188760	TMEM198	-0.126908	-2.48352	0.013832	0.194501
ENSG00000152049	KCNE4	0.351696	2.25872	0.0249807	0.250758
ENSG00000152056	AP1S3	-0.174001	-2.57977	0.0106041	0.168329
ENSG00000135900	MRPL44	0.070458	2.47142	0.0142943	0.196226
ENSG00000123977	DAW1	0.20609	2.02821	0.0438664	0.315517
ENSG00000153827	TRIP12	0.0353233	2.01036	0.0457373	0.320902
ENSG00000135899	SP110	0.20241	2.07989	0.0388116	0.299454
ENSG00000135916	ITM2C	0.102787	2.03073	0.043607	0.314858
ENSG00000261829	AC009407.1	0.254807	2.67931	0.00799237	0.147434
ENSG00000168918	INPP5D	-0.244401	-2.2888	0.0231366	0.24581
ENSG00000085978	ATG16L1	-0.069651	-2.18835	0.0298032	0.268699
ENSG00000144476	ACKR3	0.21	2.34699	0.0199044	0.228471
ENSG00000144485	HES6	-0.165667	-2.16462	0.031602	0.27674
ENSG00000132326	PER2	-0.279797	-3.35287	0.000956628	0.0496855
ENSG00000204104	TRAF3IP1	-0.0770513	-2.26131	0.0248174	0.250758
ENSG00000115687	PASK	-0.168484	-3.01628	0.00289135	0.0911937
ENSG00000271870	AC024060.1	-0.140197	-2.28898	0.0231256	0.24581
ENSG00000175928	LRRN1	-0.187706	-3.775	0.000210915	0.0217011
ENSG00000180914	OXTR	0.42558	2.87822	0.00443424	0.111928
ENSG00000134077	THUMPD3	0.054799	2.07776	0.0390093	0.299568
ENSG00000180385	EMC3-AS1	0.131452	2.18606	0.0299731	0.269338
ENSG00000134070	IRAK2	0.177154	2.24384	0.0259397	0.253485
ENSG00000157014	TATDN2	-0.100133	-2.88304	0.00436974	0.111928
ENSG00000196639	HRH1	-0.140825	-2.16404	0.0316472	0.27674
ENSG00000154764	WNT7A	-0.267461	-3.48609	0.000602493	0.0390874
ENSG00000163528	CHCHD4	-0.0833757	-2.20585	0.0285339	0.264068
ENSG00000144596	GRIP2	-0.127366	-2.1547	0.0323819	0.279263
ENSG00000154783	FGD5	-0.175892	-2.42662	0.0161273	0.206787
ENSG00000131370	SH3BP5	0.111212	2.76354	0.00625208	0.130736
ENSG00000154813	DPH3	-0.0678513	-1.98895	0.0480707	0.328133
ENSG00000131378	RFTN1	-0.208256	-3.80973	0.00018512	0.019845
ENSG00000154822	PLCL2	-0.0719626	-2.09219	0.0376842	0.295139
ENSG00000174748	RPL15	0.0575861	2.06367	0.0403413	0.303216
ENSG00000077092	RARB	-0.140933	-2.30613	0.0221293	0.241177
ENSG00000151092	NGLY1	0.0648263	2.13824	0.0337117	0.284
ENSG00000179796	LRRC3B	0.151436	2.05285	0.0413899	0.30674
ENSG00000163512	AZI2	0.0607598	2.17753	0.0306121	0.271868
ENSG00000152642	GPD1L	0.0800754	2.14282	0.0333368	0.283673
ENSG00000178567	EPM2AIP1	0.0751984	2.68694	0.00781828	0.145133
ENSG00000136059	VILL	-0.177371	-2.6691	0.00823064	0.149983
ENSG00000187091	PLCD1	0.196709	2.44995	0.0151481	0.199445
ENSG00000172936	MYD88	0.302908	2.82837	0.0051552	0.118031
ENSG00000114739	ACVR2B	0.0608754	2.01439	0.0453095	0.320783
ENSG00000168329	CX3CR1	-0.572055	-2.27726	0.0238295	0.247903
ENSG00000144659	SLC25A38	0.0978891	3.09277	0.00226652	0.0798797
ENSG00000168028	RPSA	0.155195	2.95432	0.00350974	0.100209
ENSG00000168036	CTNNB1	0.0492829	2.48372	0.0138244	0.194501
ENSG00000114812	VIPR1	-0.143011	-2.67919	0.00799504	0.147434
ENSG00000181061	HIGD1A	0.0787278	1.97257	0.0499238	0.333761
ENSG00000144649	GASK1A	0.300587	3.61375	0.000381897	0.0294896
ENSG00000160746	ANO10	0.0474049	1.98354	0.048676	0.330128
ENSG00000186448	ZNF197	0.044865	2.16215	0.0317947	0.27674
ENSG00000169964	TMEM42	0.0759384	2.03582	0.043088	0.312991
ENSG00000075914	EXOSC7	0.0708823	2.83232	0.00509437	0.117757
ENSG00000249992	TMEM158	-0.180274	-2.73258	0.00684723	0.137221
ENSG00000160808	MYL3	0.363584	3.15473	0.00185452	0.0718862
ENSG00000114650	SCAP	-0.0648837	-2.17568	0.0307529	0.272401
ENSG00000164054	SHISA5	0.116159	3.87979	0.000141899	0.0170941
ENSG00000178035	IMPDH2	0.0670665	2.18991	0.0296885	0.268182
ENSG00000172053	QARS	-0.0771486	-2.14663	0.0330282	0.282081
ENSG00000182179	UBA7	-0.252787	-2.54324	0.0117397	0.178304
ENSG00000001617	SEMA3F	0.296479	3.04271	0.00265946	0.0869686
ENSG00000164082	GRM2	-0.217536	-2.7599	0.00631952	0.131325
ENSG00000168237	GLYCTK	-0.178686	-2.09891	0.037081	0.29362
ENSG00000010319	SEMA3G	-0.692257	-4.53425	9.9513e-06	0.00429322
ENSG00000213533	STIMATE	-0.169422	-2.46784	0.0144336	0.196572
ENSG00000163935	SFMBT1	-0.0558233	-1.97771	0.0493355	0.332497
ENSG00000241472	PTPRG-AS1	0.124265	2.28274	0.0234983	0.246187
ENSG00000163630	SYNPR	0.145749	3.01488	0.00290412	0.0912554
ENSG00000163638	ADAMTS9	0.366135	2.70463	0.00742799	0.142609
ENSG00000241684	ADAMTS9-AS2	0.25012	3.28951	0.00118612	0.0551366
ENSG00000170837	GPR27	0.0805934	2.43889	0.0156055	0.201938
ENSG00000172986	GXYLT2	0.145484	2.63821	0.00899075	0.15619
ENSG00000121440	PDZRN3	0.0999425	1.99672	0.047213	0.325571
ENSG00000241532	AGGF1P3	0.285089	2.14679	0.0330148	0.282081
ENSG00000114480	GBE1	0.0869644	2.18886	0.0297658	0.268593
ENSG00000175105	ZNF654	0.0897206	2.85579	0.00474647	0.113742
ENSG00000184500	PROS1	0.13556	2.23947	0.026227	0.254635
ENSG00000057019	DCBLD2	-0.0726109	-2.55031	0.011512	0.17594
ENSG00000168386	FILIP1L	0.229279	2.31699	0.0215171	0.237463
ENSG00000114391	RPL24	0.0724905	2.01392	0.0453591	0.320783
ENSG00000177707	NECTIN3	-0.132442	-2.5052	0.0130369	0.188601
ENSG00000144824	PHLDB2	-0.217784	-2.84809	0.00485814	0.115135
ENSG00000144857	BOC	0.163588	2.4301	0.0159781	0.205562
ENSG00000184307	ZDHHC23	-0.153127	-2.5323	0.0121005	0.181335
ENSG00000163389	POGLUT1	-0.0839326	-2.45986	0.0147485	0.198652
ENSG00000163430	FSTL1	0.254268	3.45178	0.000679565	0.041397
ENSG00000163833	FBXO40	0.187861	2.34341	0.0200911	0.22922
ENSG00000114023	FAM162A	0.109204	3.74985	0.000231682	0.0224022
ENSG00000138496	PARP9	0.294295	2.69379	0.00766502	0.144081
ENSG00000163840	DTX3L	0.363906	3.07059	0.00243354	0.083059
ENSG00000169087	HSPBAP1	0.0734615	2.21455	0.0279213	0.261058
ENSG00000138463	SLC49A4	0.0671178	2.19066	0.0296328	0.267935
ENSG00000173706	HEG1	-0.184468	-2.4353	0.0157569	0.203586
ENSG00000144909	OSBPL11	0.108446	2.04812	0.0418563	0.307643
ENSG00000144908	ALDH1L1	0.365226	3.63936	0.000347994	0.0283045
ENSG00000163884	KLF15	0.256244	2.70533	0.00741307	0.142609
ENSG00000114554	PLXNA1	-0.189928	-3.00284	0.00301632	0.0928784
ENSG00000073111	MCM2	0.183221	3.18259	0.00169283	0.068831
ENSG00000285600	AC023593.1	0.147684	2.28466	0.023383	0.24581
ENSG00000169714	CNBP	0.0890467	2.88022	0.0044074	0.111928
ENSG00000184897	H1FX	0.0867118	2.8777	0.00444125	0.111928
ENSG00000129071	MBD4	0.0482944	2.03807	0.0428606	0.31214
ENSG00000114670	NEK11	0.0774405	2.16658	0.0314504	0.275972
ENSG00000240303	ACAD11	0.10168	1.98359	0.0486704	0.330128
ENSG00000174640	SLCO2A1	-0.35041	-3.06666	0.00246425	0.0833301
ENSG00000280399	AC022497.1	0.181543	2.34429	0.0200452	0.229124
ENSG00000114127	XRN1	0.0835649	2.70186	0.00748803	0.142958
ENSG00000120756	PLS1	-0.17636	-2.64293	0.00887066	0.155273
ENSG00000144935	TRPC1	0.0550646	2.08105	0.038704	0.29927
ENSG00000261051	AC107021.2	0.339961	2.97104	0.00333192	0.097076
ENSG00000152952	PLOD2	0.235898	2.98495	0.00319026	0.0952787
ENSG00000114698	PLSCR4	0.290724	2.61904	0.00949392	0.159881
ENSG00000188313	PLSCR1	0.468332	4.25644	3.19271e-05	0.00690689
ENSG00000174963	ZIC4	0.288262	2.94705	0.00358968	0.101802
ENSG00000152977	ZIC1	0.516683	4.58523	7.98771e-06	0.00374401
ENSG00000047457	CP	1.20923	4.36316	2.05344e-05	0.00568028
ENSG00000181631	P2RY13	-0.702716	-3.41853	0.000762981	0.0439404
ENSG00000169313	P2RY12	-0.758251	-3.73198	0.000247593	0.0232105
ENSG00000174948	GPR149	-0.196284	-2.49372	0.0134526	0.191885
ENSG00000114850	SSR3	0.0830487	2.38096	0.0182072	0.219522
ENSG00000163659	TIPARP	0.30849	3.051	0.00259031	0.0855359
ENSG00000243176	AC092944.1	0.161459	2.10438	0.0365953	0.291415
ENSG00000169255	B3GALNT1	0.0673598	2.06421	0.0402893	0.303165
ENSG00000085276	MECOM	-0.264166	-2.18559	0.0300078	0.269338
ENSG00000171757	LRRC34	0.143757	2.40623	0.0170285	0.211746
ENSG00000173889	PHC3	0.065337	2.62483	0.00933948	0.158521
ENSG00000121858	TNFSF10	-0.514576	-3.07359	0.00241025	0.0824961
ENSG00000058056	USP13	0.0793068	2.28585	0.0233117	0.24581
ENSG00000176597	B3GNT5	-0.318561	-2.16228	0.0317848	0.27674
ENSG00000175182	FAM131A	-0.0885032	-2.08463	0.0383732	0.298295
ENSG00000182580	EPHB3	-0.293955	-4.19331	4.12931e-05	0.00797838
ENSG00000244405	ETV5	-0.425154	-6.12936	4.62488e-09	2.60134e-05
ENSG00000058866	DGKG	0.18834	3.88561	0.000138774	0.0169732
ENSG00000073849	ST6GAL1	-0.14598	-2.34365	0.0200783	0.22922
ENSG00000163923	RPL39L	0.226054	3.61021	0.000386815	0.0296329
ENSG00000175077	RTP1	-0.208459	-2.29728	0.0226385	0.243352
ENSG00000127241	MASP1	0.263316	2.42128	0.0163591	0.207843
ENSG00000157005	SST	-0.290046	-2.07858	0.0389331	0.299568
ENSG00000113916	BCL6	0.170043	2.55001	0.0115215	0.17594
ENSG00000270959	LPP-AS2	0.173185	2.01255	0.0455039	0.320851
ENSG00000163347	CLDN1	-0.212375	-2.28001	0.023663	0.247085
ENSG00000188729	OSTN	-0.288387	-2.41295	0.0167267	0.210425
ENSG00000185112	FAM43A	-0.151446	-2.23558	0.0264856	0.255674
ENSG00000174004	NRROS	-0.170378	-1.9726	0.0499206	0.333761
ENSG00000236438	FAM157A	0.509132	3.2432	0.00138522	0.0605538
ENSG00000127415	IDUA	-0.138815	-2.3115	0.0218247	0.239292
ENSG00000127418	FGFRL1	0.211577	2.06601	0.0401169	0.302472
ENSG00000159674	SPON2	-0.295815	-2.50188	0.013156	0.189901
ENSG00000185818	NAT8L	-0.0880825	-2.15308	0.0325106	0.279483
ENSG00000168884	TNIP2	0.2387	3.46369	0.000651824	0.0404371
ENSG00000188981	MSANTD1	-0.140514	-2.19779	0.0291132	0.265742
ENSG00000159788	RGS12	-0.170073	-3.43656	0.000716622	0.0425784
ENSG00000181215	C4orf50	-0.118717	-1.9785	0.0492459	0.33214
ENSG00000109501	WFS1	0.142135	2.62142	0.00943001	0.159478
ENSG00000179010	MRFAP1	0.0798659	3.20664	0.00156388	0.0648376
ENSG00000109519	GRPEL1	0.0706407	2.30868	0.0219842	0.24046
ENSG00000196526	AFAP1	-0.0903655	-2.1977	0.0291192	0.265742
ENSG00000163995	ABLIM2	-0.121606	-2.82209	0.00525317	0.119219
ENSG00000002587	HS3ST1	-0.128834	-2.45966	0.0147567	0.198652
ENSG00000169744	LDB2	-0.0903226	-2.24309	0.0259891	0.253485
ENSG00000002549	LAP3	0.14668	2.26777	0.0244126	0.250165
ENSG00000163138	PACRGL	0.0593077	2.12835	0.034533	0.286196
ENSG00000109610	SOD3	0.353188	2.86926	0.00455658	0.112245
ENSG00000153012	LGI2	-0.138348	-1.99757	0.04712	0.325196
ENSG00000250317	SMIM20	0.0961275	1.98222	0.0488249	0.330739
ENSG00000109689	STIM2	-0.0623394	-2.50444	0.0130639	0.188734
ENSG00000181826	RELL1	0.18231	2.08188	0.0386269	0.29927
ENSG00000157796	WDR19	0.118652	3.75309	0.000228899	0.0224022
ENSG00000078177	N4BP2	0.237849	5.4165	1.73555e-07	0.000424343
ENSG00000260296	AC095057.3	0.273041	3.37769	0.000878593	0.0479786
ENSG00000188848	BEND4	-0.175212	-2.39925	0.0173471	0.213201
ENSG00000285454	AC111006.1	-0.196688	-2.30335	0.0222878	0.241553
ENSG00000074966	TXK	0.328687	3.10021	0.00221295	0.0789457
ENSG00000135605	TEC	0.283326	3.06225	0.00249916	0.0836724
ENSG00000145248	SLC10A4	-0.17748	-2.25585	0.0251633	0.251842
ENSG00000109180	OCIAD1	0.0561827	2.40878	0.0169136	0.210783
ENSG00000226887	ERVMER34-1	0.297528	2.45516	0.0149371	0.198996
ENSG00000128045	RASL11B	0.28617	3.34019	0.000998926	0.0506182
ENSG00000128059	PPAT	0.100161	2.59705	0.0101021	0.164325
ENSG00000128050	PAICS	0.0774602	2.38143	0.0181846	0.21949
ENSG00000250846	EPHA5-AS1	0.156943	2.38973	0.0177903	0.21654
ENSG00000145241	CENPC	0.0852411	3.00967	0.00295217	0.09225
ENSG00000169116	PARM1	0.101575	2.36606	0.0189351	0.223936
ENSG00000138744	NAAA	0.140396	2.58575	0.0104278	0.166786
ENSG00000138771	SHROOM3	-0.17889	-3.24669	0.00136919	0.0600097
ENSG00000138668	HNRNPD	0.0579746	2.38032	0.0182376	0.219658
ENSG00000138674	SEC31A	0.0394979	2.15383	0.0324507	0.279483
ENSG00000138678	GPAT3	-0.215874	-2.57586	0.0107208	0.16891
ENSG00000172493	AFF1	0.0835188	2.13263	0.0341755	0.285152
ENSG00000152583	SPARCL1	0.101012	2.12796	0.034566	0.286196
ENSG00000152595	MEPE	0.289806	2.09319	0.037594	0.295139
ENSG00000118777	ABCG2	-0.686805	-5.00674	1.21266e-06	0.0012789
ENSG00000163644	PPM1K	0.109357	2.98518	0.00318798	0.0952787
ENSG00000138642	HERC6	0.163168	2.48026	0.0139552	0.194669
ENSG00000138646	HERC5	0.203697	2.1338	0.0340785	0.284674
ENSG00000260641	AC114811.2	-0.128336	-2.01288	0.045469	0.320851
ENSG00000197894	ADH5	0.0969867	2.85492	0.0047589	0.113742
ENSG00000164032	H2AFZ	0.090245	2.09215	0.037688	0.295139
ENSG00000164035	EMCN	-0.395053	-3.88418	0.000139538	0.0169732
ENSG00000254531	AP001816.1	0.137496	2.38295	0.0181118	0.219082
ENSG00000153064	BANK1	0.161755	2.20412	0.0286578	0.264247
ENSG00000109323	MANBA	0.0846613	2.49206	0.0135139	0.192185
ENSG00000168772	CXXC4	0.112327	2.73733	0.0067527	0.136339
ENSG00000138785	INTS12	0.0680734	2.24554	0.0258283	0.253362
ENSG00000138795	LEF1	-0.383466	-3.04998	0.0025988	0.0856486
ENSG00000170522	ELOVL6	-0.0716221	-2.41144	0.0167942	0.210425
ENSG00000145365	TIFA	0.250408	2.74283	0.00664482	0.13558
ENSG00000145349	CAMK2D	0.0837093	2.05829	0.0408596	0.305514
ENSG00000174607	UGT8	-0.369574	-2.02217	0.0444914	0.318383
ENSG00000164100	NDST3	-0.114776	-2.17102	0.0311083	0.273967
ENSG00000269893	SNHG8	0.127443	2.25486	0.0252268	0.252
ENSG00000145388	METTL14	0.0777796	2.76666	0.00619475	0.130337
ENSG00000138735	PDE5A	-0.165306	-2.14349	0.0332822	0.283352
ENSG00000164112	TMEM155	-0.12965	-2.18166	0.0303014	0.271104
ENSG00000226757	AC079341.1	-0.202595	-2.48792	0.0136673	0.193151
ENSG00000138741	TRPC3	-0.162934	-2.17649	0.0306914	0.272119
ENSG00000138685	FGF2	0.379085	3.23659	0.00141606	0.0614255
ENSG00000164066	INTU	0.076409	2.05753	0.0409336	0.305538
ENSG00000142731	PLK4	0.254601	3.03107	0.00275937	0.0884235
ENSG00000164040	PGRMC2	0.0564456	1.97663	0.0494592	0.33269
ENSG00000077684	JADE1	0.108497	3.38524	0.000856034	0.0470512
ENSG00000250241	AC105383.1	0.108866	2.33455	0.02056	0.231595
ENSG00000196782	MAML3	-0.139404	-2.33704	0.0204269	0.230712
ENSG00000109445	ZNF330	0.0594559	2.0215	0.0445622	0.318619
ENSG00000183090	FREM3	-0.396642	-2.67651	0.00805708	0.148214
ENSG00000170365	SMAD1	0.198077	4.60368	7.37391e-06	0.00365963
ENSG00000164167	LSM6	0.13909	3.43924	0.000709961	0.0424819
ENSG00000164142	FAM160A1	-0.174427	-2.49549	0.0133879	0.191444
ENSG00000262635	TDO2	0.35289	2.74318	0.00663789	0.13558
ENSG00000164125	GASK1B	-0.142888	-2.26176	0.024789	0.250758
ENSG00000248429	FAM198B-AS1	-0.308272	-2.59524	0.0101537	0.164696
ENSG00000171503	ETFDH	0.105193	2.75384	0.00643338	0.132945
ENSG00000052795	FNIP2	0.0801486	2.9946	0.00309534	0.0939285
ENSG00000164128	NPY1R	0.107111	2.10302	0.0367155	0.291935
ENSG00000170088	TMEM192	0.081488	3.17906	0.00171256	0.0692991
ENSG00000109472	CPE	0.110634	2.22289	0.027344	0.25907
ENSG00000129116	PALLD	0.140057	1.99307	0.0476141	0.32664
ENSG00000154447	SH3RF1	-0.102066	-3.15688	0.00184152	0.0717639
ENSG00000164104	HMGB2	0.173664	2.23972	0.0262108	0.254629
ENSG00000272870	AC097534.2	0.310321	4.0883	6.29407e-05	0.0101149
ENSG00000218336	TENM3	0.112646	2.56986	0.0109019	0.170175
ENSG00000168556	ING2	-0.0927419	-2.52863	0.0122237	0.182329
ENSG00000109762	SNX25	-0.12784	-3.94372	0.000110973	0.0147081
ENSG00000109771	LRP2BP	0.17135	2.63743	0.00901074	0.15619
ENSG00000186352	ANKRD37	0.211775	2.50075	0.0131969	0.190166
ENSG00000164366	CCDC127	-0.0858498	-2.30314	0.0222999	0.241553
ENSG00000286169	AHRR	-0.224448	-2.12363	0.0349313	0.28676
ENSG00000071539	TRIP13	0.169388	2.13968	0.0335933	0.283723
ENSG00000049656	CLPTM1L	-0.0399172	-1.97275	0.0499029	0.333761
ENSG00000133398	MED10	0.0776689	2.44615	0.015304	0.200335
ENSG00000037474	NSUN2	-0.116072	-3.50917	0.000555326	0.0370378
ENSG00000215217	C5orf49	0.288473	4.36962	1.99879e-05	0.00562127
ENSG00000112902	SEMA5A	-0.12102	-2.25255	0.0253746	0.252162
ENSG00000164236	ANKRD33B	-0.119407	-2.17427	0.0308594	0.272772
ENSG00000145526	CDH18	0.105398	2.35826	0.0193266	0.22661
ENSG00000113360	DROSHA	0.051491	2.56199	0.0111439	0.172516
ENSG00000113384	GOLPH3	-0.0465244	-2.36949	0.0187655	0.222522
ENSG00000082196	C1QTNF3	0.169917	2.12719	0.0346302	0.286305
ENSG00000039560	RAI14	-0.204803	-2.85286	0.00478871	0.114292
ENSG00000168724	DNAJC21	-0.0601115	-2.01188	0.0455754	0.320875
ENSG00000244968	LIFR-AS1	0.117805	2.12756	0.0345992	0.286263
ENSG00000145623	OSMR	0.839428	5.24769	3.91625e-07	0.000734254
ENSG00000113638	TTC33	0.096985	2.34548	0.0199831	0.228762
ENSG00000182836	PLCXD3	0.118743	2.25266	0.0253676	0.252162
ENSG00000083720	OXCT1	0.0770155	2.30436	0.0222299	0.241537
ENSG00000248668	OXCT1-AS1	0.24373	2.4353	0.0157565	0.203586
ENSG00000205765	C5orf51	0.115235	2.918	0.00392636	0.106175
ENSG00000151876	FBXO4	0.100277	2.12304	0.0349808	0.286815
ENSG00000177453	NIM1K	0.114009	2.99483	0.00309312	0.0939285
ENSG00000151882	CCL28	0.175366	2.70405	0.00744066	0.142609
ENSG00000172244	C5orf34	0.118535	2.03278	0.0433974	0.314422
ENSG00000248092	NNT-AS1	0.107056	3.00469	0.00299882	0.0926658
ENSG00000272335	AC093297.2	0.0922055	2.21753	0.0277139	0.260236
ENSG00000164512	ANKRD55	-0.161906	-2.27575	0.0239216	0.248345
ENSG00000095015	MAP3K1	-0.138163	-3.60846	0.000389276	0.0296329
ENSG00000049192	ADAMTS6	-0.12133	-2.2903	0.023048	0.24581
ENSG00000145740	SLC30A5	-0.0516505	-2.27487	0.023975	0.248345
ENSG00000276463	TAF9	0.0844199	2.61953	0.00948073	0.159881
ENSG00000275349	SMN1	0.171272	2.61582	0.00958099	0.160681
ENSG00000275300	MCCC2	0.116873	2.7651	0.00622338	0.130736
ENSG00000164326	CARTPT	0.550203	3.02681	0.00279687	0.0889219
ENSG00000157107	FCHO2	0.0845972	2.86271	0.00464807	0.112851
ENSG00000145741	BTF3	0.0635787	2.32913	0.0208512	0.233163
ENSG00000248673	LINC01331	-0.231508	-2.1247	0.0348402	0.28676
ENSG00000145700	ANKRD31	-0.130174	-2.282	0.0235427	0.246439
ENSG00000122008	POLK	0.0635668	2.07835	0.0389542	0.299568
ENSG00000145708	CRHBP	-0.179317	-2.11327	0.0358188	0.28886
ENSG00000251400	ALDH7A1P1	0.186219	2.45416	0.0149772	0.198996
ENSG00000171530	TBCA	0.070329	2.78553	0.00585829	0.125289
ENSG00000152409	JMY	0.0626311	2.24298	0.0259962	0.253485
ENSG00000152413	HOMER1	-0.236349	-4.68064	5.26845e-06	0.00305903
ENSG00000249042	AC008771.1	0.0776611	1.97443	0.0497101	0.333125
ENSG00000164180	TMEM161B	0.0661341	2.29297	0.0228903	0.245129
ENSG00000248309	MEF2C-AS1	0.111519	2.40128	0.017254	0.212359
ENSG00000113369	ARRDC3	0.3203	3.35414	0.000952475	0.0496855
ENSG00000113391	FAM172A	0.0546043	2.47225	0.014262	0.196226
ENSG00000249353	NPM1P27	0.136204	2.27455	0.0239948	0.248397
ENSG00000178015	GPR150	0.23867	3.27228	0.00125685	0.0572913
ENSG00000175449	RFESD	0.153201	2.81563	0.00535588	0.12018
ENSG00000164292	RHOBTB3	0.189981	2.2612	0.0248238	0.250758
ENSG00000173221	GLRX	0.172575	2.57922	0.0106205	0.168341
ENSG00000251348	HSPD1P11	0.171254	2.19434	0.0293639	0.266965
ENSG00000118985	ELL2	0.125274	2.93538	0.00372169	0.10341
ENSG00000175426	PCSK1	-0.157313	-2.04131	0.0425344	0.310973
ENSG00000172795	DCP2	0.119613	3.35043	0.000964634	0.0496855
ENSG00000080709	KCNN2	-0.101494	-2.25776	0.0250418	0.251222
ENSG00000145780	FEM1C	0.106866	2.22182	0.0274174	0.259619
ENSG00000248927	AC114284.1	0.218935	2.57874	0.0106348	0.168341
ENSG00000113083	LOX	0.283186	2.78837	0.00580915	0.124712
ENSG00000113368	LMNB1	0.214131	4.53031	1.01212e-05	0.00429322
ENSG00000173926	MARCH3	0.298504	2.83715	0.00502093	0.116699
ENSG00000131435	PDLIM4	0.340132	2.63292	0.00912714	0.157798
ENSG00000072364	AFF4	0.0535132	2.6997	0.00753503	0.143022
ENSG00000043143	JADE2	-0.124694	-3.34185	0.000993281	0.0505006
ENSG00000113615	SEC24A	0.0562988	2.04074	0.0425912	0.311096
ENSG00000164615	CAMLG	0.0934114	3.0687	0.00244824	0.083122
ENSG00000113648	H2AFY	0.0390282	2.29088	0.0230138	0.245791
ENSG00000152377	SPOCK1	0.0955053	2.12411	0.0348902	0.28676
ENSG00000112983	BRD8	0.0486194	2.24371	0.0259479	0.253485
ENSG00000120738	EGR1	-0.602212	-4.69891	4.86152e-06	0.00305903
ENSG00000228672	PROB1	-0.218227	-2.97002	0.00334249	0.097076
ENSG00000176087	SLC35A4	-0.0779804	-2.61342	0.00964608	0.161476
ENSG00000131495	NDUFA2	0.0646872	2.27792	0.0237895	0.247866
ENSG00000120314	WDR55	-0.113512	-3.32237	0.00106135	0.0520716
ENSG00000204962	PCDHA8	-0.160051	-2.08291	0.0385321	0.298841
ENSG00000248383	PCDHAC1	-0.131578	-2.81904	0.00530142	0.119566
ENSG00000112852	PCDHB2	-0.146006	-2.41764	0.0165192	0.208954
ENSG00000081818	PCDHB4	0.13027	2.12639	0.0346973	0.28658
ENSG00000113209	PCDHB5	0.119782	2.27048	0.024245	0.249361
ENSG00000113212	PCDHB7	-0.11872	-2.01993	0.0447255	0.318907
ENSG00000272674	PCDHB16	-0.123905	-2.16347	0.0316921	0.27674
ENSG00000177839	PCDHB9	-0.245306	-4.22821	3.5832e-05	0.00737353
ENSG00000146001	PCDHB18P	-0.106286	-2.08053	0.0387522	0.29927
ENSG00000081853	PCDHGA2	0.197887	2.94746	0.00358514	0.101802
ENSG00000254245	PCDHGA3	0.254639	2.90909	0.00403531	0.107955
ENSG00000254221	PCDHGB1	0.168471	2.45826	0.0148126	0.198996
ENSG00000253767	PCDHGA8	0.121148	2.02122	0.0445913	0.318673
ENSG00000261934	PCDHGA9	0.0921691	2.10547	0.0364996	0.291067
ENSG00000113555	PCDH12	-0.335246	-2.45027	0.0151352	0.199445
ENSG00000113552	GNPDA1	0.0615733	2.0091	0.0458724	0.320902
ENSG00000187678	SPRY4	-0.491677	-5.71276	3.9889e-08	0.000168272
ENSG00000231185	SPRY4-AS1	-0.31822	-3.70443	0.000274158	0.0243061
ENSG00000236714	LINC01844	-0.258128	-2.27354	0.0240568	0.248886
ENSG00000113580	NR3C1	-0.096572	-3.14056	0.00194206	0.0730832
ENSG00000249605	AC008652.1	0.172904	2.42124	0.0163608	0.207843
ENSG00000186314	PRELID2	0.212248	3.14574	0.00190964	0.0724119
ENSG00000113657	DPYSL3	0.114893	2.90126	0.00413327	0.108976
ENSG00000113712	CSNK1A1	0.0414288	2.27753	0.0238132	0.247887
ENSG00000070814	TCOF1	-0.0924269	-2.73893	0.00672106	0.136312
ENSG00000164587	RPS14	0.102516	2.07143	0.0396031	0.301345
ENSG00000171992	SYNPO	-0.160262	-3.10749	0.0021616	0.0779376
ENSG00000145908	ZNF300	-0.15831	-1.9847	0.0485464	0.32978
ENSG00000145901	TNIP1	0.0549502	2.19162	0.0295623	0.267615
ENSG00000198624	CCDC69	-0.163559	-2.4543	0.0149718	0.198996
ENSG00000123643	SLC36A1	-0.108717	-2.35623	0.0194294	0.22681
ENSG00000177556	ATOX1	0.0693024	2.13482	0.0339934	0.284385
ENSG00000135074	ADAM19	-0.167332	-2.8636	0.00463558	0.112851
ENSG00000164330	EBF1	-0.349858	-2.93621	0.0037121	0.103363
ENSG00000249738	AC008691.1	-0.430901	-4.32477	2.40907e-05	0.00604797
ENSG00000170214	ADRA1B	-0.274672	-4.05866	7.07883e-05	0.0111634
ENSG00000113312	TTC1	0.0530894	2.44214	0.0154702	0.20123
ENSG00000170231	FABP6	0.225018	3.05344	0.00257035	0.0852102
ENSG00000164609	SLU7	0.0638354	2.28363	0.0234447	0.245964
ENSG00000113645	WWC1	-0.089415	-2.28065	0.0236241	0.247085
ENSG00000204764	RANBP17	0.147496	2.90881	0.00403876	0.107955
ENSG00000181163	NPM1	0.0804559	2.47017	0.0143429	0.196391
ENSG00000072786	STK10	-0.14321	-2.06609	0.0401098	0.302472
ENSG00000120129	DUSP1	-0.321097	-2.88358	0.00436249	0.111928
ENSG00000113719	ERGIC1	-0.115433	-3.49483	0.000584201	0.0383572
ENSG00000037241	RPL26L1	0.070788	2.00545	0.0462641	0.32126
ENSG00000164463	CREBRF	0.0780598	2.61078	0.00971847	0.161623
ENSG00000164466	SFXN1	-0.0437363	-2.05403	0.0412749	0.30674
ENSG00000113749	HRH2	-0.121869	-2.2136	0.0279871	0.261058
ENSG00000122203	KIAA1191	0.0455891	2.58194	0.0105399	0.167836
ENSG00000048140	TSPAN17	-0.166744	-3.14936	0.00188726	0.0718862
ENSG00000169228	RAB24	0.107201	2.51729	0.0126115	0.184567
ENSG00000131188	PRR7	-0.130217	-2.6805	0.00796495	0.147369
ENSG00000145911	N4BP3	-0.132529	-2.56487	0.011055	0.171752
ENSG00000145916	RMND5B	-0.0775362	-2.67321	0.00813385	0.149023
ENSG00000169131	ZNF354A	-0.0922669	-2.95561	0.0034957	0.0999771
ENSG00000087116	ADAMTS2	0.367178	3.64989	0.000334893	0.0275658
ENSG00000127022	CANX	0.0529248	2.00789	0.0460013	0.320988
ENSG00000213316	LTC4S	-0.422279	-3.83404	0.000168876	0.0189974
ENSG00000161013	MGAT4B	-0.104941	-2.90734	0.00405703	0.107978
ENSG00000245317	AC008393.1	0.192556	2.13563	0.0339264	0.284248
ENSG00000164379	FOXQ1	-0.238613	-2.27538	0.0239442	0.248345
ENSG00000137273	FOXF2	-0.201171	-2.00654	0.0461464	0.321103
ENSG00000021355	SERPINB1	0.329932	3.21423	0.00152511	0.0641682
ENSG00000168994	PXDC1	0.282177	3.35063	0.000963953	0.0496855
ENSG00000270504	AL391422.4	0.407032	4.13563	5.21021e-05	0.00906362
ENSG00000198721	ECI2	0.172404	3.17348	0.0017442	0.0700752
ENSG00000124784	RIOK1	-0.0805119	-2.73794	0.0067406	0.136339
ENSG00000153157	SYCP2L	0.120289	1.98331	0.0487025	0.330175
ENSG00000095951	HIVEP1	-0.0591264	-2.00466	0.0463493	0.321322
ENSG00000078401	EDN1	0.338864	2.07946	0.0388515	0.299568
ENSG00000137198	GMPR	0.455181	4.59471	7.66636e-06	0.00369606
ENSG00000229931	AL137003.1	-0.17207	-2.65096	0.00866967	0.153346
ENSG00000187566	NHLRC1	0.155578	2.75812	0.00635276	0.131853
ENSG00000112242	E2F3	-0.0868212	-2.0442	0.0422454	0.309396
ENSG00000124766	SOX4	-0.258405	-3.995	9.09153e-05	0.012982
ENSG00000112312	GMNN	0.19471	2.23395	0.0265947	0.256198
ENSG00000111913	RIPOR2	0.100926	2.21422	0.0279442	0.261058
ENSG00000278637	HIST1H4A	0.166415	2.14102	0.0334838	0.283723
ENSG00000187837	HIST1H1C	0.176961	2.20082	0.0288939	0.26459
ENSG00000158373	HIST1H2BD	0.11339	2.00902	0.0458801	0.320902
ENSG00000277224	HIST1H2BF	0.183795	2.81057	0.00543752	0.120337
ENSG00000276966	HIST1H4E	0.112584	2.595	0.0101605	0.164696
ENSG00000273802	HIST1H2BG	0.11488	2.19298	0.0294632	0.267291
ENSG00000277075	HIST1H2AE	0.123555	2.56024	0.0111985	0.172886
ENSG00000124575	HIST1H1D	0.307278	2.35175	0.0196584	0.22757
ENSG00000111801	BTN3A3	0.127911	2.1986	0.0290546	0.265583
ENSG00000228223	HCG11	0.0864689	2.31649	0.0215454	0.237619
ENSG00000182952	HMGN4	0.0562106	2.24579	0.0258125	0.253362
ENSG00000185130	HIST1H2BL	0.241473	3.10231	0.00219801	0.078579
ENSG00000278828	HIST1H3H	0.356325	3.18172	0.00169768	0.0688623
ENSG00000233822	HIST1H2BN	0.154124	2.89096	0.00426542	0.110937
ENSG00000206446	HLA-F-AS1	0.242269	2.25276	0.0253612	0.252162
ENSG00000225859	DDX39B	-0.106036	-2.34474	0.0200216	0.229048
ENSG00000206408	GPANK1	0.0721246	2.19541	0.0292856	0.266775
ENSG00000236912	SAPCD1-AS1	-0.257506	-2.97757	0.00326477	0.0961085
ENSG00000238203	VWA7	-0.283666	-3.5373	0.000502538	0.0357799
ENSG00000238134	EHMT2	-0.0598102	-2.03634	0.0430352	0.312927
ENSG00000226033	STK19	0.0862056	2.13966	0.0335951	0.283723
ENSG00000227746	C4A	0.655581	3.45716	0.000666896	0.0409207
ENSG00000224389	C4B	0.462832	2.60148	0.00997677	0.163445
ENSG00000204304	PBX2	-0.055849	-2.35067	0.0197141	0.22757
ENSG00000206237	HLA-DQB1	1.13754	2.42998	0.015983	0.205562
ENSG00000224748	TAP1	0.288947	2.78947	0.0057902	0.124512
ENSG00000235307	BRD2	-0.0647125	-2.23116	0.0267818	0.256762
ENSG00000236177	HLA-DPA1	-0.367944	-1.9798	0.0490987	0.33206
ENSG00000235155	B3GALT4	-0.113636	-2.27274	0.0241056	0.249124
ENSG00000137288	UQCC2	-0.0685357	-2.20716	0.0284411	0.263728
ENSG00000064999	ANKS1A	-0.124297	-3.07628	0.00238963	0.0819567
ENSG00000007866	TEAD3	0.222259	2.12137	0.0351228	0.287025
ENSG00000096060	FKBP5	0.52583	3.22873	0.00145355	0.0625694
ENSG00000112053	SLC26A8	0.13198	2.03697	0.0429719	0.312682
ENSG00000096070	BRPF3	-0.0706464	-2.00704	0.0460933	0.321045
ENSG00000124762	CDKN1A	0.480728	2.58419	0.0104737	0.16736
ENSG00000137193	PIM1	0.276437	3.30555	0.0011236	0.0529599
ENSG00000065491	TBC1D22B	-0.070444	-2.61228	0.00967733	0.161623
ENSG00000112139	MDGA1	-0.247597	-3.51359	0.000546695	0.0369611
ENSG00000112658	SRF	-0.126161	-3.6267	0.000364375	0.0291397
ENSG00000146216	TTBK1	-0.104779	-2.44002	0.0155583	0.201791
ENSG00000171467	ZNF318	-0.0706744	-2.39272	0.0176498	0.215034
ENSG00000171462	DLK2	-0.15643	-2.07161	0.0395856	0.301345
ENSG00000112715	VEGFA	0.465708	3.96335	0.000102842	0.0138828
ENSG00000146232	NFKBIE	-0.153985	-3.06711	0.00246068	0.0833301
ENSG00000178233	TMEM151B	-0.123532	-2.48039	0.0139501	0.194669
ENSG00000146085	MMUT	0.0965938	3.09317	0.00226363	0.0798797
ENSG00000065308	TRAM2	-0.119745	-2.06717	0.0400065	0.30229
ENSG00000112146	FBXO9	-0.0851667	-2.15668	0.0322245	0.278821
ENSG00000146151	HMGCLL1	0.179636	3.93157	0.00011631	0.015097
ENSG00000124749	COL21A1	0.147285	2.79327	0.00572522	0.123697
ENSG00000271761	AL021368.1	0.219557	2.11525	0.0356478	0.288512
ENSG00000215190	LINC00680	-0.175136	-2.39588	0.0175027	0.214083
ENSG00000118482	PHF3	0.0525394	2.14033	0.0335401	0.283723
ENSG00000112280	COL9A1	-0.183632	-2.41108	0.0168101	0.210425
ENSG00000233237	LINC00472	-0.13778	-2.10672	0.0363898	0.290984
ENSG00000079841	RIMS1	-0.0660175	-2.11192	0.035936	0.289029
ENSG00000111799	COL12A1	-0.130097	-2.31983	0.0213597	0.236188
ENSG00000112697	TMEM30A	0.0554422	1.9932	0.0476003	0.32664
ENSG00000118418	HMGN3	0.0695866	1.97621	0.0495072	0.33269
ENSG00000146242	TPBG	-0.174924	-2.1859	0.0299852	0.269338
ENSG00000013392	RWDD2A	0.0862034	2.60702	0.00982205	0.162328
ENSG00000065615	CYB5R4	-0.0946499	-2.83718	0.00502053	0.116699
ENSG00000220563	PKMP3	0.151264	2.27502	0.0239659	0.248345
ENSG00000188994	ZNF292	0.102227	3.74475	0.000236119	0.0224583
ENSG00000135336	ORC3	0.071084	2.53858	0.0118923	0.179644
ENSG00000146278	PNRC1	0.12353	3.31012	0.00110635	0.0524397
ENSG00000146281	PM20D2	0.129025	3.3492	0.000968671	0.0496855
ENSG00000261366	MANEA-DT	0.137559	2.20274	0.0287561	0.26443
ENSG00000184486	POU3F2	-0.12615	-2.28663	0.0232653	0.24581
ENSG00000132423	COQ3	0.0736205	2.1172	0.0354799	0.288261
ENSG00000112320	SOBP	-0.0957932	-3.45942	0.000661644	0.0408959
ENSG00000225174	OSTM1-AS1	0.339446	2.4715	0.0142913	0.196226
ENSG00000118689	FOXO3	0.0784553	3.13259	0.00199304	0.0737512
ENSG00000080546	SESN1	0.159183	3.58979	0.000416405	0.0310903
ENSG00000183137	CEP57L1	0.0546126	2.13688	0.0338232	0.284053
ENSG00000135596	MICAL1	-0.167162	-2.82637	0.00518626	0.118308
ENSG00000146360	GPR6	0.661424	3.99106	9.2322e-05	0.012982
ENSG00000009413	REV3L	0.0602259	2.65857	0.00848285	0.152132
ENSG00000056972	TRAF3IP2	0.345452	3.60804	0.00038986	0.0296329
ENSG00000277443	MARCKS	-0.0700152	-2.0297	0.043713	0.315085
ENSG00000153975	ZUP1	0.0612411	2.1393	0.0336245	0.283723
ENSG00000216809	AL589993.1	-0.188063	-2.08059	0.038746	0.29927
ENSG00000198523	PLN	-0.464186	-1.99052	0.0478964	0.327469
ENSG00000111885	MAN1A1	-0.22634	-2.83129	0.00511023	0.117801
ENSG00000025156	HSF2	0.0810213	2.38161	0.0181757	0.21949
ENSG00000111897	SERINC1	0.0743119	2.66676	0.00828611	0.150361
ENSG00000146352	CLVS2	0.0968138	2.06048	0.0406481	0.304843
ENSG00000111907	TPD52L1	0.235537	2.65436	0.00858585	0.15293
ENSG00000286215	AL356534.1	0.213853	3.7823	0.00020523	0.0215097
ENSG00000146374	RSPO3	0.175749	2.27156	0.0241783	0.249124
ENSG00000146376	ARHGAP18	0.129884	2.49854	0.0132767	0.190598
ENSG00000118523	CCN2	-0.330719	-2.68837	0.00778606	0.144953
ENSG00000112319	EYA4	-0.19001	-2.52606	0.0123106	0.183065
ENSG00000171408	PDE7B	-0.122916	-2.13735	0.0337843	0.284053
ENSG00000216613	AL023284.2	0.228408	2.15962	0.031993	0.2777
ENSG00000112357	PEX7	0.0958226	2.29086	0.0230147	0.245791
ENSG00000051620	HEBP2	0.166597	2.45318	0.0150171	0.199369
ENSG00000024862	CCDC28A	0.158609	4.28628	2.82436e-05	0.0066192
ENSG00000135597	REPS1	0.0642203	2.13241	0.0341934	0.285152
ENSG00000112406	HECA	-0.0821172	-2.59366	0.0101987	0.16484
ENSG00000112414	ADGRG6	-0.229336	-2.73528	0.00679342	0.136793
ENSG00000010818	HIVEP2	-0.0974672	-2.2846	0.0233864	0.24581
ENSG00000146416	AIG1	0.0401634	2.00892	0.0458914	0.320902
ENSG00000135521	LTV1	-0.0777938	-2.33533	0.020518	0.231431
ENSG00000152818	UTRN	-0.0789106	-2.5685	0.0109435	0.170667
ENSG00000112425	EPM2A	-0.0879257	-2.34777	0.019864	0.228328
ENSG00000111962	UST	-0.199492	-3.59364	0.000410664	0.030798
ENSG00000055208	TAB2	0.0755289	2.00488	0.0463252	0.321287
ENSG00000131013	PPIL4	0.0762875	2.60239	0.00995124	0.163445
ENSG00000131016	AKAP12	0.0876422	2.39476	0.0175549	0.214332
ENSG00000181472	ZBTB2	-0.102156	-2.29336	0.0228673	0.245129
ENSG00000120279	MYCT1	-0.32607	-2.94897	0.00356839	0.10171
ENSG00000112038	OPRM1	0.226914	3.03434	0.00273098	0.0878402
ENSG00000215712	TMEM242	0.0755333	2.19216	0.0295229	0.26746
ENSG00000078269	SYNJ2	-0.161887	-2.02485	0.0442133	0.316967
ENSG00000146425	DYNLT1	0.133852	2.48147	0.0139093	0.194669
ENSG00000285441	SOD2	0.144396	2.40315	0.0171684	0.212097
ENSG00000146457	WTAP	0.0638137	2.21786	0.0276904	0.260236
ENSG00000130368	MAS1	-0.179039	-2.62648	0.00929567	0.158491
ENSG00000112541	PDE10A	-0.182148	-3.73044	0.000249013	0.0232146
ENSG00000071242	RPS6KA2	0.0680425	2.15354	0.0324741	0.279483
ENSG00000272980	Z94721.2	0.212437	2.69354	0.00767054	0.144081
ENSG00000071994	PDCD2	-0.0621306	-3.08029	0.00235914	0.0819567
ENSG00000281429	FAM20C	0.114102	2.51618	0.0126499	0.184824
ENSG00000105963	ADAP1	-0.108284	-2.68074	0.00795943	0.147369
ENSG00000164849	GPR146	0.254118	2.87223	0.00451578	0.111928
ENSG00000198517	MAFK	-0.142682	-2.46786	0.0144329	0.196572
ENSG00000157778	PSMG3	-0.0780434	-2.02024	0.0446931	0.31888
ENSG00000225968	ELFN1	-0.277564	-4.12223	5.49743e-05	0.00921758
ENSG00000136295	TTYH3	-0.166883	-2.81757	0.00532481	0.119797
ENSG00000146535	GNA12	0.115867	2.34881	0.0198102	0.228328
ENSG00000198286	CARD11	-0.188079	-2.18538	0.0300239	0.269338
ENSG00000146555	SDK1	-0.144779	-2.51744	0.0126063	0.184567
ENSG00000157927	RADIL	0.200625	2.9769	0.00327158	0.0961085
ENSG00000136297	MMD2	-0.274055	-2.62601	0.00930806	0.158491
ENSG00000196204	RNF216P1	-0.0675925	-2.09217	0.0376861	0.295139
ENSG00000182095	TNRC18	-0.127349	-2.64696	0.00876931	0.154411
ENSG00000155034	FBXL18	-0.114704	-2.3312	0.0207398	0.232226
ENSG00000075624	ACTB	0.0745639	2.92522	0.00384008	0.105191
ENSG00000075618	FSCN1	-0.104097	-2.04839	0.0418292	0.307643
ENSG00000146576	C7orf26	-0.0942424	-3.03508	0.00272461	0.0878402
ENSG00000205903	ZNF316	-0.0991452	-2.5176	0.0126008	0.184567
ENSG00000164631	ZNF12	0.0736408	2.99349	0.00310608	0.0939285
ENSG00000106415	GLCCI1	-0.0776537	-2.13231	0.0342017	0.285152
ENSG00000122644	ARL4A	0.186113	2.99475	0.00309389	0.0939285
ENSG00000006468	ETV1	-0.1138	-2.56402	0.011081	0.171858
ENSG00000171243	SOSTDC1	0.185886	2.10037	0.0369503	0.29286
ENSG00000106524	ANKMY2	0.0864438	2.25418	0.0252697	0.252
ENSG00000048052	HDAC9	-0.0909588	-2.29958	0.0225052	0.243215
ENSG00000122691	TWIST1	-0.285886	-2.40188	0.0172266	0.212176
ENSG00000122550	KLHL7	0.0655275	2.07135	0.0396103	0.301345
ENSG00000070882	OSBPL3	-0.205649	-4.47332	1.29104e-05	0.00479574
ENSG00000225264	ZNRF2P2	-0.0866661	-1.97516	0.0496269	0.332964
ENSG00000227855	DPY19L2P3	0.135837	2.46561	0.0145212	0.197051
ENSG00000122574	WIPF3	0.176251	3.01054	0.00294414	0.09225
ENSG00000281404	LINC01176	0.170084	2.27532	0.0239479	0.248345
ENSG00000240583	AQP1	0.57238	2.49518	0.013399	0.191444
ENSG00000164600	NEUROD6	-0.326463	-4.27638	2.94182e-05	0.00670814
ENSG00000136250	AOAH	-0.276204	-2.84754	0.00486621	0.115165
ENSG00000106536	POU6F2	-0.114825	-2.20802	0.0283802	0.263559
ENSG00000006451	RALA	-0.0491886	-2.11027	0.0360787	0.289302
ENSG00000122641	INHBA	-0.223622	-2.16937	0.0312352	0.274654
ENSG00000164543	STK17A	-0.103515	-2.1186	0.0353593	0.288099
ENSG00000106605	BLVRA	0.0615577	2.15556	0.0323138	0.279052
ENSG00000078967	UBE2D4	-0.0668939	-2.72026	0.00709803	0.139595
ENSG00000285596	AC017116.2	-0.202499	-2.08741	0.0381187	0.296959
ENSG00000106628	POLD2	0.065715	2.25305	0.0253421	0.252162
ENSG00000196262	PPIA	0.0532182	2.00758	0.0460348	0.320988
ENSG00000136205	TNS3	-0.174381	-2.30498	0.0221949	0.241537
ENSG00000188730	VWC2	-0.117682	-2.20534	0.0285705	0.264068
ENSG00000132432	SEC61G	0.0764484	2.01894	0.04483	0.319155
ENSG00000178665	ZNF713	-0.117042	-3.31181	0.00110006	0.0524397
ENSG00000164776	PHKG1	0.204574	2.13925	0.0336284	0.283723
ENSG00000214652	ZNF727	0.301676	2.93075	0.00377526	0.104091
ENSG00000197008	ZNF138	0.0644693	1.99425	0.0474842	0.326374
ENSG00000146757	ZNF92	0.0916998	2.01422	0.0453272	0.320783
ENSG00000169902	TPST1	0.200616	4.04803	7.38253e-05	0.0114287
ENSG00000229180	AC006001.3	-0.109684	-2.73723	0.00675474	0.136339
ENSG00000126524	SBDS	0.0712246	1.99817	0.0470542	0.325177
ENSG00000196313	POM121	-0.0765953	-2.20363	0.0286925	0.264358
ENSG00000233369	GTF2IP4	0.138696	2.13457	0.0340146	0.284421
ENSG00000106635	BCL7B	-0.086862	-3.17683	0.00172516	0.0696227
ENSG00000106682	EIF4H	0.0378868	2.36814	0.0188319	0.223152
ENSG00000049541	RFC2	0.0902432	2.8091	0.00546135	0.120337
ENSG00000272391	POM121C	-0.0844314	-2.57492	0.0107492	0.169199
ENSG00000282379	DTX2	-0.15095	-2.66396	0.0083529	0.150664
ENSG00000127951	FGL2	-0.450532	-2.81204	0.00541355	0.120337
ENSG00000186088	GSAP	0.0925628	2.05933	0.0407592	0.305404
ENSG00000006576	PHTF2	0.0804622	2.52541	0.0123327	0.183065
ENSG00000075213	SEMA3A	0.261826	3.68158	0.000298213	0.0252867
ENSG00000085563	ABCB1	-0.290474	-2.80548	0.00552065	0.120824
ENSG00000182348	ZNF804B	-0.170213	-2.53977	0.0118534	0.179224
ENSG00000127980	PEX1	0.0935317	3.24243	0.00138878	0.0605538
ENSG00000242265	PEG10	0.126254	2.87672	0.00445449	0.111928
ENSG00000127922	SEM1	0.0751409	2.41138	0.016797	0.210425
ENSG00000231764	DLX6-AS1	-0.18869	-2.33269	0.0206593	0.231939
ENSG00000284707	AC079781.5	-0.130563	-2.061	0.0405979	0.304602
ENSG00000106236	NPTX2	-0.32478	-2.81179	0.00541769	0.120337
ENSG00000198742	SMURF1	-0.0817109	-2.24551	0.0258304	0.253362
ENSG00000221838	AP4M1	-0.0808055	-2.15039	0.0327258	0.28074
ENSG00000146826	C7orf43	-0.0968072	-2.37093	0.0186945	0.222328
ENSG00000197093	GAL3ST4	-0.532743	-4.78139	3.37202e-06	0.00264783
ENSG00000085514	PILRA	-0.254443	-2.39576	0.0175082	0.214083
ENSG00000106351	AGFG2	0.076389	2.09215	0.037688	0.295139
ENSG00000077454	LRCH4	-0.132551	-2.28771	0.0232011	0.24581
ENSG00000172354	GNB2	0.0592482	2.24114	0.0261172	0.254299
ENSG00000087087	SRRT	-0.111114	-2.38837	0.0178544	0.216745
ENSG00000128564	VGF	-0.379162	-3.47048	0.000636472	0.0396509
ENSG00000160991	ORAI2	-0.136866	-2.33877	0.0203356	0.230665
ENSG00000161040	FBXL13	0.162949	3.53214	0.000511865	0.0359884
ENSG00000105819	PMPCB	0.067173	2.29397	0.022832	0.244925
ENSG00000272918	AC005070.3	0.13555	2.88097	0.00439726	0.111928
ENSG00000135250	SRPK2	0.0463629	2.15006	0.0327515	0.280817
ENSG00000105835	NAMPT	0.162099	2.4023	0.0172072	0.212097
ENSG00000091137	SLC26A4	0.16428	2.77199	0.00609803	0.128784
ENSG00000105879	CBLL1	0.0573482	2.13619	0.0338807	0.284248
ENSG00000135241	PNPLA8	0.0748207	2.08865	0.0380058	0.296491
ENSG00000184903	IMMP2L	0.111121	2.72503	0.00700004	0.139226
ENSG00000164604	GPR85	-0.126615	-2.82624	0.00518833	0.118308
ENSG00000077063	CTTNBP2	-0.0759528	-1.98716	0.0482705	0.328992
ENSG00000071243	ING3	-0.0796906	-2.57622	0.01071	0.168898
ENSG00000106034	CPED1	-0.489269	-4.407	1.70895e-05	0.00533303
ENSG00000196937	FAM3C	0.127879	2.78324	0.00589831	0.125985
ENSG00000164675	IQUB	0.106521	2.13229	0.0342033	0.285152
ENSG00000106299	WASL	0.0823123	2.7464	0.00657544	0.134579
ENSG00000128513	POT1	0.0767183	2.09361	0.0375564	0.295139
ENSG00000197157	SND1	0.0686179	3.21256	0.00153357	0.0642121
ENSG00000128594	LRRC4	-0.150035	-3.26512	0.00128739	0.0580813
ENSG00000135245	HILPDA	1.09989	6.50986	5.9457e-10	5.01639e-06
ENSG00000272899	ATP6V1FNB	-0.125321	-2.17332	0.0309326	0.27299
ENSG00000158457	TSPAN33	0.112019	2.58124	0.0105606	0.167955
ENSG00000158623	COPG2	0.0516956	2.09191	0.03771	0.295139
ENSG00000236753	MKLN1-AS	-0.105613	-2.38083	0.0182133	0.219522
ENSG00000221866	PLXNA4	-0.121382	-2.02853	0.0438328	0.315409
ENSG00000122778	KIAA1549	-0.188149	-3.45275	0.000677266	0.041397
ENSG00000105939	ZC3HAV1	0.245363	2.82781	0.00516385	0.118069
ENSG00000105948	TTC26	0.0988045	2.26618	0.0245119	0.250372
ENSG00000261115	TMEM178B	-0.105237	-2.47954	0.0139824	0.194669
ENSG00000244701	AC004918.1	-0.161253	-2.2188	0.0276257	0.260236
ENSG00000170379	TCAF2	0.369088	3.6314	0.000358213	0.0287832
ENSG00000273314	AC005229.4	0.177023	2.98575	0.0031823	0.0952787
ENSG00000170260	ZNF212	-0.0797608	-2.27144	0.0241856	0.249124
ENSG00000284691	AC073111.5	-0.0894473	-2.11698	0.0354988	0.288261
ENSG00000171115	GIMAP8	-0.419787	-3.17051	0.00176123	0.0701813
ENSG00000179144	GIMAP7	-0.380604	-2.87464	0.00448284	0.111928
ENSG00000106565	TMEM176B	0.429309	3.31747	0.00107914	0.0522659
ENSG00000002933	TMEM176A	0.420592	3.39634	0.000823893	0.0460344
ENSG00000055118	KCNH2	-0.100183	-2.05903	0.0407879	0.305484
ENSG00000164896	FASTK	-0.0550288	-2.06664	0.0400569	0.30229
ENSG00000164897	TMUB1	-0.0947783	-1.98384	0.0486426	0.330128
ENSG00000033100	CHPF2	-0.0868834	-2.00769	0.0460234	0.320988
ENSG00000157219	HTR5A	0.172172	3.12711	0.00202874	0.0745288
ENSG00000182366	FAM87A	0.365279	2.77832	0.00598488	0.12703
ENSG00000253764	AC019257.1	0.217489	1.9955	0.047347	0.326095
ENSG00000246089	AC016065.1	-0.145251	-2.07429	0.0393338	0.300703
ENSG00000275342	PRAG1	-0.264327	-3.29879	0.00114955	0.0538819
ENSG00000147324	MFHAS1	0.123852	3.54366	0.000491284	0.0354473
ENSG00000173281	PPP1R3B	0.303459	2.87774	0.0044408	0.111928
ENSG00000253230	LINC00599	-0.200717	-2.52946	0.0121959	0.18228
ENSG00000258724	PINX1	-0.104668	-2.31237	0.0217757	0.239104
ENSG00000154328	NEIL2	0.0562494	2.08107	0.0387022	0.29927
ENSG00000003989	SLC7A2	0.369736	2.72707	0.00695848	0.138901
ENSG00000061337	LZTS1	-0.222255	-3.43483	0.000720951	0.0426854
ENSG00000168453	HR	-0.180683	-2.96126	0.00343493	0.0987412
ENSG00000168484	SFTPC	0.212772	2.65392	0.00859663	0.15293
ENSG00000104635	SLC39A14	0.301017	4.23434	3.49469e-05	0.00728018
ENSG00000251034	AC037459.2	0.437846	4.02825	7.98053e-05	0.0121318
ENSG00000120896	SORBS3	0.112052	2.16333	0.0317025	0.27674
ENSG00000120913	PDLIM2	0.15974	2.41683	0.0165549	0.209249
ENSG00000179388	EGR3	-0.246488	-3.47235	0.00063231	0.0396509
ENSG00000008853	RHOBTB2	-0.146898	-2.83824	0.00500453	0.116699
ENSG00000120889	TNFRSF10B	0.206706	2.20503	0.0285929	0.264068
ENSG00000104765	BNIP3L	0.0813336	2.52261	0.0124283	0.183639
ENSG00000092964	DPYSL2	0.0661658	2.48003	0.0139639	0.194669
ENSG00000120903	CHRNA2	-0.3208	-3.25632	0.00132587	0.0590309
ENSG00000120885	CLU	0.185273	2.97695	0.00327103	0.0961085
ENSG00000168077	SCARA3	0.196512	2.60011	0.0100154	0.163601
ENSG00000168081	PNOC	-0.285555	-2.88285	0.00437226	0.111928
ENSG00000186918	ZNF395	0.15983	3.68313	0.000296523	0.0252704
ENSG00000120875	DUSP4	-0.746364	-4.77171	3.52085e-06	0.00264783
ENSG00000157110	RBPMS	0.205577	1.97763	0.0493448	0.332497
ENSG00000197265	GTF2E2	0.0725818	2.09145	0.0377518	0.295329
ENSG00000253457	SMIM18	-0.131308	-2.39924	0.0173477	0.213201
ENSG00000133878	DUSP26	0.116138	3.76982	0.000215044	0.0219919
ENSG00000020181	ADGRA2	-0.164282	-2.26669	0.0244803	0.250352
ENSG00000147465	STAR	0.116969	2.17257	0.0309893	0.273332
ENSG00000176209	SMIM19	0.0852733	2.84051	0.00497036	0.116324
ENSG00000221869	CEBPD	0.363659	2.86306	0.00464318	0.112851
ENSG00000104738	MCM4	0.0692691	2.0803	0.0387735	0.299298
ENSG00000272076	AC090186.1	0.176433	2.24559	0.025825	0.253362
ENSG00000082556	OPRK1	0.245502	3.14024	0.00194409	0.0730832
ENSG00000120992	LYPLA1	-0.110822	-2.96747	0.00336917	0.0973105
ENSG00000170791	CHCHD7	0.078601	2.52354	0.0123964	0.183488
ENSG00000198846	TOX	0.147286	2.86933	0.00455566	0.112245
ENSG00000178538	CA8	0.134824	2.66949	0.00822133	0.149975
ENSG00000198363	ASPH	0.143173	3.0517	0.00258459	0.0855145
ENSG00000137563	GGH	0.088897	2.10326	0.0366941	0.291935
ENSG00000147571	CRH	-0.612111	-4.14217	5.07521e-05	0.00892591
ENSG00000147604	RPL7	0.0830262	2.26143	0.0248095	0.250758
ENSG00000137558	PI15	0.280228	2.39391	0.0175946	0.214517
ENSG00000121005	CRISPLD1	0.447076	4.98886	1.31675e-06	0.00130699
ENSG00000171033	PKIA	0.137102	3.02606	0.00280351	0.0889219
ENSG00000164687	FABP5	0.268634	3.31347	0.00109388	0.0524397
ENSG00000133731	IMPA1	0.119337	2.95757	0.00347451	0.099709
ENSG00000104231	ZFAND1	0.0932517	2.05881	0.0408092	0.305508
ENSG00000176731	C8orf59	0.100145	3.02094	0.00284918	0.0902008
ENSG00000185015	CA13	0.110315	2.40443	0.0171101	0.212097
ENSG00000251136	AF117829.1	0.120913	3.27712	0.0012366	0.0568231
ENSG00000248858	AC104211.1	0.142398	2.15555	0.0323141	0.279052
ENSG00000205133	TRIQK	0.0856453	2.62447	0.00934888	0.158521
ENSG00000132561	MATN2	0.17065	2.48693	0.0137042	0.193262
ENSG00000104375	STK3	0.166672	2.40265	0.0171914	0.212097
ENSG00000132549	VPS13B	0.0459093	2.08065	0.0387404	0.29927
ENSG00000034677	RNF19A	0.070639	2.32327	0.0211704	0.235174
ENSG00000174226	SNX31	0.287672	2.01108	0.0456611	0.320877
ENSG00000155090	KLF10	-0.23161	-2.5667	0.0109987	0.17121
ENSG00000247081	BAALC-AS1	0.564871	4.11643	5.62647e-05	0.00921758
ENSG00000147655	RSPO2	0.136736	2.00982	0.0457948	0.320902
ENSG00000104408	EIF3E	0.0942678	2.33772	0.020391	0.230665
ENSG00000164841	TMEM74	-0.0864399	-2.10069	0.0369227	0.29286
ENSG00000164794	KCNV1	-0.111449	-2.14043	0.0335316	0.283723
ENSG00000164761	TNFRSF11B	0.585253	2.99381	0.00310298	0.0939285
ENSG00000136986	DERL1	0.0695769	2.88025	0.0044069	0.111928
ENSG00000156802	ATAD2	0.11133	3.03082	0.0027616	0.0884235
ENSG00000156795	WDYHV1	0.0894828	2.14855	0.0328728	0.28138
ENSG00000245149	RNF139-AS1	0.268004	3.43192	0.000728316	0.0429707
ENSG00000253106	AC090198.1	-0.138985	-2.69641	0.00760727	0.144069
ENSG00000104549	SQLE	-0.096989	-2.00171	0.0466682	0.323267
ENSG00000156831	NSMCE2	0.0794373	2.46025	0.014733	0.198652
ENSG00000173334	TRIB1	-0.223072	-2.28804	0.0231815	0.24581
ENSG00000153317	ASAP1	-0.0795721	-2.80607	0.00551099	0.120824
ENSG00000066827	ZFAT	-0.0689845	-2.36446	0.0190148	0.224635
ENSG00000123908	AGO2	-0.0610302	-2.22444	0.027238	0.258646
ENSG00000181790	ADGRB1	-0.225486	-3.75044	0.000231169	0.0224022
ENSG00000198576	ARC	-0.541008	-3.74385	0.000236908	0.0224583
ENSG00000274488	LY6H	0.131932	2.62819	0.00925067	0.158491
ENSG00000235173	HGH1	-0.122589	-2.4889	0.0136309	0.192959
ENSG00000185000	DGAT1	-0.0977634	-2.41006	0.0168559	0.210769
ENSG00000261678	SCRT1	-0.195095	-3.09446	0.00225422	0.0798797
ENSG00000182325	FBXL6	-0.235096	-3.89612	0.000133303	0.0166618
ENSG00000147804	SLC39A4	0.239525	2.00301	0.0465271	0.322422
ENSG00000254402	LRRC24	-0.116323	-2.4258	0.0161629	0.207086
ENSG00000107249	GLIS3	0.203326	2.98089	0.00323107	0.0958192
ENSG00000120158	RCL1	0.0896338	2.41946	0.0164389	0.208407
ENSG00000286162	AL354744.1	0.231692	2.65674	0.0085276	0.152593
ENSG00000147854	UHRF2	0.110188	3.39327	0.00083269	0.0463723
ENSG00000226717	PTPRD-AS2	0.17062	2.28728	0.0232268	0.24581
ENSG00000153714	LURAP1L	0.202935	2.7805	0.00594643	0.126532
ENSG00000164985	PSIP1	0.0515694	2.71917	0.00712056	0.139875
ENSG00000164989	CCDC171	0.140773	3.71401	0.000264625	0.0243061
ENSG00000044459	CNTLN	0.0811754	1.99397	0.0475149	0.326452
ENSG00000107295	SH3GL2	0.10535	2.07232	0.0395194	0.301197
ENSG00000147872	PLIN2	0.288396	2.59371	0.0101974	0.16484
ENSG00000096872	IFT74	0.0929759	2.50649	0.0129909	0.188162
ENSG00000107201	DDX58	0.166508	2.35891	0.0192937	0.226399
ENSG00000188133	TMEM215	-0.571886	-3.4219	0.000754125	0.0437289
ENSG00000086065	CHMP5	0.0654107	2.23572	0.0264762	0.255674
ENSG00000165271	NOL6	-0.0928117	-2.10527	0.036517	0.291067
ENSG00000010438	PRSS3	-0.435425	-1.9739	0.0497715	0.333272
ENSG00000122733	PHF24	-0.117622	-2.24314	0.0259852	0.253485
ENSG00000137094	DNAJB5	-0.291367	-3.88984	0.000136547	0.0169419
ENSG00000107140	TESK1	-0.0832362	-2.37182	0.0186506	0.222328
ENSG00000070610	GBA2	-0.0827057	-2.51927	0.0125429	0.184378
ENSG00000281649	EBLN3P	0.0560144	2.31206	0.0217934	0.239104
ENSG00000137054	POLR1E	0.0960347	3.12164	0.00206499	0.0750962
ENSG00000147912	FBXO10	-0.0990874	-2.0965	0.0372966	0.294097
ENSG00000070601	FRMPD1	-0.0959088	-2.11115	0.0360027	0.289038
ENSG00000106714	CNTNAP3	0.157572	3.16907	0.00176956	0.0701813
ENSG00000276291	FRG1HP	-0.0881143	-2.12273	0.0350069	0.286862
ENSG00000227582	ADGRF5P1	-0.539088	-2.47444	0.0141777	0.195934
ENSG00000170161	AL512625.1	-0.21782	-2.22577	0.027147	0.258179
ENSG00000274349	ZNF658	0.0919207	2.11708	0.0354898	0.288261
ENSG00000154330	PGM5	-0.63221	-4.63836	6.34031e-06	0.00334332
ENSG00000187866	FAM122A	-0.0807612	-3.60015	0.000401138	0.0303534
ENSG00000135063	FAM189A2	0.521887	4.47037	1.30736e-05	0.00479574
ENSG00000156017	CARNMT1	-0.104559	-2.83039	0.00512407	0.117959
ENSG00000156049	GNA14	0.260188	3.0702	0.00243654	0.083059
ENSG00000148057	IDNK	0.134376	2.70036	0.00752053	0.143022
ENSG00000165119	HNRNPK	0.0489734	2.35723	0.0193788	0.22661
ENSG00000178966	RMI1	0.143892	3.48706	0.00060043	0.0390874
ENSG00000285634	AL583827.1	-0.283149	-2.85802	0.00471453	0.113343
ENSG00000135040	NAA35	0.0727849	3.15304	0.00186471	0.0718862
ENSG00000213694	S1PR3	0.172237	2.18827	0.0298095	0.268699
ENSG00000224945	AL353150.1	-0.112248	-2.09763	0.0371955	0.293656
ENSG00000130222	GADD45G	0.31935	2.16319	0.0317135	0.27674
ENSG00000148090	AUH	0.0619152	2.37046	0.0187173	0.222328
ENSG00000165030	NFIL3	0.303496	3.52941	0.000516855	0.0360389
ENSG00000169071	ROR2	0.234247	2.42369	0.0162545	0.207472
ENSG00000269929	AL158152.1	-0.112257	-2.20525	0.0285773	0.264068
ENSG00000225194	LINC00092	0.210683	2.24711	0.0257264	0.253362
ENSG00000277103	AL445670.1	-0.354847	-3.41402	0.000775014	0.0442165
ENSG00000136842	TMOD1	0.100517	2.06718	0.0400056	0.30229
ENSG00000095380	NANS	0.112433	3.13486	0.00197837	0.0734844
ENSG00000204291	COL15A1	-0.2742	-2.44385	0.0153991	0.200807
ENSG00000237461	AL359710.1	0.174622	2.73378	0.00682315	0.136978
ENSG00000119508	NR4A3	-0.417705	-3.28453	0.00120616	0.0559003
ENSG00000066697	MSANTD3	-0.0866668	-2.72442	0.00701246	0.139226
ENSG00000276559	BAAT	-0.194256	-2.20824	0.0283645	0.263558
ENSG00000165028	NIPSNAP3B	0.153802	3.61942	0.000374127	0.029395
ENSG00000157654	PALM2-AKAP2	0.177602	2.12498	0.034817	0.28676
ENSG00000173258	ZNF483	0.120173	3.21679	0.00151227	0.0641157
ENSG00000106853	PTGR1	0.118366	2.44828	0.0152166	0.199662
ENSG00000119411	BSPRY	0.290871	3.16554	0.00179011	0.0704799
ENSG00000119431	HDHD3	0.129044	2.55037	0.01151	0.17594
ENSG00000078725	BRINP1	-0.0656394	-2.07798	0.0389892	0.299568
ENSG00000148175	STOM	0.271115	2.53398	0.0120446	0.18082
ENSG00000261534	AL596244.1	-0.114994	-2.08439	0.0383961	0.298295
ENSG00000095303	PTGS1	-0.445258	-3.36127	0.000929491	0.0496337
ENSG00000056586	RC3H2	0.0472876	2.25926	0.0249464	0.250758
ENSG00000236901	MIR600HG	-0.141935	-2.88349	0.00436373	0.111928
ENSG00000119487	MAPKAP1	-0.0442802	-2.18953	0.0297161	0.268287
ENSG00000197958	RPL12	0.108486	2.46811	0.0144229	0.196572
ENSG00000160404	TOR2A	-0.11373	-2.66605	0.00830299	0.150361
ENSG00000148334	PTGES2	-0.0723426	-2.26238	0.0247499	0.250758
ENSG00000107021	TBC1D13	-0.0626992	-2.00614	0.0461897	0.32114
ENSG00000167136	ENDOG	-0.0964054	-1.98695	0.048294	0.328992
ENSG00000148343	MIGA2	-0.0973327	-3.01814	0.00287448	0.0908315
ENSG00000136819	C9orf78	0.0546377	2.86496	0.00461652	0.112851
ENSG00000136878	USP20	0.059448	2.06889	0.0398433	0.302047
ENSG00000130713	EXOSC2	0.0846641	3.33537	0.00101547	0.0509972
ENSG00000126882	FAM78A	-0.199959	-3.64174	0.000344982	0.0282584
ENSG00000160539	PLPP7	-0.0754551	-2.06787	0.0399406	0.30229
ENSG00000107263	RAPGEF1	-0.122489	-3.12649	0.00203283	0.0745288
ENSG00000125482	TTF1	0.0721376	2.74806	0.0065436	0.134164
ENSG00000160271	RALGDS	0.155234	2.47224	0.0142626	0.196226
ENSG00000280858	RPL7A	0.0708145	2.11417	0.0357406	0.288835
ENSG00000160326	SLC2A6	-0.0994973	-2.07252	0.0394999	0.301185
ENSG00000123453	SARDH	0.161103	2.05791	0.0408969	0.305521
ENSG00000130558	OLFM1	-0.125188	-3.00214	0.0030229	0.0929116
ENSG00000165643	SOHLH1	-0.1909	-2.55089	0.0114934	0.17594
ENSG00000238227	TMEM250	-0.0897241	-2.20329	0.0287169	0.264358
ENSG00000187796	CARD9	-0.243333	-2.51547	0.0126746	0.184824
ENSG00000165689	ENTR1	-0.115145	-2.63749	0.00900925	0.15619
ENSG00000148384	INPP5E	-0.132565	-3.09263	0.00226754	0.0798797
ENSG00000233016	SNHG7	0.227286	2.39609	0.017493	0.214083
ENSG00000232434	AJM1	-0.15017	-2.77389	0.00606379	0.128335
ENSG00000054148	PHPT1	0.105207	2.84135	0.00495791	0.116324
ENSG00000107223	EDF1	0.0790712	3.25471	0.00133303	0.0590381
ENSG00000054179	ENTPD2	0.261569	2.1698	0.0312021	0.27465
ENSG00000205488	CALML3-AS1	-0.302717	-3.37065	0.000900074	0.0485235
ENSG00000057608	GDI2	0.0583596	2.20123	0.0288651	0.26459
ENSG00000123243	ITIH5	-0.29645	-2.25617	0.0251428	0.251842
ENSG00000231496	AL136369.2	-0.19145	-2.18066	0.0303761	0.271199
ENSG00000151468	CCDC3	0.121367	2.57174	0.0108451	0.169917
ENSG00000077943	ITGA8	0.146277	2.22449	0.0272346	0.258646
ENSG00000148450	MSRB2	0.0856565	2.44163	0.0154912	0.20123
ENSG00000077420	APBB1IP	-0.311674	-2.03211	0.043466	0.314616
ENSG00000148459	PDSS1	0.0753892	2.16126	0.0318648	0.277158
ENSG00000136754	ABI1	0.0620092	2.0345	0.0432218	0.313688
ENSG00000169126	ARMC4	0.189089	2.70714	0.00737413	0.142609
ENSG00000165757	JCAD	-0.126059	-3.03709	0.00270729	0.0878402
ENSG00000183621	ZNF438	0.0737406	2.13565	0.0339247	0.284248
ENSG00000148498	PARD3	0.139959	2.10657	0.0364032	0.290984
ENSG00000108100	CCNY	-0.0487973	-2.3576	0.0193598	0.22661
ENSG00000272983	AL117339.4	0.198543	3.74909	0.000232333	0.0224022
ENSG00000196793	ZNF239	-0.0891229	-2.09202	0.0376996	0.295139
ENSG00000107562	CXCL12	-0.325053	-3.28379	0.00120917	0.0559003
ENSG00000107551	RASSF4	0.144617	2.4953	0.0133947	0.191444
ENSG00000165507	DEPP1	0.615479	3.1405	0.00194247	0.0730832
ENSG00000265366	GLUD1P2	0.239582	2.46883	0.0143951	0.196524
ENSG00000266524	GDF10	0.291874	4.52327	1.04316e-05	0.00429322
ENSG00000128815	WDFY4	-0.242707	-2.14147	0.033447	0.283723
ENSG00000235618	FAM21EP	0.189364	2.32569	0.0210383	0.234633
ENSG00000072422	RHOBTB1	-0.0843395	-2.17691	0.0306594	0.272001
ENSG00000183346	CABCOCO1	0.204352	2.0982	0.0371443	0.293656
ENSG00000150347	ARID5B	0.140704	4.40344	1.73472e-05	0.00533303
ENSG00000182010	RTKN2	-0.132808	-2.08103	0.0387057	0.29927
ENSG00000181915	ADO	-0.0968567	-3.70886	0.000269715	0.0243061
ENSG00000122877	EGR2	-0.83436	-4.25704	3.18484e-05	0.00690689
ENSG00000108176	DNAJC12	0.103493	2.66164	0.00840868	0.151428
ENSG00000179774	ATOH7	-0.210642	-2.53985	0.0118506	0.179224
ENSG00000198954	KIF1BP	0.0548982	2.26066	0.0248579	0.250758
ENSG00000214688	C10orf105	0.565716	2.47546	0.0141384	0.195551
ENSG00000197746	PSAP	0.0679845	2.98531	0.0031867	0.0952787
ENSG00000168209	DDIT4	0.371014	2.89866	0.00416628	0.109268
ENSG00000122884	P4HA1	0.216368	2.41601	0.0165908	0.209493
ENSG00000213551	DNAJC9	0.0826396	2.30952	0.0219366	0.240277
ENSG00000227540	AC016394.1	0.155557	2.14086	0.0334968	0.283723
ENSG00000138279	ANXA7	0.0906531	3.33294	0.00102391	0.0512683
ENSG00000235316	DUSP8P5	-0.159629	-2.7018	0.00748935	0.142958
ENSG00000214655	ZSWIM8	-0.0747724	-2.25933	0.024942	0.250758
ENSG00000156671	SAMD8	0.053011	2.02632	0.0440614	0.316447
ENSG00000237149	ZNF503-AS2	-0.140533	-2.1077	0.0363034	0.290722
ENSG00000283913	AL512662.2	0.199238	2.6061	0.00984771	0.162434
ENSG00000133661	SFTPD	0.194665	2.31218	0.0217867	0.239104
ENSG00000173267	SNCG	0.18429	2.9048	0.00408869	0.108309
ENSG00000272734	ADIRF-AS1	0.345069	2.87283	0.00450755	0.111928
ENSG00000148671	ADIRF	0.396411	3.55854	0.000465839	0.0340284
ENSG00000107796	ACTA2	-0.320406	-2.02325	0.0443794	0.317959
ENSG00000185745	IFIT1	0.132061	2.31622	0.0215602	0.237627
ENSG00000198060	MARCH5	0.0558032	1.99102	0.0478407	0.327469
ENSG00000152804	HHEX	-0.424413	-3.14944	0.00188677	0.0718862
ENSG00000176273	SLC35G1	-0.169122	-2.99513	0.00309017	0.0939285
ENSG00000138193	PLCE1	0.127815	2.30398	0.0222519	0.241553
ENSG00000119969	HELLS	0.108357	1.98817	0.0481581	0.328597
ENSG00000107438	PDLIM1	0.319645	2.63703	0.00902123	0.15619
ENSG00000059573	ALDH18A1	0.0565327	1.98362	0.0486677	0.330128
ENSG00000138185	ENTPD1	-0.231443	-3.35243	0.000958038	0.0496855
ENSG00000095585	BLNK	-0.413255	-2.63865	0.00897964	0.15619
ENSG00000095587	TLL2	0.166243	3.47449	0.000627578	0.0396509
ENSG00000165887	ANKRD2	0.291046	1.97571	0.0495643	0.332852
ENSG00000119986	AVPI1	0.107533	2.58767	0.010372	0.166208
ENSG00000155254	MARVELD1	-0.286979	-3.66998	0.000311178	0.0261235
ENSG00000172987	HPSE2	-0.301047	-2.70989	0.00731543	0.142541
ENSG00000119929	CUTC	0.108733	2.71143	0.00728274	0.142348
ENSG00000014919	COX15	0.0614034	2.33705	0.0204266	0.230712
ENSG00000099194	SCD	-0.214524	-1.99456	0.0474497	0.326374
ENSG00000198408	OGA	0.100919	3.35446	0.000951439	0.0496855
ENSG00000138111	MFSD13A	-0.116812	-2.45461	0.014959	0.198996
ENSG00000138172	CALHM2	-0.136236	-2.12838	0.0345303	0.286196
ENSG00000107954	NEURL1	-0.097491	-1.99302	0.0476197	0.32664
ENSG00000273108	AL121929.2	-0.230657	-2.3553	0.0194766	0.22681
ENSG00000197748	CFAP43	0.135452	2.12465	0.0348444	0.28676
ENSG00000108039	XPNPEP1	0.0449915	2.19379	0.029404	0.267185
ENSG00000119953	SMNDC1	0.0832144	2.5424	0.0117673	0.178562
ENSG00000138166	DUSP5	-0.196566	-2.14443	0.0332057	0.282986
ENSG00000150593	PDCD4	0.0526614	1.97645	0.0494798	0.33269
ENSG00000108061	SHOC2	0.0561079	2.01895	0.0448287	0.319155
ENSG00000197142	ACSL5	0.30705	2.18538	0.0300239	0.269338
ENSG00000023041	ZDHHC6	0.0629325	2.69298	0.00768305	0.144081
ENSG00000165806	CASP7	0.256078	2.11278	0.0358609	0.28886
ENSG00000043591	ADRB1	-0.147203	-3.15745	0.00183807	0.0717639
ENSG00000170370	EMX2	0.201893	2.0248	0.0442184	0.316967
ENSG00000188613	NANOS1	0.187315	2.97442	0.00329702	0.0963371
ENSG00000198873	GRK5	-0.124369	-2.57403	0.0107759	0.169461
ENSG00000148908	RGS10	-0.353236	-2.29527	0.0227559	0.244264
ENSG00000151929	BAG3	0.693518	3.76163	0.000221723	0.0222981
ENSG00000138162	TACC2	-0.0853899	-2.32849	0.0208859	0.233396
ENSG00000107679	PLEKHA1	0.0879519	2.62894	0.0092311	0.158459
ENSG00000255624	AC073585.1	0.180623	2.49731	0.0133214	0.190981
ENSG00000154478	GPR26	-0.166054	-1.99566	0.0473294	0.326095
ENSG00000188916	INSYN2	0.108877	2.1446	0.0331919	0.282986
ENSG00000132334	PTPRE	-0.121667	-4.02597	8.05255e-05	0.012132
ENSG00000176769	TCERG1L	-0.158444	-2.38551	0.0179896	0.218073
ENSG00000176171	BNIP3	0.131055	3.96915	0.000100552	0.0138793
ENSG00000148814	LRRC27	-0.0660233	-2.2209	0.0274806	0.259925
ENSG00000171813	PWWP2B	-0.129547	-2.24526	0.0258471	0.253362
ENSG00000171811	CFAP46	-0.213804	-3.33848	0.00100478	0.0507625
ENSG00000197177	ADGRA1	-0.138331	-2.57273	0.010815	0.169677
ENSG00000256925	ADGRA1-AS1	-0.137814	-2.015	0.0452441	0.320508
ENSG00000198546	ZNF511	-0.0944508	-2.50916	0.0128961	0.18711
ENSG00000203772	SPRN	-0.19752	-2.98376	0.00320224	0.0954654
ENSG00000142102	PGGHG	0.244337	2.12332	0.0349571	0.28676
ENSG00000185201	IFITM2	0.672813	3.65036	0.00033432	0.0275658
ENSG00000185885	IFITM1	0.50112	2.97656	0.003275	0.0961085
ENSG00000142089	IFITM3	0.726176	4.29142	2.76518e-05	0.00657179
ENSG00000185507	IRF7	0.357036	2.41199	0.0167698	0.210425
ENSG00000177106	EPS8L2	0.235	2.8384	0.00500206	0.116699
ENSG00000174672	BRSK2	-0.0870879	-1.97918	0.0491691	0.33214
ENSG00000273793	DUSP8	-0.124967	-2.60832	0.00978606	0.162051
ENSG00000110651	CD81	0.135562	2.78084	0.0059404	0.126532
ENSG00000167325	RRM1	0.113652	3.81	0.000184931	0.019845
ENSG00000132109	TRIM21	0.230174	2.31568	0.0215904	0.237804
ENSG00000132274	TRIM22	0.209481	2.11896	0.0353286	0.287988
ENSG00000110148	CCKBR	-0.199583	-3.81437	0.000181911	0.019845
ENSG00000166337	TAF10	-0.151982	-3.31844	0.0010756	0.0522659
ENSG00000158042	MRPL17	0.0625253	2.14842	0.0328838	0.28138
ENSG00000254838	GVINP1	-0.272305	-4.35328	2.13984e-05	0.00573138
ENSG00000188124	OR2AG2	-0.308797	-3.57449	0.000439954	0.0324182
ENSG00000166407	LMO1	0.258034	2.71527	0.00720187	0.141307
ENSG00000166441	RPL27A	0.0818583	2.09749	0.0372073	0.293656
ENSG00000268403	AC132192.2	0.206829	2.80104	0.00559436	0.121661
ENSG00000148926	ADM	0.911712	4.15369	4.84555e-05	0.00888737
ENSG00000072952	MRVI1	0.250313	2.72592	0.00698187	0.139093
ENSG00000050165	DKK3	0.0825392	2.52808	0.0122424	0.182329
ENSG00000186104	CYP2R1	0.0716407	2.22824	0.0269793	0.257785
ENSG00000134333	LDHA	0.210924	4.4568	1.38486e-05	0.00490032
ENSG00000151117	TMEM86A	-0.144044	-2.85862	0.00470597	0.113343
ENSG00000183161	FANCF	-0.0628804	-2.21205	0.028096	0.26193
ENSG00000148943	LIN7C	0.0677538	2.01827	0.0449004	0.319172
ENSG00000176697	BDNF	-0.393808	-3.91314	0.00012487	0.0159625
ENSG00000261340	LINC01616	0.137723	2.07015	0.039724	0.301938
ENSG00000066382	MPPED2	-0.108722	-2.63688	0.00902485	0.15619
ENSG00000148950	IMMP1L	0.079702	2.1046	0.0365764	0.291402
ENSG00000176102	CSTF3	0.0600589	2.16951	0.0312243	0.274654
ENSG00000110422	HIPK3	0.0648787	2.44439	0.0153765	0.200741
ENSG00000085063	CD59	0.0990398	2.33483	0.0205448	0.231579
ENSG00000026508	CD44	0.561938	2.26769	0.0244176	0.250165
ENSG00000175104	TRAF6	0.0611093	2.38857	0.017845	0.216745
ENSG00000254579	AC090720.1	-0.184374	-2.28679	0.0232559	0.24581
ENSG00000166181	API5	0.0540791	2.27697	0.0238469	0.247931
ENSG00000187479	C11orf96	0.312474	2.36424	0.0190256	0.224635
ENSG00000019485	PRDM11	-0.0714141	-2.19442	0.0293581	0.266965
ENSG00000181830	SLC35C1	-0.188194	-4.65238	5.96352e-06	0.00324608
ENSG00000149091	DGKZ	-0.127434	-2.65421	0.00858959	0.15293
ENSG00000149182	ARFGAP2	0.0467699	2.11152	0.0359702	0.289029
ENSG00000205035	AC136759.1	0.112424	2.1369	0.0338218	0.284053
ENSG00000186907	RTN4RL2	-0.18153	-2.59944	0.0100343	0.163678
ENSG00000134809	TIMM10	0.0830641	2.85023	0.00482686	0.114737
ENSG00000156587	UBE2L6	0.173664	3.16525	0.00179186	0.0704799
ENSG00000149131	SERPING1	0.340284	4.90199	1.95888e-06	0.00183634
ENSG00000166793	YPEL4	0.0990081	2.36242	0.0191167	0.224791
ENSG00000156599	ZDHHC5	-0.0856249	-3.07793	0.002377	0.0819567
ENSG00000198561	CTNND1	-0.0603734	-2.25905	0.0249598	0.250758
ENSG00000110042	DTX4	-0.116066	-2.35908	0.0192851	0.226399
ENSG00000197629	MPEG1	-0.660381	-3.48293	0.00060922	0.0390874
ENSG00000162144	CYB561A3	-0.130652	-2.86337	0.00463878	0.112851
ENSG00000134780	DAGLA	-0.131397	-2.32638	0.0210007	0.234524
ENSG00000149499	EML3	0.175926	2.35367	0.0195597	0.226995
ENSG00000149489	ROM1	0.282954	3.21052	0.00154398	0.0643286
ENSG00000214756	CSKMT	0.232611	2.78934	0.00579247	0.124512
ENSG00000168569	TMEM223	-0.0713354	-2.15698	0.0322009	0.278821
ENSG00000168004	HRASLS5	0.13196	2.35404	0.0195412	0.226995
ENSG00000133321	RARRES3	0.422027	3.35273	0.000957074	0.0496855
ENSG00000072518	MARK2	-0.136792	-3.83883	0.000165839	0.018781
ENSG00000110583	NAA40	-0.106986	-2.83541	0.00504735	0.117151
ENSG00000133315	MACROD1	0.121939	2.01239	0.0455208	0.320851
ENSG00000126500	FLRT1	-0.187603	-2.60521	0.00987247	0.162684
ENSG00000002330	BAD	-0.0658359	-2.20292	0.0287432	0.26443
ENSG00000173264	GPR137	-0.0794976	-2.1837	0.0301488	0.270027
ENSG00000173153	ESRRA	-0.124794	-2.93655	0.00370823	0.103363
ENSG00000168066	SF1	-0.0509996	-2.22616	0.0271201	0.258108
ENSG00000197136	PCNX3	-0.0859473	-2.01075	0.0456957	0.320877
ENSG00000254470	AP5B1	-0.100527	-1.97848	0.0492482	0.33214
ENSG00000087365	SF3B2	0.0472892	2.25995	0.0249032	0.250758
ENSG00000174684	B4GAT1	0.0704592	2.05579	0.041103	0.30609
ENSG00000174576	NPAS4	-1.03085	-3.37584	0.000884171	0.0481274
ENSG00000254986	DPP3	-0.0975355	-2.40726	0.0169819	0.211323
ENSG00000173621	LRFN4	-0.108226	-2.08156	0.0386568	0.29927
ENSG00000173227	SYT12	-0.256364	-3.96549	0.000101993	0.0138793
ENSG00000173020	GRK2	-0.0725108	-2.20976	0.0282571	0.263004
ENSG00000172932	ANKRD13D	-0.0887841	-2.44951	0.0151661	0.199464
ENSG00000172613	RAD9A	-0.15322	-3.00694	0.00297772	0.0926409
ENSG00000172531	PPP1CA	-0.0702621	-2.94569	0.00360489	0.102062
ENSG00000172725	CORO1B	-0.116574	-2.61168	0.00969378	0.161623
ENSG00000110092	CCND1	-0.1658	-2.13889	0.033658	0.28383
ENSG00000158483	FAM86C1	-0.20705	-3.39117	0.000838734	0.0464026
ENSG00000137522	RNF121	-0.0577756	-2.45165	0.0150791	0.199445
ENSG00000137496	IL18BP	0.196189	1.99006	0.0479481	0.327469
ENSG00000168010	ATG16L2	-0.0913337	-1.98698	0.0482912	0.328992
ENSG00000175581	MRPL48	-0.0851255	-2.19527	0.0292956	0.266775
ENSG00000168014	C2CD3	-0.0720734	-2.85502	0.00475748	0.113742
ENSG00000165434	PGM2L1	0.103595	2.13131	0.0342855	0.285413
ENSG00000261594	TPBGL	-0.196644	-2.23853	0.0262898	0.25495
ENSG00000171533	MAP6	-0.0610648	-2.0303	0.0436516	0.314911
ENSG00000062282	DGAT2	0.190858	2.87495	0.00447856	0.111928
ENSG00000087884	AAMDC	0.142058	2.24838	0.0256437	0.253362
ENSG00000254629	AP002370.1	-0.267584	-2.43902	0.0156004	0.201938
ENSG00000174804	FZD4	0.187136	4.01802	8.30762e-05	0.0122967
ENSG00000168959	GRM5	0.091162	2.25876	0.0249785	0.250758
ENSG00000077616	NAALAD2	0.108885	2.10629	0.0364276	0.290991
ENSG00000280385	AP000648.3	0.191884	2.15381	0.0324526	0.279483
ENSG00000150316	CWC15	0.0622764	2.51961	0.0125313	0.184378
ENSG00000166037	CEP57	0.0978886	3.5384	0.000500577	0.0357799
ENSG00000149231	CCDC82	0.0569662	2.02507	0.0441904	0.316967
ENSG00000082175	PGR	-0.3078	-2.59682	0.0101084	0.164325
ENSG00000137693	YAP1	0.231882	2.35535	0.0194742	0.22681
ENSG00000110723	EXPH5	-0.233069	-3.51172	0.000550338	0.0369611
ENSG00000137727	ARHGAP20	-0.107843	-2.29943	0.0225141	0.243215
ENSG00000214290	COLCA2	0.211238	2.48679	0.0137096	0.193262
ENSG00000170145	SIK2	-0.0758944	-2.375	0.0184953	0.221595
ENSG00000255561	FDXACB1	-0.165332	-2.72438	0.00701326	0.139226
ENSG00000150782	IL18	-0.373272	-2.20975	0.0282581	0.263004
ENSG00000166682	TMPRSS5	0.240207	2.44302	0.0154336	0.201102
ENSG00000109906	ZBTB16	0.131079	2.54006	0.0118436	0.179224
ENSG00000110367	DDX6	0.0513271	2.22646	0.0270999	0.258108
ENSG00000186174	BCL9L	-0.116127	-2.63082	0.00918177	0.158459
ENSG00000118181	RPS25	0.0916948	2.22065	0.0274977	0.259941
ENSG00000110395	CBL	-0.0524038	-2.04219	0.0424462	0.310536
ENSG00000110400	NECTIN1	-0.214192	-3.17618	0.00172881	0.0696227
ENSG00000109927	TECTA	-0.127068	-2.0784	0.0389501	0.299568
ENSG00000154127	UBASH3B	-0.115191	-2.11275	0.0358635	0.28886
ENSG00000110002	VWA5A	0.185493	3.20136	0.00159138	0.065655
ENSG00000154144	TBRG1	-0.0599287	-2.29138	0.0229838	0.245773
ENSG00000149564	ESAM	-0.242102	-2.60173	0.00996965	0.163445
ENSG00000120458	MSANTD2	-0.0865392	-2.45173	0.0150759	0.199445
ENSG00000154134	ROBO3	0.139949	2.1625	0.0317677	0.27674
ENSG00000165495	PKNOX2	-0.117449	-2.41236	0.0167532	0.210425
ENSG00000149554	CHEK1	0.12005	2.08285	0.0385373	0.298841
ENSG00000064309	CDON	-0.0916875	-2.23687	0.0263999	0.255674
ENSG00000197798	FAM118B	-0.0758724	-1.97696	0.0494212	0.332642
ENSG00000134954	ETS1	-0.184191	-3.32903	0.0010376	0.0515557
ENSG00000151702	FLI1	-0.302739	-2.67113	0.00818265	0.149593
ENSG00000170322	NFRKB	-0.122297	-3.53526	0.000506205	0.0358895
ENSG00000170325	PRDM10	-0.0962492	-2.69344	0.00767281	0.144081
ENSG00000134917	ADAMTS8	-0.153538	-2.78621	0.00584645	0.125194
ENSG00000080854	IGSF9B	-0.146184	-2.17702	0.0306508	0.272001
ENSG00000151503	NCAPD3	-0.0575768	-2.21794	0.0276855	0.260236
ENSG00000120645	IQSEC3	-0.131394	-2.53682	0.0119504	0.179962
ENSG00000111186	WNT5B	0.175751	2.66012	0.00844531	0.151764
ENSG00000166159	LRTM2	-0.144249	-2.2559	0.0251599	0.251842
ENSG00000078246	TULP3	0.150561	2.04059	0.0426066	0.311096
ENSG00000255920	CCND2-AS1	0.166927	2.10688	0.0363756	0.290984
ENSG00000078237	TIGAR	-0.150519	-2.8506	0.0048215	0.114737
ENSG00000010219	DYRK4	0.0596405	2.05082	0.041589	0.307314
ENSG00000111262	KCNA1	-0.137756	-2.26746	0.0244324	0.250165
ENSG00000130037	KCNA5	0.283034	3.70676	0.000271811	0.0243061
ENSG00000067182	TNFRSF1A	0.32707	3.19269	0.00163752	0.0669043
ENSG00000111640	GAPDH	0.0835616	3.5591	0.000464909	0.0340284
ENSG00000111642	CHD4	-0.0823481	-2.36765	0.018856	0.223282
ENSG00000184574	LPAR5	-0.480653	-2.66628	0.00829744	0.150361
ENSG00000111669	TPI1	0.0762438	2.4716	0.0142873	0.196226
ENSG00000010626	LRRC23	0.108501	2.70567	0.0074057	0.142609
ENSG00000182326	C1S	0.326415	4.76615	3.60911e-06	0.00264783
ENSG00000159403	C1R	0.521425	5.00886	1.20082e-06	0.0012789
ENSG00000139178	C1RL	0.217601	3.3319	0.00102754	0.0512981
ENSG00000139197	PEX5	-0.0608305	-2.24978	0.0255531	0.253042
ENSG00000111752	PHC1	-0.0926471	-2.72267	0.0070483	0.139318
ENSG00000175899	A2M	-0.488212	-4.31446	2.51409e-05	0.00614823
ENSG00000173391	OLR1	-0.309303	-2.15333	0.0324909	0.279483
ENSG00000111196	MAGOHB	0.0842813	2.4819	0.0138932	0.194669
ENSG00000060138	YBX3	0.603757	3.87284	0.000145717	0.0171946
ENSG00000247157	LINC01252	-0.13367	-2.04808	0.0418602	0.307643
ENSG00000139083	ETV6	0.124045	2.7268	0.00696396	0.138901
ENSG00000013583	HEBP1	0.120268	2.80796	0.00548006	0.120561
ENSG00000134531	EMP1	0.461567	2.17884	0.0305132	0.271665
ENSG00000171681	ATF7IP	-0.0608987	-2.03699	0.0429698	0.312682
ENSG00000197837	HIST4H4	0.106011	1.99474	0.0474304	0.326374
ENSG00000246705	H2AFJ	0.206028	2.01593	0.0451465	0.319951
ENSG00000084463	WBP11	0.0464451	2.15631	0.0322543	0.278821
ENSG00000008394	MGST1	0.341349	3.09634	0.00224066	0.0795978
ENSG00000111404	RERGL	-0.790927	-5.184	5.29901e-07	0.000894155
ENSG00000255910	AC024901.1	0.182747	2.40936	0.0168873	0.210769
ENSG00000069431	ABCC9	0.210833	2.37905	0.0182991	0.220085
ENSG00000139163	ETNK1	0.109751	2.4595	0.0147629	0.198652
ENSG00000256995	AC084816.1	0.171982	2.45449	0.014964	0.198996
ENSG00000118307	CASC1	0.124024	2.935	0.00372605	0.10341
ENSG00000064115	TM7SF3	-0.0601147	-2.49019	0.0135828	0.192602
ENSG00000276115	AC026356.2	0.105832	2.09797	0.0371648	0.293656
ENSG00000018236	CNTN1	0.0694821	2.45888	0.0147878	0.198828
ENSG00000139174	PRICKLE1	-0.0940137	-2.14203	0.0334013	0.283723
ENSG00000184613	NELL2	0.11202	2.28716	0.0232341	0.24581
ENSG00000134297	PLEKHA8P1	-0.169156	-2.24719	0.0257207	0.253362
ENSG00000275481	AC025031.4	0.205233	2.54913	0.0115496	0.17621
ENSG00000139211	AMIGO2	-0.189273	-2.31716	0.0215079	0.237463
ENSG00000177875	CCDC184	-0.243395	-3.5423	0.000493666	0.0354473
ENSG00000167528	ZNF641	-0.133548	-3.87621	0.000143852	0.0170941
ENSG00000167535	CACNB3	-0.0984287	-2.05681	0.0410033	0.30574
ENSG00000167548	KMT2D	-0.0981375	-2.12357	0.0349359	0.28676
ENSG00000110844	PRPF40B	-0.0881592	-2.59139	0.0102642	0.165581
ENSG00000167566	NCKAP5L	-0.106825	-2.0014	0.0467017	0.323366
ENSG00000110881	ASIC1	-0.0829702	-1.99376	0.0475382	0.326479
ENSG00000178449	COX14	0.0861793	2.26623	0.0245087	0.250372
ENSG00000110911	SLC11A2	0.0847514	2.01394	0.0453568	0.320783
ENSG00000050426	LETMD1	0.0622079	2.37589	0.018452	0.221595
ENSG00000184271	AC139768.1	-0.106553	-2.82266	0.00524422	0.119219
ENSG00000161835	GRASP	-0.219278	-3.51858	0.00053711	0.0368423
ENSG00000123358	NR4A1	-0.596721	-4.07271	6.6959e-05	0.0106591
ENSG00000186081	KRT5	-0.275696	-2.22118	0.0274615	0.259891
ENSG00000063046	EIF4B	0.0710561	2.19207	0.0295293	0.26746
ENSG00000257337	AC068888.1	0.186226	2.12844	0.0345256	0.286196
ENSG00000205352	PRR13	0.100514	2.50156	0.0131676	0.189906
ENSG00000135486	HNRNPA1	0.0756059	2.37484	0.018503	0.221595
ENSG00000161642	ZNF385A	-0.104824	-2.03854	0.0428135	0.311933
ENSG00000135414	GDF11	-0.160873	-3.47722	0.000621579	0.0395793
ENSG00000123374	CDK2	0.346069	2.61131	0.00970379	0.161623
ENSG00000139645	ANKRD52	-0.137186	-3.0629	0.00249399	0.0836724
ENSG00000176422	SPRYD4	-0.078951	-1.9775	0.0493602	0.332497
ENSG00000196531	NACA	0.0617187	2.12346	0.0349455	0.28676
ENSG00000166881	NEMP1	0.100467	2.26516	0.0245752	0.25051
ENSG00000166886	NAB2	-0.169528	-3.3163	0.00108344	0.0522659
ENSG00000179912	R3HDM2	-0.117203	-3.24724	0.00136668	0.0600097
ENSG00000166987	MBD6	-0.128176	-1.97457	0.0496945	0.333125
ENSG00000135502	SLC26A10	-0.262248	-1.99812	0.0470596	0.325177
ENSG00000135454	B4GALNT1	-0.121943	-2.65166	0.00865242	0.153201
ENSG00000135506	OS9	0.0385112	2.07876	0.0389158	0.299568
ENSG00000153179	RASSF3	-0.150158	-2.62776	0.0092621	0.158491
ENSG00000111490	TBC1D30	0.0889253	2.15817	0.0321072	0.278406
ENSG00000255693	LINC02389	0.171046	2.28452	0.0233912	0.24581
ENSG00000257815	AC025159.1	0.181862	2.63757	0.00900724	0.15619
ENSG00000258168	AC025569.1	-0.283854	-2.87639	0.00445906	0.111928
ENSG00000127329	PTPRB	-0.170769	-2.92337	0.0038621	0.105281
ENSG00000121749	TBC1D15	0.0675316	2.23609	0.0264517	0.255674
ENSG00000180481	GLIPR1L2	0.239397	2.24344	0.025966	0.253485
ENSG00000175183	CSRP2	0.214322	2.2929	0.0228946	0.245129
ENSG00000133773	CCDC59	0.0732399	2.0114	0.0456262	0.320877
ENSG00000072041	SLC6A15	0.129947	2.89936	0.0041574	0.109268
ENSG00000139318	DUSP6	-0.496576	-5.07693	8.75842e-07	0.0012789
ENSG00000133639	BTG1	0.190475	3.51946	0.000535437	0.0368423
ENSG00000111144	LTA4H	0.0517298	2.11483	0.0356836	0.288512
ENSG00000188596	CFAP54	0.209258	3.26434	0.00129077	0.0580813
ENSG00000256870	SLC5A8	0.225479	1.9922	0.0477101	0.326929
ENSG00000136048	DRAM1	0.184261	2.11826	0.0353888	0.288153
ENSG00000017427	IGF1	-0.188259	-2.53666	0.0119555	0.179962
ENSG00000111696	NT5DC3	0.117962	2.17869	0.0305249	0.271665
ENSG00000111727	HCFC2	0.0676404	2.12062	0.0351867	0.287387
ENSG00000074590	NUAK1	-0.0910845	-2.20928	0.0282911	0.263167
ENSG00000111783	RFX4	0.299292	2.85796	0.00471537	0.113343
ENSG00000110851	PRDM4	-0.0509014	-2.17518	0.0307905	0.272448
ENSG00000075856	SART3	0.0378563	1.98185	0.0488665	0.330888
ENSG00000183160	TMEM119	-0.454422	-2.43901	0.0156008	0.201938
ENSG00000110876	SELPLG	-0.759611	-3.7047	0.000273882	0.0243061
ENSG00000189046	ALKBH2	0.185952	4.33107	2.34684e-05	0.00604797
ENSG00000076248	UNG	0.114187	2.07382	0.0393775	0.300703
ENSG00000196510	ANAPC7	-0.0585538	-2.6438	0.00884867	0.155211
ENSG00000111252	SH2B3	-0.158913	-3.4188	0.000762286	0.0439404
ENSG00000204842	ATXN2	-0.0304915	-2.11499	0.0356702	0.288512
ENSG00000234608	MAPKAPK5-AS1	0.0727672	2.10845	0.0362378	0.29035
ENSG00000089022	MAPKAPK5	-0.045544	-2.21384	0.0279706	0.261058
ENSG00000089009	RPL6	0.0593312	2.01724	0.0450078	0.319466
ENSG00000089169	RPH3A	-0.0978104	-2.28454	0.02339	0.24581
ENSG00000089060	SLC8B1	0.146344	2.398	0.017405	0.213749
ENSG00000135094	SDS	0.355492	2.42324	0.0162738	0.207561
ENSG00000196668	LINC00173	0.532626	5.37904	2.08225e-07	0.000439198
ENSG00000135108	FBXO21	0.103149	3.99874	8.95946e-05	0.012982
ENSG00000176871	WSB2	-0.0640069	-2.05278	0.0413973	0.30674
ENSG00000089220	PEBP1	0.0550287	2.46514	0.0145395	0.197051
ENSG00000135090	TAOK3	-0.0514309	-1.99038	0.0479124	0.327469
ENSG00000152137	HSPB8	0.143225	2.17781	0.0305915	0.271828
ENSG00000135127	BICDL1	-0.155333	-2.9887	0.00315305	0.0950082
ENSG00000111737	RAB35	-0.0602461	-2.32419	0.0211202	0.235081
ENSG00000089159	PXN	0.233157	2.81181	0.00541735	0.120337
ENSG00000135097	MSI1	-0.153822	-2.67202	0.00816166	0.149371
ENSG00000088986	DYNLL1	0.0935311	2.28264	0.0235041	0.246187
ENSG00000175970	UNC119B	-0.0555494	-2.26083	0.0248474	0.250758
ENSG00000122971	ACADS	0.18221	2.49923	0.0132518	0.190598
ENSG00000139718	SETD1B	-0.0931605	-2.24673	0.0257507	0.253362
ENSG00000150967	ABCB9	-0.0832761	-2.00792	0.0459988	0.320988
ENSG00000280120	AC073857.1	-0.093989	-2.00503	0.0463087	0.321287
ENSG00000183955	KMT5A	-0.141203	-4.23944	3.42265e-05	0.00728018
ENSG00000111364	DDX55	-0.110906	-2.36347	0.0190645	0.224784
ENSG00000269997	AC068790.3	0.144103	2.71483	0.00721105	0.141323
ENSG00000196498	NCOR2	-0.130869	-2.81376	0.00538581	0.120337
ENSG00000189238	LINC00943	-0.4649	-3.71023	0.000268348	0.0243061
ENSG00000256193	LINC00507	-0.385281	-3.59536	0.000408133	0.0307448
ENSG00000132341	RAN	0.0614051	2.12746	0.0346081	0.286263
ENSG00000198598	MMP17	-0.155657	-2.59819	0.0100695	0.164009
ENSG00000185684	EP400P1	-0.143746	-2.37096	0.018693	0.222328
ENSG00000184967	NOC4L	-0.0999613	-2.13833	0.0337038	0.284
ENSG00000256576	LINC02361	-0.189985	-2.00104	0.0467415	0.323391
ENSG00000182870	GALNT9	-0.147067	-3.05805	0.00253289	0.0844663
ENSG00000112787	FBRSL1	-0.100356	-2.32349	0.0211587	0.235174
ENSG00000247077	PGAM5	-0.0874501	-2.57257	0.0108198	0.169677
ENSG00000165475	CRYL1	0.113614	2.11758	0.0354473	0.288261
ENSG00000150459	SAP18	0.066981	2.38565	0.0179829	0.218073
ENSG00000234685	NUS1P2	0.281165	3.54312	0.000492221	0.0354473
ENSG00000132975	GPR12	0.110097	2.764	0.00624369	0.130736
ENSG00000122035	RASL11A	-0.261255	-2.82029	0.00528158	0.119431
ENSG00000186184	POLR1D	0.0801568	2.89023	0.00427488	0.110976
ENSG00000139508	SLC46A3	0.0809237	2.30333	0.0222893	0.241553
ENSG00000132938	MTUS2	-0.120066	-2.46894	0.0143907	0.196524
ENSG00000139514	SLC7A1	-0.0856372	-2.41169	0.0167829	0.210425
ENSG00000139597	N4BP2L1	0.115046	3.35609	0.000946129	0.0496855
ENSG00000281026	N4BP2L2-IT2	0.0924023	2.11332	0.0358143	0.28886
ENSG00000277151	AL138820.1	0.157046	2.70906	0.00733318	0.142558
ENSG00000120699	EXOSC8	0.109027	2.62534	0.00932578	0.158521
ENSG00000183722	LHFPL6	0.111028	2.90344	0.0041057	0.108433
ENSG00000165572	KBTBD6	0.062444	2.40291	0.0171794	0.212097
ENSG00000179611	DGKZP1	-0.189541	-2.72196	0.00706295	0.139392
ENSG00000102804	TSC22D1	0.137457	3.27044	0.00126466	0.057365
ENSG00000102445	RUBCNL	-0.134787	-2.25053	0.0255043	0.252827
ENSG00000139679	LPAR6	-0.37087	-3.05442	0.00256234	0.0851119
ENSG00000136169	SETDB2	0.0920425	3.81051	0.000184578	0.019845
ENSG00000136147	PHF11	0.148987	3.23024	0.00144627	0.0624153
ENSG00000176124	DLEU1	-0.34402	-2.73987	0.0067026	0.136101
ENSG00000136099	PCDH8	-0.209987	-2.28446	0.0233952	0.24581
ENSG00000276644	DACH1	0.159905	2.15248	0.0325585	0.279732
ENSG00000083520	DIS3	0.0579975	2.23885	0.0262681	0.254887
ENSG00000152193	RNF219	0.0600081	2.18763	0.0298567	0.268837
ENSG00000136158	SPRY2	-0.0886549	-2.00858	0.0459274	0.320902
ENSG00000080166	DCT	0.138171	1.98762	0.0482197	0.328884
ENSG00000134874	DZIP1	0.0778291	2.11015	0.0360899	0.289302
ENSG00000152767	FARP1	0.0911229	2.65375	0.00860083	0.15293
ENSG00000134864	GGACT	0.195272	2.0845	0.0383852	0.298295
ENSG00000102452	NALCN	0.0493911	2.30199	0.022366	0.242081
ENSG00000231633	LINC00283	0.350195	2.72254	0.00705092	0.139318
ENSG00000125266	EFNB2	-0.0662978	-2.10295	0.0367216	0.291935
ENSG00000187498	COL4A1	0.282127	2.81867	0.00530726	0.119566
ENSG00000088448	ANKRD10	0.0931082	2.94206	0.00364559	0.102869
ENSG00000229152	ANKRD10-IT1	0.113757	2.21596	0.027823	0.26077
ENSG00000153495	TEX29	0.270115	2.44984	0.0151528	0.199445
ENSG00000182968	SOX1	-0.171403	-2.65816	0.00849284	0.152132
ENSG00000224243	SOX1-OT	-0.141202	-2.33772	0.0203912	0.230665
ENSG00000126217	MCF2L	-0.0726962	-2.16404	0.0316477	0.27674
ENSG00000150403	TMCO3	-0.0720333	-2.34148	0.0201924	0.229615
ENSG00000198176	TFDP1	-0.0571799	-2.37296	0.0185948	0.222058
ENSG00000136319	TTC5	0.0571012	2.01815	0.0449127	0.319172
ENSG00000100823	APEX1	0.050469	2.22324	0.0273199	0.25907
ENSG00000165804	ZNF219	-0.113549	-2.22356	0.0272979	0.259069
ENSG00000092199	HNRNPC	0.0570746	2.75479	0.00641533	0.132945
ENSG00000092054	MYH7	0.157123	2.03971	0.0426953	0.311431
ENSG00000129460	NGDN	0.0744558	2.27204	0.0241486	0.249124
ENSG00000136367	ZFHX2	-0.23217	-3.17169	0.00175446	0.0701813
ENSG00000257986	LINC02306	-0.261019	-2.28848	0.0231556	0.24581
ENSG00000176165	FOXG1	-0.069707	-2.35726	0.019377	0.22661
ENSG00000184304	PRKD1	-0.109607	-2.611	0.00971235	0.161623
ENSG00000092140	G2E3	0.0656927	2.00767	0.0460251	0.320988
ENSG00000100473	COCH	0.127826	1.9798	0.0490981	0.33206
ENSG00000151413	NUBPL	0.082571	2.26557	0.0245501	0.25051
ENSG00000165389	SPTSSA	0.122684	2.07344	0.0394137	0.300703
ENSG00000129518	EAPP	0.117563	3.83165	0.000170415	0.0190436
ENSG00000100883	SRP54	0.0587043	2.39657	0.017471	0.214083
ENSG00000100906	NFKBIA	0.173651	1.9789	0.0492004	0.33214
ENSG00000258708	SLC25A21-AS1	0.25973	2.40908	0.0169	0.210769
ENSG00000176435	CLEC14A	-0.175848	-2.09435	0.0374897	0.294919
ENSG00000092208	GEMIN2	0.0943552	2.90792	0.00404976	0.107955
ENSG00000087299	L2HGDH	0.0647664	2.47692	0.0140823	0.195539
ENSG00000100490	CDKL1	0.137178	2.8412	0.00496014	0.116324
ENSG00000100504	PYGL	0.294914	2.88475	0.00434696	0.111928
ENSG00000139926	FRMD6	-0.165913	-3.02893	0.00277815	0.0887849
ENSG00000087301	TXNDC16	0.0897358	2.90005	0.00414858	0.109209
ENSG00000180998	GPR137C	0.114405	2.36297	0.0190895	0.224784
ENSG00000073712	FERMT2	0.181604	2.20635	0.0284988	0.264068
ENSG00000131981	LGALS3	0.282948	2.23478	0.026539	0.256043
ENSG00000131966	ACTR10	0.0743902	2.48236	0.0138756	0.194669
ENSG00000100575	TIMM9	0.083228	3.00978	0.00295123	0.09225
ENSG00000100578	KIAA0586	0.0679125	2.85676	0.00473249	0.113593
ENSG00000100592	DAAM1	0.0717063	2.53517	0.0120049	0.180383
ENSG00000151838	CCDC175	0.153432	2.35061	0.0197172	0.22757
ENSG00000100612	DHRS7	0.0756721	2.20711	0.0284447	0.263728
ENSG00000100644	HIF1A	0.0867689	2.28765	0.0232049	0.24581
ENSG00000179841	AKAP5	-0.118735	-2.06931	0.0398033	0.302047
ENSG00000139998	RAB15	-0.196467	-3.77728	0.000209123	0.0217011
ENSG00000100554	ATP6V1D	0.0813015	2.44746	0.0152502	0.199792
ENSG00000198133	TMEM229B	-0.12958	-2.97049	0.00333758	0.097076
ENSG00000081181	ARG2	-0.174361	-2.29617	0.0227035	0.243856
ENSG00000100626	GALNT16	0.21478	4.61363	7.06183e-06	0.00361095
ENSG00000100678	SLC8A3	-0.110559	-3.00657	0.00298116	0.0926409
ENSG00000259158	ADAM20P1	0.120064	2.20461	0.0286227	0.264068
ENSG00000006432	MAP3K9	-0.117786	-2.34718	0.0198943	0.228471
ENSG00000156030	ELMSAN1	0.100359	2.06499	0.0402145	0.30292
ENSG00000119725	ZNF410	0.101573	2.02873	0.0438127	0.315399
ENSG00000156050	FAM161B	0.0714549	2.19923	0.0290089	0.265309
ENSG00000119711	ALDH6A1	0.155591	2.22903	0.0269259	0.25742
ENSG00000119682	AREL1	-0.0922379	-2.84081	0.00496589	0.116324
ENSG00000119596	YLPM1	-0.0427385	-2.0867	0.0381836	0.297227
ENSG00000198208	RPS6KL1	-0.11827	-2.70381	0.00744567	0.142609
ENSG00000279594	AL049780.3	0.190354	2.5774	0.0106749	0.168659
ENSG00000119640	ACYP1	0.0852612	2.55599	0.0113318	0.174464
ENSG00000170348	TMED10	0.0883039	2.17938	0.0304725	0.271628
ENSG00000071246	VASH1	-0.208188	-3.71421	0.000264429	0.0243061
ENSG00000177108	ZDHHC22	0.104383	2.35105	0.0196946	0.22757
ENSG00000165553	NGB	0.174458	2.29158	0.0229721	0.245773
ENSG00000151445	VIPAS39	0.0797957	3.06237	0.00249819	0.0836724
ENSG00000063761	ADCK1	-0.163933	-2.93104	0.0037718	0.104091
ENSG00000165417	GTF2A1	0.083155	2.82558	0.00519855	0.118381
ENSG00000140022	STON2	0.175926	2.18588	0.0299865	0.269338
ENSG00000100433	KCNK10	0.122173	2.24611	0.0257911	0.253362
ENSG00000100784	RPS6KA5	0.185829	4.34003	2.2611e-05	0.00596154
ENSG00000119714	GPR68	-0.165681	-1.98227	0.0488198	0.330739
ENSG00000100600	LGMN	0.0783242	2.50664	0.0129856	0.188162
ENSG00000133958	UNC79	-0.0681588	-2.14464	0.0331886	0.282986
ENSG00000140067	FAM181A	0.305447	2.70599	0.00739888	0.142609
ENSG00000273761	DDX24	0.0604555	2.01183	0.0455812	0.320875
ENSG00000183092	BEGAIN	-0.168497	-2.75029	0.00650084	0.133612
ENSG00000080823	MOK	-0.113834	-2.49201	0.0135158	0.192185
ENSG00000156381	ANKRD9	-0.101991	-2.19332	0.0294383	0.267209
ENSG00000131323	TRAF3	-0.17538	-4.47215	1.29752e-05	0.00479574
ENSG00000166166	TRMT61A	-0.0801672	-2.12799	0.0345628	0.286196
ENSG00000156414	TDRD9	0.35451	2.82143	0.0052636	0.119219
ENSG00000066735	KIF26A	-0.167484	-2.268	0.0243985	0.250165
ENSG00000203485	INF2	-0.154209	-2.22774	0.0270127	0.257802
ENSG00000166428	PLD4	-0.535671	-3.27461	0.00124705	0.0570263
ENSG00000170779	CDCA4	-0.159209	-2.88702	0.00431699	0.111897
ENSG00000184916	JAG2	-0.117982	-2.07137	0.0396088	0.301345
ENSG00000185024	BRF1	-0.0628684	-2.01975	0.0447445	0.318907
ENSG00000180229	HERC2P3	-0.391032	-2.17631	0.0307049	0.272119
ENSG00000273749	CYFIP1	-0.0916815	-2.10597	0.0364558	0.290991
ENSG00000128739	SNRPN	0.0763371	2.21811	0.0276732	0.260236
ENSG00000206688	SNORD116-18	0.259462	3.0053	0.00299311	0.0926658
ENSG00000207460	SNORD116-19	0.229002	2.61932	0.00948631	0.159881
ENSG00000259448	LINC02352	0.190755	2.4605	0.0147232	0.198652
ENSG00000184984	CHRM5	-0.72131	-2.84687	0.00487598	0.115234
ENSG00000159251	ACTC1	0.177474	2.01879	0.0448451	0.319155
ENSG00000166068	SPRED1	-0.108541	-2.55163	0.0114697	0.17594
ENSG00000140319	SRP14	0.0898876	2.42379	0.0162497	0.207472
ENSG00000140320	BAHD1	-0.089271	-2.33786	0.0203833	0.230665
ENSG00000137880	GCHFR	0.222733	3.05558	0.00255287	0.0849648
ENSG00000166140	ZFYVE19	-0.0807025	-2.26501	0.0245848	0.25051
ENSG00000187446	CHP1	-0.0506734	-2.13538	0.0339476	0.284284
ENSG00000137825	ITPKA	-0.167216	-2.52101	0.0124829	0.184123
ENSG00000168970	JMJD7-PLA2G4B	-0.21189	-2.26857	0.0243629	0.250165
ENSG00000140259	MFAP1	0.0542538	2.07507	0.0392607	0.300703
ENSG00000137770	CTDSPL2	0.0904108	2.99417	0.00309952	0.0939285
ENSG00000179523	EIF3J-DT	0.0801803	2.51924	0.0125439	0.184378
ENSG00000278211	TRIM69	0.126408	2.62705	0.00928065	0.158491
ENSG00000140263	SORD	0.159526	2.54353	0.0117305	0.178304
ENSG00000259235	AC066612.1	0.281613	3.42643	0.000742333	0.043343
ENSG00000128951	DUT	0.0631266	2.34787	0.0198585	0.228328
ENSG00000183578	TNFAIP8L3	0.125243	2.68868	0.00777904	0.144953
ENSG00000151575	TEX9	0.152699	2.59925	0.0100395	0.163678
ENSG00000138587	MNS1	0.202713	4.41865	1.62717e-05	0.00533303
ENSG00000103569	AQP9	-0.219637	-2.17823	0.0305593	0.271828
ENSG00000103710	RASL12	0.302553	1.99672	0.0472124	0.325571
ENSG00000103742	IGDCC4	0.3261	3.76464	0.00021925	0.0222869
ENSG00000174485	DENND4A	0.0665049	2.87231	0.00451464	0.111928
ENSG00000075131	TIPIN	0.120258	2.24817	0.0256574	0.253362
ENSG00000174444	RPL4	0.112443	3.42343	0.000750114	0.0436463
ENSG00000189227	C15orf61	-0.0881917	-2.11247	0.0358882	0.288921
ENSG00000033800	PIAS1	0.0952625	3.00897	0.00295868	0.0922825
ENSG00000103647	CORO2B	-0.0650389	-2.16282	0.0317426	0.27674
ENSG00000140350	ANP32A	0.0671702	2.33848	0.0203506	0.230665
ENSG00000129028	THAP10	0.12239	2.47578	0.014126	0.195539
ENSG00000066933	MYO9A	0.061861	2.46513	0.0145398	0.197051
ENSG00000175318	GRAMD2A	0.230082	3.12202	0.00206251	0.0750962
ENSG00000205363	INSYN1	-0.110172	-2.62134	0.00943223	0.159478
ENSG00000140464	PML	0.224633	4.19626	4.08029e-05	0.00797838
ENSG00000179361	ARID3B	-0.226439	-3.61778	0.000376363	0.029395
ENSG00000179151	EDC3	-0.0536104	-2.32434	0.0211121	0.235081
ENSG00000103653	CSK	-0.0907432	-2.94026	0.00366597	0.103099
ENSG00000140474	ULK3	-0.132585	-3.13738	0.00196224	0.0732542
ENSG00000178802	MPI	0.0732745	2.40989	0.0168638	0.210769
ENSG00000178761	FAM219B	-0.0825453	-3.12485	0.00204364	0.0746416
ENSG00000169375	SIN3A	0.0484884	2.00912	0.0458694	0.320902
ENSG00000173546	CSPG4	0.174102	2.49982	0.0132302	0.190483
ENSG00000140386	SCAPER	0.069703	3.07665	0.00238676	0.0819567
ENSG00000173517	PEAK1	-0.0511578	-2.05549	0.041132	0.306159
ENSG00000169783	LINGO1	-0.193971	-3.04199	0.00266556	0.0869993
ENSG00000166426	CRABP1	0.445254	3.5296	0.000516497	0.0360389
ENSG00000058335	RASGRF1	-0.128778	-2.47996	0.0139665	0.194669
ENSG00000259417	CTXND1	-0.204871	-2.52812	0.0122408	0.182329
ENSG00000172349	IL16	-0.255542	-2.46621	0.0144974	0.196963
ENSG00000259343	TMC3-AS1	0.163736	2.42546	0.0161776	0.207117
ENSG00000169609	C15orf40	0.142913	3.32083	0.00106693	0.0521262
ENSG00000176371	ZSCAN2	-0.104008	-2.5458	0.0116569	0.177365
ENSG00000183655	KLHL25	-0.169441	-2.49836	0.0132834	0.190598
ENSG00000259494	MRPL46	0.0957944	2.33125	0.0207367	0.232226
ENSG00000140545	MFGE8	-0.128287	-2.07615	0.0391592	0.300351
ENSG00000140525	FANCI	0.107969	2.25906	0.0249592	0.250758
ENSG00000255571	MIR9-3HG	-0.17587	-3.16194	0.00181131	0.0709144
ENSG00000166819	PLIN1	0.270141	2.20176	0.0288264	0.264501
ENSG00000157823	AP3S2	-0.0585094	-2.36969	0.0187557	0.222522
ENSG00000185033	SEMA4B	0.261003	4.11778	5.5962e-05	0.00921758
ENSG00000183208	GDPGP1	-0.114422	-2.40358	0.0171489	0.212097
ENSG00000196391	ZNF774	-0.120979	-2.81714	0.00533174	0.119797
ENSG00000140564	FURIN	-0.0827785	-2.07422	0.0393401	0.300703
ENSG00000140553	UNC45A	0.0588853	2.12891	0.0344856	0.286196
ENSG00000184056	VPS33B	0.106613	1.98112	0.048949	0.331314
ENSG00000185442	FAM174B	-0.0822942	-2.11278	0.035861	0.28886
ENSG00000173575	CHD2	0.0816096	3.57826	0.000434044	0.0321231
ENSG00000185551	NR2F2	-0.212194	-2.53045	0.0121624	0.18194
ENSG00000259664	LINC02254	0.181081	2.12349	0.034943	0.28676
ENSG00000270127	AC027020.2	-0.432393	-2.38001	0.0182529	0.219685
ENSG00000140471	LINS1	-0.0862329	-2.25942	0.0249366	0.250758
ENSG00000131873	CHSY1	0.138397	3.39187	0.000836703	0.0464026
ENSG00000129925	TMEM8A	-0.0977031	-1.9745	0.0497017	0.333125
ENSG00000090565	RAB11FIP3	-0.0830352	-2.05265	0.0414101	0.30674
ENSG00000103326	CAPN15	-0.124744	-2.3962	0.0174882	0.214083
ENSG00000197562	RAB40C	-0.136373	-2.68603	0.00783896	0.145357
ENSG00000140983	RHOT2	-0.114632	-2.55506	0.011361	0.174754
ENSG00000103254	FAM173A	-0.129274	-2.93305	0.00374857	0.103864
ENSG00000007376	RPUSD1	-0.151687	-3.35852	0.000938309	0.0496855
ENSG00000196557	CACNA1H	-0.175656	-2.07096	0.0396471	0.30149
ENSG00000174109	C16orf91	0.0814733	2.00697	0.0461	0.321045
ENSG00000197774	EME2	-0.199005	-2.69471	0.00764471	0.144081
ENSG00000095906	NUBP2	-0.0756833	-2.32589	0.0210275	0.234633
ENSG00000180185	FAHD1	0.0796659	2.48728	0.0136913	0.193262
ENSG00000127554	GFER	-0.0695159	-2.13971	0.0335907	0.283723
ENSG00000167962	ZNF598	-0.0820778	-2.01278	0.0454795	0.320851
ENSG00000065057	NTHL1	-0.0922971	-2.17522	0.0307874	0.272448
ENSG00000131653	TRAF7	-0.0943129	-2.67972	0.0079829	0.147434
ENSG00000167971	CASKIN1	-0.130186	-2.40376	0.0171409	0.212097
ENSG00000167965	MLST8	-0.0906108	-2.34674	0.0199171	0.228471
ENSG00000184207	PGP	-0.102782	-2.86372	0.00463389	0.112851
ENSG00000167967	E4F1	-0.0693644	-2.03035	0.0436463	0.314911
ENSG00000238098	ABCA17P	0.178715	2.86058	0.00467818	0.113174
ENSG00000188827	SLX4	-0.102826	-2.23046	0.0268289	0.256784
ENSG00000274334	VASN	0.444541	4.6734	5.4386e-06	0.00305903
ENSG00000213853	EMP2	0.33006	3.40198	0.000808003	0.0455995
ENSG00000183426	NPIPA1	-0.195957	-2.00718	0.0460782	0.321045
ENSG00000278494	RRN3	0.106621	3.48416	0.000606588	0.0390874
ENSG00000103489	XYLT1	-0.177601	-3.51337	0.000547131	0.0369611
ENSG00000254681	PKD1P5	-0.583285	-2.52813	0.0122407	0.182329
ENSG00000170540	ARL6IP1	0.101905	2.95599	0.00349153	0.0999771
ENSG00000157106	SMG1	0.0896609	4.01079	8.54679e-05	0.0125407
ENSG00000005189	REXO5	0.177131	3.20003	0.0015984	0.0657838
ENSG00000169246	NPIPB3	-0.210465	-2.06411	0.0402986	0.303165
ENSG00000103319	EEF2K	0.123507	2.51748	0.0126049	0.184567
ENSG00000169189	NSMCE1	0.0830602	2.35249	0.0196204	0.227387
ENSG00000077238	IL4R	0.442463	2.86967	0.00455097	0.112245
ENSG00000283662	AC138904.3	-0.471068	-4.23628	3.46709e-05	0.00728018
ENSG00000188322	SBK1	-0.242414	-3.90807	0.000127325	0.016154
ENSG00000205534	SMG1P2	0.165247	2.49875	0.013269	0.190598
ENSG00000103485	QPRT	0.213827	3.44233	0.000702359	0.0421969
ENSG00000013364	MVP	0.236465	2.04958	0.0417115	0.30741
ENSG00000149926	FAM57B	-0.107191	-2.25313	0.0253374	0.252162
ENSG00000102882	MAPK3	0.101913	2.92378	0.00385721	0.105281
ENSG00000102879	CORO1A	-0.163932	-3.21407	0.00152592	0.0641682
ENSG00000179918	SEPHS2	0.0648778	2.08777	0.038086	0.296842
ENSG00000103549	RNF40	-0.0433529	-2.01103	0.0456661	0.320877
ENSG00000099385	BCL7C	-0.0917186	-2.10609	0.036445	0.290991
ENSG00000099364	FBXL19	-0.107225	-2.23281	0.0266711	0.256437
ENSG00000099381	SETD1A	-0.10352	-2.37456	0.0185166	0.221595
ENSG00000099377	HSD3B7	0.226517	2.2644	0.0246232	0.250698
ENSG00000103496	STX4	-0.0848186	-2.27207	0.0241472	0.249124
ENSG00000167397	VKORC1	0.113517	2.17877	0.0305187	0.271665
ENSG00000140678	ITGAX	-0.404993	-2.66673	0.00828667	0.150361
ENSG00000131797	CLUHP3	-0.139965	-2.9034	0.00410623	0.108433
ENSG00000171208	NETO2	-0.165243	-3.36958	0.000903397	0.0485475
ENSG00000261325	LINC02192	-0.355129	-2.57089	0.0108708	0.170161
ENSG00000140798	ABCC12	-0.292679	-3.61656	0.00037802	0.029395
ENSG00000155393	HEATR3	-0.0980804	-2.96887	0.00335452	0.0972582
ENSG00000087245	MMP2	-0.335188	-3.29565	0.00116179	0.0543049
ENSG00000125124	BBS2	0.083299	2.24232	0.0260391	0.253686
ENSG00000125148	MT2A	0.431097	2.8097	0.00545168	0.120337
ENSG00000169715	MT1E	0.387195	2.70735	0.00736974	0.142609
ENSG00000205364	MT1M	0.626006	3.67705	0.000303216	0.0255824
ENSG00000125144	MT1G	0.485999	2.51926	0.0125432	0.184378
ENSG00000187193	MT1X	0.852337	4.51675	1.07269e-05	0.00430965
ENSG00000006210	CX3CL1	-0.183675	-3.34176	0.000993612	0.0505006
ENSG00000125170	DOK4	-0.0941726	-2.05394	0.041283	0.30674
ENSG00000140859	KIFC3	-0.165837	-4.14677	4.98233e-05	0.00892591
ENSG00000103005	USB1	-0.0896415	-3.47138	0.000634468	0.0396509
ENSG00000103042	SLC38A7	-0.0853487	-2.22766	0.0270181	0.257802
ENSG00000166546	BEAN1	-0.146483	-2.1905	0.0296452	0.267935
ENSG00000172840	PDP2	0.0770385	2.4407	0.0155299	0.201578
ENSG00000125149	C16orf70	0.0678004	2.04209	0.0424563	0.310536
ENSG00000140939	AC074143.1	0.191909	3.71098	0.000267611	0.0243061
ENSG00000205250	E2F4	-0.123141	-3.94233	0.00011157	0.0147081
ENSG00000125122	LRRC29	-0.134022	-2.23157	0.0267543	0.256762
ENSG00000039523	RIPOR1	-0.0678134	-2.06118	0.0405807	0.304602
ENSG00000102974	CTCF	-0.072777	-3.37939	0.000873456	0.0478529
ENSG00000102981	PARD6A	-0.116207	-2.78972	0.0057859	0.124512
ENSG00000213398	LCAT	-0.216322	-2.09632	0.0373129	0.294097
ENSG00000103056	SMPD3	-0.172425	-2.91639	0.0039459	0.106533
ENSG00000157350	ST3GAL2	-0.128064	-3.08775	0.0023034	0.0808058
ENSG00000189091	SF3B3	0.0695304	3.34535	0.000981507	0.0501877
ENSG00000132613	MTSS1L	-0.152773	-2.94287	0.00363646	0.102783
ENSG00000261404	AC138627.1	0.1847	2.23227	0.0267074	0.25664
ENSG00000186187	ZNRF1	-0.141842	-3.61314	0.000382732	0.0294896
ENSG00000034713	GABARAPL2	0.0626953	2.53985	0.0118506	0.179224
ENSG00000166848	TERF2IP	0.0548342	2.11585	0.0355956	0.288512
ENSG00000140876	NUDT7	0.19019	3.10401	0.00218603	0.0784833
ENSG00000171724	VAT1L	0.193513	3.11436	0.00211423	0.076393
ENSG00000178573	MAF	-0.166548	-2.8808	0.00439956	0.111928
ENSG00000166451	CENPN	-0.0921762	-2.00868	0.0459167	0.320902
ENSG00000260495	AC009148.1	0.142257	2.37317	0.0185847	0.222058
ENSG00000261609	GAN	0.0687957	2.25447	0.0252518	0.252
ENSG00000197943	PLCG2	-0.243473	-2.30594	0.0221396	0.241177
ENSG00000103168	TAF1C	-0.141247	-2.67398	0.00811597	0.148857
ENSG00000131149	GSE1	-0.122728	-2.77359	0.0060692	0.128335
ENSG00000225614	ZNF469	-0.220887	-2.6897	0.00775619	0.144777
ENSG00000158717	RNF166	-0.151899	-3.36362	0.000922049	0.0493926
ENSG00000129993	CBFA2T3	-0.122835	-2.06517	0.0401977	0.30292
ENSG00000259877	AC009113.1	0.191136	2.87915	0.0044218	0.111928
ENSG00000158792	SPATA2L	-0.372263	-4.72347	4.36178e-06	0.00301456
ENSG00000274474	YWHAE	0.0561777	2.75163	0.00647535	0.133576
ENSG00000185561	TLCD2	0.311734	3.04029	0.00267995	0.087132
ENSG00000186594	MIR22HG	-0.192462	-2.67883	0.00800343	0.147434
ENSG00000132383	RPA1	0.1072	3.90304	0.000129809	0.0163462
ENSG00000185924	RTN4RL1	-0.116756	-2.05192	0.0414814	0.306864
ENSG00000221882	OR3A2	0.249043	2.01083	0.0456874	0.320877
ENSG00000083454	P2RX5	-0.183997	-2.46646	0.0144876	0.196963
ENSG00000183018	AC118754.1	-0.126892	-2.5894	0.0103217	0.166032
ENSG00000180787	ZFP3	-0.0675378	-2.03387	0.0432869	0.313899
ENSG00000091592	NLRP1	-0.522487	-3.86036	0.000152814	0.0178798
ENSG00000286190	AC055839.2	0.107614	2.87774	0.00444069	0.111928
ENSG00000170296	GABARAP	0.057461	1.99652	0.0472345	0.325586
ENSG00000181856	SLC2A4	0.415908	2.65561	0.00855506	0.152922
ENSG00000132522	GPS2	-0.166635	-2.29902	0.0225377	0.243288
ENSG00000161960	EIF4A1	-0.205949	-2.8719	0.00452024	0.111928
ENSG00000129244	ATP1B2	0.220855	2.01315	0.045441	0.320851
ENSG00000141510	TP53	0.180322	2.1133	0.0358158	0.28886
ENSG00000179859	RNF227	0.115274	2.45182	0.015072	0.199445
ENSG00000170043	TRAPPC1	0.0592185	2.30012	0.022474	0.243094
ENSG00000179477	ALOX12B	0.238953	1.99072	0.0478746	0.327469
ENSG00000179029	TMEM107	0.123503	2.48942	0.0136116	0.192848
ENSG00000141506	PIK3R5	-0.436766	-3.21145	0.00153924	0.0642898
ENSG00000236088	COX10-AS1	-0.0958209	-2.2341	0.0265841	0.256198
ENSG00000125430	HS3ST3B1	0.368865	2.4737	0.014206	0.196164
ENSG00000214941	ZSWIM7	-0.166279	-2.48296	0.0138531	0.194635
ENSG00000181350	LRRC75A	-0.193891	-3.25924	0.00131298	0.0587671
ENSG00000141040	ZNF287	0.0628768	2.22995	0.0268631	0.256966
ENSG00000260328	AC104024.2	0.157721	2.49148	0.0135354	0.192253
ENSG00000141026	MED9	0.098173	3.26066	0.00130674	0.0586434
ENSG00000108551	RASD1	0.217365	2.18667	0.0299281	0.269337
ENSG00000108557	RAI1	-0.15953	-3.07679	0.00238575	0.0819567
ENSG00000177731	FLII	-0.113275	-3.27778	0.00123387	0.0568231
ENSG00000176974	SHMT1	0.192029	2.81467	0.00537118	0.120337
ENSG00000072134	EPN2	-0.0899871	-2.07445	0.0393184	0.300703
ENSG00000128482	RNF112	-0.117302	-2.46162	0.0146788	0.198629
ENSG00000072210	ALDH3A2	0.12724	2.87164	0.0045238	0.111928
ENSG00000128487	SPECC1	-0.0615814	-2.48597	0.0137398	0.193528
ENSG00000109084	TMEM97	0.111672	2.30861	0.0219882	0.24046
ENSG00000109079	TNFAIP1	-0.0786572	-2.57765	0.0106671	0.168659
ENSG00000004139	SARM1	-0.0796229	-2.24075	0.0261428	0.254402
ENSG00000109111	SUPT6H	0.042288	1.98674	0.0483177	0.32902
ENSG00000109113	RAB34	0.229906	2.45058	0.0151227	0.199445
ENSG00000173065	FAM222B	-0.0687908	-2.41464	0.0166515	0.209841
ENSG00000167536	DHRS13	0.150977	3.20701	0.00156199	0.0648376
ENSG00000063015	SEZ6	-0.124568	-2.25445	0.0252524	0.252
ENSG00000108582	CPD	0.0967422	2.75089	0.00648932	0.133612
ENSG00000176208	ATAD5	0.0978229	1.98584	0.0484181	0.329437
ENSG00000184060	ADAP2	-0.257311	-2.49191	0.0135192	0.192185
ENSG00000185862	EVI2B	-0.313595	-1.97872	0.0492213	0.33214
ENSG00000172301	COPRS	0.0922381	2.61552	0.00958905	0.160681
ENSG00000278867	AC090616.6	0.147559	2.1745	0.030842	0.272761
ENSG00000141314	RHBDL3	0.144507	2.43028	0.0159704	0.205562
ENSG00000010244	ZNF207	0.041353	2.14678	0.0330157	0.282081
ENSG00000197322	C17orf102	0.181638	2.1122	0.0359113	0.288969
ENSG00000073536	NLE1	-0.100069	-2.4491	0.0151832	0.199534
ENSG00000266947	AC022916.1	0.199043	2.2504	0.0255132	0.252827
ENSG00000275099	GGNBP2	0.0598008	2.12141	0.0351197	0.287025
ENSG00000276023	DUSP14	-0.0936043	-1.97392	0.0497692	0.333272
ENSG00000274487	AC244154.1	-0.185132	-2.2361	0.0264507	0.255674
ENSG00000274211	SOCS7	-0.0878121	-2.3094	0.021943	0.240277
ENSG00000273604	EPOP	-0.174833	-2.47581	0.0141249	0.195539
ENSG00000125691	RPL23	0.0776447	2.07721	0.0390604	0.29973
ENSG00000002834	LASP1	-0.070903	-2.14958	0.0327902	0.280864
ENSG00000161381	PLXDC1	-0.174053	-3.37347	0.000891415	0.0483236
ENSG00000067191	CACNB1	-0.149443	-2.97476	0.00329352	0.0963371
ENSG00000131771	PPP1R1B	0.173672	2.28502	0.0233614	0.24581
ENSG00000141736	ERBB2	0.246721	3.10549	0.0021756	0.0782751
ENSG00000126351	THRA	0.0480677	2.00494	0.0463185	0.321287
ENSG00000126368	NR1D1	0.250936	2.73818	0.00673596	0.136339
ENSG00000171475	WIPF2	-0.0613105	-2.53785	0.0119163	0.179692
ENSG00000094804	CDC6	-0.211133	-2.66654	0.00829138	0.150361
ENSG00000131759	RARA	-0.128382	-2.14411	0.0332317	0.283065
ENSG00000173805	HAP1	0.243043	2.45458	0.0149605	0.198996
ENSG00000141696	P3H4	0.100874	2.04963	0.0417067	0.30741
ENSG00000108771	DHX58	0.17434	2.94048	0.0036635	0.103099
[truncated: 529 more rows]

## Sheet: SCZ.Pos.mixed
Differential gene expression statistics (limma)
SCZ.Pos.mixed vs. control (genes with P<0.05)
Gene stable ID	Gene name	logFC	t	P	FDR
ENSG00000188290	HES4	-0.24853	-2.15448	0.0323992	0.299236
ENSG00000131591	C1orf159	-0.240947	-3.09325	0.00226306	0.130777
ENSG00000176022	B3GALT6	-0.135211	-2.27077	0.0242272	0.267695
ENSG00000131584	ACAP3	-0.157349	-2.28629	0.0232858	0.265585
ENSG00000162576	MXRA8	0.353314	2.24237	0.0260359	0.274833
ENSG00000224870	MRPL20-AS1	-0.135266	-2.13052	0.0343514	0.305559
ENSG00000284703	AL805961.2	-0.588026	-3.26075	0.00130638	0.114131
ENSG00000116251	RPL22	0.104782	1.99882	0.046983	0.346902
ENSG00000116237	ICMT	-0.1275	-2.50703	0.0129718	0.214496
ENSG00000162408	NOL9	-0.125007	-3.01368	0.00291516	0.138627
ENSG00000007923	DNAJC11	-0.128344	-3.9802	9.63168e-05	0.0601944
ENSG00000116288	PARK7	0.0820303	2.16087	0.0318947	0.298445
ENSG00000162426	SLC45A1	-0.219873	-2.81765	0.00532347	0.167552
ENSG00000188807	TMEM201	-0.160783	-2.50961	0.0128805	0.213712
ENSG00000171608	PIK3CD	-0.180303	-2.14183	0.0334173	0.30235
ENSG00000178585	CTNNBIP1	-0.155014	-2.54195	0.0117819	0.208044
ENSG00000130939	UBE4B	-0.0769869	-2.27046	0.0242465	0.267695
ENSG00000284642	AL139424.2	-0.25102	-2.16954	0.0312215	0.294979
ENSG00000271895	AL109811.2	-0.238147	-2.5896	0.0103157	0.19588
ENSG00000198793	MTOR	-0.151125	-3.13287	0.00199125	0.126317
ENSG00000116688	MFN2	-0.0917552	-2.84385	0.00492065	0.162487
ENSG00000162496	DHRS3	0.306336	2.81595	0.00535075	0.167552
ENSG00000116731	PRDM2	-0.122143	-3.15242	0.00186851	0.126117
ENSG00000189337	KAZN	-0.163761	-3.0631	0.00249241	0.135231
ENSG00000175147	TMEM51-AS1	0.357652	2.86363	0.00463517	0.158212
ENSG00000171729	TMEM51	0.36207	2.97796	0.00326079	0.144398
ENSG00000142634	EFHD2	-0.19394	-2.25116	0.0254643	0.272855
ENSG00000179743	AL450998.2	0.191439	2.35531	0.019476	0.245803
ENSG00000142627	EPHA2	0.639492	2.52998	0.0121783	0.209726
ENSG00000157191	NECAP2	0.245557	2.56287	0.0111168	0.202124
ENSG00000159363	ATP13A2	-0.161348	-2.35499	0.0194926	0.245828
ENSG00000117154	IGSF21	-0.187014	-2.86152	0.00466489	0.158381
ENSG00000009709	PAX7	-0.463079	-3.75042	0.000231191	0.0694374
ENSG00000127481	UBR4	-0.101693	-2.14227	0.0333818	0.302326
ENSG00000127472	PLA2G5	-0.45453	-2.192	0.0295345	0.286932
ENSG00000183114	FAM43B	-0.306572	-3.0946	0.00225324	0.130657
ENSG00000076864	RAP1GAP	-0.181135	-2.68838	0.00778598	0.182325
ENSG00000162552	WNT4	0.378998	2.92116	0.00388836	0.150917
ENSG00000133216	EPHB2	-0.172541	-2.50497	0.0130451	0.214833
ENSG00000004487	KDM1A	0.0823239	2.56374	0.0110897	0.202124
ENSG00000249087	ZNF436-AS1	0.248479	3.0091	0.00295755	0.138627
ENSG00000204219	TCEA3	0.475224	3.46811	0.000641795	0.0901601
ENSG00000189266	PNRC2	0.14566	2.35593	0.0194446	0.245803
ENSG00000158008	EXTL1	-0.28369	-3.19072	0.00164817	0.119935
ENSG00000198830	HMGN2	0.216747	2.48377	0.0138224	0.218782
ENSG00000117713	ARID1A	-0.141906	-3.07598	0.00239193	0.1319
ENSG00000090273	NUDC	0.139248	2.58868	0.0103425	0.19588
ENSG00000090020	SLC9A1	-0.184257	-2.56537	0.0110394	0.202124
ENSG00000142784	WDTC1	-0.0842118	-2.0131	0.0454454	0.342389
ENSG00000181773	GPR3	-0.555629	-3.10855	0.00215421	0.12936
ENSG00000117748	RPA2	0.109141	2.14121	0.0334678	0.302482
ENSG00000130770	ATP5IF1	0.102089	2.21152	0.0281334	0.281234
ENSG00000130766	SESN2	0.229347	2.44754	0.015247	0.228387
ENSG00000130772	MED18	0.119015	2.01434	0.0453145	0.342389
ENSG00000197989	SNHG12	0.172999	1.97638	0.0494869	0.355488
ENSG00000162419	GMEB1	-0.206447	-4.33017	2.35568e-05	0.0361361
ENSG00000159023	EPB41	0.167069	2.43631	0.0157139	0.229537
ENSG00000121753	ADGRB2	-0.297216	-3.25178	0.00134611	0.114131
ENSG00000273274	ZBTB8B	0.215036	2.35812	0.0193336	0.245659
ENSG00000134686	PHC2	-0.148584	-2.31404	0.021682	0.25966
ENSG00000116544	DLGAP3	-0.194965	-2.09846	0.0371213	0.316676
ENSG00000171812	COL8A2	0.444138	2.05563	0.0411189	0.329521
ENSG00000116871	MAP7D1	-0.158757	-3.31022	0.00110597	0.107319
ENSG00000163873	GRIK3	-0.310984	-3.01512	0.00290199	0.138627
ENSG00000214114	MYCBP	0.245459	2.00599	0.0462059	0.344381
ENSG00000174574	AKIRIN1	-0.112432	-3.27293	0.00125413	0.112565
ENSG00000066185	ZMYND12	0.31104	2.59778	0.0100812	0.193709
ENSG00000198198	SZT2	-0.171756	-2.22953	0.0268915	0.277226
ENSG00000142949	PTPRF	-0.190182	-2.77804	0.00598987	0.170348
ENSG00000117408	IPO13	-0.215959	-2.21714	0.0277404	0.279509
ENSG00000117411	B4GALT2	-0.202253	-2.52763	0.0122577	0.210199
ENSG00000142937	RPS8	0.149654	2.48346	0.0138343	0.218782
ENSG00000117450	PRDX1	0.129948	2.15328	0.0324945	0.299624
ENSG00000086015	MAST2	-0.122937	-2.56109	0.011172	0.202124
ENSG00000132128	LRRC41	-0.0934408	-2.59617	0.0101271	0.193967
ENSG00000142961	MOB3C	0.253742	2.4863	0.0137276	0.218538
ENSG00000123473	STIL	0.11342	1.98171	0.048883	0.352891
ENSG00000174348	PODN	0.355845	2.40173	0.0172334	0.235844
ENSG00000157193	LRP8	-0.199877	-2.45644	0.0148856	0.225476
ENSG00000173406	DAB1	0.176848	2.11979	0.0352575	0.309467
ENSG00000177606	JUN	0.296626	2.03055	0.0436253	0.337057
ENSG00000226476	LINC01748	-0.158081	-1.99677	0.0472069	0.347479
ENSG00000158966	CACHD1	0.183023	2.31276	0.0217538	0.26003
ENSG00000226891	LINC01359	-0.42331	-2.90312	0.00410977	0.154107
ENSG00000185031	SLC2A3P2	-0.376014	-1.98404	0.0486198	0.352598
ENSG00000116678	LEPR	0.307347	3.10704	0.00216474	0.129531
ENSG00000172380	GNG12	0.277619	2.03907	0.0427598	0.333578
ENSG00000116761	CTH	0.181116	2.03784	0.0428836	0.333618
ENSG00000116791	CRYZ	0.323138	3.14477	0.00191569	0.126317
ENSG00000162623	TYW3	0.154792	2.48052	0.0139452	0.219302
ENSG00000137955	RABGGTB	0.113893	2.115	0.0356693	0.310163
ENSG00000162614	NEXN	0.286414	2.43676	0.015695	0.229537
ENSG00000122420	PTGFR	0.457216	3.03616	0.00271533	0.137608
ENSG00000236268	LINC01361	0.424793	2.49421	0.0134349	0.215904
ENSG00000174021	GNG5	0.358401	2.28281	0.0234941	0.266245
ENSG00000280099	AL603750.1	0.282469	2.23339	0.0266321	0.2765
ENSG00000097096	SYDE2	0.140239	2.25941	0.0249368	0.270064
ENSG00000142871	CCN1	0.400469	2.00733	0.0460615	0.343912
ENSG00000171502	COL24A1	-0.310981	-2.8241	0.00522168	0.167193
ENSG00000162645	GBP2	0.525525	2.04762	0.0419059	0.330894
ENSG00000069702	TGFBR3	0.368471	2.66734	0.00827235	0.184153
ENSG00000122406	RPL5	0.179037	2.87922	0.00442082	0.15772
ENSG00000117500	TMED5	0.169274	2.02154	0.0445575	0.340706
ENSG00000143036	SLC44A3	0.394084	2.38052	0.0182284	0.239552
ENSG00000152078	TMEM56	0.187103	2.39223	0.0176727	0.238186
ENSG00000228971	LINC02607	0.245741	2.05231	0.0414429	0.329707
ENSG00000162627	SNX7	0.118037	2.32152	0.0212667	0.255595
ENSG00000156876	SASS6	-0.209537	-3.03913	0.00268982	0.137608
ENSG00000079335	CDC14A	0.410303	3.22569	0.0014683	0.118546
ENSG00000117543	DPH5	0.157429	2.64773	0.00875008	0.187848
ENSG00000215717	TMEM167B	0.136173	2.33997	0.0202721	0.251894
ENSG00000143126	CELSR2	-0.316738	-3.93024	0.000116905	0.0610944
ENSG00000162650	ATXN7L2	-0.188602	-2.31274	0.0217552	0.26003
ENSG00000134202	GSTM3	0.334663	2.75304	0.00644849	0.172028
ENSG00000197106	SLC6A17	-0.189422	-2.23164	0.0267496	0.276715
ENSG00000168679	SLC16A4	0.389182	3.45201	0.000679005	0.0901601
ENSG00000134248	LAMTOR5	0.120205	2.15633	0.0322525	0.29895
ENSG00000259834	AL365361.1	0.256347	2.67984	0.00798004	0.18246
ENSG00000177272	KCNA3	0.151933	1.98471	0.0485449	0.352473
ENSG00000121931	LRIF1	0.2107	2.73296	0.00683966	0.173382
ENSG00000162777	DENND2D	0.628371	4.21255	3.8191e-05	0.0364696
ENSG00000155366	RHOC	0.235529	2.17508	0.030798	0.293672
ENSG00000155367	PPM1J	0.310949	3.14062	0.00194169	0.126317
ENSG00000134262	AP4B1	0.0985848	2.14982	0.0327708	0.300366
ENSG00000116815	CD58	0.261315	2.10183	0.0368211	0.315231
ENSG00000183508	TENT5C	0.768339	3.90173	0.000130462	0.0610944
ENSG00000265808	SEC22B	0.0858424	2.44285	0.0154403	0.229147
ENSG00000226067	LINC00623	0.27942	2.37632	0.018431	0.241276
ENSG00000231752	EMBP1	-0.320644	-3.19972	0.00160003	0.11887
ENSG00000117262	GPR89A	0.213969	2.79222	0.00574309	0.169421
ENSG00000131791	PRKAB2	0.254626	3.44995	0.000683921	0.0901601
ENSG00000270629	NBPF14	0.388211	2.83489	0.00505527	0.163729
ENSG00000286219	AC242843.1	0.255068	2.01169	0.045596	0.342564
ENSG00000014914	MTMR11	0.488071	4.14327	5.0529e-05	0.0406013
ENSG00000285184	AC244033.2	0.14371	2.1621	0.0317984	0.298049
ENSG00000266472	MRPS21	0.108365	2.51207	0.0127937	0.213321
ENSG00000143369	ECM1	-0.229545	-2.11004	0.0360995	0.312276
ENSG00000143384	MCL1	0.292478	2.5992	0.010041	0.193637
ENSG00000143457	GOLPH3L	0.255413	3.91151	0.000125653	0.0610944
ENSG00000143387	CTSK	0.159294	2.38022	0.0182425	0.239552
ENSG00000143367	TUFT1	0.235267	3.50383	0.000565919	0.0901601
ENSG00000143376	SNX27	-0.0600929	-1.98141	0.0489162	0.352891
ENSG00000197747	S100A10	0.417007	2.43071	0.0159519	0.230456
ENSG00000163191	S100A11	0.603642	2.22825	0.0269786	0.277226
ENSG00000197956	S100A6	0.275586	3.73032	0.000249125	0.0694374
ENSG00000198837	DENND4B	-0.156237	-3.00946	0.0029542	0.138627
ENSG00000143543	JTB	0.126688	1.99414	0.0474966	0.348309
ENSG00000143569	UBAP2L	-0.0768273	-2.28951	0.0230943	0.264737
ENSG00000143575	HAX1	0.10501	2.61576	0.00958255	0.191956
ENSG00000163344	PMVK	0.132329	2.57328	0.0107983	0.199793
ENSG00000169241	SLC50A1	0.220816	2.80162	0.00558455	0.167676
ENSG00000173171	MTX1	-0.176452	-2.68792	0.00779614	0.182325
ENSG00000262446	GBA	-0.1195	-2.6501	0.00869112	0.187623
ENSG00000263324	HCN3	0.195197	2.46054	0.0147214	0.224119
ENSG00000143622	RIT1	0.161899	2.14786	0.0329286	0.300812
ENSG00000116584	ARHGEF2	-0.179818	-2.53145	0.0121291	0.209726
ENSG00000163479	SSR2	0.102142	2.69959	0.00753735	0.181434
ENSG00000254726	MEX3A	0.431524	3.24291	0.00138656	0.114131
ENSG00000163472	TMEM79	0.298043	2.07131	0.0396146	0.325045
ENSG00000163468	CCT3	0.140862	2.59435	0.0101789	0.194079
ENSG00000116604	MEF2D	-0.157441	-2.26675	0.0244762	0.268271
ENSG00000143320	CRABP2	0.562176	4.41567	1.64768e-05	0.0347537
ENSG00000132694	ARHGEF11	-0.178376	-3.05437	0.00256268	0.136339
ENSG00000183853	KIRREL1	0.19987	1.97427	0.0497283	0.356256
ENSG00000158710	TAGLN2	0.388365	2.51886	0.0125572	0.212127
ENSG00000143318	CASQ1	0.261098	2.70152	0.0074953	0.18068
ENSG00000132716	DCAF8	-0.138203	-2.64636	0.00878438	0.188104
ENSG00000158769	F11R	0.302527	2.27985	0.0236727	0.266757
ENSG00000215845	TSTD1	0.263593	3.49418	0.000585535	0.0901601
ENSG00000143226	FCGR2A	0.890108	2.61287	0.00966105	0.191956
ENSG00000081721	DUSP12	0.113715	2.06011	0.0406835	0.328505
ENSG00000162733	DDR2	0.228426	2.01523	0.0452203	0.342342
ENSG00000143179	UCK2	-0.114194	-2.39659	0.0174699	0.236617
ENSG00000272033	AL136984.1	-0.304892	-2.41963	0.0164314	0.232214
ENSG00000143199	ADCY10	0.407646	2.53725	0.0119362	0.209368
ENSG00000000457	SCYL3	-0.113687	-2.0424	0.0424248	0.332204
ENSG00000117523	PRRC2C	-0.0643164	-1.9754	0.0495988	0.356098
ENSG00000183831	ANKRD45	0.243628	2.70993	0.00731456	0.179138
ENSG00000234741	GAS5	0.175361	2.09754	0.0372031	0.316907
ENSG00000116161	CACYBP	0.212676	2.60666	0.00983209	0.192509
ENSG00000198797	BRINP2	-0.165746	-2.97045	0.00333804	0.145923
ENSG00000116191	RALGPS2	0.174158	3.03498	0.00272548	0.137608
ENSG00000057252	SOAT1	0.159128	2.31094	0.0218564	0.260332
ENSG00000153029	MR1	0.281544	2.87192	0.00452001	0.158212
ENSG00000135828	RNASEL	0.253801	2.77553	0.00603455	0.170348
ENSG00000135842	FAM129A	0.47177	2.1328	0.0341611	0.304838
ENSG00000121481	RNF2	0.106904	2.16982	0.0311999	0.29494
ENSG00000116668	SWT1	0.121753	2.23019	0.0268473	0.277226
ENSG00000116741	RGS2	0.335789	2.47134	0.0142974	0.221164
ENSG00000000971	CFH	0.554192	2.4383	0.0156306	0.229537
ENSG00000116857	TMEM9	0.110106	3.07078	0.002432	0.133025
ENSG00000134369	NAV1	-0.176447	-2.64339	0.00885916	0.188163
ENSG00000143862	ARL8A	-0.0959489	-1.98533	0.0484753	0.352119
ENSG00000122176	FMOD	0.473184	2.02623	0.0440706	0.3391
ENSG00000188783	PRELP	0.382707	2.72351	0.00703103	0.174988
ENSG00000170382	LRRN2	-0.195123	-2.43795	0.0156452	0.229537
ENSG00000281406	BLACAT1	-0.268797	-2.08583	0.038264	0.319976
ENSG00000276600	RAB7B	0.509872	2.92313	0.00386491	0.150917
ENSG00000266094	RASSF5	-0.237457	-2.6946	0.00764723	0.182325
ENSG00000076356	PLXNA2	-0.195968	-2.57265	0.0108173	0.19987
ENSG00000286198	AL606753.2	-0.550551	-2.69247	0.00769445	0.182325
ENSG00000280963	SERTAD4-AS1	-0.41618	-2.81176	0.00541812	0.167552
ENSG00000281230	SERTAD4	-0.28298	-2.54799	0.0115864	0.20653
ENSG00000280680	HHAT	0.335091	4.52461	1.03715e-05	0.0262592
ENSG00000143494	VASH2	0.2524	2.0625	0.0404533	0.327862
ENSG00000117724	CENPF	-0.279011	-2.21481	0.0279027	0.28009
ENSG00000162814	SPATA17	0.395229	2.93122	0.00376976	0.150917
ENSG00000143498	TAF1A	0.152464	2.4159	0.0165958	0.232367
ENSG00000143514	TP53BP2	0.275349	2.02234	0.0444744	0.340499
ENSG00000185842	DNAH14	0.164182	1.97203	0.0499852	0.356639
ENSG00000183814	LIN9	0.203028	2.86268	0.00464843	0.158212
ENSG00000203685	STUM	-0.247191	-2.01078	0.0456931	0.342905
ENSG00000081692	JMJD4	-0.146299	-2.68924	0.00776648	0.182325
ENSG00000143816	WNT9A	0.322547	2.07835	0.0389541	0.322054
ENSG00000181873	IBA57	-0.145009	-2.41488	0.0166408	0.232367
ENSG00000181218	HIST3H2A	0.190464	2.49434	0.0134299	0.215904
ENSG00000196890	HIST3H2BB	0.197965	2.36026	0.0192256	0.245063
ENSG00000135801	TAF5L	-0.15927	-3.01023	0.00294704	0.138627
ENSG00000135763	URB2	-0.115686	-2.32242	0.021217	0.255543
ENSG00000177614	PGBD5	-0.15196	-2.32169	0.0212572	0.255595
ENSG00000182118	FAM89A	0.39605	2.54395	0.0117168	0.207476
ENSG00000119283	TRIM67	-0.224091	-2.66124	0.00841831	0.185687
ENSG00000212916	MAP10	-0.246856	-2.22818	0.0269833	0.277226
ENSG00000135750	KCNK1	-0.152121	-2.10317	0.0367026	0.314851
ENSG00000273367	AL355472.3	-0.288467	-2.04376	0.0422888	0.332204
ENSG00000059588	TARBP1	-0.200263	-2.42547	0.0161771	0.231136
ENSG00000231768	LINC01354	0.50555	2.16258	0.031761	0.298049
ENSG00000116962	NID1	0.44544	3.30054	0.00114279	0.108877
ENSG00000226766	FABP7P1	-0.255445	-2.18296	0.0302037	0.290779
ENSG00000153207	AHCTF1	0.141034	3.0276	0.00278991	0.137608
ENSG00000162722	TRIM58	0.362871	2.28353	0.0234505	0.266108
ENSG00000196071	OR2L13	0.445496	2.11142	0.0359788	0.311635
ENSG00000171863	RPS7	0.148326	2.60822	0.00978885	0.192509
ENSG00000236008	LINC01814	-0.368765	-2.3103	0.0218923	0.260332
ENSG00000115738	ID2	-0.155787	-2.53044	0.0121627	0.209726
ENSG00000151693	ASAP2	-0.150588	-2.92126	0.00388725	0.150917
ENSG00000115758	ODC1	0.163817	2.1844	0.0300968	0.290534
ENSG00000162975	KCNF1	-0.249784	-3.10473	0.00218097	0.129583
ENSG00000169016	E2F6	-0.112695	-2.19562	0.0292706	0.286326
ENSG00000134324	LPIN1	0.154096	3.59621	0.000406875	0.0827182
ENSG00000071575	TRIB2	-0.280398	-3.07646	0.00238822	0.1319
ENSG00000151779	NBAS	0.0713005	2.05069	0.0416023	0.330111
ENSG00000279663	AC104623.2	-0.323383	-2.08821	0.0380458	0.319237
ENSG00000178295	GEN1	-0.168734	-2.7072	0.00737281	0.179536
ENSG00000068697	LAPTM4A	0.167754	2.00064	0.046785	0.346474
ENSG00000115884	SDC1	0.383244	2.53296	0.0120785	0.209726
ENSG00000213699	SLC35F6	-0.17068	-3.36484	0.000918201	0.102607
ENSG00000157851	DPYSL5	-0.247595	-2.04018	0.042648	0.333168
ENSG00000115207	GTF3C2	-0.119364	-2.85598	0.00474367	0.15977
ENSG00000163795	ZNF513	-0.0972352	-1.98249	0.0487944	0.352781
ENSG00000221843	C2orf16	-0.263048	-1.9819	0.0488606	0.352891
ENSG00000243943	ZNF512	0.138387	3.71763	0.000261112	0.0694374
ENSG00000176714	CCDC121	0.288025	2.42889	0.0160298	0.23085
ENSG00000198522	GPN1	0.256208	3.45596	0.000669703	0.0901601
ENSG00000243147	MRPL33	0.148623	2.56947	0.0109139	0.20095
ENSG00000171174	RBKS	0.18776	2.2039	0.028673	0.283645
ENSG00000119801	YPEL5	0.130099	2.36886	0.0187962	0.243279
ENSG00000213626	LBH	-0.258666	-2.30932	0.0219478	0.260548
ENSG00000049323	LTBP1	0.268145	2.32563	0.0210413	0.254699
ENSG00000279215	CRIM1-DT	0.185245	2.49827	0.0132865	0.215164
ENSG00000115828	QPCT	0.23466	2.21958	0.0275718	0.278815
ENSG00000163171	CDC42EP3	0.154684	2.00134	0.0467087	0.346293
ENSG00000138061	CYP1B1	0.471887	3.25671	0.00132413	0.114131
ENSG00000143891	GALM	0.408876	3.11374	0.00211843	0.129175
ENSG00000229692	SOS1-IT1	0.272301	3.06053	0.00251291	0.135473
ENSG00000205111	CDKL4	0.299214	2.34342	0.0200908	0.250378
ENSG00000115944	COX7A2L	0.123806	2.58876	0.0103401	0.19588
ENSG00000171150	SOCS5	-0.0900277	-2.25751	0.0250574	0.27069
ENSG00000115306	SPTBN1	-0.0695601	-2.00033	0.0468183	0.346474
ENSG00000119866	BCL11A	-0.273784	-4.18201	4.32258e-05	0.0364696
ENSG00000082898	XPO1	0.174176	3.12326	0.00205425	0.12886
ENSG00000170264	FAM161A	0.0898889	2.03486	0.0431852	0.335038
ENSG00000115484	CCT4	0.183643	2.95128	0.00354297	0.147251
ENSG00000115902	SLC1A4	0.149531	1.98316	0.0487193	0.352781
ENSG00000011523	CEP68	-0.0856103	-2.08192	0.0386233	0.320418
ENSG00000198369	SPRED2	-0.147553	-2.28544	0.0233365	0.265815
ENSG00000169621	APLF	-0.14936	-1.97706	0.0494094	0.355083
ENSG00000169599	NFU1	0.112646	2.41073	0.016826	0.233489
ENSG00000003137	CYP26B1	-0.247172	-2.269	0.0243365	0.267695
ENSG00000116096	SPR	0.454444	3.3274	0.00104338	0.106703
ENSG00000163013	FBXO41	-0.154175	-2.28528	0.0233459	0.265815
ENSG00000135625	EGR4	-0.563544	-2.99578	0.00308394	0.141136
ENSG00000065911	MTHFD2	0.535771	2.75681	0.0063773	0.172028
ENSG00000204843	DCTN1	-0.0985154	-2.25324	0.0253305	0.272064
ENSG00000163541	SUCLG1	0.100727	2.60208	0.00995978	0.193174
ENSG00000186854	TRABD2A	-0.236556	-1.99487	0.0474158	0.34817
ENSG00000152284	TCF7L1	0.318239	2.86958	0.00455222	0.158212
ENSG00000042493	CAPG	0.351172	2.0245	0.0442494	0.339633
ENSG00000168899	VAMP5	0.413351	2.5737	0.0107858	0.199793
ENSG00000168883	USP39	0.106851	2.66832	0.008249	0.184153
ENSG00000183281	PLGLB1	0.614576	2.32207	0.0212366	0.255595
ENSG00000230006	ANKRD36BP2	0.151112	2.30808	0.0220182	0.260548
ENSG00000115041	KCNIP3	-0.363512	-3.92856	0.000117667	0.0610944
ENSG00000198885	ITPRIPL1	0.58852	3.44619	0.000692961	0.0906436
ENSG00000196843	ARID5A	0.398185	2.88428	0.00435323	0.15772
ENSG00000114988	LMAN2L	0.239092	2.60662	0.00983315	0.192509
ENSG00000230606	AC092683.1	-0.54872	-1.97832	0.049267	0.354512
ENSG00000144191	CNGA3	0.451049	2.87398	0.0044918	0.158212
ENSG00000071082	RPL31	0.137559	2.05	0.0416698	0.330111
ENSG00000115594	IL1R1	0.593151	2.32863	0.0208782	0.254301
ENSG00000115616	SLC9A2	0.314867	2.85614	0.00474144	0.15977
ENSG00000170417	TMEM182	0.255475	3.12373	0.00205111	0.12886
ENSG00000135966	TGFBRAP1	-0.111209	-2.61857	0.00950666	0.191956
ENSG00000204588	LINC01123	-0.326793	-2.77123	0.00611181	0.170348
ENSG00000144061	NPHP1	0.214641	3.58051	0.000430546	0.0844772
ENSG00000175701	MTLN	0.240112	2.7149	0.00720977	0.177276
ENSG00000153094	BCL2L11	0.274203	2.76764	0.00617683	0.170348
ENSG00000278962	AC092645.1	-0.312563	-2.13548	0.0339387	0.304133
ENSG00000189223	PAX8-AS1	1.14336	2.1378	0.0337473	0.303241
ENSG00000279267	AL078621.3	0.603233	2.89173	0.00425542	0.156782
ENSG00000240356	RPL23AP7	0.475303	3.08544	0.00232054	0.131397
ENSG00000236255	AC009404.1	0.293121	2.67146	0.00817502	0.184153
ENSG00000115109	EPB41L5	0.145968	2.44431	0.0153801	0.228496
ENSG00000136732	GYPC	0.565488	3.8519	0.000157815	0.0610944
ENSG00000144230	GPR17	-0.352441	-2.22507	0.0271948	0.277944
ENSG00000136715	SAP130	-0.0750516	-2.46239	0.0146479	0.224117
ENSG00000136002	ARHGEF4	-0.18285	-3.31005	0.00110664	0.107319
ENSG00000076003	MCM6	0.240451	3.3555	0.000948041	0.104557
ENSG00000121966	CXCR4	0.529552	2.32003	0.0213491	0.256402
ENSG00000144229	THSD7B	0.194245	2.12179	0.0350875	0.308889
ENSG00000135999	EPC2	-0.080464	-2.05954	0.0407391	0.328601
ENSG00000276734	KIF5C	-0.131693	-2.91457	0.00396796	0.151826
ENSG00000184898	RBM43	0.203031	2.17707	0.0306472	0.292666
ENSG00000153234	NR4A2	-0.413946	-2.35533	0.0194752	0.245803
ENSG00000153246	PLA2R1	0.190009	2.25214	0.0254008	0.272481
ENSG00000136535	TBR1	-0.158028	-2.15484	0.0323706	0.299236
ENSG00000251621	AC009487.3	-0.356475	-3.41268	0.000778634	0.0945228
ENSG00000197635	DPP4	-0.307758	-2.38384	0.0180695	0.238481
ENSG00000169432	SCN9A	0.32894	3.41637	0.000768736	0.0945228
ENSG00000138382	METTL5	0.127002	2.75243	0.00646005	0.172028
ENSG00000239467	AC007405.3	0.197038	2.44185	0.015482	0.229361
ENSG00000091436	MAP3K20	0.178562	2.17317	0.030944	0.294466
ENSG00000079150	FKBP7	0.244487	2.30883	0.0219757	0.260548
ENSG00000237298	TTN-AS1	0.232523	2.73634	0.00677228	0.172853
ENSG00000270277	AC009948.2	0.367336	2.73749	0.00674965	0.172853
ENSG00000279598	AC009948.4	0.250808	2.22113	0.027465	0.27868
ENSG00000271141	AC010680.4	0.370898	2.78608	0.00584885	0.170348
ENSG00000115232	ITGA4	0.390227	2.38391	0.0180657	0.238481
ENSG00000188452	CERKL	0.408245	2.83859	0.00499922	0.163504
ENSG00000162998	FRZB	0.383666	2.59441	0.0101773	0.194079
ENSG00000064989	CALCRL	0.17624	2.03567	0.0431034	0.334865
ENSG00000168542	COL3A1	0.91355	2.66682	0.00828456	0.184181
ENSG00000151687	ANKAR	0.148475	2.42997	0.0159833	0.230661
ENSG00000198130	HIBCH	0.21503	2.49717	0.0133264	0.215599
ENSG00000151690	MFSD6	-0.15124	-2.28254	0.0235104	0.266252
ENSG00000138378	STAT4	0.216717	2.45579	0.0149117	0.225488
ENSG00000173559	NABP1	0.23762	2.10328	0.0366926	0.314851
ENSG00000119041	GTF3C3	0.126931	2.61026	0.00973269	0.192348
ENSG00000144381	HSPD1	0.242153	2.11313	0.0358306	0.311011
ENSG00000115541	HSPE1	0.294833	2.27933	0.0237039	0.266757
ENSG00000138356	AOX1	0.658592	4.55386	9.14653e-06	0.0262592
ENSG00000013441	CLK1	0.228796	2.09914	0.03706	0.316345
ENSG00000115993	TRAK2	-0.122676	-2.08552	0.0382921	0.32003
ENSG00000055044	NOP58	0.135862	2.30184	0.0223749	0.262737
ENSG00000138439	FAM117B	0.155671	2.74496	0.00660329	0.172853
ENSG00000163249	CCNYL1	-0.157181	-3.37433	0.000888789	0.102023
ENSG00000138413	IDH1	0.154545	1.9746	0.0496914	0.356199
ENSG00000144445	KANSL1L	0.199708	3.08356	0.00233455	0.131397
ENSG00000115361	ACADL	0.465809	4.63684	6.3825e-06	0.0262592
ENSG00000178568	ERBB4	0.127943	2.01313	0.0454425	0.342389
ENSG00000115414	FN1	0.407862	2.35264	0.0196126	0.247156
ENSG00000144583	MARCH4	-0.221518	-2.1552	0.0323417	0.299236
ENSG00000127837	AAMP	0.0881922	2.26982	0.0242856	0.267695
ENSG00000115556	PLCD4	0.258481	2.23384	0.026602	0.276405
ENSG00000115568	ZNF142	-0.174751	-3.82147	0.000177097	0.0610944
ENSG00000171450	CDK5R2	-0.241135	-2.80923	0.00545921	0.167552
ENSG00000198925	ATG9A	-0.11109	-2.35709	0.0193858	0.245803
ENSG00000123983	ACSL3	0.128115	2.49224	0.013507	0.216468
ENSG00000152049	KCNE4	0.684422	2.90886	0.00403817	0.152468
ENSG00000228446	AC073052.1	0.230062	2.01247	0.0455131	0.34249
ENSG00000156966	B3GNT7	-0.349192	-2.73979	0.00670425	0.172853
ENSG00000066248	NGEF	-0.185337	-2.57889	0.0106302	0.199304
ENSG00000157985	AGAP1	-0.098592	-1.99827	0.0470428	0.34694
ENSG00000144476	ACKR3	0.369238	2.73876	0.00672442	0.172853
ENSG00000163359	COL6A3	0.6119	2.60085	0.00999444	0.193622
ENSG00000132326	PER2	-0.323355	-2.50478	0.0130518	0.214833
ENSG00000204104	TRAF3IP1	-0.110494	-2.10547	0.0364994	0.31407
ENSG00000063660	GPC1	-0.152552	-2.0425	0.0424152	0.332204
ENSG00000142327	RNPEPL1	-0.197405	-2.96234	0.00342342	0.14654
ENSG00000130294	KIF1A	-0.169005	-3.03779	0.00270128	0.137608
ENSG00000204099	NEU4	-0.238899	-2.115	0.0356694	0.310163
ENSG00000224318	CHL1-AS2	0.295222	2.35576	0.0194533	0.245803
ENSG00000206573	THUMPD3-AS1	0.204551	2.68928	0.00776569	0.182325
ENSG00000134070	IRAK2	0.25242	2.12232	0.0350417	0.308821
ENSG00000157014	TATDN2	-0.14043	-2.64471	0.00882584	0.188163
ENSG00000157087	ATP2B2	-0.219601	-2.81877	0.00530579	0.167552
ENSG00000132170	PPARG	0.211443	2.44005	0.0155571	0.229534
ENSG00000144711	IQSEC1	-0.175278	-3.0439	0.00264948	0.137139
ENSG00000233121	VN1R20P	0.287579	2.01215	0.0455462	0.34249
ENSG00000131378	RFTN1	-0.190987	-2.253	0.0253458	0.272064
ENSG00000182568	SATB1	-0.112073	-2.06365	0.0403426	0.327595
ENSG00000174748	RPL15	0.105574	2.40829	0.0169354	0.233761
ENSG00000151093	OXSM	0.138823	2.38066	0.0182216	0.239552
ENSG00000033867	SLC4A7	0.165889	2.40228	0.0172082	0.23569
ENSG00000163512	AZI2	0.119359	2.74454	0.00661157	0.172853
ENSG00000144642	RBMS3	0.176902	2.58506	0.010448	0.197423
ENSG00000163673	DCLK3	0.399926	2.60576	0.00985705	0.192509
ENSG00000144659	SLC25A38	0.14204	2.94693	0.00359109	0.14852
ENSG00000188846	RPL14	0.104859	2.65053	0.00868026	0.187623
ENSG00000114853	ZBTB47	-0.177457	-2.63922	0.00896501	0.188635
ENSG00000144648	ACKR2	0.353302	2.36981	0.0187498	0.243185
ENSG00000144647	POMGNT2	-0.122892	-2.1476	0.0329497	0.300812
ENSG00000160746	ANO10	0.114459	3.11588	0.00210387	0.129175
ENSG00000163817	SLC6A20	0.727291	3.65942	0.000323434	0.0737516
ENSG00000227398	KIF9-AS1	0.151504	2.22296	0.0273393	0.278073
ENSG00000088727	KIF9	-0.126209	-2.01345	0.0454092	0.342389
ENSG00000076201	PTPN23	-0.178819	-3.35031	0.000965023	0.104629
ENSG00000132153	DHX30	-0.0935703	-2.53181	0.0121168	0.209726
ENSG00000068745	IP6K2	0.131357	2.46134	0.0146897	0.224117
ENSG00000172046	USP19	-0.17177	-3.79226	0.000197697	0.0654104
ENSG00000177352	CCDC71	-0.143661	-2.30855	0.0219912	0.260548
ENSG00000145022	TCTA	-0.123878	-2.72173	0.00706769	0.17505
ENSG00000226913	BSN-DT	0.287845	2.05693	0.0409916	0.329521
ENSG00000164061	BSN	-0.313082	-3.34822	0.00097193	0.104629
ENSG00000164068	RNF123	-0.170634	-2.75317	0.00644602	0.172028
ENSG00000001617	SEMA3F	0.515377	3.50837	0.000556904	0.0901601
ENSG00000243477	NAA80	-0.212224	-2.3075	0.0220508	0.260747
ENSG00000114395	CYB561D2	-0.178711	-2.14329	0.0332982	0.302326
ENSG00000259956	RBM15B	-0.122493	-3.00532	0.0029929	0.139895
ENSG00000145041	DCAF1	0.0654811	1.99057	0.0478914	0.349769
ENSG00000164086	DUSP7	-0.1662	-2.1193	0.0352998	0.309467
ENSG00000168237	GLYCTK	-0.262406	-2.04239	0.0424262	0.332204
ENSG00000010327	STAB1	0.479478	2.11749	0.0354544	0.309601
ENSG00000168273	SMIM4	0.175518	2.33053	0.0207758	0.254274
ENSG00000056736	IL17RB	0.428321	2.47183	0.0142783	0.221164
ENSG00000187672	ERC2	-0.110282	-2.07558	0.0392132	0.323403
ENSG00000168374	ARF4	0.0895163	2.23997	0.0261942	0.275734
ENSG00000168301	KCTD6	0.172125	3.54897	0.000482048	0.0895021
ENSG00000242428	C3orf67-AS1	0.247934	2.02073	0.0446419	0.340854
ENSG00000189283	FHIT	0.126644	2.05831	0.0408582	0.329246
ENSG00000163630	SYNPR	0.199455	2.63702	0.00902149	0.188635
ENSG00000224479	AC104162.1	-0.155013	-2.01885	0.0448392	0.341433
ENSG00000241684	ADAMTS9-AS2	0.334925	2.92117	0.0038883	0.150917
ENSG00000241316	SUCLG2-AS1	0.256692	2.26986	0.0242834	0.267695
ENSG00000144736	SHQ1	0.083966	1.9827	0.0487707	0.352781
ENSG00000206538	VGLL3	0.364214	2.31226	0.0217819	0.260118
ENSG00000184500	PROS1	0.293434	3.20797	0.00155704	0.118863
ENSG00000080224	EPHA6	0.218717	1.98602	0.0483976	0.351857
ENSG00000261292	AC110491.1	0.313518	2.48551	0.0137572	0.218586
ENSG00000170854	RIOX2	0.103195	2.29104	0.0230039	0.26455
ENSG00000206535	LNP1	0.173242	2.50139	0.0131736	0.215032
ENSG00000154175	ABI3BP	0.506766	3.04616	0.00263048	0.136575
ENSG00000066422	ZBTB11	0.127546	2.31267	0.021759	0.26003
ENSG00000114391	RPL24	0.144449	2.56327	0.0111042	0.202124
ENSG00000144802	NFKBIZ	0.445783	3.09211	0.00227131	0.130806
ENSG00000114423	CBLB	0.118323	2.8367	0.00502773	0.163729
ENSG00000138495	COX17	0.145141	2.44219	0.0154681	0.229357
ENSG00000163430	FSTL1	0.269894	2.38264	0.0181265	0.238957
ENSG00000242103	AC079841.1	-0.250536	-1.99136	0.0478034	0.349344
ENSG00000173175	ADCY5	-0.127046	-2.10653	0.036406	0.313746
ENSG00000114554	PLXNA1	-0.232028	-2.34968	0.019765	0.248335
ENSG00000074416	MGLL	-0.15654	-2.97413	0.0033	0.145389
ENSG00000129071	MBD4	-0.073489	-2.01304	0.0454516	0.342389
ENSG00000271270	TMCC1-AS1	0.241137	2.63155	0.00916297	0.189833
ENSG00000017260	ATP2C1	0.102409	2.13778	0.0337494	0.303241
ENSG00000240303	ACAD11	0.192489	2.49007	0.0135872	0.217318
ENSG00000163781	TOPBP1	-0.1036	-2.1773	0.0306296	0.292664
ENSG00000144867	SRPRB	0.0943631	2.13902	0.0336471	0.30318
ENSG00000163785	RYK	0.115049	2.67146	0.00817503	0.184153
ENSG00000158163	DZIP1L	0.343809	2.78977	0.00578498	0.170062
ENSG00000158220	ESYT3	0.207875	2.66395	0.00835318	0.184525
ENSG00000280399	AC022497.1	0.320746	2.73919	0.00671602	0.172853
ENSG00000155903	RASA2	-0.113298	-2.30807	0.0220186	0.260548
ENSG00000114125	RNF7	0.0991987	2.22352	0.0273008	0.278017
ENSG00000174963	ZIC4	0.291402	1.97464	0.0496859	0.356199
ENSG00000152977	ZIC1	0.588146	3.4532	0.000676206	0.0901601
ENSG00000163754	GYG1	0.15026	2.52395	0.0123823	0.21162
ENSG00000163755	HPS3	0.0901996	2.31034	0.0218899	0.260332
ENSG00000169908	TM4SF1	0.513222	2.11176	0.0359496	0.311563
ENSG00000120742	SERP1	0.2078	2.65163	0.00865313	0.187623
ENSG00000118855	MFSD1	0.125359	2.09752	0.0372047	0.316907
ENSG00000279311	AC092999.1	0.489494	2.80748	0.00548787	0.167552
ENSG00000169255	B3GALNT1	0.106341	2.09197	0.0377041	0.318268
ENSG00000244128	LINC01322	0.194474	2.00766	0.0460264	0.343803
ENSG00000184378	ACTRT3	0.448172	2.37041	0.0187201	0.243012
ENSG00000173890	GPR160	0.309689	2.06516	0.0401984	0.327053
ENSG00000279673	AC092919.2	0.272896	2.29361	0.0228531	0.263956
ENSG00000075420	FNDC3B	0.189492	2.67039	0.00820019	0.184153
ENSG00000114757	PEX5L	-0.133001	-2.47804	0.0140397	0.21956
ENSG00000114416	FXR1	0.164825	2.81611	0.0053482	0.167552
ENSG00000145191	EIF2B5	0.0834683	1.98717	0.0482697	0.351406
ENSG00000145198	VWA5B2	-0.293656	-2.84997	0.00483069	0.160775
ENSG00000214160	ALG3	0.134863	2.52299	0.0124152	0.21162
ENSG00000145194	ECE2	0.305213	2.35103	0.0196955	0.247743
ENSG00000114867	EIF4G1	-0.106214	-3.28064	0.00122203	0.110863
ENSG00000163882	POLR2H	0.175624	3.4403	0.000707353	0.0911135
ENSG00000244405	ETV5	-0.317473	-2.93603	0.00371418	0.149935
ENSG00000163923	RPL39L	0.286354	3.03238	0.00274803	0.137608
ENSG00000127252	HRASLS	0.12574	2.13412	0.0340515	0.304607
ENSG00000182899	RPL35A	0.13969	2.15692	0.0322057	0.29895
ENSG00000273238	TMEM271	-0.16783	-2.21119	0.0281563	0.281296
ENSG00000168993	CPLX1	-0.199388	-2.50095	0.0131894	0.215032
ENSG00000196810	CTBP1-DT	-0.169737	-3.14317	0.00192568	0.126317
ENSG00000163950	SLBP	0.162281	3.51396	0.000545995	0.0901601
ENSG00000168936	TMEM129	-0.149349	-2.11862	0.0353574	0.309562
ENSG00000168884	TNIP2	0.376118	3.61873	0.000375061	0.0821919
ENSG00000163132	MSX1	0.599707	3.34023	0.000998797	0.105336
ENSG00000181215	C4orf50	-0.225749	-2.41818	0.0164953	0.232367
ENSG00000074211	PPP2R2C	-0.120404	-2.67256	0.00814916	0.184153
ENSG00000179010	MRFAP1	0.0787996	2.01639	0.0450973	0.342318
ENSG00000272620	AFAP1-AS1	-0.410894	-2.11538	0.0356365	0.310163
ENSG00000169676	DRD5	-0.412408	-2.5601	0.0112028	0.20215
ENSG00000038219	BOD1L1	-0.0990423	-2.81318	0.00539526	0.167552
ENSG00000145147	SLIT2	0.148462	2.09495	0.0374357	0.317577
ENSG00000109610	SOD3	0.430871	2.32356	0.0211548	0.255158
ENSG00000250317	SMIM20	0.176849	2.41145	0.0167936	0.233231
ENSG00000121897	LIAS	0.133834	2.85492	0.00475899	0.159879
ENSG00000078177	N4BP2	0.366432	5.42167	1.69238e-07	0.00285572
ENSG00000260296	AC095057.3	0.366169	2.99894	0.00305343	0.140831
ENSG00000145246	ATP10D	0.125042	2.29818	0.0225865	0.263207
ENSG00000135605	TEC	0.294124	2.10356	0.0366684	0.314851
ENSG00000226950	DANCR	0.180649	2.41662	0.0165638	0.232367
ENSG00000226887	ERVMER34-1	0.460313	2.51307	0.0127587	0.213321
ENSG00000128052	KDR	0.715305	3.95308	0.000107022	0.0610944
ENSG00000128039	SRD5A3	-0.160473	-2.07197	0.0395516	0.324924
ENSG00000128059	PPAT	0.142292	2.40284	0.0171828	0.235534
ENSG00000128050	PAICS	0.103936	2.05383	0.0412942	0.329581
ENSG00000138772	ANXA3	0.339621	2.29591	0.0227185	0.263473
ENSG00000163297	ANTXR2	0.279639	3.20853	0.00155413	0.118863
ENSG00000138663	COPS4	0.104585	2.15664	0.0322282	0.29895
ENSG00000173083	HPSE	0.287597	2.04932	0.0417374	0.330328
ENSG00000163629	PTPN13	0.163002	2.11925	0.0353043	0.309467
ENSG00000172493	AFF1	0.120977	1.9857	0.0484339	0.351969
ENSG00000198189	HSD17B11	0.144524	2.20096	0.0288842	0.284194
ENSG00000170502	NUDT9	0.184465	2.95234	0.00353139	0.147132
ENSG00000163644	PPM1K	0.137263	2.3898	0.0177868	0.238481
ENSG00000197894	ADH5	0.155498	2.93632	0.00371086	0.149935
ENSG00000164032	H2AFZ	0.142807	2.12733	0.0346186	0.306676
ENSG00000145358	DDIT4L	0.501608	2.21632	0.0277976	0.279534
ENSG00000109332	UBE2D3	0.107626	2.68247	0.00791982	0.18237
ENSG00000246560	UBE2D3-AS1	0.226048	2.15117	0.0326633	0.299707
ENSG00000169836	TACR3	0.415645	2.15933	0.032016	0.298653
ENSG00000245384	CXXC4-AS1	-0.206678	-2.18499	0.0300527	0.290275
ENSG00000138785	INTS12	0.111431	2.42464	0.0162132	0.231173
ENSG00000164023	SGMS2	0.280289	2.67227	0.0081558	0.184153
ENSG00000138658	ZGRF1	-0.298947	-3.91158	0.000125621	0.0610944
ENSG00000234841	AC017007.2	-0.231462	-2.28665	0.0232643	0.265585
ENSG00000138653	NDST4	0.30414	2.50315	0.0131104	0.214833
ENSG00000269893	SNHG8	0.281522	3.28264	0.00121384	0.110716
ENSG00000154608	CEP170P1	0.307758	2.27797	0.0237862	0.266757
ENSG00000138735	PDE5A	0.259639	2.23509	0.026518	0.276213
ENSG00000164056	SPRY1	0.25462	2.46086	0.0147089	0.224119
ENSG00000164066	INTU	0.190248	3.29411	0.00116787	0.108877
ENSG00000164070	HSPA4L	0.213742	2.09583	0.0373563	0.317397
ENSG00000164040	PGRMC2	0.0916211	2.06189	0.0405124	0.328026
ENSG00000077684	JADE1	0.171917	3.46105	0.000657879	0.0901601
ENSG00000189184	PCDH18	0.321879	2.52891	0.0122143	0.209726
ENSG00000151012	SLC7A11	0.413399	2.28431	0.0234037	0.266108
ENSG00000085871	MGST2	0.307078	3.5913	0.000414153	0.0831954
ENSG00000153132	CLGN	0.254678	2.40813	0.0169426	0.233761
ENSG00000109452	INPP4B	0.130198	2.51157	0.0128112	0.213401
ENSG00000164164	OTUD4	0.0929657	2.14859	0.0328697	0.30074
ENSG00000170365	SMAD1	0.228078	3.45076	0.000681977	0.0901601
ENSG00000164167	LSM6	0.132359	2.16687	0.031428	0.296266
ENSG00000151623	NR3C2	0.110331	1.9987	0.0469964	0.346902
ENSG00000145425	RPS3A	0.202691	3.02064	0.00285189	0.138118
ENSG00000260244	AC104083.1	0.158811	2.03839	0.0428285	0.333618
ENSG00000171497	PPID	0.188186	2.27598	0.0239075	0.267516
ENSG00000170088	TMEM192	0.104478	2.64344	0.00885781	0.188163
ENSG00000245213	AC105285.1	0.275532	2.47988	0.0139698	0.219302
ENSG00000164104	HMGB2	0.269105	2.26632	0.0245031	0.26831
ENSG00000272870	AC097534.2	0.275869	2.40935	0.016888	0.233581
ENSG00000151718	WWC2	0.108273	2.71453	0.00721754	0.177276
ENSG00000168564	CDKN2AIP	0.210783	3.14623	0.00190661	0.126317
ENSG00000109762	SNX25	-0.102856	-2.04913	0.041756	0.330328
ENSG00000171368	TPPP	-0.209276	-2.70733	0.00737001	0.179536
ENSG00000028310	BRD9	-0.0842595	-2.08836	0.0380325	0.319237
ENSG00000164151	ICE1	-0.0693698	-2.14317	0.0333087	0.302326
ENSG00000215217	C5orf49	0.23175	2.32707	0.0209632	0.254301
ENSG00000150753	CCT5	0.130406	2.29908	0.0225339	0.262958
ENSG00000164237	CMBL	0.143625	2.64643	0.00878256	0.188104
ENSG00000169862	CTNND2	-0.114817	-2.90879	0.00403894	0.152468
ENSG00000251423	AC016576.1	0.479766	2.14457	0.0331948	0.302283
ENSG00000145569	OTULINL	0.19507	2.15679	0.032216	0.29895
ENSG00000154124	OTULIN	0.180046	3.35098	0.000962797	0.104629
ENSG00000113361	CDH6	-0.176952	-2.04146	0.0425196	0.332627
ENSG00000113407	TARS	0.131444	1.98683	0.0483079	0.351406
ENSG00000152582	SPEF2	0.154003	2.16257	0.0317617	0.298049
ENSG00000153071	DAB2	0.343626	3.48185	0.000611537	0.0901601
ENSG00000112936	C7	0.753392	2.88346	0.00436411	0.15772
ENSG00000251141	MRPS30-DT	-0.135787	-2.39378	0.0176004	0.238162
ENSG00000164172	MOCS2	0.129531	2.65958	0.00845841	0.186328
ENSG00000039123	MTREX	0.101665	2.98109	0.00322907	0.144146
ENSG00000164512	ANKRD55	-0.216436	-2.01693	0.0450407	0.342041
ENSG00000155545	MIER3	0.132963	2.68489	0.00786483	0.18237
ENSG00000062194	GPBP1	0.108052	2.65428	0.00858784	0.187623
ENSG00000214244	SETP21	-0.381428	-2.41488	0.0166411	0.232367
ENSG00000164182	NDUFAF2	0.153783	3.0585	0.00252927	0.13554
ENSG00000250461	AC122718.1	-0.308817	-2.5784	0.0106447	0.199356
ENSG00000248285	AC122707.1	0.371462	2.29146	0.0229795	0.26455
ENSG00000178394	HTR1A	0.306764	2.29313	0.0228813	0.263956
ENSG00000280187	AC022107.1	0.219693	2.20105	0.0288775	0.284194
ENSG00000277273	CDK7	0.113139	2.62253	0.00940046	0.191112
ENSG00000164338	UTP15	-0.0982624	-2.03531	0.0431403	0.334986
ENSG00000214944	ARHGEF28	0.15587	2.05996	0.0406986	0.328505
ENSG00000049860	HEXB	0.133865	2.51808	0.0125841	0.212132
ENSG00000164346	NSA2	0.208469	1.99934	0.0469266	0.346842
ENSG00000145703	IQGAP2	0.338966	2.76753	0.0061789	0.170348
ENSG00000181104	F2R	0.271347	2.14864	0.0328662	0.30074
ENSG00000171530	TBCA	0.0992171	2.53739	0.0119316	0.209368
ENSG00000245556	SCAMP1-AS1	0.207891	2.13139	0.0342787	0.305395
ENSG00000152409	JMY	0.0909487	2.08326	0.0384998	0.320418
ENSG00000152413	HOMER1	-0.227991	-2.8795	0.00441699	0.15772
ENSG00000249042	AC008771.1	0.141563	2.38536	0.0179966	0.238481
ENSG00000271862	AC104118.1	-0.332199	-2.27495	0.0239703	0.267545
ENSG00000127184	COX7C	0.164041	2.07214	0.0395356	0.324924
ENSG00000176018	LYSMD3	0.15526	2.54105	0.0118115	0.208044
ENSG00000113369	ARRDC3	0.295479	1.99237	0.0476912	0.349129
ENSG00000164291	ARSK	0.164994	2.01975	0.0447449	0.341332
ENSG00000173221	GLRX	0.217973	2.12936	0.034448	0.306094
ENSG00000251348	HSPD1P11	0.246958	2.09441	0.0374842	0.317577
ENSG00000175426	PCSK1	-0.246901	-2.04633	0.0420333	0.331408
ENSG00000058729	RIOK2	0.138344	2.51035	0.0128543	0.213538
ENSG00000134986	NREP	-0.132497	-2.10742	0.0363284	0.313398
ENSG00000172795	DCP2	0.139063	2.49099	0.0135534	0.216984
ENSG00000129596	CDO1	0.120242	2.13363	0.034092	0.304698
ENSG00000113083	LOX	0.429198	2.79343	0.00572246	0.169108
ENSG00000064692	SNCAIP	0.193636	2.29923	0.0225254	0.262958
ENSG00000205302	SNX2	0.121739	3.38267	0.000863662	0.101204
ENSG00000168938	PPIC	0.290674	2.08108	0.0387006	0.320744
ENSG00000061455	PRDM6	0.456789	3.49899	0.000575686	0.0901601
ENSG00000245937	LINC01184	-0.081902	-2.15621	0.032262	0.29895
ENSG00000072682	P4HA2	0.285419	2.74994	0.00650746	0.172652
ENSG00000164404	GDF9	0.236568	2.03939	0.042727	0.333476
ENSG00000053108	FSTL4	-0.198312	-2.47947	0.0139851	0.219302
ENSG00000043143	JADE2	-0.129129	-2.21998	0.0275442	0.278815
ENSG00000164615	CAMLG	0.188131	3.98104	9.60017e-05	0.0601944
ENSG00000120708	TGFBI	0.641284	2.20997	0.0282422	0.281988
ENSG00000120738	EGR1	-0.542162	-2.72162	0.00706986	0.17505
ENSG00000146006	LRRTM2	0.128642	2.15777	0.0321391	0.298798
ENSG00000228672	PROB1	-0.226335	-2.0433	0.0423356	0.332204
ENSG00000171604	CXXC5	-0.132912	-2.67091	0.00818792	0.184153
ENSG00000170458	CD14	0.598679	2.00836	0.0459516	0.343432
ENSG00000243232	PCDHAC2	-0.158314	-2.36315	0.0190804	0.244467
ENSG00000113205	PCDHB3	-0.176114	-2.06701	0.0400219	0.326404
ENSG00000272674	PCDHB16	-0.202772	-2.35088	0.0197031	0.247743
ENSG00000081853	PCDHGA2	0.307283	3.03897	0.00269122	0.137608
ENSG00000113552	GNPDA1	0.105895	2.23807	0.0263202	0.275919
ENSG00000187678	SPRY4	-0.264327	-2.004	0.0464201	0.34552
ENSG00000231185	SPRY4-AS1	-0.486137	-3.75394	0.000228177	0.0694374
ENSG00000236714	LINC01844	-0.488065	-2.85119	0.00481284	0.160638
ENSG00000169252	ADRB2	0.465252	2.74119	0.00667675	0.172853
ENSG00000164284	GRPEL2	0.139633	2.35667	0.0194069	0.245803
ENSG00000145882	PCYOX1L	-0.202873	-2.4804	0.01395	0.219302
ENSG00000155850	SLC26A2	0.351227	2.86733	0.00458339	0.158212
ENSG00000113716	HMGXB3	-0.0989318	-2.18076	0.0303686	0.29149
ENSG00000070814	TCOF1	-0.132845	-2.53923	0.011871	0.208874
ENSG00000164587	RPS14	0.178606	2.30513	0.0221862	0.261797
ENSG00000070614	NDST1	-0.16358	-2.1383	0.0337066	0.30318
ENSG00000171992	SYNPO	-0.164498	-2.03361	0.0433131	0.335413
ENSG00000198624	CCDC69	0.230454	2.29532	0.0227526	0.263505
ENSG00000123643	SLC36A1	-0.2049	-2.86413	0.00462816	0.158212
ENSG00000113140	SPARC	0.347165	2.27533	0.0239471	0.267545
ENSG00000055147	FAM114A2	0.129591	2.34122	0.020206	0.251258
ENSG00000037749	MFAP3	0.0985425	2.26058	0.0248634	0.269631
ENSG00000155506	LARP1	-0.11217	-2.39819	0.017396	0.236508
ENSG00000170624	SGCD	0.16801	2.09261	0.037646	0.318103
ENSG00000145861	C1QTNF2	0.229458	2.17962	0.0304549	0.291731
ENSG00000221886	ZBED8	0.173416	2.0267	0.0440222	0.338885
ENSG00000164611	PTTG1	0.262098	2.36599	0.0189388	0.243627
ENSG00000043462	LCP2	0.30613	2.38481	0.018023	0.238481
ENSG00000204764	RANBP17	0.293005	3.79776	0.000193653	0.0653541
ENSG00000181163	NPM1	0.125946	2.4677	0.0144389	0.222569
ENSG00000145919	BOD1	0.0825398	2.20071	0.028902	0.284203
ENSG00000164466	SFXN1	-0.0792335	-2.38651	0.017942	0.238481
ENSG00000145920	CPLX2	-0.150029	-2.12157	0.0351062	0.308889
ENSG00000113194	FAF2	-0.0811779	-2.47095	0.0143126	0.221164
ENSG00000113763	UNC5A	-0.269973	-3.1101	0.00214347	0.129175
ENSG00000113761	ZNF346	-0.144288	-3.46484	0.000649187	0.0901601
ENSG00000169228	RAB24	0.139969	2.18243	0.0302439	0.29091
ENSG00000131188	PRR7	-0.192443	-2.61525	0.00959644	0.191956
ENSG00000196923	PDLIM7	0.182959	2.12728	0.0346224	0.306676
ENSG00000170089	AC106795.1	0.361418	1.97524	0.0496175	0.356098
ENSG00000145912	NHP2	0.087181	2.16798	0.0313419	0.295785
ENSG00000169131	ZNF354A	-0.13968	-2.94236	0.00364217	0.149015
ENSG00000234284	ZNF879	-0.103373	-2.08404	0.0384283	0.320418
ENSG00000087116	ADAMTS2	0.473233	3.1198	0.00207735	0.129175
ENSG00000127022	CANX	0.0817529	1.97399	0.0497602	0.356256
ENSG00000161013	MGAT4B	-0.146492	-2.63536	0.00906416	0.189293
ENSG00000113300	CNOT6	0.0850698	2.03513	0.0431586	0.334986
ENSG00000278970	HEIH	0.134484	2.28327	0.0234662	0.266108
ENSG00000204628	RACK1	0.102142	2.23925	0.0262417	0.275867
ENSG00000054598	FOXC1	0.586355	2.73665	0.00676624	0.172853
ENSG00000137266	SLC22A23	-0.139035	-2.00044	0.0468068	0.346474
ENSG00000168994	PXDC1	0.376957	2.97176	0.00332438	0.145703
ENSG00000124787	RPP40	0.144218	1.98152	0.0489043	0.352891
ENSG00000124491	F13A1	0.704777	3.87289	0.00014569	0.0610944
ENSG00000124782	RREB1	0.213006	2.13492	0.0339854	0.304228
ENSG00000096696	DSP	1.24406	4.2752	2.95615e-05	0.0364696
ENSG00000168566	SNRNP48	0.170995	2.40951	0.0168806	0.233581
ENSG00000153162	BMP6	0.5848	3.46885	0.000640116	0.0901601
ENSG00000111846	GCNT2	0.268544	2.86408	0.00462881	0.158212
ENSG00000111863	ADTRP	-0.311346	-2.18703	0.0299013	0.289298
ENSG00000095951	HIVEP1	-0.123717	-2.68984	0.00775305	0.182325
ENSG00000112137	PHACTR1	-0.121819	-2.25338	0.0253214	0.272064
ENSG00000225921	NOL7	0.110013	2.74133	0.00667404	0.172853
ENSG00000050393	MCUR1	0.107773	2.50115	0.0131823	0.215032
ENSG00000047579	DTNBP1	0.131289	2.51318	0.0127547	0.213321
ENSG00000137198	GMPR	0.298662	1.99901	0.0469619	0.346902
ENSG00000124788	ATXN1	-0.103182	-2.61919	0.00948981	0.191956
ENSG00000112242	E2F3	-0.16511	-2.53778	0.0119187	0.209368
ENSG00000278705	HIST1H4B	0.384087	2.02564	0.0441319	0.33912
ENSG00000197061	HIST1H4C	0.229087	2.26572	0.0245405	0.268545
ENSG00000274290	HIST1H2BE	0.163059	2.04669	0.0419978	0.33131
ENSG00000277157	HIST1H4D	0.401764	3.24694	0.00136805	0.114131
ENSG00000276966	HIST1H4E	0.162795	2.39772	0.0174175	0.236508
ENSG00000277075	HIST1H2AE	0.193602	2.6307	0.00918495	0.189833
ENSG00000158406	HIST1H4H	0.215247	2.53389	0.0120477	0.209726
ENSG00000124508	BTN2A2	0.498764	3.49138	0.00059136	0.0901601
ENSG00000026950	BTN3A1	0.247957	2.58105	0.0105661	0.198764
ENSG00000111801	BTN3A3	0.252982	2.88376	0.00436012	0.15772
ENSG00000182952	HMGN4	0.0835969	2.16643	0.0314615	0.296359
ENSG00000241549	GUSBP2	0.345799	2.19777	0.0291146	0.285462
ENSG00000278828	HIST1H3H	0.596009	3.52214	0.000530374	0.0901601
ENSG00000233822	HIST1H2BN	0.212463	2.6449	0.00882115	0.188163
ENSG00000248496	ZBED9	0.170627	2.20382	0.0286791	0.283645
ENSG00000237071	TRIM27	0.085215	2.10556	0.0364917	0.31407
ENSG00000206446	HLA-F-AS1	0.687815	4.22568	3.62028e-05	0.0364696
ENSG00000230230	TRIM26	0.156048	2.44773	0.0152392	0.228387
ENSG00000228894	HCG18	-0.123845	-2.5826	0.0105205	0.198128
ENSG00000225989	ABCF1	-0.0769652	-2.25411	0.0252745	0.271818
ENSG00000231257	ATAT1	-0.080844	-2.39244	0.017663	0.238186
ENSG00000231247	PPP1R18	0.325175	2.86366	0.00463468	0.158212
ENSG00000206478	IER3	0.424731	2.00261	0.0465703	0.345875
ENSG00000235233	MICA	0.380336	2.56632	0.0110103	0.202124
ENSG00000231370	PRRC2A	-0.14339	-2.43154	0.0159164	0.23014
ENSG00000225635	DDAH2	0.303456	2.81097	0.00543088	0.167552
ENSG00000226417	CLIC1	0.549148	2.57757	0.0106697	0.19938
ENSG00000238203	VWA7	-0.29435	-2.43625	0.0157168	0.229537
ENSG00000226704	HSPA1L	0.25175	2.64435	0.00883496	0.188163
ENSG00000232804	HSPA1B	0.608544	2.23938	0.0262334	0.275867
ENSG00000226033	STK19	0.121027	1.99436	0.0474723	0.348309
ENSG00000227746	C4A	0.586287	2.05021	0.0416491	0.330111
ENSG00000233323	TNXB	0.245904	2.35778	0.0193508	0.245693
ENSG00000226467	AGPAT1	-0.109814	-2.96704	0.0033737	0.146221
ENSG00000236177	HLA-DPA1	0.795398	2.8416	0.00495419	0.163275
ENSG00000226826	HLA-DPB1	0.418921	2.37099	0.0186916	0.243012
ENSG00000232541	COL11A2	-0.325831	-2.01561	0.0451802	0.342342
ENSG00000206281	TAPBP	-0.151562	-3.08769	0.00230378	0.131397
ENSG00000236104	ZBTB22	-0.104686	-2.29019	0.023054	0.26455
ENSG00000197283	SYNGAP1	-0.219778	-2.65667	0.00852922	0.187155
ENSG00000096433	ITPR3	0.430747	2.36928	0.0187757	0.243279
ENSG00000124507	PACSIN1	-0.137902	-2.08246	0.0385738	0.320418
ENSG00000112033	PPARD	-0.107802	-2.26118	0.0248254	0.269631
ENSG00000198755	RPL10A	0.140473	2.27618	0.0238955	0.267516
ENSG00000007866	TEAD3	0.314312	1.98263	0.0487792	0.352781
ENSG00000156711	MAPK13	-0.195264	-2.48254	0.0138689	0.219124
ENSG00000096070	BRPF3	-0.137249	-2.50684	0.0129786	0.214496
ENSG00000112079	STK38	0.196139	2.92159	0.00388328	0.150917
ENSG00000124762	CDKN1A	0.601042	2.14485	0.0331719	0.302237
ENSG00000124772	CPNE5	-0.214878	-2.70207	0.00748337	0.18065
ENSG00000137168	PPIL1	0.12597	2.56058	0.0111878	0.202124
ENSG00000137193	PIM1	0.351864	2.79376	0.00571686	0.169108
ENSG00000112139	MDGA1	-0.21823	-2.03634	0.0430351	0.334489
ENSG00000137218	FRS3	-0.130913	-2.34515	0.0200002	0.249815
ENSG00000024048	UBR2	0.0961858	2.66506	0.00832646	0.184525
ENSG00000112658	SRF	-0.133486	-2.49562	0.0133829	0.215904
ENSG00000112667	DNPH1	0.18268	2.52902	0.0122106	0.209726
ENSG00000146216	TTBK1	-0.192702	-2.87551	0.00447094	0.158212
ENSG00000171467	ZNF318	-0.118427	-2.57959	0.0106094	0.1992
ENSG00000137216	TMEM63B	-0.134102	-2.125	0.0348146	0.307503
ENSG00000157593	SLC35B2	-0.224826	-2.33094	0.0207537	0.254274
ENSG00000178233	TMEM151B	-0.184064	-2.3602	0.0192286	0.245063
ENSG00000146221	TCTE1	-0.257797	-2.1359	0.0339045	0.303988
ENSG00000146233	CYP39A1	0.658884	3.53126	0.000513469	0.0901601
ENSG00000146085	MMUT	0.121249	2.49499	0.013406	0.215904
ENSG00000124749	COL21A1	0.167159	2.10273	0.0367409	0.314851
ENSG00000112208	BAG2	0.215209	2.38796	0.0178738	0.238481
ENSG00000225096	AL445250.1	0.266137	2.27094	0.0242164	0.267695
ENSG00000188107	EYS	0.380763	2.33831	0.02036	0.25261
ENSG00000112280	COL9A1	-0.243183	-2.11718	0.035481	0.309601
ENSG00000279289	AL136164.3	0.242975	2.05334	0.0413419	0.329581
ENSG00000079841	RIMS1	-0.127871	-2.607	0.00982272	0.192509
ENSG00000229852	AC019205.1	-0.155447	-2.87003	0.00454607	0.158212
ENSG00000164430	CGAS	0.57796	2.96484	0.00339686	0.146221
ENSG00000156508	EEF1A1	0.191521	2.80456	0.0055359	0.167552
ENSG00000112706	IMPG1	0.571832	3.67289	0.000307876	0.0711658
ENSG00000135312	HTR1B	0.238604	2.01835	0.0448917	0.341604
ENSG00000112773	TENT5A	0.615698	4.18477	4.27463e-05	0.0364696
ENSG00000146250	PRSS35	0.444184	2.0478	0.0418872	0.330894
ENSG00000112837	TBX18	0.509128	2.23272	0.0266767	0.2765
ENSG00000213204	AL049697.1	-0.317011	-2.50629	0.012998	0.214607
ENSG00000135334	AKIRIN2	0.100166	2.09248	0.0376585	0.318103
ENSG00000111880	RNGTT	0.0792378	2.15451	0.0323971	0.299236
ENSG00000146281	PM20D2	0.177525	3.02908	0.00277681	0.137608
ENSG00000025039	RRAGD	0.124228	2.87969	0.00441448	0.15772
ENSG00000123552	USP45	0.122591	2.08356	0.0384721	0.320418
ENSG00000185250	PPIL6	0.162753	2.0516	0.0415124	0.330039
ENSG00000146360	GPR6	0.568421	2.27045	0.0242471	0.267695
ENSG00000112394	SLC16A10	0.151967	2.08229	0.0385888	0.320418
ENSG00000249853	HS3ST5	-0.243908	-2.59963	0.0100288	0.193622
ENSG00000111816	FRK	-0.436557	-3.33485	0.00101727	0.105588
ENSG00000123500	COL10A1	-0.542746	-3.20011	0.00159798	0.11887
ENSG00000111817	DSE	0.228766	2.99736	0.00306861	0.141089
ENSG00000196911	KPNA5	0.164815	2.95337	0.00352008	0.147024
ENSG00000135549	PKIB	0.207912	2.37299	0.0185935	0.24265
ENSG00000164434	FABP7	0.306769	2.47502	0.0141555	0.22035
ENSG00000172594	SMPDL3A	0.140008	2.64994	0.0086951	0.187623
ENSG00000237321	AL354936.1	-0.246723	-2.37037	0.018722	0.243012
ENSG00000236548	RNF217-AS1	-0.254715	-1.99998	0.0468563	0.346474
ENSG00000226149	AL356124.1	0.31631	2.88886	0.00429282	0.157472
ENSG00000146376	ARHGAP18	0.226997	2.89948	0.00415585	0.154462
ENSG00000198945	L3MBTL3	0.122717	2.375	0.0184955	0.241933
ENSG00000154269	ENPP3	0.246926	2.03445	0.0432278	0.335214
ENSG00000146411	SLC2A12	0.281975	2.74492	0.00660419	0.172853
ENSG00000112378	PERP	0.327765	3.21909	0.00150076	0.118863
ENSG00000112379	ARFGEF3	-0.111786	-2.16202	0.0318047	0.298049
ENSG00000051620	HEBP2	0.351258	3.42423	0.000748033	0.0939703
ENSG00000024862	CCDC28A	0.157141	2.77521	0.00604027	0.170348
ENSG00000010818	HIVEP2	-0.238007	-3.55493	0.000471903	0.0894707
ENSG00000112419	PHACTR2	0.156394	3.46038	0.000659423	0.0901601
ENSG00000112425	EPM2A	-0.158484	-2.74608	0.00658163	0.172853
ENSG00000118508	RAB32	0.264228	2.54785	0.0115908	0.20653
ENSG00000055208	TAB2	0.13471	2.2877	0.0232016	0.265259
ENSG00000131013	PPIL4	0.0997263	2.18644	0.0299448	0.289398
ENSG00000186625	KATNA1	0.149875	2.13706	0.0338086	0.303612
ENSG00000155906	RMND1	0.113094	2.40725	0.0169824	0.234118
ENSG00000146476	ARMT1	0.163662	2.49928	0.01325	0.215051
ENSG00000091844	RGS17	0.141946	2.34546	0.0199841	0.249815
ENSG00000215712	TMEM242	0.122626	2.30011	0.0224745	0.262866
ENSG00000175048	ZDHHC14	-0.132389	-2.6301	0.00920068	0.189833
ENSG00000078269	SYNJ2	-0.264923	-2.11807	0.0354046	0.309601
ENSG00000120438	TCP1	0.145082	2.21927	0.0275928	0.278815
ENSG00000112110	MRPL18	0.20804	3.17705	0.0017239	0.123259
ENSG00000146453	PNLDC1	0.415186	2.7651	0.00622337	0.170348
ENSG00000146477	SLC22A3	0.321941	2.44116	0.0155107	0.229534
ENSG00000272848	AL135910.1	-0.331103	-2.27858	0.0237491	0.266757
ENSG00000276187	ERMARD	-0.130681	-2.05431	0.0412469	0.329581
ENSG00000281184	PSMB1	0.089778	2.10367	0.0366584	0.314851
ENSG00000281429	FAM20C	-0.143065	-2.06073	0.0406242	0.328505
ENSG00000178381	ZFAND2A	0.358057	3.46787	0.00064234	0.0901601
ENSG00000164880	INTS1	-0.225307	-3.19057	0.00164898	0.119935
ENSG00000198517	MAFK	-0.223485	-2.5128	0.0127679	0.213321
ENSG00000136295	TTYH3	-0.195495	-2.11714	0.0354847	0.309601
ENSG00000157954	WIPI2	-0.0655575	-2.23879	0.0262723	0.275867
ENSG00000075618	FSCN1	-0.191369	-2.40528	0.0170716	0.234964
ENSG00000106399	RPA3	0.141779	2.1334	0.034111	0.304706
ENSG00000233264	AC006042.3	-0.231419	-2.41444	0.0166604	0.232367
ENSG00000122644	ARL4A	0.312763	3.25864	0.00131561	0.114131
ENSG00000006468	ETV1	-0.165258	-2.38702	0.0179179	0.238481
ENSG00000171243	SOSTDC1	0.315426	2.36627	0.0189248	0.243627
ENSG00000173452	TMEM196	0.24621	3.01867	0.00286964	0.13835
ENSG00000164651	SP8	0.314437	2.41609	0.0165875	0.232367
ENSG00000136237	RAPGEF5	-0.129112	-2.01234	0.0455268	0.34249
ENSG00000156928	MALSU1	0.123761	2.6148	0.0096085	0.191956
ENSG00000105926	MPP6	0.139501	2.38523	0.0180031	0.238481
ENSG00000153790	C7orf31	0.301209	2.21885	0.0276225	0.278936
ENSG00000122566	HNRNPA2B1	0.088352	2.17899	0.030502	0.291731
ENSG00000005020	SKAP2	0.140245	2.20004	0.0289507	0.284516
ENSG00000106080	FKBP14	0.187413	2.69073	0.00773322	0.182325
ENSG00000078549	ADCYAP1R1	0.175305	2.49296	0.0134806	0.216434
ENSG00000164600	NEUROD6	-0.328659	-2.76963	0.00614073	0.170348
ENSG00000231952	DPY19L1P2	0.174044	2.20664	0.0284783	0.283375
ENSG00000271122	AC018647.2	-0.123721	-2.21183	0.0281113	0.281234
ENSG00000164542	KIAA0895	0.117212	2.06952	0.0397832	0.325807
ENSG00000155849	ELMO1	-0.13094	-2.23754	0.0263552	0.275948
ENSG00000010270	STARD3NL	0.0724341	1.98047	0.049023	0.353511
ENSG00000106536	POU6F2	-0.178881	-2.25641	0.0251276	0.270929
ENSG00000188185	LINC00265	-0.194511	-2.10132	0.0368665	0.315299
ENSG00000164543	STK17A	0.151454	2.02499	0.0441988	0.339468
ENSG00000106605	BLVRA	0.119386	2.72699	0.00696006	0.174139
ENSG00000078967	UBE2D4	-0.0888947	-2.34535	0.0199897	0.249815
ENSG00000106624	AEBP1	0.41462	2.1541	0.0324293	0.299315
ENSG00000058404	CAMK2B	-0.15812	-2.4794	0.0139879	0.219302
ENSG00000105953	OGDH	-0.0947411	-2.23315	0.0266484	0.2765
ENSG00000136274	NACAD	-0.380102	-3.27872	0.00122997	0.110987
ENSG00000122679	RAMP3	0.260391	2.42974	0.0159935	0.230661
ENSG00000170419	VSTM2A	0.217822	2.06283	0.0404215	0.327762
ENSG00000178665	ZNF713	-0.153819	-2.87264	0.00451015	0.158212
ENSG00000146731	CCT6A	0.144583	2.63718	0.00901722	0.188635
ENSG00000185290	NUPR2	0.388795	2.42879	0.0160339	0.23085
ENSG00000228409	CCT6P1	0.134486	2.02191	0.0445194	0.340689
ENSG00000198874	TYW1	0.118847	2.4462	0.0153018	0.228446
ENSG00000185274	GALNT17	-0.144729	-2.18226	0.0302564	0.29091
ENSG00000196313	POM121	-0.12411	-2.30099	0.0224236	0.262796
ENSG00000176428	VPS37D	0.147062	2.09951	0.0370269	0.316345
ENSG00000176410	DNAJC30	-0.12552	-2.22666	0.0270865	0.277847
ENSG00000106089	STX1A	-0.175219	-2.05125	0.0415469	0.330039
ENSG00000106683	LIMK1	-0.165911	-2.14318	0.0333073	0.302326
ENSG00000106665	CLIP2	-0.115284	-2.02996	0.0436859	0.337217
ENSG00000274070	CASTOR2	-0.120032	-2.32981	0.0208147	0.254274
ENSG00000272391	POM121C	-0.14024	-2.76274	0.00626683	0.170348
ENSG00000189077	TMEM120A	0.100564	1.99369	0.0475454	0.348515
ENSG00000106211	HSPB1	0.667483	2.47295	0.014235	0.220976
ENSG00000214439	FAM185BP	0.162799	2.01918	0.0448044	0.341431
ENSG00000187257	RSBN1L	0.10252	2.72829	0.00693367	0.174139
ENSG00000135211	TMEM60	0.122128	2.24574	0.0258155	0.274276
ENSG00000135185	TMEM243	0.17462	2.33783	0.0203852	0.25261
ENSG00000182348	ZNF804B	-0.258408	-2.55886	0.0112415	0.202227
ENSG00000164647	STEAP1	0.444067	3.2449	0.0013774	0.114131
ENSG00000127989	MTERF1	0.144824	2.96087	0.00343902	0.14654
ENSG00000105829	BET1	0.106476	2.25662	0.0251139	0.270929
ENSG00000164692	COL1A2	0.769416	2.95836	0.00346599	0.146736
ENSG00000242265	PEG10	0.227688	3.30716	0.0011175	0.107753
ENSG00000127922	SEM1	0.133037	2.78501	0.0058673	0.170348
ENSG00000070669	ASNS	0.217811	2.24472	0.0258818	0.274276
ENSG00000106236	NPTX2	-0.445399	-2.48694	0.0137039	0.218538
ENSG00000196367	TRRAP	-0.0990607	-2.24959	0.0255652	0.273376
ENSG00000198742	SMURF1	-0.149628	-2.65157	0.00865453	0.187623
ENSG00000221909	FAM200A	0.131754	2.02669	0.0440225	0.338885
ENSG00000146833	TRIM4	0.14381	2.47663	0.0140936	0.219996
ENSG00000106261	ZKSCAN1	-0.136809	-2.41308	0.0167209	0.232796
ENSG00000188186	LAMTOR4	0.104725	2.20189	0.0288171	0.28403
ENSG00000166924	NYAP1	-0.189929	-2.76207	0.00627928	0.170348
ENSG00000106333	PCOLCE	0.631911	3.90727	0.00012772	0.0610944
ENSG00000106330	MOSPD3	-0.131052	-2.13615	0.0338835	0.303961
ENSG00000128564	VGF	-0.510719	-2.99264	0.00311441	0.141158
ENSG00000106400	ZNHIT1	0.106991	2.144	0.0332409	0.302326
ENSG00000222011	FAM185A	0.0946401	2.21295	0.0280326	0.280892
ENSG00000161040	FBXL13	0.175674	2.52482	0.0123529	0.211402
ENSG00000105819	PMPCB	0.134566	2.94981	0.00355914	0.14756
ENSG00000253276	CCDC71L	0.220669	3.17466	0.00173746	0.123704
ENSG00000164597	COG5	0.0636927	2.0134	0.0454139	0.342389
ENSG00000184903	IMMP2L	0.127805	2.07978	0.0388213	0.321402
ENSG00000128512	DOCK4	-0.0943934	-2.38822	0.0178615	0.238481
ENSG00000198839	ZNF277	0.127095	2.72612	0.00697768	0.174139
ENSG00000164603	BMT2	0.217142	2.74349	0.00663192	0.172853
ENSG00000105989	WNT2	0.321963	2.34513	0.0200012	0.249815
ENSG00000077063	CTTNBP2	-0.140375	-2.36217	0.0191293	0.244908
ENSG00000164675	IQUB	0.188101	2.50001	0.0132234	0.215051
ENSG00000128594	LRRC4	-0.18905	-2.63795	0.00899749	0.188635
ENSG00000106344	RBM28	-0.0887974	-2.40318	0.017167	0.235508
ENSG00000064419	TNPO3	0.123071	3.04966	0.0026014	0.136575
ENSG00000158457	TSPAN33	0.17035	2.58875	0.0103404	0.19588
ENSG00000186591	UBE2H	0.0830955	2.15776	0.0321393	0.298798
ENSG00000271204	AC016831.5	0.160321	2.10988	0.0361133	0.312276
ENSG00000231721	LINC-PINT	0.128336	2.14397	0.0332432	0.302326
ENSG00000128567	PODXL	0.218238	2.08289	0.0385336	0.320418
ENSG00000105939	ZC3HAV1	0.426244	3.21785	0.00150696	0.118863
ENSG00000275482	EPHB6	-0.184185	-2.72272	0.00704719	0.17505
ENSG00000159784	FAM131B	-0.173902	-2.664	0.00835188	0.184525
ENSG00000196453	ZNF777	-0.120606	-2.26064	0.0248596	0.269631
ENSG00000181220	ZNF746	-0.0932801	-2.09436	0.0374889	0.317577
ENSG00000055118	KCNH2	-0.16687	-2.2416	0.0260868	0.274946
ENSG00000164867	NOS3	0.580277	2.61068	0.00972113	0.192348
ENSG00000164896	FASTK	-0.113011	-2.76742	0.0061809	0.170348
ENSG00000033100	CHPF2	-0.179768	-2.70603	0.00739796	0.179616
ENSG00000196584	XRCC2	-0.301489	-2.95712	0.00347939	0.146736
ENSG00000164690	SHH	0.323792	2.93997	0.00366928	0.149194
ENSG00000105993	DNAJB6	0.17213	3.01023	0.002947	0.138627
ENSG00000282185	PTPRN2	-0.179506	-2.27945	0.0236965	0.266757
ENSG00000126870	WDR60	-0.124153	-2.51845	0.0125712	0.212127
ENSG00000106018	VIPR2	-0.264635	-2.04491	0.0421745	0.331896
ENSG00000223508	RPL23AP53	-0.181532	-2.27827	0.023768	0.266757
ENSG00000172748	ZNF596	-0.160231	-2.04475	0.0421902	0.331896
ENSG00000180190	TDRP	0.108977	2.28772	0.0232003	0.265259
ENSG00000274161	DLGAP2	-0.139978	-2.01068	0.045703	0.342905
ENSG00000282375	AC100797.5	-0.250715	-2.38869	0.0178391	0.238481
ENSG00000275342	PRAG1	-0.272101	-2.20517	0.028583	0.283645
ENSG00000173281	PPP1R3B	0.35999	2.26444	0.0246205	0.269072
ENSG00000154328	NEIL2	0.111322	2.67022	0.00820405	0.184153
ENSG00000250305	TRMT9B	-0.165172	-2.397	0.0174508	0.236617
ENSG00000061337	LZTS1	-0.240445	-2.38718	0.0179105	0.238481
ENSG00000158863	FAM160B2	-0.171008	-2.531	0.0121442	0.209726
ENSG00000168453	HR	-0.492603	-5.21061	4.6717e-07	0.00394152
ENSG00000158941	CCAR2	-0.092461	-2.52291	0.0124179	0.21162
ENSG00000179388	EGR3	-0.296933	-2.68568	0.0078469	0.18237
ENSG00000008853	RHOBTB2	-0.196547	-2.42768	0.0160816	0.230935
ENSG00000120889	TNFRSF10B	0.349778	2.47367	0.0142074	0.220752
ENSG00000120885	CLU	0.197384	2.01494	0.0452512	0.342342
ENSG00000168079	SCARA5	0.521375	2.8792	0.00442109	0.15772
ENSG00000186918	ZNF395	0.149328	2.26232	0.0247536	0.269631
ENSG00000012232	EXTL3	-0.137569	-2.60734	0.0098132	0.192509
ENSG00000120875	DUSP4	-0.712115	-3.00998	0.00294937	0.138627
ENSG00000157110	RBPMS	0.477441	3.04665	0.00262641	0.136575
ENSG00000197265	GTF2E2	0.120004	2.27787	0.0237922	0.266757
ENSG00000129696	TTI2	0.122405	2.18332	0.0301774	0.290779
ENSG00000104221	BRF2	0.171541	2.86673	0.0045918	0.158212
ENSG00000156675	RAB11FIP1	0.273997	3.10128	0.00220533	0.129795
ENSG00000147535	PLPP5	0.207938	3.42066	0.000757376	0.0939703
ENSG00000070501	POLB	0.108524	2.8003	0.00560659	0.167799
ENSG00000221869	CEBPD	0.383838	1.99046	0.047903	0.349769
ENSG00000104738	MCM4	-0.103133	-2.00005	0.0468483	0.346474
ENSG00000023287	RB1CC1	-0.144298	-3.00271	0.0030175	0.140655
ENSG00000137575	SDCBP	0.118652	2.40853	0.0169246	0.233761
ENSG00000167912	AC090152.1	0.175627	2.37706	0.0183951	0.240993
ENSG00000178538	CA8	0.157756	2.03288	0.0433876	0.335836
ENSG00000251396	LINC01301	0.300034	2.32758	0.0209353	0.254301
ENSG00000180828	BHLHE22	0.192697	2.17123	0.0310922	0.294466
ENSG00000121022	COPS5	0.0835411	2.40041	0.0172939	0.236289
ENSG00000137571	SLCO5A1	0.204954	2.35213	0.0196387	0.247301
ENSG00000221947	XKR9	0.191526	2.05422	0.0412562	0.329581
ENSG00000104313	EYA1	0.318636	2.17882	0.0305147	0.291731
ENSG00000147604	RPL7	0.137176	2.38591	0.0179709	0.238481
ENSG00000254349	MIR2052HG	-0.46823	-3.09732	0.00223364	0.130417
ENSG00000253661	ZFHX4-AS1	0.379782	2.53248	0.0120947	0.209726
ENSG00000171033	PKIA	0.179012	2.52332	0.0124041	0.21162
ENSG00000272425	AC009902.3	0.217369	2.01013	0.0457618	0.342918
ENSG00000164879	CA3	0.328825	2.44006	0.0155566	0.229534
ENSG00000251136	AF117829.1	0.125207	2.2168	0.027764	0.279528
ENSG00000253250	C8orf88	0.56543	3.59686	0.000405925	0.0827182
ENSG00000205133	TRIQK	0.106066	2.08895	0.0379789	0.319237
ENSG00000164949	GEM	0.475912	2.23615	0.0264477	0.275992
ENSG00000175895	PLEKHF2	0.338089	2.96644	0.00337996	0.146221
ENSG00000169439	SDC2	0.305723	2.131	0.0343114	0.305525
ENSG00000177459	ERICH5	0.359027	2.81159	0.00542084	0.167552
ENSG00000132554	RGS22	0.326263	2.3611	0.0191831	0.245063
ENSG00000174226	SNX31	0.563203	2.60254	0.00994712	0.193174
ENSG00000154188	ANGPT1	0.442972	2.73802	0.00673903	0.172853
ENSG00000147655	RSPO2	0.20909	1.984	0.0486247	0.352598
ENSG00000104408	EIF3E	0.240381	3.82101	0.00017741	0.0610944
ENSG00000164841	TMEM74	-0.13088	-2.07259	0.039494	0.324767
ENSG00000147677	EIF3H	0.105864	2.53307	0.0120747	0.209726
ENSG00000164758	MED30	0.161812	2.19635	0.0292171	0.286132
ENSG00000164761	TNFRSF11B	0.929448	3.14557	0.00191066	0.126317
ENSG00000187955	COL14A1	0.447859	2.76702	0.0061883	0.170348
ENSG00000136986	DERL1	0.0960597	2.57339	0.010795	0.199793
ENSG00000156802	ATAD2	0.133497	2.36078	0.019199	0.245063
ENSG00000156795	WDYHV1	0.134208	2.12893	0.0344841	0.306094
ENSG00000176853	FAM91A1	0.0965332	2.61596	0.00957704	0.191956
ENSG00000164961	WASHC5	-0.105083	-2.01168	0.0455967	0.342564
ENSG00000136997	MYC	0.357406	2.40342	0.0171562	0.235508
ENSG00000153317	ASAP1	-0.0998339	-2.24818	0.0256564	0.27365
ENSG00000167632	TRAPPC9	-0.129771	-2.79953	0.00561946	0.167799
ENSG00000181790	ADGRB1	-0.208898	-2.22507	0.0271946	0.277944
ENSG00000180155	LYNX1	-0.18745	-2.38391	0.018066	0.238481
ENSG00000253716	MINCR	0.350014	2.61222	0.00967901	0.191956
ENSG00000014164	ZC3H3	-0.114432	-2.17499	0.0308047	0.293672
ENSG00000178209	PLEC	-0.142023	-2.08982	0.0378993	0.319231
ENSG00000179832	MROH1	-0.148683	-2.03148	0.0435307	0.336737
ENSG00000261236	BOP1	-0.120473	-2.07957	0.038841	0.321402
ENSG00000261678	SCRT1	-0.259034	-2.63739	0.00901186	0.188635
ENSG00000160957	RECQL4	-0.299899	-2.29645	0.022687	0.263469
ENSG00000160959	LRRC14	-0.127048	-2.5641	0.0110786	0.202124
ENSG00000161016	RPL8	0.129323	2.67879	0.00800424	0.182518
ENSG00000196922	ZNF252P	0.201588	2.83873	0.00499706	0.163504
ENSG00000107249	GLIS3	0.242385	2.32482	0.0210859	0.255056
ENSG00000106686	SPATA6L	0.232842	3.06968	0.0024406	0.133025
ENSG00000205808	PLPP6	-0.179356	-2.29701	0.0226541	0.263469
ENSG00000120158	RCL1	0.154986	2.76121	0.00629517	0.170505
ENSG00000153707	PTPRD	-0.131708	-2.00831	0.0459565	0.343432
ENSG00000164989	CCDC171	0.120145	2.05525	0.0411559	0.329521
ENSG00000173068	BNC2	0.604321	3.28803	0.00119202	0.109914
ENSG00000044459	CNTLN	0.251851	4.08059	6.48971e-05	0.0497761
ENSG00000147872	PLIN2	0.366736	2.18913	0.0297455	0.288629
ENSG00000137154	RPS6	0.166806	2.4575	0.0148429	0.225232
ENSG00000155886	SLC24A2	-0.1831	-2.06311	0.0403944	0.3277
ENSG00000188921	HACD4	0.308148	2.27303	0.0240881	0.267695
ENSG00000120162	MOB3B	-0.270184	-2.26104	0.0248343	0.269631
ENSG00000122729	ACO1	0.190076	2.61018	0.00973481	0.192348
ENSG00000137074	APTX	0.113228	3.14145	0.00193649	0.126317
ENSG00000165271	NOL6	-0.214029	-3.15948	0.00182595	0.124741
ENSG00000198876	DCAF12	0.203094	4.19777	4.05538e-05	0.0364696
ENSG00000164970	FAM219A	-0.116105	-2.38729	0.0179053	0.238481
ENSG00000137100	DCTN3	0.0991234	2.27431	0.0240094	0.267545
ENSG00000122733	PHF24	-0.225517	-2.74341	0.00663342	0.172853
ENSG00000137094	DNAJB5	-0.353422	-3.0946	0.00225324	0.130657
ENSG00000165282	PIGO	-0.123591	-1.97381	0.0497809	0.356256
ENSG00000198853	RUSC2	-0.124037	-2.47626	0.0141078	0.220013
ENSG00000107140	TESK1	-0.130939	-2.42046	0.016395	0.232089
ENSG00000107185	RGP1	-0.106002	-1.98179	0.0488734	0.352891
ENSG00000137103	TMEM8B	-0.17801	-2.65807	0.00849506	0.186648
ENSG00000137054	POLR1E	0.101239	2.17447	0.0308443	0.293717
ENSG00000122696	SLC25A51	-0.0896029	-2.43231	0.0158834	0.23014
ENSG00000279456	AL353763.1	-0.223093	-2.24201	0.0260597	0.274833
ENSG00000284471	CR769775.2	-0.853947	-2.19041	0.0296516	0.287883
ENSG00000237238	BMS1P10	-0.829273	-2.34355	0.0200836	0.250378
ENSG00000165072	MAMDC2	0.304867	2.56926	0.0109204	0.20095
ENSG00000119138	KLF9	-0.148495	-2.12666	0.0346753	0.306823
ENSG00000165092	ALDH1A1	-0.392595	-2.86071	0.00467628	0.158449
ENSG00000135046	ANXA1	0.392826	2.77586	0.00602861	0.170348
ENSG00000165113	GKAP1	0.164218	2.86273	0.00464783	0.158212
ENSG00000135040	NAA35	0.0894676	2.49826	0.0132868	0.215164
ENSG00000135052	GOLM1	0.152096	4.2056	3.92853e-05	0.0364696
ENSG00000180447	GAS1	0.233497	2.44737	0.0152538	0.228387
ENSG00000187742	SECISBP2	-0.0726804	-2.12414	0.0348879	0.307736
ENSG00000165023	DIRAS2	-0.214823	-2.56065	0.0111858	0.202124
ENSG00000165030	NFIL3	0.311618	2.39224	0.0176724	0.238186
ENSG00000169071	ROR2	0.332844	2.27717	0.0238347	0.267057
ENSG00000106809	OGN	1.09355	3.25587	0.00132786	0.114131
ENSG00000127083	OMD	0.592816	2.17244	0.0309992	0.294466
ENSG00000106823	ECM2	0.514829	2.46161	0.0146789	0.224117
ENSG00000275318	AL136981.2	-0.141897	-2.17116	0.0310974	0.294466
ENSG00000165238	WNK2	-0.225894	-2.6408	0.00892465	0.188635
ENSG00000175611	LINC00476	0.159898	2.04381	0.0422844	0.332204
ENSG00000182150	ERCC6L2	-0.0944008	-2.80307	0.00556056	0.167552
ENSG00000165244	ZNF367	-0.302842	-2.44558	0.0153276	0.228446
ENSG00000106789	CORO2A	-0.180709	-2.11753	0.035451	0.309601
ENSG00000136928	GABBR2	-0.197038	-2.62787	0.00925907	0.190326
ENSG00000106803	SEC61B	0.113235	2.30237	0.0223445	0.262737
ENSG00000119508	NR4A3	-0.462637	-2.38721	0.0179091	0.238481
ENSG00000066697	MSANTD3	-0.174343	-3.58465	0.000424179	0.0842069
ENSG00000106771	TMEM245	0.0859832	2.09165	0.0377337	0.31836
ENSG00000148153	INIP	-0.082412	-2.09499	0.0374315	0.317577
ENSG00000119411	BSPRY	0.294407	2.12488	0.034825	0.307503
ENSG00000148219	ASTN2	-0.130201	-2.22786	0.0270052	0.277226
ENSG00000226752	CUTALP	-0.341748	-2.20564	0.0285496	0.28355
ENSG00000261534	AL596244.1	-0.172285	-2.05533	0.0411477	0.329521
ENSG00000175764	TTLL11	-0.106009	-2.00146	0.0466959	0.346293
ENSG00000236901	MIR600HG	-0.191595	-2.51113	0.0128267	0.21345
ENSG00000185585	OLFML2A	0.67593	3.36633	0.00091353	0.102607
ENSG00000148337	CIZ1	-0.0828674	-2.12848	0.0345221	0.30627
ENSG00000167114	SLC27A4	-0.214197	-3.16186	0.00181179	0.124741
ENSG00000160445	ZER1	-0.154726	-2.99981	0.00304511	0.140831
ENSG00000107021	TBC1D13	-0.123212	-2.55204	0.0114567	0.205006
ENSG00000130713	EXOSC2	0.130763	3.37738	0.000879513	0.102023
ENSG00000126883	NUP214	-0.090999	-2.26925	0.024321	0.267695
ENSG00000107263	RAPGEF1	-0.164856	-2.69796	0.00757304	0.181774
ENSG00000280858	RPL7A	0.129357	2.46328	0.014613	0.224117
ENSG00000280479	CACFD1	0.190242	2.61489	0.00960621	0.191956
ENSG00000235106	BRD3OS	-0.142392	-3.11427	0.00211483	0.129175
ENSG00000169925	BRD3	-0.118077	-2.35605	0.0194385	0.245803
ENSG00000130558	OLFM1	-0.149627	-2.28331	0.0234641	0.266108
ENSG00000165643	SOHLH1	-0.414738	-3.67461	0.000305936	0.0711658
ENSG00000107147	KCNT1	-0.182722	-2.16561	0.0315258	0.296691
ENSG00000130559	CAMSAP1	-0.103107	-2.38091	0.0182094	0.239552
ENSG00000238227	TMEM250	-0.126367	-2.02331	0.0443728	0.34003
ENSG00000160360	GPSM1	-0.154069	-2.55965	0.011217	0.20215
ENSG00000165684	SNAPC4	-0.136163	-2.06889	0.0398437	0.325807
ENSG00000148396	SEC16A	-0.138303	-2.9938	0.00310309	0.141136
ENSG00000169692	AGPAT2	0.178368	2.03366	0.0433079	0.335413
ENSG00000233016	SNHG7	0.371497	2.5879	0.0103652	0.19608
ENSG00000196642	RABL6	-0.125708	-2.60239	0.00995112	0.193174
ENSG00000232434	AJM1	-0.172115	-2.04834	0.0418346	0.330641
ENSG00000054148	PHPT1	0.121903	2.15132	0.0326512	0.299707
ENSG00000159069	FBXW5	-0.152662	-3.13587	0.00197193	0.126317
ENSG00000186193	SAPCD2	-0.27073	-2.43347	0.0158342	0.230057
ENSG00000176101	SSNA1	-0.144374	-2.77484	0.00604679	0.170348
ENSG00000187713	TMEM203	-0.0886079	-2.48594	0.0137412	0.218538
ENSG00000151240	DIP2C	-0.0896689	-2.26875	0.0243518	0.267695
ENSG00000067082	KLF6	0.160818	2.26663	0.0244837	0.268271
ENSG00000057608	GDI2	0.0869161	2.09346	0.0375701	0.318093
ENSG00000165626	BEND7	0.145946	2.19407	0.029383	0.286429
ENSG00000148468	FAM171A1	-0.117188	-2.62858	0.00924048	0.190326
ENSG00000148481	MINDY3	0.107119	2.42446	0.0162208	0.231173
ENSG00000026025	VIM	0.457044	2.65016	0.0086896	0.187623
ENSG00000260314	MRC1	0.561874	2.15392	0.0324433	0.299315
ENSG00000180592	SKIDA1	-0.138549	-2.25997	0.0249016	0.269872
ENSG00000165309	ARMC3	0.317348	2.37049	0.0187162	0.243012
ENSG00000148450	MSRB2	0.130708	2.43994	0.0155616	0.229534
ENSG00000107863	ARHGAP21	-0.131363	-2.42114	0.0163652	0.232089
ENSG00000136754	ABI1	0.10487	2.20294	0.0287418	0.283645
ENSG00000169126	ARMC4	0.215134	2.03801	0.0428663	0.333618
ENSG00000197321	SVIL	0.581821	3.86406	0.000150678	0.0610944
ENSG00000107951	MTPAP	-0.113974	-2.19248	0.0294998	0.286932
ENSG00000183621	ZNF438	0.112522	2.15218	0.0325825	0.299707
ENSG00000148498	PARD3	0.24647	2.41338	0.0167077	0.232796
ENSG00000225192	ZNF33BP1	-0.389176	-2.17534	0.0307781	0.293672
ENSG00000236114	AL450326.2	-0.286102	-2.30003	0.0224793	0.262866
ENSG00000169740	ZNF32	0.0983674	2.25918	0.0249513	0.270064
ENSG00000172671	ZFAND4	0.147794	2.13961	0.0335991	0.303094
ENSG00000225830	ERCC6	-0.0775189	-2.24282	0.0260066	0.274787
ENSG00000227345	PARG	0.0835272	2.05536	0.0411445	0.329521
ENSG00000188611	ASAH2	-1.30517	-3.27073	0.0012634	0.112797
ENSG00000185532	PRKG1	0.243976	2.84595	0.00488952	0.161776
ENSG00000165449	SLC16A9	0.4006	2.02959	0.0437244	0.33736
ENSG00000151150	ANK3	-0.141697	-2.84662	0.00487976	0.16177
ENSG00000072422	RHOBTB1	-0.146376	-2.47389	0.0141987	0.220752
ENSG00000182010	RTKN2	-0.18981	-1.97262	0.0499175	0.356591
ENSG00000181915	ADO	-0.149892	-3.68933	0.000289842	0.070881
ENSG00000122877	EGR2	-0.661479	-2.23744	0.0263618	0.275948
ENSG00000108176	DNAJC12	0.174036	2.91875	0.00391733	0.151394
ENSG00000148634	HERC4	0.156127	3.29445	0.00116651	0.108877
ENSG00000179774	ATOH7	-0.302629	-2.41895	0.0164611	0.232367
ENSG00000204130	RUFY2	-0.0947328	-2.36751	0.0188631	0.243532
ENSG00000042286	AIFM2	0.191149	2.37311	0.0185877	0.24265
ENSG00000166228	PCBD1	0.250428	3.13846	0.00195536	0.126317
ENSG00000197746	PSAP	0.0849598	2.37157	0.018663	0.243012
ENSG00000166295	ANAPC16	0.163811	2.52224	0.0124409	0.21162
ENSG00000156026	MCU	0.10627	1.99847	0.0470209	0.346931
ENSG00000122884	P4HA1	0.287017	2.08148	0.0386637	0.320595
ENSG00000242338	BMS1P4	-0.366059	-2.83902	0.00499282	0.163504
ENSG00000250959	GLUD1P3	-0.176265	-2.51277	0.012769	0.213321
ENSG00000214655	ZSWIM8	-0.124853	-2.43314	0.0158483	0.230057
ENSG00000035403	VCL	0.146917	2.4177	0.0165165	0.232367
ENSG00000165644	COMTD1	0.257189	3.32799	0.00104128	0.106703
ENSG00000224596	ZMIZ1-AS1	-0.291853	-2.09305	0.0376071	0.318103
ENSG00000108175	ZMIZ1	-0.152521	-2.91709	0.0039374	0.151689
ENSG00000272447	AL135925.1	0.276017	2.72606	0.00697895	0.174139
ENSG00000182771	GRID1	-0.153874	-2.76649	0.00619785	0.170348
ENSG00000272734	ADIRF-AS1	0.482689	2.65265	0.00862803	0.187623
ENSG00000148671	ADIRF	0.448256	2.66823	0.00825125	0.184153
ENSG00000107789	MINPP1	0.162889	2.47916	0.0139971	0.219302
ENSG00000138160	KIF11	0.174872	2.29079	0.0230188	0.26455
ENSG00000138119	MYOF	0.352822	2.00441	0.046376	0.345496
ENSG00000138207	RBP4	0.18015	2.16902	0.0312622	0.295198
ENSG00000119969	HELLS	0.226083	2.75418	0.00642688	0.172028
ENSG00000107438	PDLIM1	0.709122	3.87321	0.000145513	0.0610944
ENSG00000241935	HOGA1	0.400299	2.28032	0.0236439	0.26669
ENSG00000155252	PI4K2A	-0.0953308	-2.05588	0.0410937	0.329521
ENSG00000166024	R3HCC1L	0.116465	2.63367	0.00910789	0.189783
ENSG00000172987	HPSE2	-0.38619	-2.29864	0.0225596	0.263076
ENSG00000014919	COX15	0.0984767	2.43958	0.0155767	0.229537
ENSG00000107554	DNMBP	0.121902	2.13845	0.0336943	0.30318
ENSG00000107593	PKD2L1	-0.500927	-2.52071	0.0124934	0.212086
ENSG00000166171	DPCD	0.140126	2.61215	0.00968083	0.191956
ENSG00000166189	HPS6	-0.158235	-2.53277	0.0120849	0.209726
ENSG00000107862	GBF1	-0.0926725	-1.98973	0.047984	0.350208
ENSG00000138107	ACTR1A	-0.0695932	-1.97509	0.0496351	0.356098
ENSG00000273108	AL121929.2	-0.33334	-2.25018	0.0255273	0.273144
ENSG00000197748	CFAP43	0.211946	2.2045	0.0286302	0.283645
ENSG00000119953	SMNDC1	0.135847	2.69312	0.00767998	0.182325
ENSG00000203867	RBM20	-0.28792	-2.7914	0.00575706	0.169537
ENSG00000023041	ZDHHC6	0.083813	2.33471	0.0205514	0.253682
ENSG00000165806	CASP7	0.479295	2.62506	0.00933329	0.190834
ENSG00000177640	CASC2	0.130897	2.17295	0.0309606	0.294466
ENSG00000188613	NANOS1	0.220744	2.32359	0.0211532	0.255158
ENSG00000151929	BAG3	0.903378	3.20734	0.00156025	0.118863
ENSG00000107651	SEC23IP	-0.0873529	-2.09688	0.0372626	0.31708
ENSG00000138162	TACC2	-0.12036	-2.1197	0.0352657	0.309467
ENSG00000175029	CTBP2	0.0907439	2.02439	0.0442606	0.339633
ENSG00000107938	EDRF1	0.0997072	2.28035	0.023642	0.26669
ENSG00000203780	FANK1	0.193281	2.22353	0.0273	0.278017
ENSG00000132334	PTPRE	-0.175182	-3.73182	0.000247741	0.0694374
ENSG00000197177	ADGRA1	-0.284147	-3.42273	0.00075194	0.0939703
ENSG00000256925	ADGRA1-AS1	-0.304683	-2.9548	0.00350448	0.146736
ENSG00000171798	KNDC1	-0.203375	-2.43296	0.015856	0.230057
ENSG00000203772	SPRN	-0.33103	-3.25801	0.00131841	0.114131
ENSG00000185885	IFITM1	0.569721	2.24328	0.0259765	0.274642
ENSG00000182272	B4GALNT4	-0.137104	-2.07366	0.0393934	0.324255
ENSG00000255284	AP006621.3	0.175606	2.04843	0.0418248	0.330641
ENSG00000177542	SLC25A22	-0.247698	-3.48419	0.000606537	0.0901601
ENSG00000177666	PNPLA2	-0.170729	-2.1652	0.0315573	0.296822
ENSG00000214063	TSPAN4	0.267321	2.22438	0.0272416	0.277995
ENSG00000174672	BRSK2	-0.166675	-2.4318	0.0159054	0.23014
ENSG00000273793	DUSP8	-0.158379	-2.12226	0.0350476	0.308821
ENSG00000021762	OSBPL5	-0.156746	-2.28768	0.0232027	0.265259
ENSG00000244734	HBB	1.30126	3.20665	0.00156381	0.118863
ENSG00000132256	TRIM5	0.404998	2.91846	0.00392077	0.151394
ENSG00000051009	FAM160A2	-0.100009	-2.02389	0.0443126	0.339875
ENSG00000166313	APBB1	-0.111533	-2.73406	0.00681768	0.173382
ENSG00000175390	EIF3F	0.090587	2.141	0.0334856	0.302482
ENSG00000166441	RPL27A	0.133155	2.17907	0.0304961	0.291731
ENSG00000166444	ST5	0.110252	1.99739	0.0471397	0.347355
ENSG00000166483	WEE1	0.400341	2.9216	0.00388315	0.150917
ENSG00000133800	LYVE1	0.611077	2.29099	0.0230068	0.26455
ENSG00000050165	DKK3	0.131013	2.55421	0.011388	0.204426
ENSG00000133816	MICAL2	-0.283524	-4.01406	8.43794e-05	0.0601944
ENSG00000185238	PRMT3	0.107093	2.19612	0.0292339	0.286132
ENSG00000091664	SLC17A6	0.302311	2.2035	0.0287022	0.283645
ENSG00000176697	BDNF	-0.377784	-2.47586	0.014123	0.220048
ENSG00000170959	DCDC1	0.464975	3.37149	0.00089751	0.102328
ENSG00000149100	EIF3M	0.106862	2.67129	0.00817881	0.184153
ENSG00000085063	CD59	0.148507	2.23637	0.026433	0.275992
ENSG00000179431	FJX1	-0.288157	-3.10285	0.00219423	0.129795
ENSG00000175104	TRAF6	0.107303	2.7092	0.0073302	0.179261
ENSG00000181830	SLC35C1	-0.167787	-2.75232	0.00646221	0.172028
ENSG00000121653	MAPK8IP1	-0.1545	-2.88046	0.00440414	0.15772
ENSG00000149091	DGKZ	-0.223021	-2.96125	0.003435	0.14654
ENSG00000110492	MDK	0.652094	3.60308	0.000396916	0.0827182
ENSG00000110497	AMBRA1	-0.101682	-2.67403	0.00811474	0.184153
ENSG00000175224	ATG13	-0.0829292	-2.18724	0.0298852	0.289298
ENSG00000175220	ARHGAP1	-0.18484	-2.31851	0.0214328	0.257224
ENSG00000134575	ACP2	-0.166855	-2.72957	0.00690782	0.174139
ENSG00000186907	RTN4RL2	-0.251447	-2.33775	0.0203897	0.25261
ENSG00000149150	SLC43A1	0.237062	2.20899	0.0283119	0.282516
ENSG00000156587	UBE2L6	0.1743	2.07461	0.0393033	0.323988
ENSG00000149131	SERPING1	0.35826	3.3992	0.000815797	0.0976295
ENSG00000156599	ZDHHC5	-0.153605	-3.5653	0.000454703	0.0871894
ENSG00000166927	MS4A7	0.701723	2.45575	0.0149132	0.225488
ENSG00000187049	TMEM216	0.276259	2.80681	0.00549893	0.167552
ENSG00000167985	SDHAF2	0.114095	2.01733	0.0449988	0.341877
ENSG00000011347	SYT7	-0.160182	-2.10274	0.0367408	0.314851
ENSG00000243742	RPLP0P2	-0.368638	-2.03791	0.042877	0.333618
ENSG00000134780	DAGLA	-0.26568	-3.03019	0.00276714	0.137608
ENSG00000168496	FEN1	-0.177014	-2.76731	0.00618291	0.170348
ENSG00000167994	RAB3IL1	0.222949	2.4212	0.0163629	0.232089
ENSG00000124942	AHNAK	0.27633	2.01483	0.0452628	0.342342
ENSG00000214756	CSKMT	0.329672	2.61504	0.00960198	0.191956
ENSG00000162191	UBXN1	0.095122	2.18325	0.0301826	0.290779
ENSG00000168569	TMEM223	-0.121401	-2.43495	0.0157716	0.229819
ENSG00000269176	AP001160.3	-0.196703	-2.32742	0.020944	0.254301
ENSG00000168003	SLC3A2	0.235793	2.89698	0.00418772	0.154625
ENSG00000072518	MARK2	-0.169295	-3.05239	0.00257894	0.136417
ENSG00000133315	MACROD1	0.305381	3.34567	0.000980429	0.104629
ENSG00000126500	FLRT1	-0.413599	-3.75213	0.000229722	0.0694374
ENSG00000168439	STIP1	0.222852	2.47843	0.0140248	0.219531
ENSG00000149781	FERMT3	0.487492	2.22791	0.0270015	0.277226
ENSG00000173113	TRMT112	0.140986	2.84901	0.00484471	0.160925
ENSG00000181908	AP003774.1	0.329799	2.73589	0.00678134	0.172853
ENSG00000110076	NRXN2	-0.156959	-2.41722	0.0165375	0.232367
ENSG00000168067	MAP4K2	-0.15351	-2.74721	0.00655984	0.172853
ENSG00000110046	ATG2A	-0.213696	-2.8509	0.00481705	0.160638
ENSG00000068971	PPP2R5B	-0.168087	-3.44347	0.00069958	0.0908055
ENSG00000162298	SYVN1	-0.153917	-2.47731	0.0140673	0.219789
ENSG00000162241	SLC25A45	-0.23426	-2.97323	0.00330919	0.145415
ENSG00000173465	SSSCA1	-0.112883	-2.15858	0.0320749	0.298693
ENSG00000197136	PCNX3	-0.213853	-3.24559	0.0013742	0.114131
ENSG00000254470	AP5B1	-0.240201	-3.11011	0.00214344	0.129175
ENSG00000175115	PACS1	-0.117645	-2.32992	0.0208084	0.254274
ENSG00000179292	TMEM151A	-0.244322	-2.45332	0.0150115	0.226568
ENSG00000254986	DPP3	-0.177195	-2.90113	0.0041349	0.154364
ENSG00000248643	RBM14-RBM4	-0.278551	-2.61713	0.0095455	0.191956
ENSG00000173898	SPTBN2	-0.192043	-2.64946	0.00870684	0.187636
ENSG00000173621	LRFN4	-0.163492	-2.06467	0.0402451	0.327275
ENSG00000173227	SYT12	-0.280345	-2.80408	0.00554387	0.167552
ENSG00000173020	GRK2	-0.115105	-2.24455	0.0258932	0.274276
ENSG00000171067	C11orf24	-0.282066	-3.02807	0.00278576	0.137608
ENSG00000162105	SHANK2	-0.141637	-2.05986	0.0407078	0.328505
ENSG00000186642	PDE2A	-0.157715	-2.00626	0.0461768	0.344316
ENSG00000054965	FAM168A	-0.0787176	-1.98848	0.0481237	0.350773
ENSG00000168014	C2CD3	-0.109326	-2.79457	0.00570316	0.169108
ENSG00000166439	RNF169	0.119881	2.5125	0.0127786	0.213321
ENSG00000137486	ARRB1	-0.121181	-2.20635	0.0284988	0.283375
ENSG00000149273	RPS3	0.165624	2.67305	0.0081376	0.184153
ENSG00000158555	GDPD5	-0.157648	-2.02036	0.0446813	0.341
ENSG00000149257	SERPINH1	1.03385	2.92431	0.00385082	0.150917
ENSG00000118369	USP35	-0.1336	-2.25801	0.0250257	0.27069
ENSG00000149256	TENM4	-0.202023	-2.97922	0.00324792	0.144225
ENSG00000137494	ANKRD42	0.126518	2.2438	0.0259425	0.274454
ENSG00000149196	HIKESHI	0.141268	2.33049	0.020778	0.254274
ENSG00000150687	PRSS23	0.203453	2.27802	0.0237832	0.266757
ENSG00000110172	CHORDC1	0.343939	2.42653	0.0161314	0.230935
ENSG00000166002	SMCO4	0.320228	2.20424	0.0286491	0.283645
ENSG00000123901	GPR83	0.464181	2.99391	0.00310201	0.141136
ENSG00000134627	PIWIL4	0.264297	3.54122	0.000495567	0.0899161
ENSG00000150316	CWC15	0.0793333	2.07075	0.0396668	0.325237
ENSG00000245552	AP000787.1	0.258493	2.24874	0.0256204	0.273619
ENSG00000149972	CNTN5	0.200617	2.17464	0.030832	0.293717
ENSG00000023445	BIRC3	0.296813	2.18698	0.029905	0.289298
ENSG00000170962	PDGFD	0.521405	3.62464	0.000367115	0.0815092
ENSG00000196954	CASP4	0.677954	2.88319	0.00436772	0.15772
ENSG00000137752	CASP1	0.695498	2.91127	0.00400837	0.152461
ENSG00000110660	SLC35F2	0.232122	2.73313	0.00683618	0.173382
ENSG00000179331	RAB39A	0.331572	2.56171	0.0111527	0.202124
ENSG00000178202	KDELC2	0.182527	2.03992	0.0426739	0.333216
ENSG00000170145	SIK2	-0.114804	-2.29656	0.0226803	0.263469
ENSG00000160584	SIK3	-0.168414	-2.33382	0.020599	0.253781
ENSG00000149591	TAGLN	0.544281	2.53137	0.0121315	0.209726
ENSG00000160613	PCSK7	-0.125942	-2.07032	0.0397075	0.325413
ENSG00000118096	IFT46	0.129865	2.23422	0.0265764	0.27631
ENSG00000118181	RPS25	0.17872	2.76744	0.00618064	0.170348
ENSG00000137700	SLC37A4	-0.148995	-2.58935	0.0103231	0.19588
ENSG00000160695	VPS11	-0.0866571	-2.05287	0.041388	0.329581
ENSG00000173456	RNF26	-0.15578	-2.87213	0.00451709	0.158212
ENSG00000110400	NECTIN1	-0.388995	-3.69723	0.000281533	0.0698617
ENSG00000109927	TECTA	-0.315825	-3.42996	0.000733286	0.0930336
ENSG00000137642	SORL1	-0.137129	-2.79841	0.00563831	0.167799
ENSG00000255248	MIR100HG	0.123565	2.60027	0.0100109	0.193622
ENSG00000207971	MIR125B1	0.304392	2.46288	0.0146287	0.224117
ENSG00000279342	AP000866.6	-0.244344	-2.9945	0.00309629	0.141136
ENSG00000245498	AP000866.1	-0.241299	-2.06839	0.0398908	0.325807
ENSG00000110060	PUS3	0.226176	2.38444	0.0180406	0.238481
ENSG00000150455	TIRAP	-0.23145	-2.81149	0.00542249	0.167552
ENSG00000170322	NFRKB	-0.126645	-2.39654	0.0174721	0.236617
ENSG00000120451	SNX19	-0.0912682	-2.18762	0.0298571	0.289298
ENSG00000255371	OPCML-IT2	-0.316479	-2.78807	0.00581438	0.170333
ENSG00000151500	THYN1	0.124929	2.76569	0.00621258	0.170348
ENSG00000149328	GLB1L2	0.294943	2.19899	0.0290257	0.285088
ENSG00000109956	B3GAT1	-0.123481	-2.28615	0.0232942	0.265585
ENSG00000255545	AP004608.1	-0.325401	-2.14284	0.0333348	0.302326
ENSG00000120645	IQSEC3	-0.247526	-3.05838	0.00253023	0.13554
ENSG00000261799	AC007406.5	0.140735	2.50471	0.0130544	0.214833
ENSG00000073614	KDM5A	0.12257	3.60128	0.000399503	0.0827182
ENSG00000004478	FKBP4	0.272924	2.8093	0.0054582	0.167552
ENSG00000078246	TULP3	0.314747	2.82169	0.00525951	0.167552
ENSG00000111262	KCNA1	-0.194238	-2.04559	0.0421073	0.331553
ENSG00000067182	TNFRSF1A	0.381099	2.46146	0.0146849	0.224117
ENSG00000111639	MRPL51	0.0988275	1.99426	0.0474827	0.348309
ENSG00000111653	ING4	0.112214	2.61845	0.00950992	0.191956
ENSG00000111671	SPSB2	0.270769	2.43605	0.0157251	0.229537
ENSG00000177575	CD163	0.785699	2.01563	0.0451785	0.342342
ENSG00000065970	FOXJ2	-0.101267	-2.40432	0.0171151	0.235371
ENSG00000276417	AC092111.2	-0.219503	-2.15248	0.032558	0.299707
ENSG00000139187	KLRG1	0.200286	2.00349	0.0464755	0.345627
ENSG00000134539	KLRD1	0.399376	2.56396	0.0110829	0.202124
ENSG00000060140	STYK1	0.224511	2.6244	0.00935088	0.190834
ENSG00000060138	YBX3	0.586171	2.49221	0.0135084	0.216468
ENSG00000111269	CREBL2	0.0964765	2.0858	0.0382667	0.319976
ENSG00000275963	AC008115.4	-0.224438	-2.0991	0.0370638	0.316345
ENSG00000183150	GPR19	0.229761	2.59439	0.0101778	0.194079
ENSG00000134531	EMP1	0.666841	2.09015	0.037869	0.319182
ENSG00000197837	HIST4H4	0.272125	3.37546	0.000885348	0.102023
ENSG00000246705	H2AFJ	0.356958	2.31569	0.0215898	0.25874
ENSG00000008394	MGST1	0.406969	2.39763	0.0174221	0.236508
ENSG00000255910	AC024901.1	-0.225848	-1.97228	0.0499574	0.356591
ENSG00000118307	CASC1	0.152949	2.39914	0.0173523	0.236508
ENSG00000247934	AC022364.1	0.198776	2.12131	0.0351277	0.308889
ENSG00000139132	FGD4	0.193917	2.80362	0.00555147	0.167552
ENSG00000057294	PKP2	0.27232	2.71857	0.00713294	0.175877
ENSG00000110975	SYT10	0.393331	2.76209	0.00627888	0.170348
ENSG00000139117	CPNE8	0.167356	2.04269	0.0423958	0.332204
ENSG00000257680	AC016144.1	0.182964	2.01953	0.0447677	0.341351
ENSG00000177119	ANO6	0.231571	2.27223	0.0241371	0.267695
ENSG00000134291	TMEM106C	0.188412	2.7984	0.00563838	0.167799
ENSG00000079387	SENP1	0.117338	2.49614	0.0133641	0.215904
ENSG00000177875	CCDC184	-0.222412	-2.0924	0.0376656	0.318103
ENSG00000167528	ZNF641	-0.115696	-2.17182	0.0310472	0.294466
ENSG00000167548	KMT2D	-0.187664	-2.59626	0.0101244	0.193967
ENSG00000110881	ASIC1	-0.172166	-2.6801	0.00797417	0.18246
ENSG00000178449	COX14	0.137287	2.36878	0.0188003	0.243279
ENSG00000161813	LARP4	0.125412	2.33354	0.020614	0.253781
ENSG00000050438	SLC4A8	-0.133228	-2.57948	0.0106128	0.1992
ENSG00000161835	GRASP	-0.201884	-2.10611	0.0364436	0.31391
ENSG00000063046	EIF4B	0.145292	2.85692	0.00473019	0.15977
ENSG00000123349	PFDN5	0.123883	2.60454	0.00989118	0.192952
ENSG00000205352	PRR13	0.1239	2.01495	0.0452502	0.342342
ENSG00000197111	PCBP2	0.0887205	2.5031	0.0131122	0.214833
ENSG00000135486	HNRNPA1	0.131331	2.63082	0.0091819	0.189833
ENSG00000135404	CD63	0.148565	2.21338	0.0280025	0.280757
ENSG00000123374	CDK2	0.452194	2.25455	0.0252461	0.271686
ENSG00000139645	ANKRD52	-0.187142	-2.68548	0.00785135	0.18237
ENSG00000196531	NACA	0.10025	2.20348	0.0287032	0.283645
ENSG00000166863	TAC3	0.263664	2.33632	0.0204652	0.252989
ENSG00000179912	R3HDM2	-0.215201	-3.82276	0.000176238	0.0610944
ENSG00000175197	DDIT3	0.266186	2.23153	0.0267567	0.276715
ENSG00000135454	B4GALNT1	-0.146673	-2.04932	0.0417375	0.330328
ENSG00000135506	OS9	0.0800551	2.76819	0.00616698	0.170348
ENSG00000135439	AGAP2	-0.180787	-2.36437	0.0190194	0.244199
ENSG00000198673	FAM19A2	0.171276	2.03007	0.0436745	0.337217
ENSG00000196935	SRGAP1	0.192218	2.44613	0.0153049	0.228446
ENSG00000175782	SLC35E3	-0.155353	-2.68711	0.00781453	0.182325
ENSG00000257818	C1GALT1P1	-0.33293	-2.45104	0.0151038	0.22727
ENSG00000166226	CCT2	0.110395	2.42643	0.0161356	0.230935
ENSG00000173451	THAP2	0.233126	2.20475	0.0286126	0.283645
ENSG00000175183	CSRP2	0.323935	2.30094	0.0224266	0.262796
ENSG00000067798	NAV3	-0.100878	-2.18684	0.029915	0.289298
ENSG00000133773	CCDC59	0.144403	2.60656	0.00983479	0.192509
ENSG00000133641	C12orf29	0.122701	1.99533	0.0473651	0.348163
ENSG00000049130	KITLG	0.175316	1.99301	0.0476214	0.34892
ENSG00000139318	DUSP6	-0.584052	-3.85225	0.000157601	0.0610944
ENSG00000011465	DCN	0.345702	2.69188	0.00770748	0.182325
ENSG00000133639	BTG1	0.259489	3.11077	0.00213888	0.129175
ENSG00000173588	CEP83	-0.0996593	-2.08624	0.0382261	0.319954
ENSG00000111144	LTA4H	0.146319	3.86965	0.000147501	0.0610944
ENSG00000188596	CFAP54	0.264937	2.73778	0.00674376	0.172853
ENSG00000120802	TMPO	0.112347	2.26236	0.0247513	0.269631
ENSG00000120868	APAF1	0.153043	2.9255	0.00383685	0.150917
ENSG00000136021	SCYL2	0.104969	2.14785	0.0329296	0.300812
ENSG00000136048	DRAM1	0.365955	2.78825	0.0058113	0.170333
ENSG00000171759	PAH	-0.335812	-2.77655	0.00601626	0.170348
ENSG00000139372	TDG	-0.151277	-2.33709	0.0204247	0.252673
ENSG00000171310	CHST11	0.188179	2.6038	0.00991175	0.19313
ENSG00000136010	ALDH1L2	0.168823	2.22915	0.0269175	0.277226
ENSG00000235162	C12orf75	0.379067	3.51166	0.000550457	0.0901601
ENSG00000074590	NUAK1	-0.136753	-2.1149	0.0356777	0.310163
ENSG00000257545	AC079385.1	-0.288469	-2.14745	0.0329621	0.300812
ENSG00000260329	AC007541.1	0.190278	2.14272	0.0333451	0.302326
ENSG00000151135	TMEM263	0.140557	2.97716	0.00326893	0.144398
ENSG00000120832	MTERF2	0.126213	2.21655	0.0277814	0.279534
ENSG00000204852	TCTN1	0.155699	2.80665	0.00550154	0.167552
ENSG00000198324	PHETA1	0.176329	2.1829	0.0302083	0.290779
ENSG00000089022	MAPKAPK5	-0.0982541	-3.07963	0.00236412	0.131657
ENSG00000089248	ERP29	0.147943	2.7799	0.00595691	0.170348
ENSG00000173064	HECTD4	-0.130713	-2.50752	0.0129543	0.214496
ENSG00000089009	RPL6	0.105704	2.29306	0.0228854	0.263956
ENSG00000179295	PTPN11	-0.0805999	-2.03852	0.0428152	0.333618
ENSG00000089169	RPH3A	-0.24248	-3.60846	0.000389267	0.0827182
ENSG00000139410	SDSL	0.464943	3.35813	0.000939561	0.104304
ENSG00000111412	C12orf49	-0.0920143	-2.13495	0.0339826	0.304228
ENSG00000176871	WSB2	-0.144525	-2.95552	0.00349669	0.146736
ENSG00000089159	PXN	0.265978	2.12438	0.0348678	0.307719
ENSG00000088986	DYNLL1	0.19734	3.07165	0.00242531	0.133025
ENSG00000089094	KDM2B	-0.107161	-2.54392	0.0117177	0.207476
ENSG00000111011	RSRC2	0.0976766	2.69163	0.00771315	0.182325
ENSG00000281935	DNAH10	-0.216361	-2.06217	0.0404853	0.327964
ENSG00000270130	AC068790.7	0.192425	2.04147	0.0425185	0.332627
ENSG00000269997	AC068790.3	0.253742	3.17095	0.00175871	0.12417
ENSG00000270095	AC068790.6	0.40072	2.94573	0.00360442	0.148707
ENSG00000196498	NCOR2	-0.271257	-3.72204	0.000256888	0.0694374
ENSG00000150991	UBC	0.195412	2.03797	0.0428708	0.333618
ENSG00000150990	DHX37	-0.169845	-2.83402	0.00506842	0.16384
ENSG00000284848	LINC02359	0.523502	3.02011	0.00285665	0.138118
ENSG00000278266	AC079949.2	-0.28025	-2.36638	0.0189192	0.243627
ENSG00000183495	EP400	-0.144041	-3.01754	0.00287995	0.138451
ENSG00000182870	GALNT9	-0.210294	-2.81454	0.00537338	0.167552
ENSG00000090615	GOLGA3	-0.135009	-2.99882	0.00305465	0.140831
ENSG00000198393	ZNF26	-0.155552	-3.16695	0.00178188	0.124741
ENSG00000278291	AL161772.1	-0.156651	-2.8355	0.0050459	0.163729
ENSG00000150457	LATS2	0.428205	3.21269	0.00153289	0.118863
ENSG00000233325	MIPEPP3	0.180616	2.30042	0.0224565	0.262866
ENSG00000234685	NUS1P2	0.416925	3.48057	0.000614296	0.0901601
ENSG00000232977	LINC00327	-0.30567	-2.55254	0.0114407	0.204937
ENSG00000186184	POLR1D	0.0927776	2.1605	0.0319239	0.298445
ENSG00000120694	HSPH1	0.297698	2.08087	0.0387201	0.320748
ENSG00000133083	DCLK1	-0.14873	-2.12895	0.0344827	0.306094
ENSG00000102710	SUPT20H	0.0972008	2.47101	0.01431	0.221164
ENSG00000133107	TRPC4	0.186658	2.33719	0.0204191	0.252673
ENSG00000215483	LINC00598	0.266683	2.18681	0.0299173	0.289298
ENSG00000172766	NAA16	0.236212	3.50144	0.00057073	0.0901601
ENSG00000179611	DGKZP1	-0.233037	-2.21995	0.0275458	0.278815
ENSG00000273149	AL138963.3	0.30497	2.06565	0.0401521	0.326834
ENSG00000174032	SLC25A30	0.139057	2.05645	0.0410387	0.329521
ENSG00000136167	LCP1	0.564972	2.08309	0.0385158	0.320418
ENSG00000102445	RUBCNL	0.211761	2.34744	0.0198811	0.249564
ENSG00000123179	EBPL	0.226521	2.20658	0.0284821	0.283375
ENSG00000236778	INTS6-AS1	0.230973	2.43793	0.0156459	0.229537
ENSG00000118946	PCDH17	-0.18822	-2.18134	0.0303253	0.29124
ENSG00000102554	KLF5	0.348135	3.5723	0.000443431	0.0860052
ENSG00000183098	GPC6	0.188439	2.37107	0.0186874	0.243012
ENSG00000080166	DCT	0.244384	2.33168	0.0207139	0.254274
ENSG00000134874	DZIP1	0.153589	2.66778	0.00826173	0.184153
ENSG00000043355	ZIC2	0.34224	2.23656	0.0264202	0.275992
ENSG00000175198	PCCA	0.101098	2.15472	0.03238	0.299236
ENSG00000284966	AL138689.2	-0.321266	-2.53485	0.0120157	0.209726
ENSG00000102524	TNFSF13B	0.243986	2.10921	0.0361714	0.312362
ENSG00000187498	COL4A1	0.375033	2.48473	0.0137866	0.218782
ENSG00000134871	COL4A2	0.212563	2.08868	0.0380028	0.319237
ENSG00000102606	ARHGEF7	-0.106172	-2.54134	0.0118018	0.208044
ENSG00000130177	CDC16	-0.0700915	-2.24411	0.0259222	0.274411
ENSG00000198824	CHAMP1	-0.0856287	-2.16171	0.0318291	0.298049
ENSG00000198805	PNP	0.4135	2.64885	0.00872203	0.187724
ENSG00000092068	SLC7A8	-0.171834	-2.26718	0.0244498	0.268271
ENSG00000100889	PCK2	0.203936	2.21926	0.027594	0.278815
ENSG00000205978	NYNRIN	0.198193	2.1947	0.0293377	0.286429
ENSG00000092140	G2E3	0.105271	2.07625	0.0391503	0.323161
ENSG00000100473	COCH	0.245036	2.51909	0.0125492	0.212127
ENSG00000129518	EAPP	0.0940805	1.98796	0.0481811	0.35104
ENSG00000100890	KIAA0391	0.138528	2.28103	0.0236013	0.266566
ENSG00000258938	AL162311.3	-0.216554	-2.04617	0.0420495	0.331408
ENSG00000258708	SLC25A21-AS1	0.412179	2.5308	0.0121506	0.209726
ENSG00000151338	MIPOL1	0.147596	2.32891	0.0208633	0.254301
ENSG00000139865	TTC6	0.584907	2.9559	0.00349255	0.146736
ENSG00000176435	CLEC14A	-0.25604	-2.02237	0.0444707	0.340499
ENSG00000213741	RPS29	0.175367	2.11848	0.0353698	0.309562
ENSG00000100490	CDKL1	0.165903	2.23809	0.0263186	0.275919
ENSG00000100504	PYGL	0.339675	2.20563	0.0285499	0.28355
ENSG00000100505	TRIM9	-0.134587	-3.31245	0.00109767	0.107319
ENSG00000180998	GPR137C	0.179031	2.38235	0.0181405	0.238957
ENSG00000100523	DDHD1	-0.092748	-2.39883	0.0173666	0.236508
ENSG00000125378	BMP4	0.576605	3.19942	0.0016016	0.11887
ENSG00000100592	DAAM1	0.106881	2.42112	0.016366	0.232089
ENSG00000151838	CCDC175	0.19523	1.984	0.0486248	0.352598
ENSG00000100612	DHRS7	0.142021	2.68157	0.00794037	0.18246
ENSG00000100625	SIX4	0.457426	3.0141	0.00291128	0.138627
ENSG00000140006	WDR89	0.104714	2.42551	0.0161752	0.231136
ENSG00000054654	SYNE2	0.20693	2.52257	0.0124297	0.21162
ENSG00000140009	ESR2	0.288177	2.72055	0.00709208	0.175215
ENSG00000139998	RAB15	-0.195813	-2.40999	0.016859	0.233562
ENSG00000133997	MED6	0.0882099	2.28382	0.0234334	0.266108
ENSG00000006432	MAP3K9	-0.192188	-2.45085	0.0151118	0.22727
ENSG00000140043	PTGR2	0.183379	2.1213	0.0351285	0.308889
ENSG00000119688	ABCD4	0.188027	2.07671	0.0391071	0.323002
ENSG00000119681	LTBP2	0.57982	2.68021	0.00797163	0.18246
ENSG00000119682	AREL1	-0.126267	-2.50363	0.013093	0.214833
ENSG00000119596	YLPM1	-0.0930821	-2.90012	0.00414772	0.154462
ENSG00000198208	RPS6KL1	-0.189197	-2.81973	0.00529049	0.167552
ENSG00000071246	VASH1	-0.222857	-2.57689	0.0106899	0.199537
ENSG00000151445	VIPAS39	0.154414	3.88709	0.000137992	0.0610944
ENSG00000100591	AHSA1	0.1952	2.324	0.0211304	0.255158
ENSG00000100601	ALKBH1	0.131802	2.24633	0.0257767	0.274247
ENSG00000258419	AC022469.1	-0.259096	-2.8104	0.00544025	0.167552
ENSG00000140022	STON2	0.258671	2.06034	0.040662	0.328505
ENSG00000165521	AL121768.1	0.102515	2.2609	0.0248432	0.269631
ENSG00000100784	RPS6KA5	0.174297	2.60866	0.00977682	0.192509
ENSG00000140092	FBLN5	0.344131	3.53686	0.000503337	0.0901601
ENSG00000100605	ITPK1	-0.155477	-3.71751	0.000261226	0.0694374
ENSG00000011114	BTBD7	0.0786978	2.17224	0.0310145	0.294466
ENSG00000133958	UNC79	-0.104998	-2.11322	0.0358227	0.311011
ENSG00000276879	IFI27L2	0.198728	2.21833	0.0276582	0.278993
ENSG00000232573	RPL3P4	-0.637068	-2.14384	0.0332536	0.302326
ENSG00000196405	EVL	-0.0993148	-2.11602	0.0355811	0.310122
ENSG00000100811	YY1	-0.0681837	-2.02927	0.0437573	0.337459
ENSG00000100865	CINP	-0.11013	-2.80218	0.00557533	0.167676
ENSG00000131323	TRAF3	-0.196285	-3.21871	0.00150268	0.118863
ENSG00000198752	CDC42BPB	-0.142923	-3.04727	0.00262123	0.136575
ENSG00000166166	TRMT61A	-0.127279	-2.23525	0.0265074	0.276213
ENSG00000276342	TMEM179	-0.189831	-2.58325	0.0105013	0.198128
ENSG00000203485	INF2	-0.430895	-3.98405	9.48817e-05	0.0601944
ENSG00000099814	CEP170B	-0.187726	-2.22176	0.0274216	0.278441
ENSG00000185567	AHNAK2	-0.235941	-2.04699	0.0419677	0.331227
ENSG00000179364	PACS2	-0.154136	-2.09761	0.0371971	0.316907
ENSG00000182979	MTA1	-0.0868391	-2.23181	0.0267381	0.276715
ENSG00000170113	NIPA1	-0.163461	-2.44053	0.0155369	0.229534
ENSG00000280807	TUBGCP5	-0.197449	-3.21011	0.00154604	0.118863
ENSG00000207245	SNORD116-29	0.279928	2.26691	0.0244666	0.268271
ENSG00000280234	AC124303.1	-0.217292	-2.57236	0.0108262	0.19987
ENSG00000182256	GABRG3	-0.172828	-2.30306	0.0223047	0.262645
ENSG00000277278	HERC2	-0.119197	-2.31096	0.0218553	0.260332
ENSG00000206149	HERC2P9	-0.312653	-2.0761	0.0391646	0.323161
ENSG00000276495	APBA2	-0.191513	-3.15245	0.00186835	0.126117
ENSG00000169926	KLF13	-0.192075	-3.17223	0.00175133	0.124168
ENSG00000169918	OTUD7A	-0.188652	-3.77102	0.000214076	0.0694374
ENSG00000259358	AC026951.1	-0.284319	-2.68369	0.00789203	0.18237
ENSG00000175344	CHRNA7	0.246703	2.13072	0.0343345	0.305559
ENSG00000128463	EMC4	0.0829879	2.21243	0.0280691	0.28109
ENSG00000140199	SLC12A6	-0.0846725	-2.05592	0.0410903	0.329521
ENSG00000137801	THBS1	0.57747	2.72568	0.00698661	0.174139
ENSG00000188549	CCDC9B	-0.321947	-3.02104	0.00284829	0.138118
ENSG00000137880	GCHFR	0.408337	3.71531	0.000263363	0.0694374
ENSG00000104142	VPS18	-0.115615	-2.39798	0.0174057	0.236508
ENSG00000092445	TYRO3	-0.127166	-2.42099	0.016372	0.232089
ENSG00000166963	MAP1A	-0.146825	-2.24795	0.0256719	0.27365
ENSG00000237289	CKMT1B	-0.424105	-2.44523	0.0153419	0.228446
ENSG00000166762	CATSPER2	-0.241854	-2.44893	0.0151898	0.228036
ENSG00000140259	MFAP1	0.0885657	2.19412	0.0293794	0.286429
ENSG00000179523	EIF3J-DT	0.114015	2.36652	0.018912	0.243627
ENSG00000233932	CTXN2	0.209484	2.42311	0.0162793	0.231812
ENSG00000259235	AC066612.1	0.314876	2.53234	0.0120993	0.209726
ENSG00000140284	SLC27A2	0.30914	2.87738	0.00444556	0.158212
ENSG00000138594	TMOD3	0.133758	2.69742	0.00758494	0.181802
ENSG00000137876	RSL24D1	0.160094	2.9673	0.00337091	0.146221
ENSG00000069974	RAB27A	0.274337	2.42051	0.016393	0.232089
ENSG00000166450	PRTG	0.271985	2.28185	0.0235516	0.266538
ENSG00000128918	ALDH1A2	0.26343	2.43778	0.0156524	0.229537
ENSG00000103569	AQP9	-0.345783	-2.27344	0.0240628	0.267695
ENSG00000140307	GTF2A2	0.112497	2.21425	0.0279418	0.280316
ENSG00000182718	ANXA2	0.54116	2.78078	0.00594145	0.170348
ENSG00000171914	TLN2	-0.133724	-2.11124	0.0359948	0.311635
ENSG00000140416	TPM1	0.121342	2.22779	0.0270096	0.277226
ENSG00000166831	RBPMS2	0.319243	2.05441	0.0412379	0.329581
ENSG00000090487	SPG21	0.0966374	2.36591	0.0189427	0.243627
ENSG00000174444	RPL4	0.146013	2.83298	0.00508434	0.16396
ENSG00000103599	IQCH	-0.163092	-2.05578	0.0411033	0.329521
ENSG00000103647	CORO2B	-0.197655	-4.20233	3.98107e-05	0.0364696
ENSG00000138604	GLCE	-0.162186	-2.66389	0.00835467	0.184525
ENSG00000187720	THSD4	0.607369	3.73447	0.000245318	0.0694374
ENSG00000166192	SENP8	0.136888	2.04449	0.0422162	0.331946
ENSG00000175318	GRAMD2A	0.269697	2.42688	0.0161161	0.230935
ENSG00000205363	INSYN1	-0.158649	-2.42665	0.016126	0.230935
ENSG00000138623	SEMA7A	-0.244009	-2.86253	0.00465054	0.158212
ENSG00000140474	ULK3	-0.146033	-2.24208	0.0260551	0.274833
ENSG00000178802	MPI	-0.0935508	-1.99507	0.0473942	0.348163
ENSG00000177971	IMP3	0.0914872	2.29395	0.0228332	0.263956
ENSG00000140367	UBE2Q2	0.128438	2.68089	0.00795606	0.18246
ENSG00000169783	LINGO1	-0.310771	-3.11322	0.00212203	0.129175
ENSG00000167202	TBC1D2B	0.106646	2.12741	0.0346117	0.306676
ENSG00000140403	DNAJA4	0.265401	2.44498	0.0153525	0.228446
ENSG00000166426	CRABP1	0.858419	4.51315	1.08934e-05	0.0262592
ENSG00000058335	RASGRF1	-0.254416	-3.1254	0.00204002	0.12886
ENSG00000180953	ST20	0.285869	2.54553	0.0116656	0.207367
ENSG00000086666	ZFAND6	0.139724	2.48793	0.0136668	0.218384
ENSG00000103876	FAH	0.217238	2.01399	0.0453515	0.342389
ENSG00000103888	CEMIP	0.322516	2.51856	0.0125674	0.212127
ENSG00000140598	EFL1	0.0892887	2.33852	0.0203488	0.25261
ENSG00000282084	UBE2Q2P2	0.197665	1.98706	0.0482817	0.351406
ENSG00000259404	EFL1P1	0.262679	2.64315	0.00886508	0.188163
ENSG00000166716	ZNF592	-0.116607	-2.2719	0.0241578	0.267695
ENSG00000259494	MRPL46	0.160793	2.59507	0.0101585	0.194079
ENSG00000255571	MIR9-3HG	-0.255706	-3.01022	0.00294707	0.138627
ENSG00000166813	KIF7	0.174867	2.2237	0.0272885	0.278017
ENSG00000140564	FURIN	-0.16861	-2.73866	0.00672655	0.172853
ENSG00000196547	MAN2A2	-0.19365	-2.40618	0.017031	0.234596
ENSG00000166965	RCCD1	0.1294	2.05997	0.0406972	0.328505
ENSG00000285883	AC123784.1	-0.351133	-2.46221	0.0146551	0.224117
ENSG00000182175	RGMA	-0.203801	-1.99182	0.0477519	0.349208
ENSG00000247809	NR2F2-AS1	0.446366	2.70668	0.00738403	0.179536
ENSG00000185551	NR2F2	0.264738	2.08366	0.0384628	0.320418
ENSG00000182253	SYNM	0.096199	2.00409	0.0464103	0.34552
ENSG00000103852	TTC23	0.198799	2.02095	0.0446195	0.340854
ENSG00000197562	RAB40C	-0.198179	-2.5259	0.0123162	0.210989
ENSG00000279255	Z97653.2	-0.353862	-2.69799	0.00757246	0.181774
ENSG00000103227	LMF1	-0.172585	-1.98677	0.0483146	0.351406
ENSG00000174109	C16orf91	0.128012	2.09278	0.0376309	0.318103
ENSG00000138834	MAPK8IP3	-0.177777	-2.80535	0.00552281	0.167552
ENSG00000065057	NTHL1	-0.137172	-2.145	0.0331595	0.302237
ENSG00000103197	TSC2	-0.158412	-2.63003	0.0092025	0.189833
ENSG00000167971	CASKIN1	-0.204796	-2.41616	0.0165844	0.232367
ENSG00000184207	PGP	-0.122891	-2.21497	0.0278917	0.28009
ENSG00000167967	E4F1	-0.1198	-2.30235	0.0223454	0.262737
ENSG00000205937	RNPS1	-0.0735051	-2.23798	0.0263262	0.275919
ENSG00000167972	ABCA3	-0.186026	-2.57569	0.0107258	0.199793
ENSG00000238098	ABCA17P	0.239707	2.54474	0.0116913	0.207443
ENSG00000167978	SRRM2	-0.167682	-3.13374	0.00198563	0.126317
ENSG00000162076	FLYWCH2	-0.131947	-2.13625	0.0338753	0.303961
ENSG00000127564	PKMYT1	-0.262488	-2.77687	0.00601071	0.170348
ENSG00000162073	PAQR4	-0.261428	-2.30884	0.0219748	0.260548
ENSG00000281005	LINC00921	0.33726	2.23284	0.0266688	0.2765
ENSG00000122390	NAA60	-0.0962146	-2.22605	0.0271281	0.277868
ENSG00000188827	SLX4	-0.194564	-2.7791	0.00597112	0.170348
ENSG00000005339	CREBBP	-0.11554	-2.54606	0.0116483	0.207335
ENSG00000102858	MGRN1	-0.128418	-2.24891	0.0256092	0.273619
ENSG00000103199	ZNF500	-0.152022	-2.23144	0.026763	0.276715
ENSG00000038532	CLEC16A	-0.109231	-2.64801	0.00874307	0.187848
ENSG00000122299	ZC3H7A	0.0664595	2.05241	0.0414332	0.329707
ENSG00000262454	MIR193BHG	-0.153696	-2.06311	0.0403944	0.3277
ENSG00000103429	BFAR	0.0846075	2.41792	0.0165065	0.232367
ENSG00000278494	RRN3	0.174599	3.6826	0.000297098	0.0711658
ENSG00000275543	MPV17L	-0.122406	-2.20702	0.0284509	0.283375
ENSG00000103489	XYLT1	-0.214834	-2.73278	0.00684321	0.173382
ENSG00000134419	RPS15A	0.147245	2.05779	0.0409087	0.329496
ENSG00000157106	SMG1	0.0881012	2.51354	0.0127422	0.213321
ENSG00000205730	ITPRIPL2	0.279925	2.6137	0.00963857	0.191956
ENSG00000011638	TMEM159	0.292092	2.66809	0.00825448	0.184153
ENSG00000058600	POLR3E	-0.127246	-2.911	0.00401167	0.152461
ENSG00000257122	RRN3P3	-0.21265	-2.62352	0.00937421	0.190834
ENSG00000237296	SMG1P1	-0.224156	-2.03067	0.0436138	0.337057
ENSG00000122254	HS3ST2	-0.368707	-2.82696	0.00517702	0.166078
ENSG00000077235	GTF3C1	-0.0851328	-2.30458	0.0222173	0.261799
ENSG00000169180	XPO6	-0.125276	-2.57773	0.0106649	0.19938
ENSG00000283662	AC138904.3	-0.503285	-3.00156	0.00302847	0.140778
ENSG00000188322	SBK1	-0.318947	-3.33407	0.00101996	0.105588
ENSG00000176046	NUPR1	0.62121	2.79387	0.00571491	0.169108
ENSG00000197165	SULT1A2	0.614981	1.97312	0.04986	0.356499
ENSG00000169203	NPIPB12	-0.341823	-2.43701	0.0156845	0.229537
ENSG00000103485	QPRT	0.192345	2.05358	0.0413191	0.329581
ENSG00000174938	SEZ6L2	-0.168003	-2.27432	0.0240089	0.267545
ENSG00000149930	TAOK2	-0.131571	-3.17755	0.00172108	0.123259
ENSG00000149923	PPP4C	0.0867393	2.01094	0.0456752	0.342905
ENSG00000102879	CORO1A	-0.158436	-2.0092	0.0458613	0.343177
ENSG00000169221	TBC1D10B	-0.147093	-2.71825	0.00713973	0.175877
ENSG00000080603	SRCAP	-0.173402	-2.77957	0.00596285	0.170348
ENSG00000103549	RNF40	-0.0760789	-2.26916	0.0243265	0.267695
ENSG00000102870	ZNF629	-0.191915	-3.43097	0.000730722	0.0930336
ENSG00000099381	SETD1A	-0.223251	-3.34404	0.000985899	0.104629
ENSG00000099365	STX1B	-0.146791	-2.4121	0.0167648	0.233022
ENSG00000167394	ZNF668	-0.128849	-2.27104	0.0242103	0.267695
ENSG00000103507	BCKDK	-0.102242	-1.9736	0.0498049	0.356256
ENSG00000261474	AC026471.4	-0.311839	-2.93712	0.00370173	0.149935
ENSG00000140798	ABCC12	-0.271646	-2.22887	0.0269365	0.277226
ENSG00000155393	HEATR3	-0.13691	-2.72628	0.00697446	0.174139
ENSG00000006210	CX3CL1	-0.21296	-2.48397	0.0138151	0.218782
ENSG00000140854	KATNB1	-0.10414	-1.98883	0.0480842	0.35073
ENSG00000103005	USB1	-0.0950237	-2.40041	0.0172937	0.236289
ENSG00000103034	NDRG4	-0.155185	-2.49426	0.0134327	0.215904
ENSG00000179776	CDH5	0.406497	1.97775	0.0493318	0.354777
ENSG00000140931	CMTM3	0.325715	2.22013	0.0275336	0.278815
ENSG00000172840	PDP2	0.114389	2.34214	0.0201578	0.250842
ENSG00000172828	CES3	0.225787	2.03398	0.0432749	0.335413
ENSG00000102871	TRADD	0.199017	2.06754	0.0399716	0.326309
ENSG00000125122	LRRC29	-0.207888	-2.29613	0.0227054	0.263473
ENSG00000159720	ATP6V0D1	-0.115604	-2.47991	0.0139686	0.219302
ENSG00000039523	RIPOR1	-0.108699	-2.12104	0.0351509	0.308925
ENSG00000102981	PARD6A	-0.165666	-2.62348	0.00937516	0.190834
ENSG00000038358	EDC4	-0.138431	-2.86952	0.00455307	0.158212
ENSG00000103056	SMPD3	-0.26868	-2.96163	0.00343095	0.14654
ENSG00000157350	ST3GAL2	-0.132636	-2.08265	0.0385562	0.320418
ENSG00000189091	SF3B3	0.0704982	2.16999	0.0311869	0.29494
ENSG00000103043	VAC14	-0.112176	-2.92484	0.00384464	0.150917
ENSG00000172137	CALB2	0.431299	2.65397	0.00859546	0.187623
ENSG00000260664	AC004158.1	-0.211864	-2.1586	0.0320732	0.298693
ENSG00000168404	MLKL	0.763526	3.28407	0.00120804	0.110716
ENSG00000186187	ZNRF1	-0.152461	-2.51961	0.0125311	0.212127
ENSG00000280152	AC009078.3	0.3402	2.0215	0.0445619	0.340706
ENSG00000034713	GABARAPL2	0.092159	2.38484	0.0180214	0.238481
ENSG00000178573	MAF	0.237633	2.65103	0.00866784	0.187623
ENSG00000278985	AC092718.7	-0.296485	-2.77064	0.00612246	0.170348
ENSG00000166454	ATMIN	-0.133638	-3.03432	0.00273113	0.137608
ENSG00000260643	AC092718.3	-0.200164	-2.35983	0.0192469	0.245111
ENSG00000261609	GAN	0.0944093	1.98001	0.0490747	0.353732
ENSG00000153815	CMIP	-0.164552	-2.9234	0.00386171	0.150917
ENSG00000135709	KIAA0513	-0.172446	-2.43525	0.0157589	0.229819
ENSG00000131149	GSE1	-0.143597	-2.08967	0.0379127	0.319231
ENSG00000131143	COX4I1	0.0813217	2.01904	0.0448187	0.341431
ENSG00000103248	MTHFSD	-0.117359	-2.11648	0.0355414	0.309936
ENSG00000172530	BANP	0.204258	2.10975	0.0361244	0.312276
ENSG00000158717	RNF166	-0.172099	-2.52983	0.0121832	0.209726
ENSG00000174177	CTU2	-0.176038	-2.85421	0.00476919	0.159879
ENSG00000167522	ANKRD11	-0.11775	-2.36376	0.0190496	0.244258
ENSG00000158792	SPATA2L	-0.320421	-2.69006	0.00774819	0.182325
ENSG00000075399	VPS9D1	-0.142955	-2.25706	0.0250859	0.270825
ENSG00000187741	FANCA	-0.264077	-2.65825	0.00849085	0.186648
ENSG00000258839	MC1R	0.293805	2.33351	0.0206154	0.253781
ENSG00000003249	DBNDD1	-0.191178	-2.28719	0.0232318	0.265412
ENSG00000187624	C17orf97	-0.282542	-3.52142	0.000531727	0.0901601
ENSG00000183688	RFLNB	0.383991	2.73607	0.0067776	0.172853
ENSG00000141252	VPS53	-0.12375	-2.44424	0.015383	0.228496
ENSG00000167695	FAM57A	-0.203443	-2.12942	0.0344432	0.306094
ENSG00000159842	ABR	-0.168402	-2.68674	0.00782287	0.182325
ENSG00000167705	RILP	0.191929	1.98342	0.0486893	0.352781
ENSG00000174231	PRPF8	-0.10283	-2.44529	0.0153397	0.228446
ENSG00000186594	MIR22HG	-0.289314	-2.66945	0.00822226	0.184153
ENSG00000167716	WDR81	-0.196717	-2.93049	0.00377823	0.150917
ENSG00000132383	RPA1	0.0841502	1.97368	0.0497966	0.356256
ENSG00000132361	CLUH	-0.14809	-2.8707	0.00453682	0.158212
ENSG00000132359	RAP1GAP2	-0.235125	-3.08584	0.00231755	0.131397
ENSG00000197417	SHPK	-0.521133	-3.82146	0.000177104	0.0610944
ENSG00000074755	ZZEF1	-0.0995867	-2.35835	0.0193219	0.245659
ENSG00000183018	AC118754.1	-0.202815	-2.69017	0.00774565	0.182325
ENSG00000132382	MYBBP1A	-0.14029	-2.78231	0.00591459	0.170348
ENSG00000141503	MINK1	-0.137844	-2.92131	0.00388656	0.150917
ENSG00000108509	CAMTA2	-0.169751	-2.7259	0.00698226	0.174139
ENSG00000091622	PITPNM3	-0.158995	-2.06866	0.0398647	0.325807
ENSG00000215041	NEURL4	-0.155425	-3.03171	0.0027538	0.137608
ENSG00000169992	NLGN2	-0.152212	-2.43167	0.0159108	0.23014
ENSG00000174282	ZBTB4	-0.0921711	-2.16295	0.0317322	0.298049
ENSG00000181222	POLR2A	-0.120147	-2.76423	0.00623949	0.170348
ENSG00000183011	NAA38	0.106837	2.07373	0.0393862	0.324255
ENSG00000170310	STX8	0.0999293	2.23551	0.0264905	0.276213
ENSG00000188803	SHISA6	0.32055	2.68295	0.00790894	0.18237
ENSG00000007174	DNAH9	0.202176	2.61371	0.00963813	0.191956
ENSG00000153976	HS3ST3A1	0.749044	3.13343	0.00198761	0.126317
ENSG00000175061	SNHG29	0.155632	2.60617	0.00984579	0.192509
ENSG00000197566	ZNF624	-0.156869	-2.22572	0.0271505	0.277868
ENSG00000133030	MPRIP	-0.148354	-3.19856	0.00160617	0.11887
ENSG00000179598	PLD6	0.196957	2.38961	0.0177958	0.238481
ENSG00000141026	MED9	0.166205	3.60917	0.000388269	0.0827182
ENSG00000108557	RAI1	-0.248293	-3.0784	0.00237346	0.131743
ENSG00000175662	TOM1L2	-0.132283	-2.63885	0.00897455	0.188635
ENSG00000177731	FLII	-0.128608	-2.40354	0.0171508	0.235508
ENSG00000174977	AC026271.1	0.247587	2.25077	0.0254893	0.27291
ENSG00000166482	MFAP4	0.641525	2.81259	0.00540474	0.167552
ENSG00000128482	RNF112	-0.150574	-2.05109	0.0415629	0.330039
ENSG00000142494	SLC47A1	0.298927	2.56422	0.0110751	0.202124
ENSG00000072210	ALDH3A2	0.153554	2.22633	0.0271087	0.277868
ENSG00000236819	LINC01563	0.193518	2.31079	0.0218647	0.260332
ENSG00000007171	NOS2	-0.313366	-2.81821	0.00531462	0.167552
ENSG00000109084	TMEM97	0.24141	3.2962	0.00115965	0.108877
ENSG00000109079	TNFAIP1	-0.151218	-3.19357	0.00163276	0.119935
ENSG00000004142	POLDIP2	-0.0850608	-2.35602	0.0194399	0.245803
ENSG00000258472	AC005726.1	0.186182	2.24025	0.0261759	0.275713
ENSG00000007202	KIAA0100	-0.142186	-2.75645	0.00638411	0.172028
ENSG00000132581	SDF2	0.112178	2.26821	0.0243855	0.267891
ENSG00000063015	SEZ6	-0.212034	-2.48433	0.0138016	0.218782
ENSG00000196535	MYO18A	-0.159592	-2.20099	0.0288817	0.284194
ENSG00000108262	GIT1	-0.171239	-2.77811	0.00598863	0.170348
ENSG00000265713	AC023389.2	-0.258811	-2.0713	0.0396155	0.325045
ENSG00000176927	EFCAB5	-0.196306	-2.02819	0.0438678	0.338157
ENSG00000108578	BLMH	0.0912463	2.41457	0.0166546	0.232367
ENSG00000176390	CRLF3	0.147901	2.1801	0.0304183	0.291731
ENSG00000176208	ATAD5	-0.187916	-2.53168	0.0121214	0.209726
ENSG00000196712	NF1	-0.0690267	-2.02564	0.0441318	0.33912
ENSG00000131242	RAB11FIP4	-0.121953	-2.23687	0.0264	0.275992
ENSG00000172301	COPRS	0.117881	2.15595	0.0322826	0.298978
ENSG00000108671	PSMD11	-0.0959428	-2.59862	0.0100576	0.193709
ENSG00000283417	AC024614.4	-0.258442	-2.14212	0.0333939	0.302326
ENSG00000279668	AC024610.2	-0.248987	-2.34344	0.0200893	0.250378
ENSG00000279674	AC123769.1	-0.281797	-2.70516	0.00741671	0.179813
ENSG00000226049	TLK2P1	-0.292915	-2.88037	0.00440541	0.15772
ENSG00000172716	SLFN11	0.451209	3.02387	0.00282296	0.137672
ENSG00000278845	MRPL45	0.127118	2.48679	0.0137094	0.218538
ENSG00000274211	SOCS7	-0.154211	-2.60259	0.00994569	0.193174
ENSG00000277363	SRCIN1	-0.278859	-2.98685	0.00317134	0.142702
ENSG00000125691	RPL23	0.132704	2.27033	0.0242541	0.267695
ENSG00000002834	LASP1	-0.10831	-2.10352	0.0366715	0.314851
ENSG00000161381	PLXDC1	-0.274946	-3.4982	0.000577284	0.0901601
ENSG00000067191	CACNB1	-0.239386	-3.05355	0.00256938	0.136339
ENSG00000008838	MED24	-0.112064	-2.19465	0.0293413	0.286429
ENSG00000131759	RARA	-0.214666	-2.35902	0.0192877	0.245446
ENSG00000141753	IGFBP4	0.323029	2.33561	0.020503	0.253271
ENSG00000167920	TMEM99	0.203778	2.0541	0.041268	0.329581
ENSG00000141696	P3H4	0.149638	2.01772	0.0449578	0.341778
ENSG00000204815	TTC25	0.204373	2.57329	0.0107983	0.199793
ENSG00000141699	RETREG3	-0.0762833	-2.39306	0.0176341	0.238186
ENSG00000108797	CNTNAP1	-0.146724	-2.02736	0.0439535	0.338663
ENSG00000131467	PSME3	-0.0684844	-2.51582	0.0126624	0.212952
ENSG00000184988	TMEM106A	0.330792	2.13279	0.0341619	0.304838
ENSG00000161647	MPP3	0.187212	2.62783	0.00926027	0.190326
ENSG00000108852	MPP2	-0.142298	-2.71004	0.00731237	0.179138
ENSG00000091947	TMEM101	0.126599	2.33028	0.020789	0.254274
ENSG00000108840	HDAC5	-0.104284	-1.99171	0.0477641	0.349208
ENSG00000108312	UBTF	-0.129545	-3.06161	0.00250427	0.135439
ENSG00000161682	FAM171A2	-0.186543	-2.44962	0.0151616	0.227816
ENSG00000005961	ITGA2B	0.34974	2.61361	0.00964095	0.191956
ENSG00000073670	ADAM11	-0.262589	-3.31556	0.00108616	0.107319
ENSG00000184922	FMNL1	-0.339326	-4.33662	2.29343e-05	0.0361361
ENSG00000277111	PLEKHM1	-0.116773	-2.07373	0.0393867	0.324255
ENSG00000277956	MAPT	-0.150397	-3.13428	0.0019821	0.126317
ENSG00000277641	WNT3	0.268921	1.99648	0.0472393	0.347479
ENSG00000178852	EFCAB13	0.379078	2.11848	0.0353702	0.309562
ENSG00000167182	SP2	-0.129461	-2.39337	0.0176196	0.238186
ENSG00000170703	TTLL6	-0.433464	-2.3681	0.0188341	0.243344
ENSG00000182575	NXPH3	-0.260709	-2.4274	0.0160937	0.230935
ENSG00000121067	SPOP	0.0855185	2.08265	0.0385558	0.320418
ENSG00000121104	FAM117A	0.330018	3.82838	0.000172532	0.0610944
ENSG00000108821	COL1A1	0.923372	2.62479	0.00934047	0.190834
ENSG00000136449	MYCBPAP	0.245786	2.01825	0.044902	0.341604
ENSG00000006283	CACNA1G	-0.268407	-2.47204	0.0142703	0.221164
ENSG00000267452	LINC02073	-0.339653	-2.15232	0.0325713	0.299707
ENSG00000166292	TMEM100	0.411742	2.03135	0.0435439	0.336737
ENSG00000214226	C17orf67	0.259406	2.32933	0.0208404	0.254274
ENSG00000121060	TRIM25	0.177427	2.36415	0.0190305	0.244199
ENSG00000005379	TSPOAP1	-0.237681	-3.11083	0.00213848	0.129175
ENSG00000108443	RPS6KB1	-0.0686488	-2.01009	0.0457657	0.342918
ENSG00000170832	USP32	-0.097339	-2.32254	0.0212106	0.255543
ENSG00000141376	BCAS3	-0.074206	-2.11199	0.0359292	0.311546
ENSG00000283538	AC005972.3	-0.274717	-2.05288	0.0413873	0.329581
ENSG00000266173	STRADA	-0.180258	-2.22184	0.0274156	0.278441
ENSG00000108592	FTSJ3	0.168664	2.77849	0.00598184	0.170348
ENSG00000108622	ICAM2	0.447796	2.29005	0.0230623	0.26455
ENSG00000075461	CACNG4	-0.1962	-2.27412	0.024021	0.267545
ENSG00000108950	FAM20A	0.525743	2.62122	0.00943538	0.191592
ENSG00000154262	ABCA6	-0.207761	-1.98247	0.0487964	0.352781
ENSG00000267361	SEC24AP1	-0.433796	-3.02424	0.00281966	0.137672
ENSG00000166685	COG1	-0.130914	-2.1252	0.0347983	0.307503
ENSG00000069188	SDK2	-0.214473	-2.32948	0.0208323	0.254274
ENSG00000172794	RAB37	-0.2054	-2.09518	0.0374147	0.317577
ENSG00000167861	HID1	-0.182659	-2.63258	0.00913617	0.189833
ENSG00000264853	AC011933.2	-0.270097	-2.08644	0.0382074	0.319954
ENSG00000182473	EXOC7	-0.0875791	-2.05515	0.0411657	0.329521
ENSG00000141576	RNF157	-0.159883	-2.7364	0.0067712	0.172853
ENSG00000161544	CYGB	0.208946	2.97965	0.00324356	0.144225
ENSG00000163597	SNHG16	0.167937	2.21707	0.0277455	0.279509
ENSG00000070495	JMJD6	0.226328	2.15172	0.0326192	0.299707
ENSG00000181038	METTL23	0.216619	3.05023	0.00259665	0.136575
ENSG00000184557	SOCS3	1.23438	2.30192	0.0223703	0.262737
ENSG00000035862	TIMP2	0.136368	2.11216	0.0359145	0.311546
ENSG00000171302	CANT1	-0.091744	-2.05656	0.0410282	0.329521
ENSG00000167280	ENGASE	0.199626	2.01495	0.0452502	0.342342
ENSG00000167281	RBFOX3	-0.194535	-3.02677	0.00279718	0.137608
ENSG00000141582	CBX4	-0.139899	-2.46881	0.0143959	0.222247
ENSG00000181045	SLC26A11	0.188035	2.45537	0.0149283	0.225515
ENSG00000141564	RPTOR	-0.0954567	-2.16027	0.0319421	0.298445
ENSG00000181409	AATK	-0.318713	-2.62347	0.00937547	0.190834
ENSG00000266074	BAHCC1	-0.163221	-2.0731	0.0394455	0.324526
ENSG00000182446	NPLOC4	-0.146243	-3.20223	0.00158682	0.11887
ENSG00000185359	HGS	-0.126726	-3.14436	0.00191821	0.126317
ENSG00000141522	ARHGDIA	-0.107149	-2.22566	0.0271545	0.277868
ENSG00000141552	ANAPC11	0.106678	2.29788	0.0226037	0.263227
ENSG00000197063	MAFG	-0.164786	-2.68328	0.00790124	0.18237
ENSG00000169738	DCXR	0.186442	2.2702	0.0242626	0.267695
ENSG00000169727	GPS1	-0.0984929	-2.56122	0.0111679	0.202124
ENSG00000169710	FASN	-0.182075	-2.43295	0.0158561	0.230057
ENSG00000141568	FOXK2	-0.102672	-2.2446	0.02589	0.274276
ENSG00000275031	METRNL	0.238819	2.26917	0.0243261	0.267695
ENSG00000265179	AP000894.2	-0.361316	-2.27027	0.0242583	0.267695
ENSG00000132205	EMILIN2	0.572287	3.41304	0.000777649	0.0945228
ENSG00000101608	MYL12A	0.233786	2.0084	0.0459467	0.343432
ENSG00000177426	TGIF1	0.428639	2.63796	0.00899732	0.188635
ENSG00000177337	DLGAP1-AS1	0.45802	2.46034	0.0147297	0.224119
ENSG00000088756	ARHGAP28	0.346309	3.03208	0.00275058	0.137608
ENSG00000176014	TUBB6	0.743479	3.06926	0.00244387	0.133025
ENSG00000168675	LDLRAD4	-0.198866	-3.13939	0.00194948	0.126317
ENSG00000158201	ABHD3	0.370871	2.75218	0.00646478	0.172028
ENSG00000198795	ZNF521	-0.172275	-3.03932	0.00268824	0.137608
ENSG00000101489	CELF4	-0.126327	-2.08719	0.038139	0.319701
ENSG00000152217	SETBP1	-0.122955	-2.20724	0.0284358	0.283375
ENSG00000279319	AC105074.1	-0.234911	-2.29088	0.0230136	0.26455
ENSG00000141622	RNF165	-0.228772	-2.59785	0.0100794	0.193709
ENSG00000167210	LOXHD1	-0.485641	-2.77912	0.00597071	0.170348
ENSG00000101638	ST8SIA5	-0.281632	-3.04794	0.00261569	0.136575
ENSG00000270112	AC090241.2	-0.206827	-2.04349	0.0423163	0.332204
ENSG00000167216	KATNAL2	0.164477	2.10254	0.0367582	0.314851
ENSG00000141627	DYM	0.0621561	2.10379	0.0366478	0.314851
ENSG00000166603	MC4R	0.685403	4.20691	3.90769e-05	0.0364696
ENSG00000119541	VPS4B	-0.102137	-2.16269	0.0317529	0.298049
ENSG00000215421	ZNF407	-0.0826025	-2.06635	0.0400848	0.326657
ENSG00000101493	ZNF516	0.242287	3.32255	0.0010607	0.107319
ENSG00000130856	ZNF236	-0.0730413	-1.99738	0.0471401	0.347355
ENSG00000166573	GALR1	-0.356889	-2.29682	0.0226655	0.263469
ENSG00000166377	ATP9B	0.0926837	2.04038	0.0426276	0.333162
ENSG00000060069	CTDP1	-0.13402	-2.46726	0.0144563	0.222569
ENSG00000267270	PARD6G-AS1	0.452179	2.54872	0.0115628	0.206467
ENSG00000099822	HCN2	-0.154283	-2.2511	0.025468	0.272855
ENSG00000070423	RNF126	-0.157233	-2.13217	0.0342133	0.305032
ENSG00000065268	WDR18	-0.150916	-2.26143	0.0248093	0.269631
ENSG00000064666	CNN2	0.577902	2.18386	0.0301371	0.290757
ENSG00000099625	CBARP	-0.328269	-2.74219	0.00665734	0.172853
ENSG00000115268	RPS15	0.107087	2.04579	0.0420869	0.331547
ENSG00000115266	APC2	-0.213935	-2.92098	0.00389053	0.150917
ENSG00000185988	PLK5	0.31541	2.11964	0.0352709	0.309467
ENSG00000079313	REXO1	-0.221326	-2.90624	0.00407069	0.152982
ENSG00000133275	CSNK1G2	-0.152547	-2.6124	0.00967395	0.191956
ENSG00000099875	MKNK2	0.242234	2.14208	0.0333967	0.302326
ENSG00000065000	AP3D1	-0.149099	-3.08603	0.00231609	0.131397
ENSG00000176619	LMNB2	-0.0995076	-2.2935	0.0228593	0.263956
ENSG00000176533	GNG7	-0.151786	-2.76332	0.00625619	0.170348
ENSG00000176490	DIRAS1	-0.165115	-2.28896	0.0231269	0.264931
ENSG00000141873	SLC39A3	-0.121361	-2.30899	0.0219667	0.260548
ENSG00000172006	ZNF554	-0.12523	-2.13851	0.0336894	0.30318
ENSG00000088256	GNA11	-0.111128	-2.00111	0.046734	0.346328
ENSG00000125912	NCLN	-0.173153	-3.02537	0.00280961	0.137672
ENSG00000141905	NFIC	-0.177119	-3.08274	0.00234067	0.131397
ENSG00000105325	FZR1	-0.112619	-2.00328	0.0464987	0.345647
ENSG00000161091	MFSD12	-0.156784	-2.41646	0.0165711	0.232367
ENSG00000186111	PIP5K1C	-0.240028	-2.92186	0.00388001	0.150917
ENSG00000167654	ATCAY	-0.119333	-2.00365	0.0464587	0.345627
ENSG00000167657	DAPK3	-0.144131	-2.75624	0.00638803	0.172028
ENSG00000178951	ZBTB7A	-0.174338	-2.81958	0.00529291	0.167552
ENSG00000178078	STAP2	0.448942	3.51329	0.000547277	0.0901601
ENSG00000141985	SH3GL1	-0.136556	-2.45778	0.0148317	0.225232
ENSG00000167670	CHAF1A	-0.17924	-2.86463	0.00462104	0.158212
ENSG00000167671	UBXN6	-0.0844717	-1.99513	0.0473873	0.348163
ENSG00000074842	MYDGF	0.1333	2.80307	0.00556055	0.167552
ENSG00000141965	FEM1A	-0.150004	-3.21716	0.00151041	0.118863
ENSG00000105426	PTPRS	-0.201032	-3.16173	0.00181259	0.124741
ENSG00000223573	TINCR	0.460154	3.54352	0.000491522	0.0899161
ENSG00000130255	RPL36	0.186282	2.80523	0.00552491	0.167552
ENSG00000125733	TRIP10	0.4133	2.41853	0.0164798	0.232367
ENSG00000090674	MCOLN1	-0.201613	-3.18628	0.00167242	0.1206
ENSG00000032444	PNPLA6	-0.181084	-3.30084	0.00114162	0.108877
ENSG00000076826	CAMSAP3	-0.163896	-2.28423	0.023409	0.266108
ENSG00000182566	CLEC4G	0.418245	2.43744	0.0156664	0.229537
ENSG00000142459	EVI5L	-0.184211	-3.20525	0.00157106	0.11887
ENSG00000183248	PRR36	-0.176575	-2.21829	0.0276612	0.278993
ENSG00000076984	MAP2K7	-0.160614	-2.56283	0.011118	0.202124
ENSG00000130810	PPAN	-0.139538	-2.24527	0.0258458	0.274276
ENSG00000130816	DNMT1	-0.159428	-3.15951	0.00182576	0.124741
ENSG00000090339	ICAM1	0.766285	2.41256	0.0167441	0.232927
ENSG00000274425	AC114271.1	-0.222633	-2.62734	0.00927316	0.190359
ENSG00000065989	AC011529.1	-0.208405	-2.76244	0.00627249	0.170348
ENSG00000130734	ATG4D	-0.157912	-2.90892	0.00403732	0.152468
ENSG00000129351	ILF3	-0.079558	-2.53245	0.0120956	0.209726
ENSG00000127616	SMARCA4	-0.140566	-3.08436	0.00232855	0.131397
ENSG00000197256	KANK2	0.367719	3.31722	0.00108008	0.107319
ENSG00000130158	DOCK6	0.36153	2.50023	0.0132154	0.215051
ENSG00000198003	CCDC151	0.280683	2.1984	0.029069	0.28518
ENSG00000196361	ELAVL3	-0.134975	-2.83855	0.00499989	0.163504
ENSG00000198551	ZNF627	0.113817	2.17977	0.0304434	0.291731
ENSG00000197044	ZNF441	0.170068	2.49454	0.0134227	0.215904
ENSG00000278897	AC020951.1	-0.321339	-2.86772	0.004578	0.158212
ENSG00000196757	ZNF700	0.147374	2.94114	0.00365605	0.149015
ENSG00000197647	ZNF433	0.156204	2.434	0.0158118	0.230057
ENSG00000196646	ZNF136	-0.166659	-2.107	0.0363651	0.313554
ENSG00000197857	ZNF44	0.183639	3.62762	0.000363157	0.0815092
ENSG00000188868	ZNF563	0.150671	2.36844	0.0188174	0.243314
ENSG00000198342	ZNF442	0.341993	2.54346	0.0117328	0.207525
ENSG00000196466	ZNF799	0.219628	2.44523	0.0153418	0.228446
ENSG00000242852	ZNF709	0.231384	2.41439	0.0166626	0.232367
ENSG00000132004	FBXW9	-0.143731	-2.23431	0.0265705	0.27631
ENSG00000105612	DNASE2	0.143107	1.98872	0.0480971	0.35073
ENSG00000160877	NACC1	-0.199239	-3.25278	0.00134166	0.114131
ENSG00000141837	CACNA1A	-0.146545	-2.0094	0.0458395	0.343166
ENSG00000132003	ZSWIM4	-0.297916	-3.31898	0.00107364	0.107319
ENSG00000187867	PALM3	0.298225	2.51559	0.0126706	0.212952
ENSG00000141854	MISP3	0.186083	2.30625	0.0221222	0.261225
ENSG00000141858	SAMD1	-0.120886	-2.31599	0.0215732	0.258725
ENSG00000072071	ADGRL1	-0.232458	-2.88295	0.00437083	0.15772
ENSG00000132002	DNAJB1	0.589314	2.52881	0.0122177	0.209726
ENSG00000105135	ILVBL	0.113324	2.01237	0.045523	0.34249
ENSG00000141867	BRD4	-0.106938	-2.06915	0.0398187	0.325807
ENSG00000011243	AKAP8L	0.148732	2.08855	0.038015	0.319237
ENSG00000105072	C19orf44	0.245008	2.94135	0.00365364	0.149015
ENSG00000085872	CHERP	-0.133188	-2.70361	0.00745011	0.180257
ENSG00000105085	MED26	-0.150303	-2.19852	0.0290601	0.28518
ENSG00000072954	TMEM38A	-0.164796	-2.50156	0.0131676	0.215032
ENSG00000053501	USE1	-0.114219	-2.64216	0.00889017	0.188298
[truncated: 368 more rows]

## Sheet: SCZ.Pos.typical
Differential gene expression statistics (limma)
SCZ.Pos.typical vs. control (genes with P<0.05)
Gene stable ID	Gene name	logFC	t	P	FDR
ENSG00000235098	ANKRD65	0.270648	2.10522	0.0365214	0.999991
ENSG00000284703	AL805961.2	-0.312737	-2.5943	0.0101803	0.999991
ENSG00000158286	RNF207	0.132271	2.02352	0.0443512	0.999991
ENSG00000007923	DNAJC11	-0.0447328	-2.12132	0.0351274	0.999991
ENSG00000049246	PER3	0.104186	2.16882	0.0312772	0.999991
ENSG00000116771	AGMAT	-0.13375	-1.98467	0.0485492	0.999991
ENSG00000053371	AKR7A2	0.0885942	2.04039	0.042627	0.999991
ENSG00000173436	MICOS10	-0.0887404	-2.57519	0.010741	0.999991
ENSG00000162551	ALPL	-0.213357	-2.57838	0.0106454	0.999991
ENSG00000090686	USP48	0.0369804	2.06256	0.0404474	0.999991
ENSG00000117632	STMN1	0.0792839	1.98562	0.0484428	0.999991
ENSG00000142669	SH3BGRL3	-0.0794984	-2.01622	0.0451161	0.999991
ENSG00000060688	SNRNP40	0.0680291	2.12022	0.0352211	0.999991
ENSG00000183520	UTP11	0.0843692	3.5833	0.000426257	0.999991
ENSG00000084072	PPIE	0.0565764	2.02945	0.0437385	0.999991
ENSG00000259943	AL050341.2	0.125334	2.39169	0.0176982	0.999991
ENSG00000187801	ZFP69B	-0.118506	-2.62346	0.00937566	0.999991
ENSG00000260920	AL031985.3	-0.108205	-2.36023	0.0192269	0.999991
ENSG00000127125	PPCS	-0.0558207	-2.06421	0.0402895	0.999991
ENSG00000164011	ZNF691	0.0964998	1.98564	0.0484406	0.999991
ENSG00000230615	AL139220.2	0.193821	2.51184	0.0128016	0.999991
ENSG00000081985	IL12RB2	-0.133603	-2.148	0.0329172	0.999991
ENSG00000233290	AL157944.1	0.18539	2.00992	0.0457848	0.999991
ENSG00000156875	MFSD14A	0.105432	2.05987	0.0407067	0.999991
ENSG00000134184	GSTM1	1.91437	2.101	0.0368951	0.999991
ENSG00000224699	LAMTOR5-AS1	0.0975489	2.27512	0.0239597	0.999991
ENSG00000197852	INKA2	-0.099113	-2.1054	0.0365061	0.999991
ENSG00000223804	AC244669.1	0.306911	2.05863	0.040827	0.999991
ENSG00000270872	SRGAP2D	0.263699	2.10099	0.0368953	0.999991
ENSG00000233396	LINC01719	-0.213922	-2.07038	0.039702	0.999991
ENSG00000269713	NBPF9	0.101828	1.99723	0.0471566	0.999991
ENSG00000286219	AC242843.1	-0.177711	-2.09691	0.0372592	0.999991
ENSG00000143379	SETDB1	0.0638999	2.27586	0.0239151	0.999991
ENSG00000249602	AL589765.4	-0.180168	-2.35827	0.0193259	0.999991
ENSG00000213088	ACKR1	-0.308683	-2.91597	0.00395095	0.999991
ENSG00000143248	RGS5	-0.119536	-2.00159	0.046681	0.999991
ENSG00000198842	DUSP27	-0.198749	-2.01847	0.0448785	0.999991
ENSG00000198771	RCSD1	-0.193395	-2.58174	0.0105458	0.999991
ENSG00000203739	AL645568.1	0.128328	2.39944	0.0173386	0.999991
ENSG00000223774	AL513217.1	0.226451	2.00952	0.0458276	0.999991
ENSG00000162873	KLHDC8A	-0.122084	-2.13836	0.0337015	0.999991
ENSG00000143486	EIF2D	0.0635457	2.01641	0.0450955	0.999991
ENSG00000187554	TLR5	-0.236103	-2.1577	0.0321445	0.999991
ENSG00000224227	OR2L1P	-0.379539	-2.20419	0.0286528	0.999991
ENSG00000197454	OR2L5	-0.368678	-2.32901	0.0208576	0.999991
ENSG00000203663	OR2L2	-0.304229	-2.18598	0.0299791	0.999991
ENSG00000228198	OR2M3	-0.40361	-2.41141	0.0167957	0.999991
ENSG00000143869	GDF7	-0.161215	-1.98398	0.0486272	0.999991
ENSG00000018699	TTC27	0.114818	2.56117	0.0111694	0.999991
ENSG00000205221	VIT	-0.182723	-2.03268	0.043408	0.999991
ENSG00000218739	CEBPZOS	-0.0687013	-2.17493	0.0308097	0.999991
ENSG00000180398	MCFD2	-0.0682276	-2.00611	0.0461928	0.999991
ENSG00000243244	STON1	-0.2389	-2.44554	0.0153291	0.999991
ENSG00000170264	FAM161A	0.0668546	2.28775	0.0231991	0.999991
ENSG00000273275	AC017083.2	-0.185161	-2.50281	0.0131226	0.999991
ENSG00000003137	CYP26B1	-0.180414	-2.5157	0.0126667	0.999991
ENSG00000144199	FAHD2B	0.102431	2.23264	0.0266822	0.999991
ENSG00000235597	LINC01102	0.14205	2.61789	0.00952497	0.999991
ENSG00000152076	CCDC74B	0.19404	2.27487	0.0239753	0.999991
ENSG00000076003	MCM6	0.0934153	1.97449	0.0497034	0.999991
ENSG00000276734	KIF5C	-0.0606802	-2.0801	0.0387921	0.999991
ENSG00000150556	LYPD6B	-0.168357	-2.37932	0.0182857	0.999991
ENSG00000187123	LYPD6	-0.119743	-2.5461	0.011647	0.999991
ENSG00000224152	AC009506.1	-0.123542	-1.97245	0.0499377	0.999991
ENSG00000144362	PHOSPHO2	-0.0959711	-2.01174	0.0455901	0.999991
ENSG00000272800	AC021851.1	-0.18245	-2.53451	0.012027	0.999991
ENSG00000082146	STRADB	0.0657523	2.15052	0.0327153	0.999991
ENSG00000118242	MREG	-0.121272	-1.9816	0.0488948	0.999991
ENSG00000138375	SMARCAL1	0.0797611	2.44819	0.0152203	0.999991
ENSG00000144580	CNOT9	0.0417575	2.00278	0.0465523	0.999991
ENSG00000267034	AC010980.2	-0.103438	-2.03523	0.0431481	0.999991
ENSG00000237732	AC010980.1	-0.224692	-2.45658	0.01488	0.999991
ENSG00000153823	PID1	-0.0944978	-2.58754	0.0103757	0.999991
ENSG00000170364	SETMAR	0.06082	2.06027	0.0406684	0.999991
ENSG00000261572	AC097639.1	-0.217156	-2.04721	0.0419458	0.999991
ENSG00000168356	SCN11A	0.168691	2.12259	0.035019	0.999991
ENSG00000177873	ZNF619	0.126298	2.13195	0.0342322	0.999991
ENSG00000168036	CTNNB1	0.0414062	2.05496	0.0411839	0.999991
ENSG00000185614	INKA1	-0.209638	-2.69996	0.00752934	0.999991
ENSG00000241163	LINC00877	0.321233	2.00729	0.0460655	0.999991
ENSG00000206538	VGLL3	-0.254297	-2.42123	0.0163613	0.999991
ENSG00000064225	ST3GAL6	-0.0860038	-2.19087	0.0296179	0.999991
ENSG00000081148	IMPG2	-0.126048	-2.0435	0.0423153	0.999991
ENSG00000241213	LINC02024	-0.121268	-2.26115	0.0248269	0.999991
ENSG00000250608	AC010210.1	0.143191	2.29985	0.0224897	0.999991
ENSG00000138231	DBR1	0.075116	2.06219	0.0404829	0.999991
ENSG00000120756	PLS1	-0.169758	-2.52478	0.0123542	0.999991
ENSG00000173890	GPR160	-0.271104	-2.70727	0.00737129	0.999991
ENSG00000176597	B3GNT5	-0.30555	-2.05781	0.0409061	0.999991
ENSG00000163872	YEATS2	0.0645934	2.04241	0.0424243	0.999991
ENSG00000232233	LINC02043	0.159722	2.0837	0.0384593	0.999991
ENSG00000073849	ST6GAL1	-0.165569	-2.62489	0.00933789	0.999991
ENSG00000231770	TMEM44-AS1	0.202062	2.04005	0.0426611	0.999991
ENSG00000185485	SDHAP1	0.195441	2.51385	0.0127311	0.999991
ENSG00000133256	PDE6B	0.311658	2.24534	0.0258413	0.999991
ENSG00000053900	ANAPC4	0.0687427	2.43201	0.0158962	0.999991
ENSG00000109689	STIM2	-0.0589166	-2.33573	0.0204968	0.999991
ENSG00000078177	N4BP2	0.101581	2.28706	0.0232401	0.999991
ENSG00000171476	HOPX	-0.130041	-2.00614	0.0461892	0.999991
ENSG00000248049	UBA6-AS1	-0.0666921	-2.02301	0.0444046	0.999991
ENSG00000138764	CCNG2	-0.0709527	-2.25762	0.0250504	0.999991
ENSG00000246375	PPM1K-DT	0.468276	2.19912	0.0290164	0.999991
ENSG00000145390	USP53	-0.101569	-2.02885	0.0438004	0.999991
ENSG00000250241	AC105383.1	0.0940637	1.9981	0.047062	0.999991
ENSG00000145391	SETD7	-0.0851874	-2.57489	0.0107499	0.999991
ENSG00000196951	SCOC-AS1	0.15972	2.05781	0.0409063	0.999991
ENSG00000250326	AC104596.1	0.221371	2.45655	0.014881	0.999991
ENSG00000248429	FAM198B-AS1	-0.269779	-2.25376	0.0252971	0.999991
ENSG00000129187	DCTD	-0.0550619	-2.35744	0.0193677	0.999991
ENSG00000113456	RAD1	-0.0600323	-2.10887	0.0362011	0.999991
ENSG00000177058	SLC38A9	0.0574669	1.97248	0.0499341	0.999991
ENSG00000164252	AGGF1	-0.0463397	-2.07482	0.0392844	0.999991
ENSG00000251400	ALDH7A1P1	0.232878	3.04318	0.00265551	0.999991
ENSG00000152413	HOMER1	-0.10903	-2.12656	0.0346836	0.999991
ENSG00000251450	RASGRF2-AS1	0.278393	2.97511	0.00328988	0.999991
ENSG00000120709	FAM53C	-0.0563269	-2.15312	0.0325074	0.999991
ENSG00000248383	PCDHAC1	-0.127697	-2.71555	0.00719594	0.999991
ENSG00000177839	PCDHB9	-0.126648	-2.16667	0.0314432	0.999991
ENSG00000120328	PCDHB12	-0.0890311	-2.15515	0.0323462	0.999991
ENSG00000187372	PCDHB13	-0.0822987	-2.09723	0.0372306	0.999991
ENSG00000186314	PRELID2	0.143873	2.11536	0.035638	0.999991
ENSG00000082516	GEMIN5	0.0529181	2.26441	0.0246222	0.999991
ENSG00000204764	RANBP17	0.14829	2.89771	0.00417839	0.999991
ENSG00000245317	AC008393.1	0.251379	2.76514	0.00622267	0.999991
ENSG00000196670	ZFP62	0.0689509	2.22469	0.0272205	0.999991
ENSG00000248275	TRIM52-AS1	-0.167729	-1.98728	0.0482568	0.999991
ENSG00000276966	HIST1H4E	0.0970521	2.20409	0.0286601	0.999991
ENSG00000137310	TCF19	0.195473	1.98596	0.0484046	0.999991
ENSG00000228896	SKIV2L	0.0741206	2.34425	0.0200473	0.999991
ENSG00000279170	TSTD3	0.102466	2.03226	0.0434508	0.999991
ENSG00000225177	AL590617.2	0.253048	2.224	0.0272681	0.999991
ENSG00000112406	HECA	-0.0732818	-2.28207	0.0235384	0.999991
ENSG00000120279	MYCT1	-0.226947	-2.03635	0.0430348	0.999991
ENSG00000164674	SYTL3	-0.226064	-2.44142	0.0154999	0.999991
ENSG00000271913	AL035530.2	0.110106	2.06348	0.0403597	0.999991
ENSG00000272361	AC005014.2	0.217023	2.11375	0.0357771	0.999991
ENSG00000196683	TOMM7	-0.10434	-2.17162	0.0310623	0.999991
ENSG00000006625	GGCT	-0.125216	-2.65424	0.00858872	0.999991
ENSG00000106605	BLVRA	0.0678243	2.34995	0.019751	0.999991
ENSG00000106636	YKT6	-0.0492606	-2.06254	0.0404501	0.999991
ENSG00000198874	TYW1	0.0692337	2.1482	0.0329013	0.999991
ENSG00000005483	KMT2E	0.0502618	2.22428	0.0272487	0.999991
ENSG00000001626	CFTR	0.2942	2.05761	0.0409259	0.999991
ENSG00000106034	CPED1	-0.258834	-2.31354	0.0217101	0.999991
ENSG00000260231	KDM7A-DT	-0.128698	-2.07137	0.0396086	0.999991
ENSG00000133574	GIMAP4	-0.247279	-2.28402	0.0234213	0.999991
ENSG00000181652	ATG9B	-0.154769	-2.56574	0.011028	0.999991
ENSG00000255310	AF131215.5	-0.105725	-2.48488	0.0137808	0.999991
ENSG00000249258	AC079193.2	-0.206005	-2.12607	0.0347249	0.999991
ENSG00000104332	SFRP1	0.264172	2.42417	0.0162336	0.999991
ENSG00000019549	SNAI2	-0.199674	-2.22885	0.0269379	0.999991
ENSG00000215114	UBXN2B	-0.0616195	-2.10831	0.0362502	0.999991
ENSG00000132561	MATN2	0.170368	2.4604	0.0147271	0.999991
ENSG00000177459	ERICH5	0.169946	1.99562	0.0473331	0.999991
ENSG00000104356	POP1	0.0831961	2.12054	0.0351933	0.999991
ENSG00000156795	WDYHV1	0.100163	2.38513	0.0180079	0.999991
ENSG00000213563	C8orf82	0.139218	2.89246	0.00424597	0.999991
ENSG00000106686	SPATA6L	0.110876	2.18679	0.0299192	0.999991
ENSG00000107077	KDM4C	0.0531567	2.0363	0.0430391	0.999991
ENSG00000260947	AL356489.2	-0.163842	-2.46297	0.0146252	0.999991
ENSG00000010438	PRSS3	-0.583471	-2.6246	0.00934547	0.999991
ENSG00000204860	FAM201A	0.166237	1.98523	0.0484861	0.999991
ENSG00000274893	AL136317.2	-0.242434	-2.86114	0.00467026	0.999991
ENSG00000275026	GXYLT1P4	-0.214114	-2.71543	0.00719855	0.999991
ENSG00000276203	ANKRD20A3	-0.381722	-2.17036	0.0311589	0.999991
ENSG00000136827	TOR1A	-0.0562154	-2.31587	0.0215799	0.999991
ENSG00000108021	TASOR2	0.0381745	2.0337	0.0433034	0.999991
ENSG00000198879	SFMBT2	-0.080892	-2.11863	0.035357	0.999991
ENSG00000107611	CUBN	-0.1719	-2.44703	0.0152679	0.999991
ENSG00000240291	AL450384.2	0.162075	2.39183	0.0176915	0.999991
ENSG00000165309	ARMC3	0.17688	1.97712	0.0494032	0.999991
ENSG00000077420	APBB1IP	-0.314711	-2.03666	0.0430031	0.999991
ENSG00000148459	PDSS1	0.0826109	2.34994	0.0197516	0.999991
ENSG00000224597	SVIL-AS1	-0.0513893	-2.04609	0.0420573	0.999991
ENSG00000108100	CCNY	-0.044134	-2.10147	0.0368526	0.999991
ENSG00000276805	AL133216.2	0.154973	2.10281	0.0367346	0.999991
ENSG00000234420	ZNF37BP	-0.0874447	-2.58627	0.0104126	0.999991
ENSG00000230555	AL450326.1	-0.210336	-2.56043	0.0111924	0.999991
ENSG00000188234	AGAP4	0.147819	2.16987	0.0311962	0.999991
ENSG00000107719	PALD1	-0.171436	-2.05742	0.0409438	0.999991
ENSG00000133661	SFTPD	0.183843	2.16578	0.031512	0.999991
ENSG00000122378	PRXL2A	-0.0854491	-2.55576	0.011339	0.999991
ENSG00000152804	HHEX	-0.294716	-2.16879	0.0312793	0.999991
ENSG00000138185	ENTPD1	-0.161973	-2.3249	0.0210812	0.999991
ENSG00000166136	NDUFB8	-0.0621224	-2.08697	0.0381595	0.999991
ENSG00000270589	AL158163.1	0.173787	2.01625	0.0451125	0.999991
ENSG00000227165	WDR11-AS1	0.148798	2.21618	0.0278073	0.999991
ENSG00000254838	GVINP1	-0.151751	-2.40787	0.0169547	0.999991
ENSG00000121680	PEX16	0.0662168	2.09519	0.0374137	0.999991
ENSG00000167992	VWCE	0.219286	2.42196	0.0163297	0.999991
ENSG00000214756	CSKMT	0.188461	2.24128	0.026108	0.999991
ENSG00000172977	KAT5	0.0417034	2.11323	0.0358217	0.999991
ENSG00000198382	UVRAG	0.057838	2.0831	0.0385146	0.999991
ENSG00000137474	MYO7A	-0.13166	-2.04442	0.0422239	0.999991
ENSG00000179071	CCDC89	-0.149242	-2.14596	0.0330823	0.999991
ENSG00000182919	C11orf54	0.0983871	1.97224	0.049962	0.999991
ENSG00000149212	SESN3	-0.0853743	-2.20675	0.0284701	0.999991
ENSG00000137692	DCUN1D5	-0.0571422	-1.97375	0.0497878	0.999991
ENSG00000137656	BUD13	0.0772883	2.01133	0.0456343	0.999991
ENSG00000196323	ZBTB44	-0.0536989	-2.08253	0.0385668	0.999991
ENSG00000247157	LINC01252	-0.13052	-1.98258	0.0487844	0.999991
ENSG00000261324	AC010168.2	-0.114872	-2.36254	0.0191109	0.999991
ENSG00000256973	AC053513.1	-0.158822	-2.7005	0.00751766	0.999991
ENSG00000139579	NABP2	-0.0621107	-2.01278	0.0454799	0.999991
ENSG00000255583	AC084357.3	0.31093	2.00631	0.0461712	0.999991
ENSG00000204954	C12orf73	0.0938979	2.14692	0.0330043	0.999991
ENSG00000184445	KNTC1	0.071422	2.15816	0.0321077	0.999991
ENSG00000247373	AC055713.1	0.18267	2.00656	0.0461444	0.999991
ENSG00000189238	LINC00943	-0.396555	-3.14008	0.00194514	0.999991
ENSG00000242715	CCDC169	0.205466	2.06307	0.0403986	0.999991
ENSG00000120699	EXOSC8	0.111076	2.65412	0.00859173	0.999991
ENSG00000102743	SLC25A15	-0.120161	-2.37746	0.0183758	0.999991
ENSG00000120675	DNAJC15	-0.107268	-2.41808	0.0164998	0.999991
ENSG00000102445	RUBCNL	-0.182299	-3.02092	0.00284933	0.999991
ENSG00000178695	KCTD12	-0.130751	-2.06595	0.0401234	0.999991
ENSG00000136319	TTC5	0.0585658	2.04646	0.0420209	0.999991
ENSG00000165819	METTL3	0.062501	2.08711	0.0381464	0.999991
ENSG00000129473	BCL2L2	-0.0569398	-2.13184	0.0342415	0.999991
ENSG00000100949	RABGGTA	0.09597	2.7402	0.00669613	0.999991
ENSG00000100441	KHNYN	0.129836	2.01926	0.0447961	0.999991
ENSG00000151838	CCDC175	0.155025	2.3569	0.0193952	0.999991
ENSG00000100568	VTI1B	-0.0494921	-2.4307	0.0159522	0.999991
ENSG00000184227	ACOT1	0.424184	2.04637	0.0420298	0.999991
ENSG00000119640	ACYP1	0.0692613	2.05913	0.0407787	0.999991
ENSG00000100577	GSTZ1	0.127172	2.18742	0.0298724	0.999991
ENSG00000151445	VIPAS39	0.0526801	2.00244	0.0465897	0.999991
ENSG00000182512	GLRX5	-0.0702682	-2.38656	0.01794	0.999991
ENSG00000270108	AL049840.5	-0.155249	-2.61094	0.00971406	0.999991
ENSG00000185100	ADSSL1	0.17346	2.03691	0.0429779	0.999991
ENSG00000207137	SNORD116-13	0.220521	2.3797	0.0182675	0.999991
ENSG00000282655	PDCD6IPP2	0.281986	2.35804	0.0193376	0.999991
ENSG00000128891	CCDC32	0.0745362	1.99162	0.0477749	0.999991
ENSG00000250130	AC090519.1	0.23716	3.25222	0.00134415	0.999991
ENSG00000138606	SHF	0.0978447	2.07242	0.0395091	0.999991
ENSG00000103742	IGDCC4	0.18224	2.08806	0.0380592	0.999991
ENSG00000248540	AC010931.2	-0.20956	-2.2347	0.0265446	0.999991
ENSG00000270127	AC027020.2	-0.362467	-1.97797	0.049306	0.999991
ENSG00000196557	CACNA1H	-0.229937	-2.68822	0.00778947	0.999991
ENSG00000168434	COG7	0.0620068	1.98276	0.0487637	0.999991
ENSG00000177548	RABEP2	0.0921584	2.02568	0.0441271	0.999991
ENSG00000260727	SLC7A5P1	0.192705	2.20535	0.0285701	0.999991
ENSG00000279356	AC007610.4	-0.177247	-2.44817	0.0152211	0.999991
ENSG00000121281	ADCY7	-0.134562	-2.15424	0.0324186	0.999991
ENSG00000087245	MMP2	-0.204094	-1.99109	0.0478333	0.999991
ENSG00000070770	CSNK2A2	-0.0528666	-2.33543	0.020513	0.999991
ENSG00000102878	HSF4	0.117992	2.06491	0.0402226	0.999991
ENSG00000140968	IRF8	-0.41168	-2.42211	0.0163228	0.999991
ENSG00000174238	PITPNA	-0.0510877	-2.06292	0.0404132	0.999991
ENSG00000167703	SLC43A2	-0.0954385	-1.97494	0.0496514	0.999991
ENSG00000221882	OR3A2	0.347006	2.78006	0.00595408	0.999991
ENSG00000167740	CYB5D2	0.0859593	2.54876	0.0115617	0.999991
ENSG00000161920	MED11	0.104009	2.20045	0.0289205	0.999991
ENSG00000234327	AC012146.1	-0.124856	-2.05335	0.0413414	0.999991
ENSG00000261879	AC087500.1	0.140988	2.07909	0.0388859	0.999991
ENSG00000141499	WRAP53	0.0866544	2.00447	0.046369	0.999991
ENSG00000178921	PFAS	0.104202	2.61559	0.00958699	0.999991
ENSG00000141506	PIK3R5	-0.288871	-2.10638	0.0364197	0.999991
ENSG00000233098	CCDC144NL-AS1	0.193035	2.00648	0.0461527	0.999991
ENSG00000108651	UTP6	0.0609929	2.24876	0.0256191	0.999991
ENSG00000005156	LIG3	0.0580222	2.32758	0.0209355	0.999991
ENSG00000141699	RETREG3	-0.0525372	-2.51843	0.0125722	0.999991
ENSG00000131467	PSME3	-0.0349494	-1.97229	0.0499561	0.999991
ENSG00000091947	TMEM101	0.0743081	2.04559	0.0421069	0.999991
ENSG00000285939	AC034268.2	-0.159868	-1.99782	0.0470921	0.999991
ENSG00000153822	KCNJ16	-0.268441	-2.44889	0.0151917	0.999991
ENSG00000125450	NUP85	0.0945879	2.55413	0.0113904	0.999991
ENSG00000154655	L3MBTL4	0.0821853	1.99143	0.0477951	0.999991
ENSG00000266053	NDUFV2-AS1	-0.150174	-2.44415	0.0153865	0.999991
ENSG00000141449	GREB1L	0.189138	1.97565	0.0495703	0.999991
ENSG00000285940	AC009899.1	0.214043	3.10996	0.00214446	0.999991
ENSG00000141759	TXNL4A	-0.057268	-2.38937	0.0178069	0.999991
ENSG00000104886	PLEKHJ1	-0.0614088	-2.13111	0.0343017	0.999991
ENSG00000261342	AC006538.1	-0.157343	-1.99536	0.0473622	0.999991
ENSG00000268658	LINC00664	-0.338696	-2.03208	0.0434689	0.999991
ENSG00000276219	ZNF676	0.25421	2.00728	0.046067	0.999991
ENSG00000169021	UQCRFS1	-0.0734876	-2.28966	0.0230856	0.999991
ENSG00000131943	C19orf12	-0.0654544	-2.11148	0.0359738	0.999991
ENSG00000232677	LINC00665	0.067447	2.00921	0.0458599	0.999991
ENSG00000181007	ZFP82	0.0581327	2.12652	0.0346868	0.999991
ENSG00000267041	ZNF850	0.127228	2.16033	0.0319372	0.999991
ENSG00000267640	AC016582.3	-0.102082	-2.07685	0.0390941	0.999991
ENSG00000267058	AC006213.3	-0.114668	-2.09722	0.0372316	0.999991
ENSG00000161618	ALDH16A1	0.161464	2.24044	0.0261631	0.999991
ENSG00000010361	FUZ	0.100911	2.15416	0.0324246	0.999991
ENSG00000170949	ZNF160	0.0740028	2.34808	0.0198477	0.999991
ENSG00000170954	ZNF415	0.0698211	2.03748	0.0429203	0.999991
ENSG00000197016	ZNF470	-0.0681759	-2.25565	0.0251761	0.999991
ENSG00000181894	ZNF329	-0.0672427	-2.1542	0.0324216	0.999991
ENSG00000234684	SDCBP2-AS1	0.170831	2.64409	0.00884149	0.999991
ENSG00000277938	AL035252.3	-0.210095	-2.44134	0.0155034	0.999991
ENSG00000088340	FER1L4	0.245421	2.01369	0.0453834	0.999991
ENSG00000101109	STK4	-0.0503055	-2.07958	0.03884	0.999991
ENSG00000124205	EDN3	-0.210014	-2.06448	0.0402635	0.999991
ENSG00000283078	AL137077.2	-0.130477	-2.1239	0.0349078	0.999991
ENSG00000232855	AF165147.1	0.392308	3.08353	0.0023348	0.999991
ENSG00000159231	CBR3	-0.168589	-2.25558	0.0251804	0.999991
ENSG00000183570	PCBP3	0.109654	2.27393	0.0240327	0.999991
ENSG00000281775	FTCD	0.444658	2.06675	0.0400465	0.999991
ENSG00000213707	HMGB1P10	-0.396719	-2.93454	0.00373128	0.999991
ENSG00000100220	RTCB	0.0536881	2.19318	0.0294482	0.999991
ENSG00000100092	SH3BP1	-0.179774	-2.38125	0.0181929	0.999991
ENSG00000100211	CBY1	0.0788423	2.3561	0.0194362	0.999991
ENSG00000128272	ATF4	-0.139015	-2.01906	0.0448169	0.999991
ENSG00000183066	WBP2NL	0.216448	2.67238	0.00815337	0.999991
ENSG00000202058	RN7SKP80	0.375308	2.42517	0.0161899	0.999991
ENSG00000197582	GPX1P1	-1.465	-2.7054	0.00741153	0.999991
ENSG00000126010	GRPR	-0.169589	-2.02409	0.0442923	0.999991
ENSG00000047230	CTPS2	0.0973376	2.00628	0.0461745	0.999991
ENSG00000156313	RPGR	0.0683584	2.10969	0.0361298	0.999991
ENSG00000133138	TBC1D8B	0.140648	2.18262	0.0302297	0.999991
ENSG00000185973	TMLHE	0.0993757	3.02729	0.00279256	0.999991
ENSG00000198899	MT-ATP6	-0.125804	-2.16703	0.0314154	0.999991
ENSG00000198938	MT-CO3	-0.126297	-2.09549	0.0373866	0.999991
ENSG00000198886	MT-ND4	-0.104664	-1.98476	0.0485387	0.999991
ENSG00000198727	MT-CYB	-0.11562	-2.06606	0.0401128	0.999991
ENSG00000164691	TAGAP	-0.349789	-2.00358	0.0464658	0.999991
ENSG00000133665	DYDC2	-0.240646	-2.18379	0.0301424	0.999991
ENSG00000278307	TAS2R19	-0.355086	-2.00152	0.0466887	0.999991
ENSG00000169508	GPR183	-0.571146	-2.17815	0.0305659	0.999991
ENSG00000140749	IGSF6	-0.412803	-2.28851	0.0231539	0.999991
ENSG00000175832	ETV4	-0.3115	-2.06056	0.0406406	0.999991
ENSG00000104903	LYL1	-0.314714	-2.36579	0.0189486	0.999991
ENSG00000158427	TMSB15B	-0.253172	-3.6055	0.00039346	0.999991
ENSG00000165246	NLGN4Y	-0.631357	-2.66204	0.00839901	0.999991
ENSG00000120337	TNFSF18	0.277321	2.42475	0.0162083	0.999991
ENSG00000133067	LGR6	-0.740148	-3.57149	0.000444716	0.999991
ENSG00000163898	LIPH	-0.294069	-2.06229	0.0404732	0.999991
ENSG00000261757	AC005592.1	-0.27247	-2.12094	0.0351598	0.999991
ENSG00000048545	GUCA1A	0.254025	2.01653	0.045083	0.999991
ENSG00000258102	MAP1LC3B2	0.309242	2.13126	0.0342898	0.999991
ENSG00000163735	CXCL5	0.249592	2.15198	0.0325979	0.999991
ENSG00000285804	AC093218.1	0.261027	2.07829	0.03896	0.999991
ENSG00000149201	CCDC81	0.232883	2.18554	0.0300121	0.999991
