# Supplementary material for: Antipsychotic drug use complicates assessment of gene expression changes associated with schizophrenia
Source: Transl Psychiatry. 2023 Mar 17;13:93. doi: 10.1038/s41398-023-02392-8 (PMC10023659; doi:10.1038/s41398-023-02392-8)
Supplement: Supplementary file 3 — Supplementary Table S2 [file 41398_2023_2392_MOESM3_ESM.xlsx]

## Sheet: SCZ expression signature
Kruskal-Wallis test for all toxicology subgroups						Kruskal-Wallis test for SCZ toxicology subgroups only
Groups	H	df	P			Groups	H	df	P
All toxicology subgroups	49.8782	4	3.82869e-10			SCZ toxicology subgroups	10.643	3	0.0138214
Post-hoc Dunn test for all toxicology subgroups						Post-hoc Dunn test for SCZ toxicology subgroups only
Comparison	Z	P	FDR			Comparison	Z	P	FDR
Control.Neg. - SCZ.Neg.	-3.36821	0.000756574	0.00378287			SCZ.Neg. - SCZ.Pos.atypical	-2.00219	0.0452639	0.135792
Control.Neg. - SCZ.Pos.atypical	-6.18744	6.11495e-10	6.11495e-09			SCZ.Neg. - SCZ.Pos.mixed	-0.7346	0.462583	0.462583
SCZ.Neg. - SCZ.Pos.atypical	-1.90358	0.0569648	0.0949413			SCZ.Pos.atypical - SCZ.Pos.mixed	0.77413	0.438854	0.526625
Control.Neg. - SCZ.Pos.mixed	-3.26265	0.00110377	0.00367924			SCZ.Neg. - SCZ.Pos.typical	1.02472	0.305493	0.45824
SCZ.Neg. - SCZ.Pos.mixed	-0.807677	0.419276	0.524096			SCZ.Pos.atypical - SCZ.Pos.typical	3.16697	0.00154039	0.00924231
SCZ.Pos.atypical - SCZ.Pos.mixed	0.623663	0.532849	0.592054			SCZ.Pos.mixed - SCZ.Pos.typical	1.53713	0.124261	0.248522
Control.Neg. - SCZ.Pos.typical	-2.7996	0.00511661	0.0127915
SCZ.Neg. - SCZ.Pos.typical	0.601867	0.547262	0.547262
SCZ.Pos.atypical - SCZ.Pos.typical	2.61923	0.0088128	0.0176256
SCZ.Pos.mixed - SCZ.Pos.typical	1.28778	0.197822	0.282603

## Sheet: module eigengenes
Linear regression with two-sided t-test for each module eigengene
CLZ vs. placebo (Macaque)							HAL.lo vs. placebo (Macaque)							HAL.hi vs. placebo (Macaque)							SCZ vs. control (Human)
Module	slope	SE	t	P	FDR		Module	slope	SE	t	P	FDR		Module	slope	SE	t	P	FDR		Module	slope	SE	t	P	FDR
M1	0.0515278	0.085598	0.601974	0.551869	0.98697		M1	-0.0754801	0.0837046	-0.901744	0.374621	0.551629		M1	0.113488	0.0907904	1.25	0.221295	0.327516		M1	-0.018355	0.00999404	-1.8366	0.0677609	0.227923
M2	-0.0587847	0.0884745	-0.664425	0.511667	0.98697		M2	-0.0683359	0.0865175	-0.78985	0.436026	0.597518		M2	-0.17071	0.0938414	-1.81914	0.0792306	0.200395		M2	0.0215681	0.00996174	2.1651	0.0315701	0.146012
M3	-0.0249107	0.0814553	-0.305821	0.761926	0.98697		M3	-0.183388	0.0796536	-2.30232	0.0286891	0.232913		M3	-0.186361	0.0863964	-2.15704	0.0394261	0.16947		M3	0.0147239	0.0100242	1.46883	0.143457	0.331744
M4	-0.0323718	0.0796439	-0.406456	0.687391	0.98697		M4	-0.0386486	0.0778822	-0.496244	0.623462	0.720878		M4	-0.246918	0.0844751	-2.92297	0.00665825	0.134051		M4	0.00145093	0.0100779	0.143972	0.885668	0.91027
M5	0.0261947	0.0851936	0.307473	0.760681	0.98697		M5	-0.0449071	0.0833091	-0.539041	0.593973	0.720878		M5	0.154856	0.0903615	1.71374	0.0972481	0.200395		M5	-0.00170058	0.0100777	-0.168747	0.866167	0.91027
M6	-0.0484871	0.0846204	-0.572996	0.571064	0.98697		M6	-0.155676	0.0827486	-1.88132	0.0700024	0.259009		M6	0.0373061	0.0897534	0.415651	0.680725	0.740789		M6	0.00591895	0.0100696	0.587802	0.557332	0.71234
M7	-0.0165817	0.0768288	-0.215826	0.830634	0.98697		M7	0.0658973	0.0751294	0.877118	0.387631	0.551629		M7	-0.209736	0.0814893	-2.57379	0.0154353	0.142776		M7	-0.0221409	0.00995542	-2.224	0.0272724	0.146012
M8	-0.00217609	0.0794224	-0.0273989	0.978329	0.98697		M8	-0.132214	0.0776656	-1.70235	0.0993874	0.306444		M8	-0.22928	0.0842402	-2.72175	0.010869	0.134051		M8	-0.00211279	0.0100773	-0.209659	0.834148	0.91027
M9	0.0604252	0.0869787	0.694712	0.492764	0.98697		M9	0.135132	0.0850548	1.58876	0.122958	0.316087		M9	0.176152	0.0922549	1.9094	0.0661484	0.200395		M9	-0.0319197	0.00982109	-3.25012	0.0013545	0.0250583
M10	0.0278221	0.086732	0.320783	0.750675	0.98697		M10	0.137723	0.0848135	1.62384	0.115233	0.316087		M10	-0.0290042	0.0919931	-0.315287	0.754802	0.797933		M10	-0.0368331	0.00973429	-3.78385	0.000204266	0.00755784
M11	-0.0529373	0.086206	-0.614079	0.543951	0.98697		M11	0.0815623	0.0842992	0.967533	0.341278	0.526137		M11	0.120851	0.0914353	1.32171	0.196596	0.303085		M11	0.0216308	0.00996106	2.17154	0.0310736	0.146012
M12	-0.00135811	0.0824448	-0.0164729	0.98697	0.98697		M12	-0.0118044	0.0806212	-0.146418	0.884604	0.957481		M12	0.196114	0.0874459	2.24269	0.032728	0.16947		M12	0.0164589	0.0100106	1.64414	0.101725	0.27108
M13	0.0346294	0.0900626	0.384504	0.703411	0.98697		M13	0.0861306	0.0880705	0.977974	0.336176	0.526137		M13	0.132104	0.0955258	1.38291	0.177248	0.303085		M13	-0.0289305	0.00986752	-2.93189	0.00376366	0.0464184
M14	-0.0216378	0.0866452	-0.249728	0.804558	0.98697		M14	-0.0527629	0.0847287	-0.622728	0.53833	0.700994		M14	-0.181765	0.0919012	-1.97783	0.0575197	0.193475		M14	0.00909672	0.0100577	0.90445	0.36685	0.616976
M15	0.0114936	0.0828013	0.138809	0.890561	0.98697		M15	0.180284	0.0809697	2.22656	0.0339051	0.232913		M15	0.147901	0.087824	1.68406	0.102905	0.200395		M15	0.011569	0.010045	1.15172	0.250819	0.488437
M16	0.10031	0.0818259	1.2259	0.230099	0.98697		M16	0.221643	0.0800159	2.76999	0.00967686	0.232913		M16	0.191041	0.0867895	2.2012	0.0358332	0.16947		M16	-0.0138844	0.0100302	-1.38426	0.16783	0.365277
M17	-0.0633005	0.0839585	-0.75395	0.456958	0.98697		M17	0.0497285	0.0821013	0.605697	0.549428	0.700994		M17	0.153379	0.0890514	1.72236	0.0956545	0.200395		M17	0.00736108	0.0100649	0.731363	0.465417	0.688818
M18	-0.0478374	0.0925389	-0.516944	0.609116	0.98697		M18	-0.0140839	0.0904919	-0.155637	0.877398	0.957481		M18	-0.0688914	0.0981523	-0.701883	0.488347	0.645316		M18	0.0134905	0.0100329	1.34463	0.180276	0.370568
M19	-0.0370638	0.0792399	-0.467741	0.643466	0.98697		M19	0.00925751	0.0774872	0.119472	0.905726	0.957481		M19	-0.231361	0.0840466	-2.75277	0.0100876	0.134051		M19	0.000626275	0.0100783	0.062141	0.950513	0.950513
M20	0.0146622	0.0837535	0.175064	0.862246	0.98697		M20	-0.144543	0.0819009	-1.76485	0.0881189	0.2964		M20	-0.149933	0.088834	-1.68779	0.10218	0.200395		M20	0.00876977	0.0100592	0.871816	0.384359	0.618317
M21	-0.0300185	0.0800335	-0.375074	0.710335	0.98697		M21	0.166039	0.0782632	2.12155	0.042544	0.232913		M21	-0.0500684	0.0848883	-0.589814	0.559883	0.690522		M21	0.00352357	0.0100753	0.349724	0.726916	0.867609
M22	0.027702	0.0867962	0.319162	0.751892	0.98697		M22	0.127986	0.0848763	1.50792	0.142394	0.329286		M22	0.162233	0.0920613	1.76223	0.0885702	0.200395		M22	0.0019632	0.0100774	0.194812	0.845739	0.91027
M23	0.0288502	0.0886162	0.325563	0.747092	0.98697		M23	0.124505	0.0866561	1.43677	0.161486	0.331944		M23	-0.0132278	0.0939917	-0.140734	0.889053	0.889053		M23	-0.00635739	0.0100683	-0.631426	0.528486	0.71234
M24	-0.0538681	0.0926944	-0.581137	0.565638	0.98697		M24	0.00336428	0.090644	0.0371153	0.970647	0.970647		M24	-0.0266103	0.0983172	-0.270658	0.788571	0.810476		M24	0.0164186	0.010011	1.64007	0.102571	0.27108
M25	0.0388436	0.0879746	0.441532	0.662103	0.98697		M25	-0.0442029	0.0860286	-0.513816	0.611273	0.720878		M25	-0.126565	0.0933112	-1.35638	0.185445	0.303085		M25	-0.0259607	0.00990894	-2.61992	0.0094731	0.0701009
M26	-0.0516296	0.0795762	-0.648807	0.521568	0.98697		M26	0.121878	0.077816	1.56623	0.128143	0.316087		M26	0.180311	0.0844033	2.1363	0.0412224	0.16947		M26	-0.00841703	0.0100607	-0.836624	0.403808	0.622537
M27	0.00431113	0.0849995	0.0507195	0.959897	0.98697		M27	0.169714	0.0831193	2.04181	0.0503596	0.232913		M27	0.0445846	0.0901555	0.49453	0.624658	0.722261		M27	0.0169689	0.0100063	1.69581	0.0914855	0.27108
M28	0.00210802	0.0820358	0.0256963	0.979676	0.98697		M28	0.167493	0.0802212	2.08789	0.045701	0.232913		M28	-0.0402863	0.0870121	-0.462997	0.646822	0.725225		M28	-0.00619296	0.0100688	-0.615063	0.539216	0.71234
M29	-0.0440672	0.0877208	-0.502358	0.619209	0.98697		M29	0.10504	0.0857804	1.22453	0.230608	0.40631		M29	0.0676499	0.0930419	0.727091	0.472999	0.645316		M29	0.0151368	0.0100211	1.51049	0.132505	0.326846
M30	-0.0266723	0.0847851	-0.314587	0.755328	0.98697		M30	0.00313934	0.0829097	0.0378645	0.970055	0.970647		M30	-0.185818	0.0899282	-2.06629	0.047835	0.176989		M30	0.00590413	0.0100697	0.586327	0.55832	0.71234
M31	0.0117918	0.0782283	0.150735	0.881228	0.98697		M31	-0.201584	0.0764979	-2.63516	0.0133594	0.232913		M31	-0.151814	0.0829736	-1.82966	0.0775991	0.200395		M31	-0.0277166	0.00988501	-2.8039	0.00554895	0.0513278
M32	0.0479256	0.0891299	0.537705	0.594883	0.98697		M32	0.0940683	0.0871584	1.07928	0.289358	0.486647		M32	0.153644	0.0945365	1.62523	0.114934	0.212627		M32	0.00406859	0.0100743	0.40386	0.686749	0.846991
M33	0.0695732	0.087799	0.792414	0.434554	0.98697		M33	0.163947	0.0858569	1.90954	0.0661305	0.259009		M33	0.0575078	0.0931249	0.617534	0.541702	0.690522		M33	-0.00973248	0.0100547	-0.967949	0.334245	0.588908
M34	-0.0486642	0.0904398	-0.538084	0.594625	0.98697		M34	-0.122122	0.0884393	-1.38085	0.177874	0.346386		M34	-0.0475958	0.0959259	-0.496173	0.623512	0.722261		M34	0.0186109	0.00999166	1.86264	0.0639868	0.227923
M35	0.00730504	0.0858292	0.0851113	0.932758	0.98697		M35	-0.11256	0.0839307	-1.3411	0.190297	0.352049		M35	0.0757307	0.0910357	0.83188	0.412275	0.586699		M35	0.0101353	0.0100527	1.00821	0.314577	0.581968
M36	-0.0139589	0.0867327	-0.160941	0.873256	0.98697		M36	0.121945	0.0848143	1.43779	0.161199	0.331944		M36	0.123505	0.091994	1.34253	0.189839	0.303085		M36	0.00226216	0.0100771	0.224485	0.82261	0.91027
M37	0.104389	0.0828526	1.25994	0.217736	0.98697		M37	0.194776	0.08102	2.40405	0.0228287	0.232913		M37	0.214766	0.0878785	2.4439	0.0208475	0.154272		M37	0.0194492	0.00998364	1.94811	0.0528079	0.217099

## Sheet: SCZ GWAS enrichment
Fisher's Exact test for each module
Over-representation of SCZ GWAS prioritized genes
Module	Gene hits	Odds Ratio	P	FDR
M1	RERE,WBSCR17,CUL9,ACTR1B,CACNA1C	0.565197	0.267202	1
M2	PDE4B,SP4,BNIP3L,SF3B1	0.669702	0.659978	1
M3	DDHD2,FAM216A,SLC4A10,DCC	0.83517	1	1
M4	THOC7,GPM6A,PSMA4,MOB4,NDFIP2	1.06298	0.81047	1
M5	MLXIP,EPN2	0.665337	0.769897	1
M6	CYP7B1,ATG13	0.675842	1	1
M7	PCGF3,NRIP1,CNTN4,GRM1,ENOX1	1.74925	0.222147	1
M8	NEGR1,SNAP91,CSMD1,ATP2A2,OPCML,ZNF804A	2.62901	0.0346155	0.426924
M9	BCL11B,EMX1,ASPHD1,LRRC4B	1.90922	0.171441	1
M10	PAK6,WSCD2	1.06557	0.712717	1
M11	SGCD,IRF3	1.07901	0.70957	1
M12	MSI2	0.668808	1	1
M13		0	0.645719	1
M14	DARS2,LSM1	1.45081	0.651354	1
M15	SLC39A8	0.729604	1	1
M16		0	0.641144	1
M17		0	0.638204	1
M18	AKT3,IMMP2L,CISD2,FAM83D	3.5169	0.0325768	0.426924
M19	IL1RAPL1,PTPRD	1.91632	0.288872	1
M20	CLCN3	1.00317	1	1
M21		0	1	1
M22	HYI	1.05253	0.61785	1
M23		0	1	1
M24	NEBL	1.10694	0.599623	1
M25	KIAA1549,NAB2,R3HDM2,GRAMD1B,GABBR2,GRIN2A	6.87385	0.000426356	0.0157752
M26		0	1	1
M27	PDIA3	1.32372	0.535863	1
M28	DCLK3	1.38063	0.521176	1
M29		0	1	1
M30	GPR98	1.73507	0.444698	1
M31		0	1	1
M32		0	1	1
M33		0	1	1
M34		0	1	1
M35	TMTC1	2.21351	0.370731	1
M36		0	1	1
M37		0	1	1

## Sheet: cell type proportions
Kruskal-Wallis test for each cell type						Kruskal-Wallis test for each cell type						Mann-Whitney U-test for each cell type
All toxicology subgroups (Human)						SCZ toxicology subgroups only (Human)						SCZ vs. control (Human)
Cell type	H	df	P	FDR		Cell type	H	df	P	FDR		Cell type	U	P	FDR
ExN	1.01078	4	0.908157	0.920164		ExN	1.01493	3	0.79764	0.905006		ExN	4597	0.695693	0.695693
InN	10.5709	4	0.0318343	0.22284		InN	0.691083	3	0.875299	0.905006		InN	6000	0.00158726	0.0111108
Astro	8.70387	4	0.0689427	0.2413		Astro	2.03672	3	0.564821	0.905006		Astro	3814	0.017624	0.0616838
Oligo	1.41268	4	0.841988	0.920164		Oligo	1.14039	3	0.767335	0.905006		Oligo	4921	0.669683	0.695693
OPC	7.62441	4	0.106347	0.248142		OPC	4.02893	3	0.258357	0.905006		OPC	4001	0.0574323	0.134009
Micro	0.930371	4	0.920164	0.920164		Micro	0.562298	3	0.905006	0.905006		Micro	4576.5	0.653939	0.695693
Endo	5.61476	4	0.229825	0.402194		Endo	3.27817	3	0.350692	0.905006		Endo	5402	0.10011	0.175192
Mann-Whitney U-test for each cell type						Mann-Whitney U-test for each cell type						Mann-Whitney U-test for each cell type
CLZ vs. placebo (Macaque)						HAL.lo vs. placebo (Macaque)						HAL.hi vs. placebo (Macaque)
Cell type	U	P	FDR			Cell type	U	P	FDR			Cell type	U	P	FDR
ExN	26	0.606469	0.757692			ExN	32	0.812526	0.886775			ExN	41	0.0378788	0.218531
InN	28	0.757692	0.757692			InN	33	0.886775	0.886775			InN	15	0.259324	0.518648
Astro	27	0.680594	0.757692			Astro	18	0.108803	0.217606			Astro	21	0.710373	0.804779
Oligo	39	0.469755	0.757692			Oligo	52	0.107131	0.217606			Oligo	20	0.620047	0.804779
OPC	19	0.21049	0.757692			OPC	17	0.0878239	0.217606			OPC	22	0.804779	0.804779
EndoPeri	41	0.351049	0.757692			EndoPeri	38	0.812526	0.886775			EndoPeri	10	0.0728438	0.218531
