# Supplementary material for: Antipsychotic drug use complicates assessment of gene expression changes associated with schizophrenia
Source: Transl Psychiatry. 2023 Mar 17;13:93. doi: 10.1038/s41398-023-02392-8 (PMC10023659; doi:10.1038/s41398-023-02392-8)
Supplement: Supplementary file 4 — Supplementary Table S3 [file 41398_2023_2392_MOESM4_ESM.xlsx]

## Sheet: CLZ DGE (Macaque)
Differential gene expression statistics (limma)										Upregulated genes - enriched GO terms (Fisher's exact test)						Downregulated genes - enriched GO terms (Fisher's exact test)
CLZ vs. placebo (genes with P<0.05)										Top 50 GO terms among the top 200 upregulated genes in CLZ vs. placebo						Top 50 GO terms among the top 200 downregulated genes in CLZ vs. placebo
Ensembl Gene ID	Associated Gene Name	Human Ensembl Gene ID	Homology Type	logFC	t	P	FDR			Gene Ontology term	n hits	Gene names	Odds Ratio	P		Gene Ontology term	n hits	Gene names	Odds Ratio	P
ENSMMUG00000008858	STC1	ENSG00000159167	ortholog_one2one	0.751445	4.14661	0.000215428	0.998655			detection of nodal flow	2	PKD1L1,PKD2	80.1454	0.000903784		nucleoside metabolic process	4	PRTFDC1,MTAP,UPP1,NT5C1A	20.0783	9.86289e-05
ENSMMUG00000018181	KLHL21	ENSG00000162413	ortholog_one2one	0.196672	4.10738	0.000241189	0.998655			antigen processing and presentation of endogenous peptide antigen via MHC class I	2	ERAP2,TAP1	32.1226	0.00308528		beta-glucuronidase activity	2	HPSE,GUSB	53.4926	0.00149381
ENSMMUG00000003878	CPQ	ENSG00000104324	ortholog_one2one	-0.371766	-3.88631	0.000453474	0.998655			cellular response to fluid shear stress	2	PKD2,HAS2	32.1226	0.00308528		retinol metabolic process	3	TTR,RDH5,RETSAT	15.0674	0.00159216
ENSMMUG00000019381				0.342096	3.85291	0.000498445	0.998655			stereocilium bundle tip	2	MYO3A,TMC2	32.1226	0.00308528		negative regulation of mesodermal cell fate specification	2	SFRP2,DKK1	40.1365	0.00222216
ENSMMUG00000014935		ENSG00000106013	ortholog_many2many	1.76285	3.74932	0.000667303	0.998655			transmembrane signaling receptor activity	6	CLEC4A,GPR64,GCGR,LILRA3,IGSF6,FCER1G	4.46587	0.00317159		intermediate filament	4	SYNM,KRT10,EIF6,NES	7.65477	0.00256268
ENSMMUG00000017191	ZNF546	ENSG00000187187	ortholog_one2one	0.1857	3.72381	0.000716753	0.998655			cell surface receptor signaling pathway	7	CLEC4A,GPR64,GCGR,STC1,LILRA3,IGSF6,FCER1G	3.6075	0.0046199		purine ribonucleoside salvage	2	PRTFDC1,MTAP	32.1226	0.00308528
ENSMMUG00000018454	MNDA	ENSG00000163563	ortholog_one2one	0.702723	3.70501	0.000755457	0.998655			T cell differentiation	3	,KIT,IKZF1	9.6438	0.00495019		intermediate filament binding	2	SYNM,NES	26.7664	0.0040797
ENSMMUG00000007525	THPO	ENSG00000090534	ortholog_one2one	-0.657349	-3.68832	0.000791488	0.998655			ubiquitin-protein ligase activity	9	,TRIM27,MDM2,FBXO4,CHFR,KLHL21,PJA1,TRIM71,RNF213	2.9652	0.00497881		keratan sulfate biosynthetic process	3	PRELP,CHST6,SLC35D2	9.6438	0.00495019
ENSMMUG00000028683	ATP6	ENSG00000198899	ortholog_one2one	-0.583359	-3.63405	0.000920578	0.998655			negative regulation of macrophage differentiation	2	ZBTB46,	22.9623	0.00520202		cellular aldehyde metabolic process	2	,ALDH3B1	22.9623	0.00520202
ENSMMUG00000016069				0.607639	3.62265	0.000950182	0.998655			positive regulation of mast cell degranulation	2	ADORA2B,FCER1G	22.9623	0.00520202		Wnt signaling pathway involved in somitogenesis	2	SFRP2,DKK1	22.9623	0.00520202
ENSMMUG00000012570				0.342281	3.61102	0.000981304	0.998655			glucose homeostasis	4	GCGR,ANKRD62,,USF1	5.8456	0.00628583		regulation of cyclin-dependent protein serine/threonine kinase activity	4	CDKN1A,BCCIP,DIRAS3,CDKN3	6.18272	0.00522491
ENSMMUG00000008247	MXRA5	ENSG00000101825	ortholog_one2one	0.421641	3.59846	0.00101606	0.998655			detection of mechanical stimulus	2	PKD1L1,PKD2	20.0781	0.0064489		positive regulation of NF-kappaB transcription factor activity	5	CARD11,CTH,AGER,,ANKRD42	4.32176	0.00776441
ENSMMUG00000014213	CACNA1H	ENSG00000196557	ortholog_one2one	0.481082	3.59396	0.00102878	0.998655			establishment of epithelial cell polarity	2	CYTH3,FRMD4A	20.0781	0.0064489		cotranslational protein targeting to membrane	2	ARL6IP1,TRAM1	17.8516	0.00781706
ENSMMUG00000022158	DBP	ENSG00000063177	ortholog_one2many	0.222486	3.57426	0.00108637	0.998655			placenta blood vessel development	2	,PKD2	20.0781	0.0064489		keratan sulfate metabolic process	3	PRELP,CHST6,SLC35D2	8.03695	0.00787119
ENSMMUG00000001344	SPOCK1	ENSG00000152377	ortholog_one2one	0.151044	3.54383	0.00118147	0.998655			negative regulation of organ growth	2	FXN,ANKRD62	17.8516	0.00781706		pyrimidine nucleoside catabolic process	2	UPP1,NT5C1A	16.0692	0.00930327
ENSMMUG00000000346				-0.200908	-3.52623	0.00124012	0.998655			response to iron ion	2	MDM2,FXN	17.8516	0.00781706		viral protein processing	2	VPS28,	16.0692	0.00930327
ENSMMUG00000015275	SUMF2	ENSG00000129103	ortholog_one2one	-0.247049	-3.4806	0.00140547	0.998655			Golgi cisterna membrane	4	GOLGA1,GOLPH3L,FUT11,ST3GAL1	5.27083	0.00881515		virion assembly	2	VPS28,	16.0692	0.00930327
ENSMMUG00000018041		ENSG00000166145	ortholog_one2many	1.03302	3.45134	0.00152246	0.998655			cellular calcium ion homeostasis	4	STC1,HERPUD1,PKD2,	5.18634	0.00929224		negative regulation of intrinsic apoptotic signaling pathway in response to DNA damage	2	SFRP2,PGAP2	13.3911	0.0126173
ENSMMUG00000018728	PRTFDC1	ENSG00000099256	ortholog_one2one	-0.276087	-3.43926	0.00157343	0.998655			ATPase activity	6	TAP1,ATAD2,DNAH3,RNF213,,TNNT2	3.42078	0.0106176		glycosaminoglycan metabolic process	5	PRELP,CHST6,HPSE,SLC35D2,GUSB	3.75653	0.0132993
ENSMMUG00000000353				-0.735598	-3.43881	0.00157535	0.998655			negative regulation of multicellular organism growth	2	FXN,ANKRD62	14.6122	0.0109044		retinoid metabolic process	3	TTR,RDH5,LDLR	6.34534	0.0142856
ENSMMUG00000018660		ENSG00000187715	ortholog_one2many	0.504649	3.41026	0.00170262	0.998655			positive regulation of interleukin-10 production	2	SASH3,FCER1G	14.6122	0.0109044		negative regulation of gene expression	4	SFRP2,CDKN1A,MAX,ZC3H12A	4.52886	0.0143498
ENSMMUG00000006844	DCDC1	ENSG00000170959	ortholog_one2one	-0.739467	-3.34953	0.00200693	0.998655			negative regulation of cell-substrate adhesion	2	SPOCK1,	13.3911	0.0126173		cellular response to extracellular stimulus	2	SFRP2,CDKN1A	11.4756	0.0163666
ENSMMUG00000028994		ENSG00000147485	ortholog_one2many	0.595362	3.34482	0.00203262	0.998655			voltage-gated sodium channel activity	2	PKD2,ACCN1	13.3911	0.0126173		regulation of Wnt signaling pathway	2	SFRP2,DKK1	11.4756	0.0163666
ENSMMUG00000015468	CHFR	ENSG00000072609	ortholog_one2one	0.188609	3.31733	0.00218881	0.998655			regulation of protein catabolic process	2	CHEK2,MDM2	12.3623	0.0144391		embryonic limb morphogenesis	3	DKK1,PBX1,PRRX1	5.48106	0.0205667
ENSMMUG00000019416	RETSAT	ENSG00000042445	ortholog_one2many	-0.283999	-3.30941	0.00223592	0.998655			detection of mechanical stimulus involved in sensory perception of sound	2	TMC2,KIT	11.4756	0.0163666		all-trans-retinol 13,14-reductase activity	1	RETSAT	80.1448	0.0245382
ENSMMUG00000017390	RASL11B	ENSG00000128045	ortholog_one2one	0.309007	3.29193	0.00234329	0.998655			metalloendopeptidase inhibitor activity	2	SPOCK1,BST2	11.4756	0.0163666		betaine-aldehyde dehydrogenase activity	1		80.1448	0.0245382
ENSMMUG00000005455	RNF213	ENSG00000173821	ortholog_one2one	0.243721	3.28351	0.00239674	0.998655			T cell costimulation	3	MAP3K8,SRC,VAV1	5.88122	0.0172663		carnitine catabolic process	1	ACADL	80.1448	0.0245382
ENSMMUG00000003057	KIT	ENSG00000157404	ortholog_one2one	0.189669	3.28325	0.00239845	0.998655			negative regulation of anoikis	2	TLE1,SRC	10.7139	0.018397		cyclin-dependent protein kinase activating kinase activity	1	CDKN1A	80.1448	0.0245382
ENSMMUG00000017706	ITPKC	ENSG00000086544	ortholog_one2one	0.245891	3.27436	0.00245622	0.998655			ferrous iron transmembrane transporter activity	2	GTPBP6,RASL11B	10.0469	0.0205275		cystathionine gamma-lyase activity	1	CTH	80.1448	0.0245382
ENSMMUG00000021102	CCDC154	ENSG00000197599	ortholog_one2one	1.32142	3.26557	0.00251461	0.998655			ferrous iron transport	2	GTPBP6,RASL11B	10.0469	0.0205275		D-gluconate metabolic process	1	PGD	80.1448	0.0245382
ENSMMUG00000020429		ENSG00000151490	ortholog_one2many	0.239896	3.25571	0.00258175	0.998655			regulation of ARF protein signal transduction	2	CYTH2,CYTH3	10.0469	0.0205275		DNA 5'-adenosine monophosphate hydrolase activity	1	APTX	80.1448	0.0245382
ENSMMUG00000017365				0.473655	3.25309	0.00259986	0.998655			calcium channel activity	3	PKD1L1,PKD2,	5.35931	0.0217381		DNA translocase activity	1	RAD54B	80.1448	0.0245382
ENSMMUG00000019176		ENSG00000147121	ortholog_one2many	0.371775	3.25204	0.00260713	0.998655			calcium ion transmembrane transport	3	PKD1L1,PKD2,	5.35931	0.0217381		endosome localization	1	C11ORF59	80.1448	0.0245382
ENSMMUG00000004719	GARS	ENSG00000106105	ortholog_one2one	0.110593	3.23623	0.00271936	0.998655			response to interferon-gamma	2	KYNU,BST2	9.45455	0.0227552		glycerate kinase activity	1	GLYCTK	80.1448	0.0245382
ENSMMUG00000008091	RUNDC1	ENSG00000198863	ortholog_one2one	0.10771	3.21684	0.00286333	0.998655			defense response	3	TAP1,LILRA3,LILRA2	5.24219	0.0229451		hepoxilin-epoxide hydrolase activity	1	ALOX12	80.1448	0.0245382
ENSMMUG00000026102	SNORA5	ENSG00000201772	ortholog_one2one	-1.26023	-3.20529	0.00295246	0.998655			negative regulation of cysteine-type endopeptidase activity involved in apoptotic process	3	MDM2,HERPUD1,SRC	5.24219	0.0229451		hepoxilin metabolic process	1	ALOX12	80.1448	0.0245382
ENSMMUG00000023637		ENSG00000180198	ortholog_one2many	0.372299	3.20293	0.00297103	0.998655			serine-type endopeptidase inhibitor activity	3	,SPOCK1,SPINK9	5.13149	0.0241878		homocysteine desulfhydrase activity	1	CTH	80.1448	0.0245382
ENSMMUG00000029195				0.725249	3.20015	0.00299302	0.998655			acyloxyacyl hydrolase activity	1	AOAH	80.1448	0.0245382		kringle domain binding	1	CLEC3B	80.1448	0.0245382
ENSMMUG00000020806	ABCC9	ENSG00000069431	ortholog_one2one	-0.302483	-3.20008	0.00299358	0.998655			aldosterone biosynthetic process	1	CACNA1H	80.1448	0.0245382		L-aminoadipate-semialdehyde dehydrogenase activity	1		80.1448	0.0245382
ENSMMUG00000035929	U7	ENSG00000238500	ortholog_one2one	-0.5	-3.19773	0.00301228	0.998655			alpha-N-acetylglucosaminidase activity	1	NAGLU	80.1448	0.0245382		L-cysteine desulfhydrase activity	1	CTH	80.1448	0.0245382
ENSMMUG00000021236	GUSB	ENSG00000169919	ortholog_one2one	-0.394613	-3.19029	0.00307224	0.998655			anthranilate metabolic process	1	KYNU	80.1448	0.0245382		L-cystine L-cysteine-lyase (deaminating)	1	CTH	80.1448	0.0245382
ENSMMUG00000027416	U6	ENSG00000252294	ortholog_one2one	0.445105	3.1745	0.00320329	0.998655			aorta development	1	PKD2	80.1448	0.0245382		leukotriene A4 metabolic process	1	ALOX12	80.1448	0.0245382
ENSMMUG00000015250	CLEC4A	ENSG00000111729	ortholog_one2one	0.50319	3.17414	0.00320636	0.998655			carbon catabolite regulation of transcription	1	USF1	80.1448	0.0245382		linoleate 13S-lipoxygenase activity	1	ALOX12	80.1448	0.0245382
ENSMMUG00000013695	FUT11	ENSG00000196968	ortholog_one2one	0.157824	3.16348	0.00329786	0.998655			cellular response to progesterone stimulus	1	SRC	80.1448	0.0245382		lipoxin B4 biosynthetic process	1	ALOX12	80.1448	0.0245382
ENSMMUG00000008767		ENSG00000165060	ortholog_one2many	0.484369	3.16309	0.00330123	0.998655			cellular response to UV-C	1	MDM2	80.1448	0.0245382		metallodipeptidase activity	1	CPQ	80.1448	0.0245382
ENSMMUG00000021641	PRELP	ENSG00000188783	ortholog_one2one	-0.343727	-3.15985	0.00332963	0.998655			cellular response to vitamin B1	1	MDM2	80.1448	0.0245382		metalloenzyme activator activity	1	SFRP2	80.1448	0.0245382
ENSMMUG00000023029	PGD	ENSG00000142657	ortholog_one2one	-0.166533	-3.15984	0.00332968	0.998655			chromosome passenger complex localization to spindle midzone	1	KLHL21	80.1448	0.0245382		negative regulation of canonical Wnt signaling pathway involved in cardiac muscle cell fate commitment	1	DKK1	80.1448	0.0245382
ENSMMUG00000003773	CEP19	ENSG00000174007	ortholog_one2one	0.259517	3.15622	0.00336162	0.998655			cortisol biosynthetic process	1	CACNA1H	80.1448	0.0245382		negative regulation of cardiac muscle cell myoblast differentiation	1	PRICKLE1	80.1448	0.0245382
ENSMMUG00000003718	TLE1	ENSG00000196781	ortholog_one2one	0.176119	3.14691	0.00344511	0.998655			dendritic cell cytokine production	1	KIT	80.1448	0.0245382		negative regulation of dermatome development	1	SFRP2	80.1448	0.0245382
ENSMMUG00000020631	GOLGA1	ENSG00000136935	ortholog_one2one	0.130018	3.14457	0.00346642	0.998655			endocardial cushion to mesenchymal transition	1	HAS2	80.1448	0.0245382		negative regulation of macrophage activation	1	ZC3H12A	80.1448	0.0245382
ENSMMUG00000017164	FRMD4A	ENSG00000151474	ortholog_one2one	0.135694	3.13947	0.00351326	0.998655
ENSMMUG00000020467	ATAD2	ENSG00000156802	ortholog_one2one	0.181039	3.1273	0.00362749	0.998655
ENSMMUG00000013578	DENND3	ENSG00000105339	ortholog_one2one	-0.285806	-3.1262	0.00363799	0.998655
ENSMMUG00000001363	C2CD4A	ENSG00000198535	ortholog_one2one	1.11912	3.12336	0.00366524	0.998655
ENSMMUG00000022402	IKBIP	ENSG00000166130	ortholog_one2one	-0.277227	-3.11606	0.00373607	0.998655
ENSMMUG00000006106		ENSG00000188738	ortholog_one2many	0.707004	3.1159	0.00373765	0.998655
ENSMMUG00000003378	ACTR5	ENSG00000101442	ortholog_one2one	0.164999	3.11414	0.00375493	0.998655
ENSMMUG00000004930	MAP3K8	ENSG00000107968	ortholog_one2one	0.635981	3.10918	0.00380405	0.998655
ENSMMUG00000001003	WBSCR16	ENSG00000174374	ortholog_one2one	0.275828	3.08442	0.00405862	0.998655
ENSMMUG00000029782	SPINK9	ENSG00000204909	ortholog_one2one	0.45868	3.08273	0.00407666	0.998655
ENSMMUG00000012411	SDHC			-0.268655	-3.07169	0.00419577	0.998655
ENSMMUG00000012202	MANEA	ENSG00000172469	ortholog_one2one	-0.203691	-3.07148	0.00419799	0.998655
ENSMMUG00000021994	BIN3	ENSG00000147439	ortholog_one2one	-0.177786	-3.06924	0.00422257	0.998655
ENSMMUG00000016264	ALOX12	ENSG00000108839	ortholog_one2one	-0.333895	-3.06766	0.00424001	0.998655
ENSMMUG00000031922				0.357319	3.0656	0.00426289	0.998655
ENSMMUG00000027678	Y_RNA	ENSG00000199938	ortholog_one2one	0.399985	3.06401	0.00428053	0.998655
ENSMMUG00000023807				0.406858	3.05561	0.00437522	0.998655
ENSMMUG00000011630	ATF5	ENSG00000169136	ortholog_one2one	-0.251975	-3.05294	0.00440566	0.998655
ENSMMUG00000021152	FAM117B	ENSG00000138439	ortholog_one2one	0.175676	3.05014	0.00443785	0.998655
ENSMMUG00000019188	ADAD2	ENSG00000140955	ortholog_one2one	-2.25033	-3.04832	0.00445892	0.998655
ENSMMUG00000031135				-0.589989	-3.04638	0.00448147	0.998655
ENSMMUG00000003452	CHMP6	ENSG00000176108	ortholog_one2one	0.280143	3.0326	0.00464462	0.998655
ENSMMUG00000005466	SPOCD1	ENSG00000134668	ortholog_one2one	-0.428699	-3.0275	0.00470643	0.998655
ENSMMUG00000014877	HINFP	ENSG00000172273	ortholog_one2one	0.162609	3.02597	0.00472507	0.998655
ENSMMUG00000011686				0.868371	3.02588	0.00472618	0.998655
ENSMMUG00000016163	ANKRD34C	ENSG00000235711	ortholog_one2one	-0.222883	-3.02251	0.00476762	0.998655
ENSMMUG00000011748	RNF32	ENSG00000105982	ortholog_one2one	-0.3409	-3.01009	0.0049234	0.998655
ENSMMUG00000008647				0.195212	3.00357	0.00500702	0.998655
ENSMMUG00000002924	RHOU	ENSG00000116574	ortholog_one2one	0.174765	3.00181	0.00502985	0.998655
ENSMMUG00000001137	MTAP	ENSG00000099810	ortholog_one2many	-0.201652	-2.99768	0.00508367	0.998655
ENSMMUG00000002769	RNF167	ENSG00000108523	ortholog_one2one	-0.117442	-2.99356	0.00513795	0.998655
ENSMMUG00000003167	CYTH3	ENSG00000008256	ortholog_one2one	0.126122	2.98227	0.00528973	0.998655
ENSMMUG00000032109		ENSG00000151490	ortholog_one2many	0.18144	2.96182	0.00557519	0.998655
ENSMMUG00000019773	CKAP2L	ENSG00000169607	ortholog_one2one	-0.338889	-2.96181	0.00557534	0.998655
ENSMMUG00000019715	ARL10	ENSG00000175414	ortholog_one2one	0.257705	2.96003	0.00560087	0.998655
ENSMMUG00000004590	DDX31	ENSG00000125485	ortholog_one2one	0.234101	2.95359	0.00569417	0.998655
ENSMMUG00000003584	MESP2	ENSG00000188095	ortholog_one2one	1.16841	2.93281	0.00600519	0.998655
ENSMMUG00000030154		ENSG00000175334	ortholog_one2many	-0.463918	-2.92212	0.00617148	0.998655
ENSMMUG00000011408		ENSG00000101680	ortholog_one2many	-0.283696	-2.92155	0.00618033	0.998655
ENSMMUG00000020987				-0.209485	-2.91016	0.00636241	0.998655
ENSMMUG00000030216	CCL3	ENSG00000205021	ortholog_many2many	-0.975963	-2.90682	0.00641687	0.998655
ENSMMUG00000020547	PARP15	ENSG00000173200	ortholog_one2one	0.430871	2.90627	0.00642576	0.998655
ENSMMUG00000013228	RDH5	ENSG00000135437	ortholog_one2one	-0.45923	-2.89778	0.00656602	0.998655
ENSMMUG00000029261	TTLL5	ENSG00000119685	ortholog_one2one	-0.172889	-2.88781	0.00673449	0.998655
ENSMMUG00000011725	OR8D4	ENSG00000181518	ortholog_one2one	-0.441229	-2.88771	0.00673625	0.998655
ENSMMUG00000015813	OVCH1	ENSG00000187950	ortholog_one2one	0.319582	2.88717	0.00674547	0.998655
ENSMMUG00000023194	C7ORF46	ENSG00000188732	ortholog_one2one	-0.358284	-2.8781	0.00690246	0.998655
ENSMMUG00000029790	TAP1	ENSG00000168394	ortholog_one2one	0.375636	2.87665	0.00692787	0.998655
ENSMMUG00000003611	LDLR	ENSG00000130164	ortholog_one2one	-0.345309	-2.87578	0.00694306	0.998655
ENSMMUG00000016971	GLYCTK	ENSG00000168237	ortholog_one2one	-0.546981	-2.87424	0.0069703	0.998655
ENSMMUG00000025361	SNORD24			-0.372945	-2.87344	0.00698445	0.998655
ENSMMUG00000023311	ZNF669	ENSG00000188295	ortholog_one2one	-0.203219	-2.86964	0.00705193	0.998655
ENSMMUG00000016753	DNAH3	ENSG00000158486	ortholog_one2one	0.5801	2.86914	0.00706084	0.998655
ENSMMUG00000016120	GOLGA7	ENSG00000147533	ortholog_one2one	-0.130319	-2.86643	0.00710946	0.998655
ENSMMUG00000007037	UPP1	ENSG00000183696	ortholog_one2one	-0.509375	-2.8554	0.00731033	0.998655
ENSMMUG00000010120	INTS4	ENSG00000149262	ortholog_one2one	-0.157275	-2.85486	0.00732038	0.998655
ENSMMUG00000010169	mml-mir-7173	ENSG00000176225	ortholog_one2one	-0.179202	-2.85446	0.00732778	0.998655
ENSMMUG00000018405	STAG3	ENSG00000066923	ortholog_one2one	0.422508	2.84906	0.00742836	0.998655
ENSMMUG00000013342	HPSE	ENSG00000173083	ortholog_one2one	-0.707786	-2.84883	0.00743269	0.998655
ENSMMUG00000004785	CCDC149	ENSG00000181982	ortholog_one2one	-0.164018	-2.83196	0.00775526	0.998655
ENSMMUG00000024819	Y_RNA	ENSG00000201343	ortholog_one2one	0.618678	2.83139	0.00776653	0.998655
ENSMMUG00000005212	PJA1	ENSG00000181191	ortholog_one2one	0.107884	2.81921	0.00800776	0.998655
ENSMMUG00000018877	RGS19	ENSG00000171700	ortholog_one2one	0.205894	2.81651	0.00806224	0.998655
ENSMMUG00000031277				0.364971	2.81115	0.00817154	0.998655
ENSMMUG00000001516	TRAM1	ENSG00000067167	ortholog_one2one	-0.121091	-2.80996	0.00819592	0.998655
ENSMMUG00000012579	LSAMP	ENSG00000185565	ortholog_one2one	0.124457	2.80921	0.00821119	0.998655
ENSMMUG00000007992	SLC35D2	ENSG00000130958	ortholog_one2one	-0.321825	-2.80187	0.00836363	0.998655
ENSMMUG00000001582	LAPTM4A	ENSG00000068697	ortholog_one2one	-0.167916	-2.80035	0.00839551	0.998655
ENSMMUG00000016575	SP140L	ENSG00000185404	ortholog_one2one	0.417202	2.79053	0.00860434	0.998655
ENSMMUG00000022275	AOAH	ENSG00000136250	ortholog_one2one	0.303598	2.7858	0.00870649	0.998655
ENSMMUG00000000314	RAPH1	ENSG00000173166	ortholog_one2one	0.106551	2.78439	0.00873722	0.998655
ENSMMUG00000002003	USF1	ENSG00000158773	ortholog_one2one	0.138089	2.78297	0.00876826	0.998655
ENSMMUG00000007189	VSIG1	ENSG00000101842	ortholog_one2one	1.00194	2.78097	0.00881223	0.998655
ENSMMUG00000012677	KDM4B	ENSG00000127663	ortholog_one2one	0.200879	2.77942	0.00884638	0.998655
ENSMMUG00000003979	WDPCP	ENSG00000143951	ortholog_one2one	-0.138456	-2.77158	0.00902085	0.998655
ENSMMUG00000017701	MYRIP	ENSG00000170011	ortholog_one2one	0.124163	2.76978	0.00906148	0.998655
ENSMMUG00000005669	OPN3	ENSG00000054277	ortholog_one2one	-0.192286	-2.76839	0.00909273	0.998655
ENSMMUG00000006108		ENSG00000188738	ortholog_one2many	0.709966	2.76642	0.00913754	0.998655
ENSMMUG00000021774	DYDC2	ENSG00000133665	ortholog_one2one	0.355328	2.76239	0.00922964	0.998655
ENSMMUG00000023726	ANKRD62	ENSG00000181626	ortholog_one2one	2.60422	2.76216	0.00923479	0.998655
ENSMMUG00000006717	FAM71E1	ENSG00000142530	ortholog_one2one	0.26498	2.75705	0.00935288	0.998655
ENSMMUG00000001537	APOL2	ENSG00000128335	ortholog_one2one	0.270454	2.75536	0.00939232	0.998655
ENSMMUG00000010296	ERG	ENSG00000157554	ortholog_one2one	-0.3504	-2.75532	0.00939316	0.998655
ENSMMUG00000028754	SRRM5	ENSG00000226763	ortholog_one2one	-0.476411	-2.75209	0.00946901	0.998655
ENSMMUG00000021330	KYNU	ENSG00000115919	ortholog_one2one	0.362101	2.74486	0.00964038	0.998655
ENSMMUG00000023192	CHKA	ENSG00000110721	ortholog_one2one	0.132694	2.73809	0.00980341	0.998655
ENSMMUG00000030134				-1.02541	-2.73694	0.00983137	0.998655
ENSMMUG00000011413	ACCN1	ENSG00000108684	ortholog_one2one	0.168864	2.73294	0.00992928	0.998655
ENSMMUG00000015433	TMEM171	ENSG00000157111	ortholog_one2one	0.279794	2.73171	0.00995948	0.998655
ENSMMUG00000006061	SCUBE1	ENSG00000159307	ortholog_one2one	0.36953	2.72993	0.0100035	0.998655
ENSMMUG00000014272	KCNK6	ENSG00000099337	ortholog_one2one	0.555891	2.72817	0.0100471	0.998655
ENSMMUG00000009541	ZNF501	ENSG00000186446	ortholog_one2one	0.178357	2.72545	0.0101147	0.998655
ENSMMUG00000034834	Y_RNA	ENSG00000206847	ortholog_one2one	0.47158	2.72337	0.0101669	0.998655
ENSMMUG00000005220	SYNM	ENSG00000182253	ortholog_one2one	-0.16135	-2.72333	0.0101681	0.998655
ENSMMUG00000017086	SAMD5	ENSG00000203727	ortholog_one2one	0.31013	2.71805	0.0103014	0.998655
ENSMMUG00000001774	RTDR1	ENSG00000100218	ortholog_one2one	0.449137	2.71652	0.0103405	0.998655
ENSMMUG00000003015	C9H10ORF57	ENSG00000133678	ortholog_one2one	-0.180651	-2.71425	0.0103986	0.998655
ENSMMUG00000006350	NT5DC3	ENSG00000111696	ortholog_one2one	0.203626	2.71111	0.0104793	0.998655
ENSMMUG00000013876	IGSF6	ENSG00000140749	ortholog_one2one	0.300495	2.71075	0.0104885	0.998655
ENSMMUG00000009286	DUSP13	ENSG00000079393	ortholog_one2one	0.567103	2.70706	0.0105843	0.998655
ENSMMUG00000003685	ST8SIA1	ENSG00000111728	ortholog_one2one	-0.160624	-2.70413	0.0106611	0.998655
ENSMMUG00000017272				0.495599	2.7006	0.010754	0.998655
ENSMMUG00000021121	CTAGE5			-0.112846	-2.70024	0.0107636	0.998655
ENSMMUG00000004538	TRIM71	ENSG00000206557	ortholog_one2one	0.433719	2.69717	0.0108452	0.998655
ENSMMUG00000022947		ENSG00000074800	ortholog_one2many	0.136987	2.69618	0.0108717	0.998655
ENSMMUG00000006640	CLK1	ENSG00000013441	ortholog_one2one	0.189474	2.69536	0.0108938	0.998655
ENSMMUG00000019108	PBX1	ENSG00000185630	ortholog_one2one	-0.0938842	-2.69173	0.0109912	0.998655
ENSMMUG00000030962				-0.787123	-2.69114	0.0110072	0.998655
ENSMMUG00000023658				-0.471056	-2.68925	0.0110585	0.998655
ENSMMUG00000004240	SASS6	ENSG00000156876	ortholog_one2one	-0.363595	-2.6872	0.0111142	0.998655
ENSMMUG00000010044		ENSG00000158526	ortholog_one2many	-0.352108	-2.68689	0.0111226	0.998655
ENSMMUG00000000504	IKZF1	ENSG00000185811	ortholog_one2one	0.33186	2.68672	0.0111275	0.998655
ENSMMUG00000010351	KANK4	ENSG00000132854	ortholog_one2one	-0.262846	-2.6833	0.0112212	0.998655
ENSMMUG00000011306				-0.567074	-2.6831	0.0112268	0.998655
ENSMMUG00000008541	BCCIP	ENSG00000107949	ortholog_one2one	-0.123891	-2.6659	0.0117099	0.998655
ENSMMUG00000019326	CTH	ENSG00000116761	ortholog_one2one	-0.290933	-2.66546	0.0117223	0.998655
ENSMMUG00000016673	TTR	ENSG00000118271	ortholog_one2one	-1.13207	-2.66443	0.0117519	0.998655
ENSMMUG00000004469	ZNF576	ENSG00000124444	ortholog_one2one	-0.134987	-2.66225	0.0118148	0.998655
ENSMMUG00000002257	POLR3E	ENSG00000058600	ortholog_one2one	0.110047	2.6603	0.0118712	0.998655
ENSMMUG00000021650	CARD11	ENSG00000198286	ortholog_one2one	-0.52455	-2.65393	0.0120574	0.998655
ENSMMUG00000011043	ERAP2	ENSG00000164308	ortholog_one2one	0.398751	2.65318	0.0120793	0.998655
ENSMMUG00000000069	FAM210B	ENSG00000124098	ortholog_one2one	0.210948	2.6497	0.0121824	0.998655
ENSMMUG00000036511	7SK	ENSG00000253001	ortholog_one2one	0.440233	2.64859	0.0122154	0.998655
ENSMMUG00000012323	CDKN3	ENSG00000100526	ortholog_one2one	-0.331772	-2.64569	0.012302	0.998655
ENSMMUG00000005362	ADAT2	ENSG00000189007	ortholog_one2one	0.181551	2.64445	0.0123394	0.998655
ENSMMUG00000020131	SRC	ENSG00000197122	ortholog_one2one	0.136573	2.64351	0.0123676	0.998655
ENSMMUG00000013507	TNNT2	ENSG00000118194	ortholog_one2one	0.461145	2.64216	0.0124083	0.998655
ENSMMUG00000013452	CNPY4	ENSG00000166997	ortholog_one2one	-0.17791	-2.6385	0.0125193	0.998655
ENSMMUG00000016347	TFEC	ENSG00000105967	ortholog_one2one	0.450202	2.63803	0.0125338	0.998655
ENSMMUG00000021560	C10H22ORF23	ENSG00000128346	ortholog_one2one	-0.305543	-2.63465	0.0126373	0.998655
ENSMMUG00000002672	TMEM38B	ENSG00000095209	ortholog_one2one	-0.185194	-2.63331	0.0126784	0.998655
ENSMMUG00000000073	CASS4	ENSG00000087589	ortholog_one2one	-0.358853	-2.63084	0.0127549	0.998655
ENSMMUG00000021282	C11ORF59	ENSG00000149357	ortholog_one2one	-0.081241	-2.62731	0.0128647	0.998655
ENSMMUG00000031272	EIF6	ENSG00000242372	ortholog_one2one	-0.18248	-2.62722	0.0128674	0.998655
ENSMMUG00000023316		ENSG00000150991	ortholog_many2many	-0.137225	-2.62481	0.0129431	0.998655
ENSMMUG00000015445	KLK8	ENSG00000129455	ortholog_one2one	-0.334513	-2.62055	0.0130775	0.998655
ENSMMUG00000006636		ENSG00000166136	ortholog_one2many	-0.210578	-2.61611	0.013219	0.998655
ENSMMUG00000023612	GRID1	ENSG00000182771	ortholog_one2one	0.122213	2.61457	0.0132684	0.998655
ENSMMUG00000028691				-0.947258	-2.61348	0.0133036	0.998655
ENSMMUG00000009517	SDR39U1	ENSG00000100445	ortholog_one2one	-0.119137	-2.61195	0.0133531	0.998655
ENSMMUG00000013070	SYNGR4	ENSG00000105467	ortholog_one2one	0.427094	2.61085	0.0133884	0.998655
ENSMMUG00000024302	SNORD113	ENSG00000199390	ortholog_one2one	0.249165	2.61006	0.0134142	0.998655
ENSMMUG00000036617	7SK	ENSG00000252355	ortholog_one2one	0.436646	2.60981	0.0134222	0.998655
ENSMMUG00000016620	LLPH	ENSG00000139233	ortholog_one2one	-0.15434	-2.60849	0.0134652	0.998655
ENSMMUG00000013325	LRRK1	ENSG00000154237	ortholog_one2one	0.282725	2.60499	0.0135798	0.998655
ENSMMUG00000001692				0.381345	2.59746	0.0138293	0.998655
ENSMMUG00000020667	VPS28	ENSG00000160948	ortholog_one2one	-0.215482	-2.59696	0.013846	0.998655
ENSMMUG00000013289	LILRA2	ENSG00000239998	ortholog_one2one	0.842062	2.59679	0.0138516	0.998655
ENSMMUG00000008515	SNX7	ENSG00000162627	ortholog_one2one	0.27926	2.59518	0.0139054	0.998655
ENSMMUG00000003717	PRSS23	ENSG00000150687	ortholog_one2one	0.273666	2.59235	0.0140007	0.998655
ENSMMUG00000031548				-0.728789	-2.58924	0.0141062	0.998655
ENSMMUG00000005877	COG2	ENSG00000135775	ortholog_one2one	-0.113303	-2.58783	0.0141543	0.998655
ENSMMUG00000011204	CISD2	ENSG00000145354	ortholog_one2one	-0.197358	-2.58782	0.0141546	0.998655
ENSMMUG00000021637	LRRC33	ENSG00000174004	ortholog_one2one	0.227422	2.58686	0.0141873	0.998655
ENSMMUG00000016803	SCRN1	ENSG00000136193	ortholog_one2one	-0.0725572	-2.58285	0.014325	0.998655
ENSMMUG00000006973	WDR60	ENSG00000126870	ortholog_one2one	-0.203517	-2.57755	0.014509	0.998655
ENSMMUG00000010808	C1orf43	ENSG00000143612	ortholog_one2one	-0.107392	-2.57477	0.0146066	0.998655
ENSMMUG00000029945				-0.876636	-2.56919	0.0148038	0.998655
ENSMMUG00000010679	MRPL43	ENSG00000055950	ortholog_one2one	0.0962058	2.56753	0.0148628	0.998655
ENSMMUG00000007469	PRRX1	ENSG00000116132	ortholog_one2one	-0.433665	-2.56752	0.0148632	0.998655
ENSMMUG00000004512	FCER1G	ENSG00000158869	ortholog_one2one	0.415698	2.56662	0.0148953	0.998655
ENSMMUG00000007032	PKD1L1	ENSG00000158683	ortholog_one2one	0.862407	2.56602	0.0149167	0.998655
ENSMMUG00000008108	ZNF449	ENSG00000173275	ortholog_one2one	0.180519	2.5638	0.0149965	0.998655
ENSMMUG00000001695	GJD4	ENSG00000177291	ortholog_one2one	-0.390363	-2.56298	0.0150261	0.998655
ENSMMUG00000031106	UFD1L	ENSG00000070010	ortholog_one2one	-0.133682	-2.56125	0.0150885	0.998655
ENSMMUG00000036042		ENSG00000238504	ortholog_one2one	0.450237	2.56072	0.015108	0.998655
ENSMMUG00000017438	DCBLD2	ENSG00000057019	ortholog_one2one	-0.191263	-2.56024	0.0151251	0.998655
ENSMMUG00000032105				-0.537487	-2.56004	0.0151325	0.998655
ENSMMUG00000009376	NAGLU	ENSG00000108784	ortholog_one2one	0.286352	2.55815	0.0152012	0.998655
ENSMMUG00000000859	SPRYD4	ENSG00000176422	ortholog_one2one	-0.194069	-2.55416	0.0153474	0.998655
ENSMMUG00000021576	ROBO3	ENSG00000154134	ortholog_one2one	-0.336205	-2.55164	0.01544	0.998655
ENSMMUG00000000256	GCGR	ENSG00000215644	ortholog_one2one	1.34642	2.55002	0.0155	0.998655
ENSMMUG00000001583	FSCN2	ENSG00000186765	ortholog_one2one	-0.6788	-2.54879	0.0155459	0.998655
ENSMMUG00000012229	MYO3A	ENSG00000095777	ortholog_one2one	0.362485	2.54621	0.0156423	0.998655
ENSMMUG00000009290	ZNF416	ENSG00000083817	ortholog_one2one	-0.159438	-2.54605	0.015648	0.998655
ENSMMUG00000014024		ENSG00000197410	ortholog_one2many	-0.367624	-2.54596	0.0156516	0.998655
ENSMMUG00000022570	NFYB	ENSG00000120837	ortholog_one2one	-0.180101	-2.54469	0.0156992	0.998655
ENSMMUG00000018265	PRR5L	ENSG00000135362	ortholog_one2one	-0.379304	-2.54315	0.0157568	0.998655
ENSMMUG00000037192	SNORD2	ENSG00000238942	ortholog_one2one	0.391605	2.54116	0.0158321	0.998655
ENSMMUG00000001563	CHST6	ENSG00000183196	ortholog_one2one	-0.407024	-2.54089	0.0158421	0.998655
ENSMMUG00000013891	GTPBP6	ENSG00000178605	ortholog_one2one	0.180966	2.54088	0.0158425	0.998655
ENSMMUG00000005829	BST2	ENSG00000130303	ortholog_one2one	0.475373	2.53875	0.0159236	0.998655
ENSMMUG00000003711	TCP11L2	ENSG00000166046	ortholog_one2one	0.16134	2.53685	0.0159958	0.998655
ENSMMUG00000020029	ZDHHC16	ENSG00000171307	ortholog_one2one	-0.126137	-2.53531	0.0160548	0.998655
ENSMMUG00000032018				0.499336	2.5319	0.016186	0.998655
ENSMMUG00000014529	TMEM26	ENSG00000196932	ortholog_one2one	-0.286652	-2.52976	0.0162688	0.998655
ENSMMUG00000013333	DIRAS3	ENSG00000162595	ortholog_one2one	-0.297236	-2.5288	0.0163061	0.998655
ENSMMUG00000022576		ENSG00000196218	ortholog_one2many	0.448072	2.52866	0.0163116	0.998655
ENSMMUG00000011785	SEMA3C	ENSG00000075223	ortholog_one2one	-0.221707	-2.52783	0.0163437	0.998655
ENSMMUG00000016305				-0.305665	-2.51883	0.016698	0.998655
ENSMMUG00000016841	SNAPC5	ENSG00000174446	ortholog_one2one	0.131441	2.51272	0.0169424	0.998655
ENSMMUG00000015654	C9orf156	ENSG00000136932	ortholog_one2one	-0.213884	-2.51232	0.0169582	0.998655
ENSMMUG00000022696	SRI	ENSG00000075142	ortholog_one2one	-0.190119	-2.5106	0.0170276	0.998655
ENSMMUG00000000237	TBC1D1	ENSG00000065882	ortholog_one2one	0.139302	2.50892	0.0170957	0.998655
ENSMMUG00000009016	UQCR	ENSG00000127540	ortholog_one2many	-0.204469	-2.50839	0.0171173	0.998655
ENSMMUG00000010909				0.0981146	2.503	0.0173376	0.998655
ENSMMUG00000005457				0.32075	2.50285	0.017344	0.998655
ENSMMUG00000001672	RGS13	ENSG00000127074	ortholog_one2one	-0.607181	-2.50244	0.0173606	0.998655
ENSMMUG00000011845	HK2	ENSG00000159399	ortholog_one2one	0.245676	2.50115	0.0174141	0.998655
ENSMMUG00000026582	SNORD116	ENSG00000207197	ortholog_one2one	-0.507442	-2.49686	0.0175918	0.998655
ENSMMUG00000022319	STX3	ENSG00000166900	ortholog_one2one	0.171685	2.49558	0.0176452	0.998655
ENSMMUG00000019064	DMKN	ENSG00000161249	ortholog_one2one	-1.00587	-2.4949	0.0176738	0.998655
ENSMMUG00000013764	IGFBP3	ENSG00000146674	ortholog_one2one	0.29939	2.49313	0.017748	0.998655
ENSMMUG00000016735	POLR3C	ENSG00000186141	ortholog_one2one	-0.203754	-2.48587	0.0180555	0.998655
ENSMMUG00000005793	ANKFN1	ENSG00000153930	ortholog_one2one	-0.366912	-2.48352	0.0181558	0.998655
ENSMMUG00000015961	TRIM27	ENSG00000204713	ortholog_one2one	0.0948955	2.48224	0.0182109	0.998655
ENSMMUG00000020486	CHEK2	ENSG00000183765	ortholog_one2one	0.420395	2.48008	0.0183038	0.998655
ENSMMUG00000029736				-0.230611	-2.47865	0.0183658	0.998655
ENSMMUG00000008851				-0.502482	-2.47802	0.0183933	0.998655
ENSMMUG00000007290				-1.72733	-2.47786	0.0183999	0.998655
ENSMMUG00000005152				-0.209784	-2.47779	0.0184032	0.998655
ENSMMUG00000002887		ENSG00000171129	ortholog_one2many	-0.289219	-2.47692	0.0184408	0.998655
ENSMMUG00000016446		ENSG00000129084	ortholog_one2many	0.16869	2.4763	0.0184679	0.998655
ENSMMUG00000003075	CCDC9	ENSG00000105321	ortholog_one2one	-0.227283	-2.47022	0.0187347	0.998655
ENSMMUG00000020772	CSRP1	ENSG00000159176	ortholog_one2one	-0.161622	-2.467	0.0188771	0.998655
ENSMMUG00000002014	HAS2	ENSG00000170961	ortholog_one2one	0.47708	2.46448	0.0189894	0.998655
ENSMMUG00000001500	KRT10	ENSG00000186395	ortholog_one2one	-0.314928	-2.46384	0.0190183	0.998655
ENSMMUG00000015501	SFRP5	ENSG00000120057	ortholog_one2one	0.594958	2.46236	0.0190845	0.998655
ENSMMUG00000012531	ST3GAL1	ENSG00000008513	ortholog_one2one	0.178725	2.46232	0.0190861	0.998655
ENSMMUG00000017608		ENSG00000131152	ortholog_one2one	0.394427	2.46063	0.0191623	0.998655
ENSMMUG00000019684	NQO1	ENSG00000181019	ortholog_one2one	0.490749	2.45824	0.0192701	0.998655
ENSMMUG00000013156	PPTC7	ENSG00000196850	ortholog_one2one	0.123607	2.45807	0.0192782	0.998655
ENSMMUG00000006988				0.441142	2.45643	0.0193522	0.998655
ENSMMUG00000007724	APTX	ENSG00000137074	ortholog_one2one	-0.0854091	-2.45435	0.0194471	0.998655
ENSMMUG00000021880	LILRA3	ENSG00000204577	ortholog_one2many	0.850087	2.45366	0.0194786	0.998655
ENSMMUG00000001680	TANK	ENSG00000136560	ortholog_one2one	-0.133327	-2.45147	0.0195791	0.998655
ENSMMUG00000006011				-0.14355	-2.4502	0.0196374	0.998655
ENSMMUG00000003955	PGAP2	ENSG00000148985	ortholog_one2one	-0.197125	-2.44947	0.0196712	0.998655
ENSMMUG00000010668	GOLPH3L	ENSG00000143457	ortholog_one2one	0.133052	2.44879	0.0197025	0.998655
ENSMMUG00000000641	WDR78	ENSG00000152763	ortholog_one2one	-0.192927	-2.44776	0.0197505	0.998655
ENSMMUG00000033840	mml-mir-573	ENSG00000207697	ortholog_one2one	0.356491	2.44707	0.0197822	0.998655
ENSMMUG00000011968	DHRS7C	ENSG00000184544	ortholog_one2one	0.552062	2.44555	0.0198528	0.998655
ENSMMUG00000001278	VIT	ENSG00000205221	ortholog_one2one	-0.57296	-2.44483	0.0198864	0.998655
ENSMMUG00000009128	DLG5	ENSG00000151208	ortholog_one2one	0.118295	2.44264	0.0199887	0.998655
ENSMMUG00000008476	SIAE	ENSG00000110013	ortholog_one2one	-0.111066	-2.44264	0.019989	0.998655
ENSMMUG00000003210	CDKN1A	ENSG00000124762	ortholog_one2one	-0.225621	-2.44221	0.0200089	0.998655
ENSMMUG00000022341	RPL7A			0.155251	2.44049	0.0200895	0.998655
ENSMMUG00000001514	PLEKHG4	ENSG00000196155	ortholog_one2one	0.416229	2.43815	0.0202	0.998655
ENSMMUG00000010425	LCOR	ENSG00000196233	ortholog_one2one	0.114949	2.43726	0.0202423	0.998655
ENSMMUG00000002323	CPPED1	ENSG00000103381	ortholog_one2one	-0.192934	-2.43645	0.0202808	0.998655
ENSMMUG00000021597	MRPS2	ENSG00000122140	ortholog_one2one	0.131232	2.4315	0.0205167	0.998655
ENSMMUG00000008864	PNLIPRP3	ENSG00000203837	ortholog_one2one	-0.809466	-2.43142	0.0205204	0.998655
ENSMMUG00000019979		ENSG00000142655	ortholog_one2many	-0.161924	-2.42978	0.0205994	0.998655
ENSMMUG00000034918		ENSG00000211483	ortholog_many2many	0.404159	2.42624	0.0207703	0.998655
ENSMMUG00000030131	LSM5	ENSG00000106355	ortholog_one2one	0.476501	2.42432	0.0208638	0.998655
ENSMMUG00000008519		ENSG00000155761	ortholog_one2many	-0.904828	-2.4229	0.020933	0.998655
ENSMMUG00000020880	C16orf93	ENSG00000196118	ortholog_one2one	-0.246119	-2.41824	0.0211615	0.998655
ENSMMUG00000018226	KIF27	ENSG00000165115	ortholog_one2one	-0.27547	-2.41649	0.0212481	0.998655
ENSMMUG00000003932	GYG2	ENSG00000056998	ortholog_one2one	0.371751	2.41646	0.0212496	0.998655
ENSMMUG00000003155	RHOV	ENSG00000104140	ortholog_one2one	0.257852	2.41594	0.0212752	0.998655
ENSMMUG00000013889	TMC2	ENSG00000149488	ortholog_one2one	1.02345	2.41589	0.021278	0.998655
ENSMMUG00000019129	CLEC3B	ENSG00000163815	ortholog_one2one	-0.258484	-2.41523	0.0213106	0.998655
ENSMMUG00000003966	FBXO4	ENSG00000151876	ortholog_one2one	0.319547	2.41453	0.0213456	0.998655
ENSMMUG00000019189	HERPUD1	ENSG00000051108	ortholog_one2one	0.128989	2.40976	0.0215835	0.998655
ENSMMUG00000020712	ZBTB46	ENSG00000130584	ortholog_one2one	0.167649	2.40931	0.0216061	0.998655
ENSMMUG00000015881				-0.302677	-2.40814	0.0216655	0.998655
ENSMMUG00000025523	U12	ENSG00000270022	ortholog_one2one	-0.668746	-2.40634	0.0217561	0.998655
ENSMMUG00000010847	DKK1	ENSG00000107984	ortholog_one2one	-0.428198	-2.40563	0.021792	0.998655
ENSMMUG00000020695	SASH3	ENSG00000122122	ortholog_one2one	0.313713	2.4051	0.0218187	0.998655
ENSMMUG00000019540	FAM165B	ENSG00000205670	ortholog_one2one	-0.127595	-2.40348	0.0219011	0.998655
ENSMMUG00000031512		ENSG00000089053	ortholog_one2many	0.130204	2.40118	0.0220186	0.998655
ENSMMUG00000011121				-0.561615	-2.39879	0.0221411	0.998655
ENSMMUG00000005686	HOOK2	ENSG00000095066	ortholog_one2one	0.24625	2.39772	0.022196	0.998655
ENSMMUG00000005955	GCSAML	ENSG00000169224	ortholog_one2one	-0.641656	-2.39674	0.0222467	0.998655
ENSMMUG00000021645	CHST10	ENSG00000115526	ortholog_one2one	0.13456	2.39641	0.0222637	0.998655
ENSMMUG00000020065	HEATR3	ENSG00000155393	ortholog_one2one	0.10891	2.39531	0.0223207	0.998655
ENSMMUG00000000662	GBP1	ENSG00000117228	ortholog_one2one	0.399013	2.39437	0.0223694	0.998655
ENSMMUG00000020399	ADORA2B	ENSG00000170425	ortholog_one2one	0.308135	2.39218	0.0224832	0.998655
ENSMMUG00000003669	MSRB3	ENSG00000174099	ortholog_one2one	-0.197876	-2.39114	0.0225377	0.998655
ENSMMUG00000027112	mml-mir-128b	ENSG00000207625	ortholog_one2one	0.50026	2.3905	0.0225711	0.998655
ENSMMUG00000019314	VAV1	ENSG00000141968	ortholog_one2one	0.428481	2.38766	0.02272	0.998655
ENSMMUG00000019097	KLF12	ENSG00000118922	ortholog_one2one	-0.125549	-2.38594	0.0228106	0.998655
ENSMMUG00000014379				-0.346469	-2.38577	0.0228198	0.998655
ENSMMUG00000014920	ACN9	ENSG00000196636	ortholog_one2one	-0.177984	-2.38551	0.0228334	0.998655
ENSMMUG00000032805	SNORD115	ENSG00000212380	ortholog_one2one	0.233423	2.38458	0.0228827	0.998655
ENSMMUG00000002121	C14ORF37	ENSG00000139971	ortholog_one2one	0.140256	2.38286	0.0229739	0.998655
ENSMMUG00000014193	MDM2	ENSG00000135679	ortholog_one2one	0.110321	2.38097	0.0230743	0.998655
ENSMMUG00000017406				-0.463252	-2.37913	0.0231728	0.998655
ENSMMUG00000000494				0.159121	2.37384	0.0234576	0.998655
ENSMMUG00000016822	EFCAB1	ENSG00000034239	ortholog_one2one	0.584998	2.37291	0.0235084	0.998655
ENSMMUG00000023208	TERF1	ENSG00000147601	ortholog_one2one	0.0792523	2.37227	0.0235431	0.998655
ENSMMUG00000006431	CAPN12	ENSG00000182472	ortholog_one2one	0.510315	2.37171	0.0235733	0.998655
ENSMMUG00000008795	PKD2	ENSG00000118762	ortholog_one2one	0.104517	2.36999	0.0236673	0.998655
ENSMMUG00000004950	CBX5			-0.0710199	-2.3692	0.0237106	0.998655
ENSMMUG00000021992		ENSG00000175354	ortholog_one2many	0.0988946	2.36704	0.0238286	0.998655
ENSMMUG00000002807	NTHL1	ENSG00000065057	ortholog_one2one	0.195007	2.36436	0.0239764	0.998655
ENSMMUG00000001793	CYTH2	ENSG00000105443	ortholog_one2one	0.158849	2.36424	0.0239829	0.998655
ENSMMUG00000012947				0.177286	2.36318	0.0240417	0.998655
ENSMMUG00000003693	DIS3L	ENSG00000166938	ortholog_one2one	0.18021	2.36261	0.0240732	0.998655
ENSMMUG00000020515	GPR64	ENSG00000173698	ortholog_one2one	0.409071	2.36075	0.0241763	0.998655
ENSMMUG00000016119		ENSG00000176771	ortholog_one2many	0.272912	2.36027	0.0242034	0.998655
ENSMMUG00000014583				0.483138	2.35977	0.0242313	0.998655
ENSMMUG00000023253		ENSG00000173876	ortholog_many2many	1.45155	2.35903	0.0242726	0.998655
ENSMMUG00000018980	TM4SF4	ENSG00000169903	ortholog_one2one	1.09498	2.35419	0.0245444	0.998655
ENSMMUG00000004470	CD9	ENSG00000010278	ortholog_one2one	-0.271742	-2.35406	0.0245515	0.998655
ENSMMUG00000000560		ENSG00000128185	ortholog_one2many	0.164502	2.35315	0.0246029	0.998655
ENSMMUG00000018491	ARL6IP1	ENSG00000170540	ortholog_one2one	-0.118123	-2.35278	0.0246242	0.998655
ENSMMUG00000031425		ENSG00000241468	ortholog_one2many	0.126758	2.35251	0.0246393	0.998655
ENSMMUG00000002489		ENSG00000164904	ortholog_one2many	-0.227712	-2.35232	0.02465	0.998655
ENSMMUG00000000717	CD3EAP	ENSG00000117877	ortholog_one2one	0.139411	2.35194	0.0246716	0.998655
ENSMMUG00000003066		ENSG00000163040	ortholog_one2many	0.431608	2.35128	0.0247093	0.998655
ENSMMUG00000011420	SYN1	ENSG00000008056	ortholog_one2one	0.17579	2.3481	0.0248904	0.998655
ENSMMUG00000005031	ANKRD42	ENSG00000137494	ortholog_one2one	-0.13608	-2.3451	0.0250619	0.998655
ENSMMUG00000013892	CCDC77	ENSG00000120647	ortholog_one2one	0.303223	2.34389	0.025132	0.998655
ENSMMUG00000013015	VOPP1	ENSG00000154978	ortholog_one2one	0.158778	2.3419	0.0252466	0.998655
ENSMMUG00000020008		ENSG00000164104	ortholog_one2many	-0.242487	-2.33937	0.0253939	0.998655
ENSMMUG00000031184				1.12057	2.3382	0.0254619	0.998655
ENSMMUG00000004341	MAX	ENSG00000125952	ortholog_one2one	-0.0865601	-2.33755	0.0254996	0.998655
ENSMMUG00000001884	DAZAP2	ENSG00000183283	ortholog_one2one	-0.0862108	-2.33642	0.0255661	0.998655
ENSMMUG00000023291	COPE	ENSG00000105669	ortholog_one2one	0.130296	2.33367	0.0257272	0.998655
ENSMMUG00000015001				0.239825	2.33161	0.025849	0.998655
ENSMMUG00000001356				-0.469572	-2.3311	0.0258794	0.998655
ENSMMUG00000001743	CEP44	ENSG00000164118	ortholog_one2one	-0.149623	-2.32987	0.0259518	0.998655
ENSMMUG00000005055	WASF3	ENSG00000132970	ortholog_one2one	-0.0773802	-2.32932	0.0259847	0.998655
ENSMMUG00000007298	CBFA2T3	ENSG00000129993	ortholog_one2one	0.339694	2.32882	0.0260141	0.998655
ENSMMUG00000031447				-0.59895	-2.3283	0.0260456	0.998655
ENSMMUG00000023163				0.242631	2.32774	0.0260789	0.998655
ENSMMUG00000018574	CYSTM1	ENSG00000120306	ortholog_one2one	-0.180352	-2.3228	0.0263747	0.998655
ENSMMUG00000022517	TDRD1	ENSG00000095627	ortholog_one2one	-0.586741	-2.31623	0.0267731	0.998655
ENSMMUG00000015314	TSPAN15	ENSG00000099282	ortholog_one2one	-0.169773	-2.3155	0.0268177	0.998655
ENSMMUG00000010517	ACADL	ENSG00000115361	ortholog_one2one	-0.290474	-2.31491	0.0268535	0.998655
ENSMMUG00000008306	PRKX	ENSG00000183943	ortholog_one2many	0.406174	2.314	0.0269097	0.998655
ENSMMUG00000008505	OAS2	ENSG00000111335	ortholog_one2one	0.501112	2.31331	0.0269516	0.998655
ENSMMUG00000012939	FERMT3	ENSG00000149781	ortholog_one2one	0.330516	2.31261	0.0269952	0.998655
ENSMMUG00000023604	ARMCX1	ENSG00000126947	ortholog_one2one	0.0793529	2.31239	0.0270084	0.998655
ENSMMUG00000000340	SMAD5	ENSG00000113658	ortholog_one2one	-0.102053	-2.31173	0.0270494	0.998655
ENSMMUG00000017460	PPP3R1	ENSG00000273398	ortholog_one2one	0.0972725	2.31111	0.0270872	0.998655
ENSMMUG00000028944				-0.300242	-2.31071	0.0271118	0.998655
ENSMMUG00000001925				-0.164755	-2.31022	0.0271423	0.998655
ENSMMUG00000016762	DDX42	ENSG00000198231	ortholog_one2one	-0.104288	-2.30979	0.0271687	0.998655
ENSMMUG00000035645	SCARNA2	ENSG00000270066	ortholog_one2many	-0.137535	-2.30943	0.0271911	0.998655
ENSMMUG00000009323				0.329922	2.30902	0.0272163	0.998655
ENSMMUG00000021733	PRICKLE1	ENSG00000139174	ortholog_one2one	-0.110431	-2.30837	0.0272571	0.998655
ENSMMUG00000023907	SNORD87			-0.384797	-2.30522	0.0274527	0.998655
ENSMMUG00000010323	ZC3H12A	ENSG00000163874	ortholog_one2one	-0.337225	-2.30026	0.027764	0.998655
ENSMMUG00000017147	TXNRD2	ENSG00000184470	ortholog_one2one	0.13453	2.29918	0.0278327	0.998655
ENSMMUG00000011390	GMEB1	ENSG00000162419	ortholog_one2one	0.202833	2.29845	0.0278784	0.998655
ENSMMUG00000007665	HCFC1R1	ENSG00000103145	ortholog_one2one	-0.132657	-2.29706	0.0279664	0.998655
ENSMMUG00000006370	LRRCC1	ENSG00000133739	ortholog_one2one	-0.253264	-2.29687	0.0279788	0.998655
ENSMMUG00000020248	C6orf226	ENSG00000221821	ortholog_one2one	-0.233815	-2.29641	0.0280082	0.998655
ENSMMUG00000023668	FBXO6	ENSG00000116663	ortholog_one2one	0.126864	2.29572	0.0280519	0.998655
ENSMMUG00000007072		ENSG00000171811	ortholog_one2many	0.286068	2.29487	0.0281061	0.998655
ENSMMUG00000020213	LTBR	ENSG00000111321	ortholog_one2one	0.205674	2.29485	0.0281075	0.998655
ENSMMUG00000022537				0.820417	2.28908	0.0284773	0.998655
ENSMMUG00000004865		ENSG00000175854	ortholog_one2many	0.151828	2.28829	0.0285283	0.998655
ENSMMUG00000000915	LRGUK	ENSG00000155530	ortholog_one2one	-0.263629	-2.28627	0.0286592	0.998655
ENSMMUG00000008534		ENSG00000116478	ortholog_one2many	0.492645	2.28592	0.0286824	0.998655
ENSMMUG00000020382	PSMD3	ENSG00000108344	ortholog_one2one	0.0786611	2.28415	0.0287973	0.998655
ENSMMUG00000005717	SLC22A3	ENSG00000146477	ortholog_one2one	0.238417	2.28384	0.0288177	0.998655
ENSMMUG00000009076	PRG4	ENSG00000116690	ortholog_one2one	0.216368	2.28374	0.028824	0.998655
ENSMMUG00000023042	OLFML2B	ENSG00000162745	ortholog_one2one	-0.317882	-2.28274	0.0288893	0.998655
ENSMMUG00000008269	PDE3A	ENSG00000172572	ortholog_one2one	-0.189526	-2.28147	0.0289725	0.998655
ENSMMUG00000017001	CCDC96	ENSG00000173013	ortholog_one2one	-0.329596	-2.28114	0.0289938	0.998655
ENSMMUG00000018872	SEMA3G	ENSG00000010319	ortholog_one2one	-0.557395	-2.28063	0.0290279	0.998655
ENSMMUG00000016729	RRAD	ENSG00000166592	ortholog_one2one	0.298661	2.27981	0.0290812	0.998655
ENSMMUG00000028781		ENSG00000128000	ortholog_many2many	0.163152	2.27794	0.0292046	0.998655
ENSMMUG00000011304	PSMB9	ENSG00000240065	ortholog_one2one	0.426229	2.27381	0.0294787	0.998655
ENSMMUG00000005659	RAD54B	ENSG00000197275	ortholog_one2one	-0.191515	-2.27308	0.029527	0.998655
ENSMMUG00000013083	PSMG3	ENSG00000157778	ortholog_one2one	-0.137339	-2.27279	0.0295467	0.998655
ENSMMUG00000002601	MTBP	ENSG00000172167	ortholog_one2one	-0.234013	-2.27212	0.0295915	0.998655
ENSMMUG00000022533	MLH1	ENSG00000076242	ortholog_one2one	0.173663	2.2721	0.0295927	0.998655
ENSMMUG00000006265	NES	ENSG00000132688	ortholog_one2one	-0.349091	-2.27202	0.0295978	0.998655
ENSMMUG00000003791	CEP72	ENSG00000112877	ortholog_one2one	0.29649	2.27147	0.0296347	0.998655
ENSMMUG00000015851	SFRP2	ENSG00000145423	ortholog_one2one	-0.843687	-2.26416	0.0301272	0.998655
ENSMMUG00000018442	AGER	ENSG00000204305	ortholog_one2one	-0.375457	-2.26381	0.0301509	0.998655
ENSMMUG00000017675	AUTS2	ENSG00000158321	ortholog_one2one	0.132452	2.26341	0.0301781	0.998655
ENSMMUG00000016876	ITGAL	ENSG00000005844	ortholog_one2one	0.439701	2.26319	0.030193	0.998655
ENSMMUG00000011770	AVL9	ENSG00000105778	ortholog_one2one	0.0833641	2.26281	0.0302192	0.998655
ENSMMUG00000018664	COL9A2	ENSG00000049089	ortholog_one2one	-0.293167	-2.26143	0.0303129	0.998655
ENSMMUG00000001902	TRUB1	ENSG00000165832	ortholog_one2one	-0.109294	-2.26064	0.0303673	0.998655
ENSMMUG00000018863	NT5C1A	ENSG00000116981	ortholog_one2one	-0.217233	-2.25884	0.0304905	0.998655
ENSMMUG00000013573	MZT2B	ENSG00000173272	ortholog_one2many	0.270225	2.2578	0.0305618	0.998655
ENSMMUG00000022793	ZNF529	ENSG00000186020	ortholog_one2one	0.109513	2.25715	0.0306064	0.998655
ENSMMUG00000012583				-0.13419	-2.25665	0.0306412	0.998655
ENSMMUG00000023275	MTF1	ENSG00000188786	ortholog_one2one	0.147647	2.25553	0.0307184	0.998655
ENSMMUG00000013877	OTOA	ENSG00000155719	ortholog_one2one	0.523666	2.25468	0.030777	0.998655
ENSMMUG00000006282	RNF19B	ENSG00000116514	ortholog_one2one	0.111085	2.24764	0.0312678	0.998655
ENSMMUG00000006398				-0.083434	-2.24611	0.031375	0.998655
ENSMMUG00000031613	HNRNPA1			0.178492	2.24271	0.0316155	0.998655
ENSMMUG00000022244	HPGDS	ENSG00000163106	ortholog_one2one	0.382983	2.24251	0.0316296	0.998655
ENSMMUG00000006942	MIPEP	ENSG00000027001	ortholog_one2one	0.184603	2.23923	0.0318627	0.998655
ENSMMUG00000003668	GAPVD1	ENSG00000165219	ortholog_one2one	0.0808347	2.23169	0.0324054	0.998655
ENSMMUG00000015651				0.310643	2.23133	0.0324316	0.998655
ENSMMUG00000009971	CHGA	ENSG00000100604	ortholog_one2one	0.144716	2.23055	0.0324881	0.998655
ENSMMUG00000021389	PDK4	ENSG00000004799	ortholog_one2one	0.203599	2.22868	0.0326238	0.998655
ENSMMUG00000010428	SLIT1	ENSG00000187122	ortholog_one2one	0.187255	2.22855	0.0326336	0.998655
ENSMMUG00000023188	ALDH3B1	ENSG00000006534	ortholog_one2one	-0.327057	-2.22376	0.0329846	0.998655
ENSMMUG00000007309	WIPI1	ENSG00000070540	ortholog_one2one	0.193708	2.22333	0.0330161	0.998655
ENSMMUG00000004209	ESD	ENSG00000139684	ortholog_one2one	-0.144841	-2.22288	0.0330493	0.998655
ENSMMUG00000030941	CYS1	ENSG00000205795	ortholog_one2one	-0.462777	-2.22251	0.0330767	0.998655
ENSMMUG00000009651	MIPOL1	ENSG00000151338	ortholog_one2one	-0.201025	-2.22217	0.0331022	0.998655
ENSMMUG00000005348	LTV1	ENSG00000135521	ortholog_one2one	0.114957	2.21966	0.033288	0.998655
ENSMMUG00000023912	SNORD113	ENSG00000201950	ortholog_one2one	0.314615	2.21691	0.0334922	0.998655
ENSMMUG00000037156	snoU13	ENSG00000238693	ortholog_one2one	0.393921	2.21686	0.0334962	0.998655
ENSMMUG00000007819	TGM3	ENSG00000125780	ortholog_one2one	-0.593147	-2.21438	0.0336822	0.998655
ENSMMUG00000001837	STRA6	ENSG00000137868	ortholog_one2one	0.531194	2.21322	0.0337692	0.998655
ENSMMUG00000009127				0.453479	2.21034	0.0339864	0.998655
ENSMMUG00000022527	ZNF626	ENSG00000188171	ortholog_one2one	0.153687	2.20962	0.0340408	0.998655
ENSMMUG00000002911	MLH3	ENSG00000119684	ortholog_one2one	-0.0982693	-2.20851	0.0341246	0.998655
ENSMMUG00000017437	LYSMD2	ENSG00000140280	ortholog_one2one	0.100523	2.20709	0.0342323	0.998655
ENSMMUG00000006238	HMGB4	ENSG00000176256	ortholog_one2one	-0.370212	-2.20511	0.0343837	0.998655
ENSMMUG00000005889	ZNF181	ENSG00000197841	ortholog_one2one	0.130616	2.20499	0.0343928	0.998655
ENSMMUG00000014942	PM20D2	ENSG00000146281	ortholog_one2one	0.136525	2.20494	0.0343968	0.998655
ENSMMUG00000013402	NAPSA	ENSG00000131400	ortholog_one2one	0.405434	2.20307	0.0345397	0.998655
ENSMMUG00000002840	FITM2	ENSG00000197296	ortholog_one2one	0.0882713	2.2022	0.0346067	0.998655
ENSMMUG00000007266	METTL13	ENSG00000010165	ortholog_one2one	0.173435	2.20087	0.034709	0.998655
ENSMMUG00000009652	CCSER1	ENSG00000184305	ortholog_one2one	-0.111694	-2.20054	0.0347343	0.998655
ENSMMUG00000014053	KCNJ16	ENSG00000153822	ortholog_one2one	-0.479217	-2.19973	0.0347971	0.998655
ENSMMUG00000029310	HBA	ENSG00000188536	ortholog_many2many	-1.11493	-2.19966	0.0348022	0.998655
ENSMMUG00000032248	MIIP	ENSG00000116691	ortholog_one2one	0.210223	2.19868	0.0348778	0.998655
ENSMMUG00000020491	VWA5A	ENSG00000110002	ortholog_one2one	0.208541	2.19837	0.0349022	0.998655
ENSMMUG00000008178	LSMD1	ENSG00000183011	ortholog_one2one	0.108855	2.19767	0.0349564	0.998655
ENSMMUG00000022602	METTL21A	ENSG00000144401	ortholog_one2one	-0.126249	-2.19753	0.0349669	0.998655
ENSMMUG00000002099				0.380807	2.19654	0.0350442	0.998655
ENSMMUG00000017880				0.417493	2.1961	0.0350787	0.998655
ENSMMUG00000006073	CAAP1	ENSG00000120159	ortholog_one2one	-0.129531	-2.19589	0.0350946	0.998655
ENSMMUG00000000215	HIF3A	ENSG00000124440	ortholog_one2one	0.706206	2.19394	0.0352465	0.998655
ENSMMUG00000021855		ENSG00000128789	ortholog_one2many	-0.172251	-2.19336	0.035292	0.998655
ENSMMUG00000000392	TPSG1	ENSG00000116176	ortholog_one2one	0.378286	2.19045	0.0355207	0.998655
ENSMMUG00000000635	RASGEF1C	ENSG00000146090	ortholog_one2one	0.183864	2.19027	0.0355345	0.998655
ENSMMUG00000026293	U1	ENSG00000212609	ortholog_many2many	0.512677	2.18968	0.0355809	0.998655
ENSMMUG00000031139		ENSG00000187627	ortholog_many2many	0.404803	2.18853	0.0356716	0.998655
ENSMMUG00000021809		ENSG00000157106	ortholog_one2many	0.100111	2.18781	0.0357286	0.998655
ENSMMUG00000003472	LBR	ENSG00000143815	ortholog_one2one	-0.0923942	-2.18762	0.0357433	0.998655
ENSMMUG00000007202	COX19	ENSG00000240230	ortholog_one2one	0.140975	2.18643	0.0358379	0.998655
ENSMMUG00000021557	SEZ6	ENSG00000063015	ortholog_one2one	0.198833	2.18558	0.0359052	0.998655
ENSMMUG00000019469	PPP1R3D	ENSG00000132825	ortholog_one2one	-0.225871	-2.18535	0.0359236	0.998655
ENSMMUG00000023257	NFIL3	ENSG00000165030	ortholog_one2one	-0.223609	-2.18407	0.0360255	0.998655
ENSMMUG00000007409	DSE	ENSG00000111817	ortholog_one2one	0.253302	2.18361	0.036062	0.998655
ENSMMUG00000005426	STRIP1	ENSG00000143093	ortholog_one2one	0.0906349	2.18267	0.0361368	0.998655
ENSMMUG00000000032	CMTM2	ENSG00000140932	ortholog_one2one	-0.303341	-2.18232	0.0361649	0.998655
ENSMMUG00000003218	MED21	ENSG00000152944	ortholog_one2one	-0.0970103	-2.18126	0.0362501	0.998655
ENSMMUG00000015841				-0.126236	-2.1808	0.0362871	0.998655
ENSMMUG00000012053	CASP3	ENSG00000164305	ortholog_one2many	0.141233	2.17012	0.0371518	0.998655
ENSMMUG00000020903	CXCL10	ENSG00000169245	ortholog_one2one	0.836777	2.16891	0.037251	0.998655
ENSMMUG00000017478	TESC	ENSG00000088992	ortholog_one2one	0.195883	2.16797	0.0373286	0.998655
ENSMMUG00000005756	TERF2IP	ENSG00000166848	ortholog_one2one	0.109485	2.16617	0.037477	0.998655
ENSMMUG00000018717	ZNF75D	ENSG00000186376	ortholog_one2one	0.16911	2.16522	0.0375549	0.998655
ENSMMUG00000001748	SYK	ENSG00000165025	ortholog_one2one	0.312788	2.16427	0.037634	0.998655
ENSMMUG00000034726	7SK	ENSG00000201793	ortholog_many2many	-0.374928	-2.16394	0.037661	0.998655
ENSMMUG00000032306				0.260188	2.16285	0.0377513	0.998655
ENSMMUG00000002401	SAP30	ENSG00000164105	ortholog_one2one	0.159321	2.1603	0.0379636	0.998655
ENSMMUG00000022689	NFKBIE	ENSG00000146232	ortholog_one2one	0.150903	2.16021	0.0379712	0.998655
ENSMMUG00000029073	CMIP	ENSG00000153815	ortholog_one2many	0.224931	2.15993	0.0379948	0.998655
ENSMMUG00000021029	RCBTB1	ENSG00000136144	ortholog_one2one	0.125514	2.15944	0.038036	0.998655
ENSMMUG00000005238	HTR1F	ENSG00000179097	ortholog_one2one	-0.250549	-2.15922	0.0380542	0.998655
ENSMMUG00000017315				0.400975	2.15892	0.0380791	0.998655
ENSMMUG00000014819	PDZD8	ENSG00000165650	ortholog_one2one	0.0943183	2.15816	0.0381425	0.998655
ENSMMUG00000031992		ENSG00000173660	ortholog_one2many	-0.30229	-2.15808	0.0381493	0.998655
ENSMMUG00000010561	DOHH	ENSG00000129932	ortholog_one2one	0.285279	2.1574	0.0382063	0.998655
ENSMMUG00000004596	GRK5	ENSG00000198873	ortholog_one2one	-0.149813	-2.15732	0.0382137	0.998655
ENSMMUG00000005690	RNASEH2A	ENSG00000104889	ortholog_one2one	-0.332896	-2.15623	0.0383051	0.998655
ENSMMUG00000012257	C1orf53	ENSG00000203724	ortholog_one2one	0.468303	2.15437	0.0384614	0.998655
ENSMMUG00000005098	PEBP1	ENSG00000089220	ortholog_one2one	0.093816	2.1539	0.0385011	0.998655
ENSMMUG00000031649	KBTBD12	ENSG00000187715	ortholog_one2many	0.350948	2.15294	0.0385823	0.998655
ENSMMUG00000000098	HHIPL1	ENSG00000182218	ortholog_one2one	0.436195	2.15175	0.0386836	0.998655
ENSMMUG00000030292	NT5M	ENSG00000205309	ortholog_one2one	0.158861	2.15154	0.0387011	0.998655
ENSMMUG00000005377	USP22	ENSG00000124422	ortholog_one2one	0.0830296	2.15151	0.0387036	0.998655
ENSMMUG00000018035	KIAA0430	ENSG00000166783	ortholog_one2one	-0.111351	-2.15133	0.0387191	0.998655
ENSMMUG00000013001	ZSWIM5	ENSG00000162415	ortholog_one2one	0.109041	2.14869	0.0389438	0.998655
ENSMMUG00000010393	CDH3	ENSG00000062038	ortholog_one2one	0.164181	2.14615	0.0391611	0.998655
ENSMMUG00000008763	WDR64	ENSG00000162843	ortholog_one2one	-0.427902	-2.14443	0.039309	0.998655
ENSMMUG00000019334				0.281205	2.14428	0.0393222	0.998655
ENSMMUG00000008731	C14H11ORF87	ENSG00000185742	ortholog_one2one	-0.129029	-2.14346	0.0393926	0.998655
ENSMMUG00000018153	GOLGA7B	ENSG00000155265	ortholog_one2one	0.16301	2.14232	0.0394909	0.998655
ENSMMUG00000014144	LEPROTL1	ENSG00000104660	ortholog_one2one	-0.177279	-2.13964	0.0397235	0.998655
ENSMMUG00000007898	LYSMD1	ENSG00000163155	ortholog_one2one	-0.106397	-2.13939	0.0397453	0.998655
ENSMMUG00000021830	ST5	ENSG00000166444	ortholog_one2one	-0.129941	-2.13842	0.0398299	0.998655
ENSMMUG00000021510				-0.181146	-2.13693	0.0399598	0.998655
ENSMMUG00000009787	RCN3	ENSG00000142552	ortholog_one2one	-0.399071	-2.13682	0.039969	0.998655
ENSMMUG00000000203	PUS7L	ENSG00000129317	ortholog_one2one	-0.171975	-2.13536	0.0400967	0.998655
ENSMMUG00000018648				-0.470561	-2.13353	0.0402572	0.998655
ENSMMUG00000032559		ENSG00000134490	ortholog_one2many	-0.204871	-2.13266	0.0403336	0.998655
ENSMMUG00000008884				0.382662	2.13081	0.0404974	0.998655
ENSMMUG00000014218	TCEANC2	ENSG00000116205	ortholog_one2one	-0.122318	-2.12917	0.0406422	0.998655
ENSMMUG00000018460	NCF2	ENSG00000116701	ortholog_one2one	0.394704	2.12868	0.0406856	0.998655
ENSMMUG00000009175	INCA1	ENSG00000196388	ortholog_one2one	0.557151	2.12818	0.0407299	0.998655
ENSMMUG00000003406	SDC4	ENSG00000124145	ortholog_one2one	-0.170618	-2.12753	0.0407883	0.998655
ENSMMUG00000028749	APOC1	ENSG00000130208	ortholog_one2one	0.873489	2.12332	0.0411642	0.998655
ENSMMUG00000030060	FBXL20	ENSG00000108306	ortholog_one2one	0.0889454	2.12315	0.0411797	0.998655
ENSMMUG00000031571		ENSG00000076555	ortholog_one2many	0.222436	2.12202	0.0412803	0.998655
ENSMMUG00000019805	DUSP18	ENSG00000167065	ortholog_one2one	0.174276	2.12125	0.0413497	0.998655
ENSMMUG00000009174	GEMIN6	ENSG00000152147	ortholog_one2one	-0.174653	-2.12037	0.041429	0.998655
ENSMMUG00000017978	MTRF1	ENSG00000120662	ortholog_one2one	0.206318	2.12035	0.041431	0.998655
ENSMMUG00000022340	MED22	ENSG00000148297	ortholog_one2one	-0.12607	-2.11968	0.0414916	0.998655
ENSMMUG00000009909	CIB2	ENSG00000136425	ortholog_one2one	-0.194124	-2.11946	0.0415115	0.998655
ENSMMUG00000030311				0.289506	2.11915	0.0415391	0.998655
ENSMMUG00000028170	U1	ENSG00000202064	ortholog_many2many	1.5293	2.1181	0.0416346	0.998655
ENSMMUG00000020725	RIPK2	ENSG00000104312	ortholog_one2one	-0.128798	-2.11793	0.0416498	0.998655
ENSMMUG00000030882				-0.264195	-2.11712	0.041723	0.998655
ENSMMUG00000002852				0.261582	2.11675	0.0417566	0.998655
ENSMMUG00000035169		ENSG00000264437	ortholog_one2one	0.523439	2.11425	0.0419847	0.998655
ENSMMUG00000018128	NR1I3	ENSG00000143257	ortholog_one2one	0.291676	2.11408	0.0420003	0.998655
ENSMMUG00000008661	SLC7A1	ENSG00000139514	ortholog_one2one	0.12559	2.11186	0.0422027	0.998655
ENSMMUG00000029862	CTXN3	ENSG00000205279	ortholog_one2one	0.494975	2.1109	0.0422915	0.998655
ENSMMUG00000031519		ENSG00000143226	ortholog_many2many	-0.46732	-2.10977	0.0423946	0.998655
ENSMMUG00000009028	CCDC73	ENSG00000186714	ortholog_one2one	0.286952	2.10913	0.0424537	0.998655
ENSMMUG00000001225	CALN1	ENSG00000183166	ortholog_one2one	0.113354	2.10899	0.0424673	0.998655
ENSMMUG00000023397		ENSG00000162517	ortholog_one2many	0.115082	2.10888	0.0424772	0.998655
ENSMMUG00000013825	ATP6V0E1	ENSG00000113732	ortholog_one2one	-0.236894	-2.10618	0.042727	0.998655
ENSMMUG00000004778	ARHGAP12	ENSG00000165322	ortholog_one2one	-0.12148	-2.10602	0.0427413	0.998655
ENSMMUG00000006064	PPDPF	ENSG00000125534	ortholog_one2many	-0.273735	-2.10434	0.0428972	0.998655
ENSMMUG00000007479	PNOC	ENSG00000168081	ortholog_one2one	0.199329	2.10429	0.0429021	0.998655
ENSMMUG00000018269	C14H11ORF74	ENSG00000166352	ortholog_one2one	-0.164427	-2.10409	0.0429209	0.998655
ENSMMUG00000005364	PRR5	ENSG00000186654	ortholog_one2one	0.38125	2.10277	0.0430441	0.998655
ENSMMUG00000012354	NDUFAF5	ENSG00000101247	ortholog_one2one	0.161575	2.10015	0.0432882	0.998655
ENSMMUG00000014863	FAM174A	ENSG00000174132	ortholog_one2one	-0.109132	-2.09857	0.0434366	0.998655
ENSMMUG00000011949	ACTR1A	ENSG00000138107	ortholog_one2one	0.0721256	2.09839	0.0434543	0.998655
ENSMMUG00000030824	COMMD1	ENSG00000173163	ortholog_one2one	0.126864	2.098	0.0434906	0.998655
ENSMMUG00000013972	FAM161A	ENSG00000170264	ortholog_one2one	-0.146917	-2.09776	0.043513	0.998655
ENSMMUG00000010546	STXBP4	ENSG00000166263	ortholog_one2one	0.160749	2.09668	0.0436154	0.998655
ENSMMUG00000015756		ENSG00000145348	ortholog_one2many	-0.129453	-2.09589	0.0436893	0.998655
ENSMMUG00000023764	ABCC2	ENSG00000023839	ortholog_one2one	-0.479165	-2.09449	0.0438219	0.998655
ENSMMUG00000009321	HIGD2A	ENSG00000146066	ortholog_one2one	-0.155395	-2.09415	0.0438542	0.998655
ENSMMUG00000032525		ENSG00000125743	ortholog_one2many	0.565042	2.0936	0.0439066	0.998655
ENSMMUG00000010511	MPV17	ENSG00000115204	ortholog_one2one	-0.137621	-2.09313	0.0439509	0.998655
ENSMMUG00000018489	TIGD4	ENSG00000169989	ortholog_one2one	0.235222	2.09248	0.0440127	0.998655
ENSMMUG00000001343	STARD3	ENSG00000131748	ortholog_one2one	0.105763	2.0919	0.0440679	0.998655
ENSMMUG00000002605	UCP2	ENSG00000175567	ortholog_one2one	-0.373036	-2.09093	0.0441605	0.998655
ENSMMUG00000005994	ST6GALNAC5	ENSG00000117069	ortholog_one2one	0.151855	2.09078	0.0441752	0.998655
ENSMMUG00000019755	CYB5R2	ENSG00000166394	ortholog_one2one	-0.44464	-2.08986	0.0442626	0.998655
ENSMMUG00000007120				0.355759	2.08963	0.0442849	0.998655
ENSMMUG00000010416	SAP18	ENSG00000150459	ortholog_one2one	-0.0847136	-2.0868	0.0445561	0.998655
ENSMMUG00000031789	ZNF697	ENSG00000143067	ortholog_one2one	-0.212078	-2.086	0.0446333	0.998655
ENSMMUG00000022700		ENSG00000163444	ortholog_one2many	-0.362541	-2.08591	0.044642	0.998655
ENSMMUG00000017654	ARRB2	ENSG00000141480	ortholog_one2one	-0.129127	-2.08493	0.0447363	0.998655
ENSMMUG00000017613		ENSG00000171471	ortholog_many2many	-0.215812	-2.08345	0.0448798	0.998655
ENSMMUG00000028680	ND3	ENSG00000198840	ortholog_one2one	-0.336128	-2.08226	0.0449953	0.998655
ENSMMUG00000017621	CD22	ENSG00000012124	ortholog_one2one	-0.513986	-2.08127	0.0450911	0.998655
ENSMMUG00000017553	ANGPTL1	ENSG00000116194	ortholog_one2one	-0.247906	-2.08125	0.0450925	0.998655
ENSMMUG00000003997	AGXT2L2	ENSG00000175309	ortholog_one2one	-0.223522	-2.08099	0.0451179	0.998655
ENSMMUG00000007863	MAP3K14			0.148674	2.08042	0.0451735	0.998655
ENSMMUG00000001819	ISG15	ENSG00000187608	ortholog_one2one	0.642243	2.07957	0.0452565	0.998655
ENSMMUG00000029658				-0.286768	-2.07777	0.0454322	0.998655
ENSMMUG00000010075	MLLT11	ENSG00000213190	ortholog_one2one	-0.0929838	-2.07669	0.0455377	0.998655
ENSMMUG00000017518	SRR	ENSG00000167720	ortholog_one2one	0.216904	2.07442	0.0457612	0.998655
ENSMMUG00000001031	ABHD5	ENSG00000011198	ortholog_one2one	-0.125609	-2.07405	0.0457971	0.998655
ENSMMUG00000001594	RABL3	ENSG00000144840	ortholog_one2one	0.18845	2.07403	0.0457996	0.998655
ENSMMUG00000012374	MGAT4B	ENSG00000161013	ortholog_one2one	0.140468	2.07345	0.0458571	0.998655
ENSMMUG00000028753	ZNF283	ENSG00000167637	ortholog_one2one	0.115153	2.07344	0.045858	0.998655
ENSMMUG00000020452	ZNF562	ENSG00000171466	ortholog_one2one	0.155886	2.07269	0.0459319	0.998655
ENSMMUG00000028779				0.256345	2.07189	0.0460104	0.998655
ENSMMUG00000002192	CLEC7A	ENSG00000172243	ortholog_one2one	0.599375	2.0712	0.0460796	0.998655
ENSMMUG00000013952		ENSG00000163682	ortholog_one2many	0.2412	2.07114	0.0460848	0.998655
ENSMMUG00000026868	mml-mir-370	ENSG00000199005	ortholog_one2one	-0.445419	-2.07033	0.0461655	0.998655
ENSMMUG00000017529	ARRB1	ENSG00000137486	ortholog_one2one	-0.0794855	-2.0703	0.0461679	0.998655
ENSMMUG00000017774	ACER2	ENSG00000177076	ortholog_one2one	0.214117	2.06918	0.0462797	0.998655
ENSMMUG00000003829	RAMP3	ENSG00000122679	ortholog_one2one	0.212297	2.0688	0.0463173	0.998655
ENSMMUG00000020027	PGAM1	ENSG00000171314	ortholog_one2one	0.263255	2.06812	0.0463851	0.998655
ENSMMUG00000003769	AXDND1	ENSG00000162779	ortholog_one2one	-0.401173	-2.06794	0.0464028	0.998655
ENSMMUG00000020711	SLC2A4RG	ENSG00000125520	ortholog_one2one	-0.195601	-2.06788	0.0464088	0.998655
ENSMMUG00000005190	GNB3	ENSG00000111664	ortholog_one2one	0.275468	2.06783	0.0464141	0.998655
ENSMMUG00000030041				0.431185	2.06635	0.0465614	0.998655
ENSMMUG00000011123		ENSG00000215218	ortholog_many2many	0.232955	2.06592	0.0466047	0.998655
ENSMMUG00000000266	COLEC10	ENSG00000184374	ortholog_one2one	0.522139	2.06489	0.046708	0.998655
ENSMMUG00000001391				-0.266685	-2.06347	0.0468502	0.998655
ENSMMUG00000018862		ENSG00000186160	ortholog_many2many	-0.638278	-2.06318	0.0468797	0.998655
ENSMMUG00000001805	RSPH4A	ENSG00000111834	ortholog_one2one	0.335402	2.06193	0.0470054	0.998655
ENSMMUG00000010898	TRIM13	ENSG00000204977	ortholog_one2one	0.103874	2.06128	0.0470713	0.998655
ENSMMUG00000019573	BTK	ENSG00000010671	ortholog_one2one	0.350246	2.06008	0.0471923	0.998655
ENSMMUG00000005921	KIF21B	ENSG00000116852	ortholog_one2one	0.181112	2.05927	0.0472742	0.998655
ENSMMUG00000003055	C19orf25	ENSG00000119559	ortholog_one2one	-0.125328	-2.05923	0.0472786	0.998655
ENSMMUG00000005891				-0.172004	-2.05899	0.0473029	0.998655
ENSMMUG00000013651	KIF6	ENSG00000164627	ortholog_one2one	-0.355185	-2.05794	0.0474087	0.998655
ENSMMUG00000009431	HENMT1	ENSG00000162639	ortholog_one2one	0.306209	2.05789	0.0474143	0.998655
ENSMMUG00000005860		ENSG00000269755	ortholog_one2one	-0.270819	-2.05655	0.0475507	0.998655
ENSMMUG00000030213		ENSG00000174100	ortholog_one2many	-0.152843	-2.05552	0.0476559	0.998655
ENSMMUG00000001300	DARC	ENSG00000213088	ortholog_one2one	0.443636	2.05485	0.0477242	0.998655
ENSMMUG00000000544	COL6A1	ENSG00000142156	ortholog_one2one	-0.404482	-2.05475	0.0477344	0.998655
ENSMMUG00000016672	KALRN			0.0925103	2.05403	0.0478076	0.998655
ENSMMUG00000021565	CARHSP1	ENSG00000153048	ortholog_one2one	-0.188085	-2.0537	0.0478415	0.998655
ENSMMUG00000005664				0.233301	2.05281	0.0479326	0.998655
ENSMMUG00000008185	DDO	ENSG00000203797	ortholog_one2one	0.208958	2.0526	0.0479545	0.998655
ENSMMUG00000009472	ARHGEF10	ENSG00000104728	ortholog_one2one	0.26338	2.0516	0.0480573	0.998655
ENSMMUG00000003014	PLAC9	ENSG00000189129	ortholog_one2one	0.374087	2.05129	0.0480884	0.998655
ENSMMUG00000007935	FAM118B	ENSG00000197798	ortholog_one2one	0.115383	2.05073	0.0481465	0.998655
ENSMMUG00000015308	CAPN6	ENSG00000077274	ortholog_one2one	0.469757	2.05063	0.0481571	0.998655
ENSMMUG00000021545	ZAP70	ENSG00000115085	ortholog_one2one	-0.969648	-2.05046	0.0481747	0.998655
ENSMMUG00000022225	CNTROB	ENSG00000170037	ortholog_one2one	-0.114964	-2.04987	0.0482356	0.998655
ENSMMUG00000023790	ADRBK2	ENSG00000100077	ortholog_one2one	0.0968196	2.04777	0.0484525	0.998655
ENSMMUG00000013612	SLC38A6	ENSG00000139974	ortholog_one2one	-0.14376	-2.0475	0.0484799	0.998655
ENSMMUG00000010240	CD52	ENSG00000169442	ortholog_one2one	-0.358197	-2.04687	0.0485455	0.998655
ENSMMUG00000035548				0.608748	2.04637	0.0485969	0.998655
ENSMMUG00000009200	CST3	ENSG00000101439	ortholog_one2one	0.205691	2.04624	0.0486112	0.998655
ENSMMUG00000030949		ENSG00000130508	ortholog_many2many	0.449274	2.045	0.0487398	0.998655
ENSMMUG00000017169	FAM107B	ENSG00000065809	ortholog_one2one	-0.366171	-2.04352	0.0488934	0.998655
ENSMMUG00000031449	ZCWPW2	ENSG00000206559	ortholog_one2one	-0.273842	-2.04313	0.048935	0.998655
ENSMMUG00000008678	SIRT5	ENSG00000124523	ortholog_one2one	-0.1157	-2.04295	0.0489533	0.998655
ENSMMUG00000012752	CEP63	ENSG00000182923	ortholog_one2one	-0.161668	-2.04214	0.0490383	0.998655
ENSMMUG00000018465	HSD17B12	ENSG00000149084	ortholog_one2one	-0.109748	-2.04169	0.049085	0.998655
ENSMMUG00000010210	LPCAT3	ENSG00000111684	ortholog_one2one	-0.114814	-2.03923	0.0493438	0.998655
ENSMMUG00000006680	C4ORF52	ENSG00000250317	ortholog_one2many	0.171085	2.03916	0.0493506	0.998655
ENSMMUG00000031605	B3GNT5	ENSG00000176597	ortholog_one2one	-0.187264	-2.03803	0.0494697	0.998655
ENSMMUG00000032394		ENSG00000198960	ortholog_one2many	-0.168994	-2.03749	0.0495272	0.998655
ENSMMUG00000010796	C16orf52	ENSG00000185716	ortholog_one2one	-0.161683	-2.03711	0.049567	0.998655
ENSMMUG00000007953	NOXO1	ENSG00000196408	ortholog_one2one	-0.290736	-2.037	0.0495782	0.998655
ENSMMUG00000017125	OSBPL11	ENSG00000144909	ortholog_one2one	0.0856761	2.03694	0.0495845	0.998655
ENSMMUG00000029252		ENSG00000188827	ortholog_one2many	-0.344422	-2.0363	0.0496526	0.998655
ENSMMUG00000023081	SCHIP1	ENSG00000250588	ortholog_one2one	0.0801423	2.03544	0.049743	0.998655
ENSMMUG00000002293	KLHL13	ENSG00000003096	ortholog_one2one	0.135854	2.0354	0.049748	0.998655
ENSMMUG00000016634		ENSG00000259900	ortholog_one2many	0.243554	2.03397	0.0498989	0.998655

## Sheet: HAL.lo DGE (Macaque)
Differential gene expression statistics (limma)										Upregulated genes - enriched GO terms (Fisher's exact test)						Downregulated genes - enriched GO terms (Fisher's exact test)
HAL.lo vs. placebo (genes with P<0.05)										Top 50 GO terms among the top 200 upregulated genes in HAL.lo vs. placebo						Top 50 GO terms among the top 200 downregulated genes in HAL.lo vs. placebo
Ensembl Gene ID	Associated Gene Name	Human Ensembl Gene ID	Homology Type	logFC	t	P	FDR			Gene Ontology term	n hits	Gene names	Odds Ratio	P		Gene Ontology term	n hits	Gene names	Odds Ratio	P
ENSMMUG00000012570				0.429662	4.6442	5.04584e-05	0.55785			immune response	10	TLR2,OAS2,CXCL14,SMAD3,IL18,FTH1,CCR1,B2M,IGSF6,VAV1	4.62022	0.000128139		positive regulation of cardiac muscle cell proliferation	3	CCNB1,RBPJ,NRG1	16.0692	0.00135335
ENSMMUG00000003718	TLE1	ENSG00000196781	ortholog_one2one	0.234114	4.27919	0.000146803	0.55785			external side of plasma membrane	8	TLR2,ITGA6,B4GALT1,CCR1,B2M,CHRNB2,KIT,FCER1G	5.6905	0.000154495		semaphorin-plexin signaling pathway	3	SEMA4C,SEMA3E,SEMA3A	16.0692	0.00135335
ENSMMUG00000014360	UST	ENSG00000111962	ortholog_one2one	-0.255052	-4.17646	0.000197654	0.55785			chemotaxis	6	NCKAP1L,CXCL14,CXCL16,CCR1,FPR1,CX3CR1	7.90537	0.000196013		axonogenesis involved in innervation	2	SEMA3A,NPTX1	40.1365	0.00222216
ENSMMUG00000005136	FAM115A	ENSG00000198420	ortholog_one2one	-0.182239	-4.16714	0.000203041	0.55785			microglial cell activation involved in immune response	3	TLR2,TLR8,CX3CR1	34.4124	0.000214517		metallopeptidase activity	5	ERMP1,LNPEP,MMP16,ACE,TLL2	5.82444	0.0023566
ENSMMUG00000022072	NUDT1	ENSG00000106268	ortholog_one2one	-1.03685	-4.11984	0.000232694	0.55785			protein homodimerization activity	16	SNRPC,MAPK4,SMAD3,TRIM5,B4GALT1,PVRL2,CADM1,NOG,S100A1,IL6R,ADRA2C,PKD2,KIT,ROBO3,TAP1,GSTM3	2.6796	0.000715682		DNA replication initiation	3	CCNE2,PURA,MCM2	12.6871	0.00246053
ENSMMUG00000009382	MSRA	ENSG00000175806	ortholog_one2one	0.193344	4.06574	0.00027183	0.55785			extracellular space	16	TIMP4,CXCL14,IL18,CXCL16,A2M,NOG,HTRA1,B2M,CST3,STC1,IL6R,IGFBP3,CRH,KIT,PROM1,SERPING1	2.64123	0.000826725		proteolysis	12	ERMP1,AGBL3,LNPEP,MMP16,ACE,PREPL,,TLL2,MBTPS1,VCPIP1,ST14,DLD	2.74062	0.00251014
ENSMMUG00000023042	OLFML2B	ENSG00000162745	ortholog_one2one	-0.545472	-4.01518	0.000314188	0.55785			detection of nodal flow	2	PKD1L1,PKD2	80.1454	0.000903784		positive regulation of mRNA 3'-end processing	2	CCNB1,CDC73	32.1226	0.00308528
ENSMMUG00000001882		ENSG00000182329	ortholog_one2one	0.448925	3.95478	0.000373304	0.55785			lactose synthase activity	2	B4GALT2,B4GALT1	80.1454	0.000903784		sebaceous gland development	2	ZDHHC21,RBPJ	32.1226	0.00308528
ENSMMUG00000012362	KCNC2	ENSG00000166006	ortholog_one2one	-0.155673	-3.89184	0.000446417	0.55785			leukotriene-C4 synthase activity	2	MGST2,LTC4S	80.1454	0.000903784		mRNA polyadenylation	3	CPSF3,CDC73,PAPOLG	11.4757	0.00317417
ENSMMUG00000012229	MYO3A	ENSG00000095777	ortholog_one2one	0.538066	3.87452	0.000468878	0.55785			metanephric part of ureteric bud development	2	CALB1,PKD2	80.1454	0.000903784		endodermal cell fate commitment	2	RTF1,CDC73	26.7664	0.0040797
ENSMMUG00000010358	SLC35F2	ENSG00000110660	ortholog_one2one	-0.657637	-3.85778	0.000491626	0.55785			negative regulation of complement activation, lectin pathway	2	A2M,SERPING1	80.1454	0.000903784		synaptic transmission	11	GABRA1,KCNC2,KCNK10,HTR1F,KCNK1,CAMK2G,SLC38A1,DRD5,KCNA1,HTR2C,NPTX1	2.67153	0.00440139
ENSMMUG00000018100	ADAMTS6	ENSG00000049192	ortholog_one2one	0.354766	3.8356	0.000523435	0.55785			glutathione transferase activity	3	MGST2,LTC4S,GSTM3	18.5376	0.000946305		Cdc73/Paf1 complex	2	RTF1,CDC73	22.9623	0.00520202
ENSMMUG00000012274	KCNA1	ENSG00000111262	ortholog_one2one	-0.236043	-3.82792	0.000534907	0.55785			positive regulation of chemokine production	3	TLR2,IL18,IL6R	18.5376	0.000946305		serotonin binding	2	HTR1F,HTR2C	22.9623	0.00520202
ENSMMUG00000011507	IL13RA1	ENSG00000131724	ortholog_one2one	0.296295	3.81216	0.000559227	0.55785			extracellular region	23	C1QL2,TIMP4,WFIKKN1,CHSY1,CXCL14,IL18,B4GALT1,APOC1,CXCL16,A2M,NOG,NTN1,HTRA1,APOL2,B2M,CST3,STC1,COL4A1,IL6R,IGFBP3,CRH,TXNDC16,SERPING1	2.196	0.00103983		ventricular trabecula myocardium morphogenesis	2	RBPJ,NRG1	22.9623	0.00520202
ENSMMUG00000016825	RBMS1	ENSG00000153250	ortholog_one2one	0.18551	3.78473	0.000604133	0.55785			microvillus	4	SLC9A3R1,HYAL2,IQGAP2,PROM1	9.74138	0.00113422		regulation of cyclin-dependent protein serine/threonine kinase activity	4	CCNB1,CCNE2,CCNA2,CDKN1B	6.18272	0.00522491
ENSMMUG00000021774	DYDC2	ENSG00000133665	ortholog_one2one	0.469875	3.74366	0.000677987	0.55785			cell surface receptor signaling pathway	8	BDKRB2,CLEC4A,GPR64,CCR1,STC1,IGSF6,IL13RA1,FCER1G	4.12217	0.00116069		DNA unwinding involved in DNA replication	2	PURA,MCM2	20.0781	0.0064489
ENSMMUG00000008335	SAT1	ENSG00000130066	ortholog_one2one	0.233058	3.73371	0.00069716	0.55785			fusion of virus membrane with host plasma membrane	2	HYAL2,PVRL2	53.4926	0.00149381		tryptophan catabolic process	2	CCBL1,AFMID	20.0781	0.0064489
ENSMMUG00000004654		ENSG00000178104	ortholog_many2many	0.201554	3.72557	0.000713238	0.55785			susceptibility to natural killer cell mediated cytotoxicity	2	PVRL2,CADM1	53.4926	0.00149381		Golgi stack	3	MBTPS1,VCPIP1,SULF1	8.60904	0.0066059
ENSMMUG00000006611	BDKRB2	ENSG00000168398	ortholog_one2one	1.11759	3.71503	0.000734574	0.55785			apical plasma membrane	8	GJB6,SLC9A3R1,HYAL2,GPR64,IL18,STC1,IL6R,PROM1	3.89756	0.00162573		cullin deneddylation	2	COPS6,COPS8	17.8516	0.00781706
ENSMMUG00000003452	CHMP6	ENSG00000176108	ortholog_one2one	0.332402	3.6875	0.000793313	0.55785			positive regulation of MAPK cascade	5	BNIP2,TRIM5,IL6R,IGFBP3,KIT	6.08909	0.00196466		dense core granule	2	SYT4,VPS13A	17.8516	0.00781706
ENSMMUG00000015250	CLEC4A	ENSG00000111729	ortholog_one2one	0.565362	3.65532	0.000867724	0.55785			antigen processing and presentation of exogenous peptide antigen via MHC class I	5	CYBB,B2M,PSMB9,TAP1,FCER1G	5.99824	0.00208957		negative regulation of cell-matrix adhesion	2	RASA1,SEMA3E	17.8516	0.00781706
ENSMMUG00000029195				0.806646	3.64756	0.000886647	0.55785			positive regulation of gene expression	7	IL18,SOX17,TLE1,MT3,CRH,PKD2,KIT	4.1681	0.00216505		COP9 signalosome	3	COPS6,COPS8,THEMIS	8.03695	0.00787119
ENSMMUG00000003685	ST8SIA1	ENSG00000111728	ortholog_one2one	-0.211629	-3.64581	0.000890992	0.55785			ferroxidase activity	2	FTH1,FXN	40.1365	0.00222216		G1/S transition of mitotic cell cycle	6	CCNB1,CCNE2,CDKN1B,CAMK2G,PSMD12,MCM2	3.54626	0.00905748
ENSMMUG00000009558	INPP5F	ENSG00000198825	ortholog_one2one	-0.254369	-3.63515	0.00091776	0.55785			N-acetyllactosamine synthase activity	2	B4GALT2,B4GALT1	40.1365	0.00222216		potassium channel activity	3	KCNK10,KCNK1,KCNA1	7.53541	0.0092694
ENSMMUG00000020372	SDR42E1	ENSG00000184860	ortholog_one2one	-0.466759	-3.63062	0.000929374	0.55785			signaling pattern recognition receptor activity	2	TLR2,TRIM5	40.1365	0.00222216		cellular calcium ion homeostasis	4	SV2A,SLC24A2,DRD5,HTR2C	5.18634	0.00929224
ENSMMUG00000025228	SNORD45	ENSG00000207241	ortholog_one2one	0.473497	3.61426	0.000972531	0.55785			stem cell differentiation	3	A2M,SOX17,KIT	12.6871	0.00246053		palmitoyltransferase activity	2	ZDHHC21,ZDHHC2	14.6122	0.0109044
ENSMMUG00000021012	GPR155	ENSG00000163328	ortholog_one2one	-0.223026	-3.60897	0.000986904	0.55785			beta-N-acetylglucosaminylglycopeptide beta-1,4-galactosyltransferase activity	2	B4GALT2,B4GALT1	32.1226	0.00308528		wound healing	4	ITGA2,DCBLD2,DRD5,NRG1	4.72837	0.0125073
ENSMMUG00000015967				0.710302	3.58815	0.00104544	0.55785			ferric iron binding	2	FTH1,FXN	32.1226	0.00308528		positive regulation of transcription elongation from RNA polymerase II promoter	2	RTF1,CDC73	13.3911	0.0126173
ENSMMUG00000016163	ANKRD34C	ENSG00000235711	ortholog_one2one	-0.254788	-3.54093	0.00119096	0.55785			negative regulation of epinephrine secretion	2	ADRA2C,CRH	32.1226	0.00308528		protein palmitoylation	2	ZDHHC21,ZDHHC2	13.3911	0.0126173
ENSMMUG00000019324	NEK10	ENSG00000163491	ortholog_one2one	0.21559	3.52989	0.00122768	0.55785			negative regulation of interleukin-17 production	2	TLR2,NCKAP1L	32.1226	0.00308528		serotonin receptor signaling pathway	2	HTR1F,HTR2C	13.3911	0.0126173
ENSMMUG00000001537	APOL2	ENSG00000128335	ortholog_one2one	0.33775	3.52536	0.00124309	0.55785			regulation of immune response	4	SMAD3,PVRL2,B2M,FCER1G	6.98797	0.00347619		locomotory behavior	4	FEZF2,VPS13A,NRG1,HTR2C	4.65932	0.0131036
ENSMMUG00000005238	HTR1F	ENSG00000179097	ortholog_one2one	-0.398761	-3.52257	0.00125266	0.55785			protease binding	4	BDKRB2,A2M,CST3,KIT	6.83992	0.00373491		axonal fasciculation	2	FEZF2,SEMA3A	12.3623	0.0144391
ENSMMUG00000011512	ANO2	ENSG00000047617	ortholog_one2one	0.599899	3.51214	0.00128907	0.55785			actinin binding	2	PKD2,PROM1	26.7664	0.0040797		serotonin receptor activity	2	HTR1F,HTR2C	12.3623	0.0144391
ENSMMUG00000000326	SOX17	ENSG00000164736	ortholog_one2one	0.968307	3.50784	0.00130435	0.55785			chemokine receptor activity	2	CCR1,CX3CR1	26.7664	0.0040797		cellular response to organic cyclic compound	3	CCNB1,CDKN1B,WNT10B	6.18271	0.0152438
ENSMMUG00000019314	VAV1	ENSG00000141968	ortholog_one2one	0.61321	3.50293	0.00132206	0.55785			negative regulation of norepinephrine secretion	2	ADRA2C,CRH	26.7664	0.0040797		ciliary basal body	2	FAM161A,mml-mir-7173	11.4756	0.0163666
ENSMMUG00000007593	PHKA1	ENSG00000067177	ortholog_one2one	0.266143	3.49387	0.00135529	0.55785			pathogen-associated molecular pattern dependent induction by symbiont of host innate immune response	2	TLR2,TLR8	26.7664	0.0040797		long term synaptic depression	2	SLC24A2,DRD5	11.4756	0.0163666
ENSMMUG00000012426	ZDHHC21	ENSG00000175893	ortholog_one2one	-0.156544	-3.47781	0.00141624	0.55785			inflammatory response	8	TLR2,BDKRB2,TLR8,IL18,CYBB,CCR1,CRH,KIT	3.24804	0.00469253		negative regulation of epithelial cell proliferation	3	CDKN1B,WNT10B,CDC73	5.88122	0.0172663
ENSMMUG00000000672		ENSG00000257017	ortholog_one2many	-0.564723	-3.46507	0.00146642	0.55785			phosphatidylinositol-3,4,5-trisphosphate binding	3	MAPKAP1,PARD3,IQGAP2	9.6438	0.00495019		negative regulation of ossification	2	RBPJ,SMURF1	10.7139	0.018397
ENSMMUG00000016826	MAPKAP1	ENSG00000119487	ortholog_one2one	0.165478	3.45932	0.00148965	0.55785			xenobiotic metabolic process	5	MGST2,MAT1A,NQO1,ALDH1A1,GSTM3	4.84224	0.00496205		stem cell maintenance	3	RTF1,MED17,CDC73	5.60778	0.0194309
ENSMMUG00000014781	ADRA2C	ENSG00000184160	ortholog_one2one	0.401113	3.45522	0.00150641	0.55785			collagen	4	C1QL2,MSR1,COL4A1,P4HA3	6.18272	0.00522491		positive regulation of cell proliferation	9	,RBPJ,EIF5A2,CNOT6L,GLP2R,CDKN1B,PURA,ST8SIA1,WNT10B	2.3265	0.0203264
ENSMMUG00000002783	DRD5	ENSG00000169676	ortholog_one2one	-0.453798	-3.44448	0.00155122	0.55785			platelet activation	7	BLOC1S3,A2M,PIK3R5,ADRA2C,SERPING1,VAV1,FCER1G	3.49503	0.00542996		extracellular matrix organization	7	COL9A2,MMP16,SPOCK2,,ITGA2,TLL2,OLFML2B	2.65437	0.0207527
ENSMMUG00000021393	CAMK2G	ENSG00000148660	ortholog_one2one	-0.179177	-3.44298	0.00155755	0.55785			positive regulation of B cell proliferation	3	NCKAP1L,CHRNB2,IL13RA1	8.92747	0.00602214		oogenesis	2	,KIAA0430	9.45455	0.0227552
ENSMMUG00000012197	SP110	ENSG00000135899	ortholog_one2one	0.47837	3.4422	0.00156089	0.55785			chemokine-mediated signaling pathway	2	CCR1,CX3CR1	20.0781	0.0064489		drug binding	3	ACE,GABRA1,HTR2C	5.24219	0.0229451
ENSMMUG00000013070	SYNGR4	ENSG00000105467	ortholog_one2one	0.547236	3.4297	0.00161495	0.55785			detection of mechanical stimulus	2	PKD1L1,PKD2	20.0781	0.0064489		synaptic vesicle membrane	3	SV2A,SEMA4C,SYT4	5.24219	0.0229451
ENSMMUG00000016545	C1QL2	ENSG00000144119	ortholog_one2one	0.532578	3.42526	0.00163457	0.55785			establishment of epithelial cell polarity	2	PARD3,FRMD4A	20.0781	0.0064489		'de novo' NAD biosynthetic process from tryptophan	1	AFMID	80.1448	0.0245382
ENSMMUG00000007309	WIPI1	ENSG00000070540	ortholog_one2one	0.290377	3.41597	0.0016764	0.55785			glutathione binding	2	PTGES2,GSTM3	20.0781	0.0064489		8-oxo-7,8-dihydrodeoxyguanosine triphosphate pyrophosphatase activity	1	NUDT1	80.1448	0.0245382
ENSMMUG00000010310	ANKRD43	ENSG00000198944	ortholog_one2one	0.239408	3.39495	0.00177486	0.55785			positive regulation of interleukin-1 beta production	2	SMAD3,IL18	20.0781	0.0064489		8-oxo-7,8-dihydroguanosine triphosphate pyrophosphatase activity	1	NUDT1	80.1448	0.0245382
ENSMMUG00000016089	CHRNB2	ENSG00000160716	ortholog_one2one	0.218941	3.38182	0.00183916	0.55785			positive regulation of natural killer cell mediated cytotoxicity	2	PVRL2,CADM1	20.0781	0.0064489		acrosomal matrix	1	DLD	80.1448	0.0245382
ENSMMUG00000015155	B4GALT2	ENSG00000117411	ortholog_one2one	0.448369	3.3736	0.00188055	0.55785			positive regulation of tumor necrosis factor production	3	TLR2,IL18,FCER1G	8.60904	0.0066059		arterial endothelial cell fate commitment	1	RBPJ	80.1448	0.0245382
ENSMMUG00000018128	NR1I3	ENSG00000143257	ortholog_one2one	0.452794	3.364	0.00193002	0.55785			cell-cell junction organization	4	SMAD3,PARD3,PVRL2,CADM1	5.74125	0.00666885		arylformamidase activity	1	AFMID	80.1448	0.0245382
ENSMMUG00000004512	FCER1G	ENSG00000158869	ortholog_one2one	0.528554	3.34506	0.00203128	0.55785
ENSMMUG00000018142	CCNB1	ENSG00000134057	ortholog_one2one	-0.210324	-3.34301	0.00204257	0.55785
ENSMMUG00000017438	DCBLD2	ENSG00000057019	ortholog_one2one	-0.243428	-3.33437	0.00209072	0.55785
ENSMMUG00000003722	SP8	ENSG00000164651	ortholog_one2one	0.738194	3.33151	0.00210684	0.55785
ENSMMUG00000028944				-0.421919	-3.32907	0.00212074	0.55785
ENSMMUG00000004479	CDH22	ENSG00000149654	ortholog_one2one	0.431522	3.3193	0.00217725	0.55785
ENSMMUG00000007022	CACNA2D2	ENSG00000007402	ortholog_one2one	-0.226014	-3.31908	0.00217856	0.55785
ENSMMUG00000000504	IKZF1	ENSG00000185811	ortholog_one2one	0.399427	3.31474	0.00220412	0.55785
ENSMMUG00000001979	SEMA3E	ENSG00000170381	ortholog_one2one	-0.828167	-3.29749	0.00230863	0.55785
ENSMMUG00000009249	RLIM	ENSG00000131263	ortholog_one2one	-0.128485	-3.29702	0.00231152	0.55785
ENSMMUG00000009397	NTN1	ENSG00000065320	ortholog_one2one	0.389132	3.291	0.00234914	0.55785
ENSMMUG00000021628	CADM1	ENSG00000182985	ortholog_one2one	0.173931	3.29039	0.00235301	0.55785
ENSMMUG00000010169	mml-mir-7173	ENSG00000176225	ortholog_one2one	-0.201572	-3.28477	0.00238866	0.55785
ENSMMUG00000014473	POPDC3	ENSG00000132429	ortholog_one2one	-0.348353	-3.28405	0.00239333	0.55785
ENSMMUG00000006717	FAM71E1	ENSG00000142530	ortholog_one2one	0.30731	3.27695	0.00243922	0.55785
ENSMMUG00000008145	S100A1	ENSG00000160678	ortholog_one2one	0.222626	3.27078	0.00247981	0.55785
ENSMMUG00000011408		ENSG00000101680	ortholog_one2many	-0.307478	-3.24581	0.00265079	0.55785
ENSMMUG00000007734	MT3	ENSG00000087250	ortholog_one2one	0.216897	3.23971	0.0026943	0.55785
ENSMMUG00000016494	SRSF9	ENSG00000111786	ortholog_one2one	-0.125841	-3.23785	0.00270766	0.55785
ENSMMUG00000018258	PTGES2	ENSG00000148334	ortholog_one2one	0.162335	3.23402	0.0027354	0.55785
ENSMMUG00000009443	ENO2	ENSG00000111674	ortholog_one2one	-0.148229	-3.22932	0.00276989	0.55785
ENSMMUG00000022978	IL6R	ENSG00000160712	ortholog_one2one	0.251942	3.22921	0.00277065	0.55785
ENSMMUG00000023683	RPL8	ENSG00000161016	ortholog_one2one	0.200289	3.22154	0.00282776	0.55785
ENSMMUG00000020779				0.135656	3.22069	0.00283413	0.55785
ENSMMUG00000003387	PELI3	ENSG00000174516	ortholog_one2one	-0.225446	-3.20283	0.00297182	0.55785
ENSMMUG00000019083	SLC9B2	ENSG00000164038	ortholog_one2one	0.208058	3.18466	0.00311838	0.55785
ENSMMUG00000010351	KANK4	ENSG00000132854	ortholog_one2one	-0.304316	-3.18448	0.0031198	0.55785
ENSMMUG00000009200	CST3	ENSG00000101439	ortholog_one2one	0.31229	3.17736	0.00317911	0.55785
ENSMMUG00000021587	CRH	ENSG00000147571	ortholog_one2one	0.484765	3.17426	0.00320528	0.55785
ENSMMUG00000011845	HK2	ENSG00000159399	ortholog_one2one	0.303896	3.17132	0.00323029	0.55785
ENSMMUG00000021967	WFIKKN1	ENSG00000127578	ortholog_one2one	0.399356	3.17119	0.00323142	0.55785
ENSMMUG00000007032	PKD1L1	ENSG00000158683	ortholog_one2one	1.03979	3.17008	0.00324094	0.55785
ENSMMUG00000007840	GPRIN3	ENSG00000185477	ortholog_one2one	-0.296005	-3.16927	0.00324785	0.55785
ENSMMUG00000015482	RTF1	ENSG00000137815	ortholog_one2one	-0.175222	-3.16734	0.00326447	0.55785
ENSMMUG00000000069	FAM210B	ENSG00000124098	ortholog_one2one	0.245981	3.16115	0.00331818	0.55785
ENSMMUG00000018542	LNPEP	ENSG00000113441	ortholog_one2one	-0.156424	-3.15543	0.00336861	0.55785
ENSMMUG00000009607	HTR2C	ENSG00000147246	ortholog_one2one	-0.494517	-3.15241	0.00339555	0.55785
ENSMMUG00000018454	MNDA	ENSG00000163563	ortholog_one2one	0.582508	3.14807	0.00343462	0.55785
ENSMMUG00000008795	PKD2	ENSG00000118762	ortholog_one2one	0.135625	3.14702	0.00344411	0.55785
ENSMMUG00000001872	ZDHHC2	ENSG00000104219	ortholog_one2one	-0.19191	-3.14388	0.0034727	0.55785
ENSMMUG00000018972	POLR3G	ENSG00000113356	ortholog_one2one	0.186789	3.14041	0.00350459	0.55785
ENSMMUG00000023295	GJB6	ENSG00000121742	ortholog_one2one	0.295275	3.13881	0.0035194	0.55785
ENSMMUG00000022934	BLOC1S3	ENSG00000189114	ortholog_one2one	0.468065	3.13879	0.00351955	0.55785
ENSMMUG00000011304	PSMB9	ENSG00000240065	ortholog_one2one	0.573882	3.13865	0.00352088	0.55785
ENSMMUG00000015705	WNT10B	ENSG00000169884	ortholog_one2one	-0.278079	-3.13594	0.00354599	0.55785
ENSMMUG00000000346				-0.174258	-3.134	0.00356413	0.55785
ENSMMUG00000005988	RASEF	ENSG00000165105	ortholog_one2one	-0.870913	-3.12317	0.00366703	0.55785
ENSMMUG00000002945	FILIP1L	ENSG00000168386	ortholog_one2one	-0.519474	-3.12286	0.00367004	0.55785
ENSMMUG00000008864	PNLIPRP3	ENSG00000203837	ortholog_one2one	-1.01463	-3.12281	0.00367052	0.55785
ENSMMUG00000022636	GIMAP8	ENSG00000171115	ortholog_one2one	0.460642	3.11705	0.00372644	0.55785
ENSMMUG00000015826	TLL2	ENSG00000095587	ortholog_one2one	-0.42938	-3.11602	0.00373652	0.55785
ENSMMUG00000017169	FAM107B	ENSG00000065809	ortholog_one2one	-0.543795	-3.10997	0.00379622	0.55785
ENSMMUG00000013440	COPS6	ENSG00000168090	ortholog_one2one	-0.176608	-3.10634	0.00383255	0.55785
ENSMMUG00000031665		ENSG00000182606	ortholog_one2many	0.195381	3.10599	0.00383601	0.55785
ENSMMUG00000002122	SPOCK2	ENSG00000107742	ortholog_one2one	-0.154015	-3.10507	0.00384523	0.55785
ENSMMUG00000012745	ZNF483	ENSG00000173258	ortholog_one2one	-0.183407	-3.10033	0.00389329	0.55785
ENSMMUG00000007506	CCR1	ENSG00000163823	ortholog_one2one	0.40582	3.09899	0.003907	0.55785
ENSMMUG00000012513	LACTB2	ENSG00000147592	ortholog_one2one	0.302686	3.09639	0.00393368	0.55785
ENSMMUG00000028927	SHD	ENSG00000105251	ortholog_one2one	-0.539945	-3.09308	0.00396787	0.55785
ENSMMUG00000017399	P4HA3	ENSG00000149380	ortholog_one2one	0.275363	3.09065	0.00399309	0.55785
ENSMMUG00000004469	ZNF576	ENSG00000124444	ortholog_one2one	-0.152914	-3.08722	0.00402908	0.55785
ENSMMUG00000002132	PSMD12	ENSG00000197170	ortholog_one2one	-0.130309	-3.07562	0.00415297	0.55785
ENSMMUG00000004109	CDK18	ENSG00000117266	ortholog_one2one	-0.424123	-3.07379	0.0041728	0.55785
ENSMMUG00000012810				1.93033	3.07248	0.00418707	0.55785
ENSMMUG00000015248	IL18	ENSG00000150782	ortholog_one2one	0.35783	3.07214	0.00419086	0.55785
ENSMMUG00000007052	MMP15	ENSG00000102996	ortholog_one2one	0.368744	3.06941	0.0042208	0.55785
ENSMMUG00000013764	IGFBP3	ENSG00000146674	ortholog_one2one	0.35854	3.05897	0.00433712	0.55785
ENSMMUG00000018874	RIT1	ENSG00000143622	ortholog_one2one	0.189535	3.05797	0.00434845	0.55785
ENSMMUG00000000335	TRIM5	ENSG00000132256	ortholog_one2one	0.483373	3.04971	0.00444285	0.55785
ENSMMUG00000016069				0.499118	3.04954	0.00444484	0.55785
ENSMMUG00000005152				-0.251662	-3.04662	0.00447859	0.55785
ENSMMUG00000022789	LRP12	ENSG00000147650	ortholog_one2one	-0.173945	-3.04388	0.00451069	0.55785
ENSMMUG00000029924				0.26359	3.02546	0.00473138	0.55785
ENSMMUG00000003245	RASA1	ENSG00000145715	ortholog_one2one	-0.105749	-3.02178	0.00477667	0.55785
ENSMMUG00000019659	CCDC39	ENSG00000145075	ortholog_one2one	-0.342314	-3.02136	0.0047819	0.55785
ENSMMUG00000022648	B3GALT2	ENSG00000162630	ortholog_one2one	-0.300198	-3.01931	0.00480727	0.55785
ENSMMUG00000034834	Y_RNA	ENSG00000206847	ortholog_one2one	0.509719	3.01648	0.00484263	0.55785
ENSMMUG00000031896	KCTD6	ENSG00000168301	ortholog_one2one	-0.150751	-3.01499	0.0048614	0.55785
ENSMMUG00000008782				-0.456513	-3.01351	0.00488004	0.55785
ENSMMUG00000010999	HDHD2	ENSG00000167220	ortholog_one2one	-0.169058	-3.01177	0.00490205	0.55785
ENSMMUG00000023449	MFN2	ENSG00000116688	ortholog_one2one	-0.103343	-3.01155	0.00490477	0.55785
ENSMMUG00000005358	CCNE2	ENSG00000175305	ortholog_one2one	-0.232242	-3.0106	0.00491688	0.55785
ENSMMUG00000006379	SLC37A2	ENSG00000134955	ortholog_one2one	0.337018	3.0103	0.00492073	0.55785
ENSMMUG00000018728	PRTFDC1	ENSG00000099256	ortholog_one2one	-0.236069	-3.00828	0.00494642	0.55785
ENSMMUG00000017669	SEPT6	ENSG00000125354	ortholog_one2one	-0.143211	-3.00749	0.00495657	0.55785
ENSMMUG00000002296	MSR1	ENSG00000038945	ortholog_one2one	0.600187	3.00744	0.00495721	0.55785
ENSMMUG00000010305	PURA	ENSG00000185129	ortholog_one2one	-0.113058	-3.0073	0.00495897	0.55785
ENSMMUG00000008858	STC1	ENSG00000159167	ortholog_one2one	0.531547	3.0059	0.00497694	0.55785
ENSMMUG00000002268	AFMID	ENSG00000183077	ortholog_one2one	-0.824128	-3.00532	0.00498442	0.55785
ENSMMUG00000010342	SLC38A3			0.21624	3.00427	0.00499798	0.55785
ENSMMUG00000011008				-0.119729	-2.99734	0.00508817	0.55785
ENSMMUG00000000382	SPAG16	ENSG00000144451	ortholog_one2one	-0.172612	-2.99627	0.00510224	0.55785
ENSMMUG00000020348	BNIP2	ENSG00000140299	ortholog_one2one	0.180509	2.99528	0.00511521	0.55785
ENSMMUG00000018004	PLCXD3	ENSG00000182836	ortholog_one2one	-0.300831	-2.99501	0.00511887	0.55785
ENSMMUG00000020547	PARP15	ENSG00000173200	ortholog_one2one	0.432855	2.99241	0.00515327	0.55785
ENSMMUG00000009183	SMURF1	ENSG00000198742	ortholog_one2one	-0.141073	-2.98915	0.0051968	0.55785
ENSMMUG00000008270		ENSG00000155816	ortholog_one2many	-0.229964	-2.9884	0.00520681	0.55785
ENSMMUG00000007819	TGM3	ENSG00000125780	ortholog_one2one	-0.780726	-2.98759	0.00521767	0.55785
ENSMMUG00000019360	TMEM22	ENSG00000168917	ortholog_one2one	-0.133864	-2.98316	0.00527756	0.55785
ENSMMUG00000022960	CX3CR1	ENSG00000168329	ortholog_one2one	0.287736	2.98181	0.00529593	0.55785
ENSMMUG00000020448	ITGA2	ENSG00000164171	ortholog_one2one	-0.398232	-2.98118	0.00530454	0.55785
ENSMMUG00000008560	HIVEP1	ENSG00000095951	ortholog_one2one	-0.153587	-2.98067	0.0053115	0.55785
ENSMMUG00000033558		ENSG00000221706	ortholog_one2one	-0.430335	-2.97825	0.00534468	0.55785
ENSMMUG00000020440	HPCAL1	ENSG00000115756	ortholog_one2one	0.230085	2.97716	0.00535967	0.55785
ENSMMUG00000004937	MND1	ENSG00000121211	ortholog_one2one	1.04295	2.97049	0.00545246	0.55785
ENSMMUG00000015146	FTH1	ENSG00000167996	ortholog_one2many	0.716382	2.9697	0.00546347	0.55785
ENSMMUG00000007257	SV2A	ENSG00000159164	ortholog_one2one	-0.125199	-2.96823	0.00548413	0.55785
ENSMMUG00000020515	GPR64	ENSG00000173698	ortholog_one2one	0.50111	2.96426	0.00554036	0.55785
ENSMMUG00000014021	ECI2	ENSG00000198721	ortholog_one2one	0.194613	2.96319	0.00555561	0.55785
ENSMMUG00000001057				0.336459	2.96171	0.00557679	0.55785
ENSMMUG00000014255	TLR8	ENSG00000101916	ortholog_one2one	0.456778	2.9611	0.00558544	0.55785
ENSMMUG00000011819	CHSY1	ENSG00000131873	ortholog_one2one	0.106538	2.95441	0.0056822	0.559331
ENSMMUG00000013681	PLEKHO1	ENSG00000023902	ortholog_one2one	0.136255	2.95378	0.00569137	0.559331
ENSMMUG00000001291	SGCG	ENSG00000102683	ortholog_one2one	-0.47299	-2.94883	0.00576397	0.559331
ENSMMUG00000002086	B4GALT1	ENSG00000086062	ortholog_one2one	0.512849	2.94464	0.00582625	0.559331
ENSMMUG00000022569	PARP14	ENSG00000173193	ortholog_one2one	0.356434	2.94179	0.00586891	0.559331
ENSMMUG00000007555	SEMA3A	ENSG00000075213	ortholog_one2one	-0.510792	-2.93829	0.00592163	0.559331
ENSMMUG00000000712	CDH6	ENSG00000113361	ortholog_one2one	-0.221498	-2.93541	0.00596541	0.559331
ENSMMUG00000013303	ALDH1A1	ENSG00000165092	ortholog_one2one	0.211908	2.93515	0.00596933	0.559331
ENSMMUG00000018634	MAT1A	ENSG00000151224	ortholog_one2one	0.600746	2.93269	0.00600698	0.559331
ENSMMUG00000010014	WSCD1	ENSG00000179314	ortholog_one2one	0.270265	2.93163	0.00602336	0.559331
ENSMMUG00000004538	TRIM71	ENSG00000206557	ortholog_one2one	0.45978	2.93126	0.00602902	0.559331
ENSMMUG00000018489	TIGD4	ENSG00000169989	ortholog_one2one	0.321149	2.92842	0.00607296	0.559331
ENSMMUG00000002430	YKT6	ENSG00000106636	ortholog_one2one	0.110592	2.92805	0.00607874	0.559331
ENSMMUG00000008306	PRKX	ENSG00000183943	ortholog_one2many	0.500766	2.92378	0.00614535	0.559331
ENSMMUG00000005222	DOC2B	ENSG00000272636	ortholog_one2one	0.440987	2.92316	0.00615507	0.559331
ENSMMUG00000012633	FAM131B	ENSG00000159784	ortholog_one2one	-0.140563	-2.92305	0.00615681	0.559331
ENSMMUG00000016550	PLEKHA5	ENSG00000052126	ortholog_one2one	0.146121	2.91389	0.00630234	0.563889
ENSMMUG00000010307	IGIP	ENSG00000182700	ortholog_one2one	-0.141284	-2.91372	0.00630508	0.563889
ENSMMUG00000013876	IGSF6	ENSG00000140749	ortholog_one2one	0.314825	2.91114	0.00634656	0.563889
ENSMMUG00000011050	SLITRK3	ENSG00000121871	ortholog_one2one	-0.142988	-2.90987	0.00636708	0.563889
ENSMMUG00000009549	CLDND1	ENSG00000080822	ortholog_one2one	-0.262233	-2.90894	0.00638233	0.563889
ENSMMUG00000022647	CDC73	ENSG00000134371	ortholog_one2one	-0.127168	-2.90602	0.00642981	0.56498
ENSMMUG00000009694	SLC9A9	ENSG00000181804	ortholog_one2one	0.181453	2.90302	0.0064792	0.565881
ENSMMUG00000019381				0.250777	2.89509	0.0066112	0.565881
ENSMMUG00000007596	SEMA4C	ENSG00000168758	ortholog_one2one	-0.183868	-2.89298	0.00664667	0.565881
ENSMMUG00000016292	PHACTR3	ENSG00000087495	ortholog_one2one	0.148098	2.89204	0.00666258	0.565881
ENSMMUG00000016535	LRRIQ1	ENSG00000133640	ortholog_one2one	-0.532813	-2.88962	0.0067036	0.565881
ENSMMUG00000028749	APOC1	ENSG00000130208	ortholog_one2one	1.15869	2.88703	0.00674775	0.565881
ENSMMUG00000014770	MICU1	ENSG00000107745	ortholog_one2one	-0.17733	-2.88368	0.00680536	0.565881
ENSMMUG00000021605	COPS8	ENSG00000198612	ortholog_one2one	-0.10233	-2.88286	0.00681961	0.565881
ENSMMUG00000015278				0.424058	2.87997	0.00686982	0.565881
ENSMMUG00000007409	DSE	ENSG00000111817	ortholog_one2one	0.326047	2.87931	0.00688125	0.565881
ENSMMUG00000018689		ENSG00000108433	ortholog_one2many	0.104325	2.87847	0.00689587	0.565881
ENSMMUG00000018446	FGD5	ENSG00000154783	ortholog_one2one	0.411775	2.8769	0.00692346	0.565881
ENSMMUG00000002321	SLC24A3	ENSG00000185052	ortholog_one2one	0.154679	2.87617	0.00693631	0.565881
ENSMMUG00000021999	MGST2	ENSG00000085871	ortholog_one2one	0.406865	2.86972	0.00705044	0.565881
ENSMMUG00000011386	GIMAP4	ENSG00000133574	ortholog_one2one	0.353652	2.8679	0.00708309	0.565881
ENSMMUG00000007578	KIAA1598	ENSG00000187164	ortholog_one2one	-0.126683	-2.86331	0.00716565	0.565881
ENSMMUG00000004891	CXCL16	ENSG00000161921	ortholog_one2one	0.394969	2.85982	0.00722925	0.565881
ENSMMUG00000013049	FPR1	ENSG00000171051	ortholog_one2one	0.53991	2.85501	0.00731765	0.565881
ENSMMUG00000020612	VCPIP1	ENSG00000175073	ortholog_one2one	-0.108092	-2.85344	0.00734664	0.565881
ENSMMUG00000011252	MICU2	ENSG00000165487	ortholog_one2one	0.316787	2.85296	0.00735549	0.565881
ENSMMUG00000003283	ELFN1	ENSG00000225968	ortholog_one2one	0.256692	2.8509	0.00739395	0.565881
ENSMMUG00000004332	TRIM44	ENSG00000166326	ortholog_one2one	0.136703	2.85034	0.00740443	0.565881
ENSMMUG00000019064	DMKN	ENSG00000161249	ortholog_one2one	-1.1206	-2.84791	0.00744987	0.565881
ENSMMUG00000009817	CCNA2	ENSG00000145386	ortholog_one2one	-0.274011	-2.8474	0.00745945	0.565881
ENSMMUG00000003043	MUM1	ENSG00000160953	ortholog_one2one	-0.113144	-2.84674	0.00747188	0.565881
ENSMMUG00000028776	ZNF793	ENSG00000188227	ortholog_one2one	0.161155	2.84611	0.00748377	0.565881
ENSMMUG00000014652	THEMIS	ENSG00000172673	ortholog_one2one	-0.677564	-2.84241	0.007554	0.565881
ENSMMUG00000017031	SLC27A6	ENSG00000113396	ortholog_one2one	0.765711	2.84196	0.00756254	0.565881
ENSMMUG00000021848	CCBL1	ENSG00000171097	ortholog_one2one	-0.207778	-2.84124	0.0075762	0.565881
ENSMMUG00000016607	MTMR1	ENSG00000063601	ortholog_one2one	-0.139359	-2.83852	0.00762839	0.565881
ENSMMUG00000018405	STAG3	ENSG00000066923	ortholog_one2one	0.41036	2.83647	0.00766771	0.565881
ENSMMUG00000003671	LHX2	ENSG00000106689	ortholog_one2one	0.143993	2.83344	0.00772654	0.565881
ENSMMUG00000013220	CYBB	ENSG00000165168	ortholog_one2one	0.353988	2.83307	0.00773372	0.565881
ENSMMUG00000011390	GMEB1	ENSG00000162419	ortholog_one2one	0.243831	2.83253	0.00774423	0.565881
ENSMMUG00000005889	ZNF181	ENSG00000197841	ortholog_one2one	0.163724	2.82822	0.00782856	0.565881
ENSMMUG00000020651	SLC24A2	ENSG00000155886	ortholog_one2one	-0.28096	-2.82797	0.0078335	0.565881
ENSMMUG00000016149	EMB	ENSG00000170571	ortholog_one2one	0.255767	2.82738	0.00784512	0.565881
ENSMMUG00000015847	TLR2	ENSG00000137462	ortholog_one2one	0.333549	2.82728	0.00784723	0.565881
ENSMMUG00000007223	DIRAS2	ENSG00000165023	ortholog_one2one	-0.172875	-2.82642	0.00786413	0.565881
ENSMMUG00000022249	FAM174B	ENSG00000185442	ortholog_one2one	0.507317	2.826	0.00787251	0.565881
ENSMMUG00000022982	IQGAP2	ENSG00000145703	ortholog_one2one	0.370141	2.82547	0.00788292	0.565881
ENSMMUG00000018151	MPP4	ENSG00000082126	ortholog_one2one	0.475592	2.81977	0.00799654	0.571486
ENSMMUG00000031135				-0.532419	-2.817	0.00805249	0.572364
ENSMMUG00000022370	CDKN1B	ENSG00000111276	ortholog_one2one	-0.111171	-2.81564	0.00808001	0.572364
ENSMMUG00000019167	IRS4	ENSG00000133124	ortholog_one2one	-0.622911	-2.81232	0.00814753	0.572943
ENSMMUG00000019715	ARL10	ENSG00000175414	ortholog_one2one	0.238918	2.81039	0.00818712	0.572943
ENSMMUG00000006997	TXNDC16	ENSG00000087301	ortholog_one2one	0.192652	2.80859	0.00822406	0.572943
ENSMMUG00000006309	UNC5C	ENSG00000182168	ortholog_one2one	-0.177861	-2.8071	0.0082548	0.572943
ENSMMUG00000018660		ENSG00000187715	ortholog_one2many	0.404861	2.80475	0.00830358	0.572943
ENSMMUG00000004032	C18H18ORF1	ENSG00000168675	ortholog_one2one	0.246782	2.80098	0.00838223	0.572943
ENSMMUG00000008767		ENSG00000165060	ortholog_one2many	0.418356	2.80036	0.00839531	0.572943
ENSMMUG00000021457	CLN5	ENSG00000102805	ortholog_one2one	0.252494	2.79919	0.00841999	0.572943
ENSMMUG00000003238	A2M	ENSG00000175899	ortholog_one2one	0.258884	2.79883	0.00842751	0.572943
ENSMMUG00000013297	PRKCDBP	ENSG00000170955	ortholog_one2one	0.419309	2.79604	0.00848655	0.572943
ENSMMUG00000022627	HLF	ENSG00000108924	ortholog_one2one	-0.116835	-2.7932	0.00854712	0.572943
ENSMMUG00000000498	PAPOLG	ENSG00000115421	ortholog_one2one	-0.11005	-2.78984	0.00861912	0.572943
ENSMMUG00000003213	RAB11FIP1	ENSG00000156675	ortholog_one2one	0.212588	2.78634	0.00869488	0.572943
ENSMMUG00000003760	B2M	ENSG00000166710	ortholog_one2one	0.286951	2.78537	0.00871582	0.572943
ENSMMUG00000023163				0.282898	2.78203	0.00878881	0.572943
ENSMMUG00000004771	CXCL14	ENSG00000145824	ortholog_one2one	0.500283	2.78176	0.00879473	0.572943
ENSMMUG00000021733	PRICKLE1	ENSG00000139174	ortholog_one2one	-0.130023	-2.77978	0.00883837	0.572943
ENSMMUG00000008827	API5	ENSG00000166181	ortholog_one2one	-0.0934728	-2.77659	0.00890887	0.572943
ENSMMUG00000029790	TAP1	ENSG00000168394	ortholog_one2one	0.353763	2.77589	0.00892458	0.572943
ENSMMUG00000018034	ST14	ENSG00000149418	ortholog_one2one	-0.718254	-2.77573	0.00892811	0.572943
ENSMMUG00000008251	C1ORF192	ENSG00000188931	ortholog_one2one	-0.236222	-2.77244	0.00900165	0.572943
ENSMMUG00000013874	BEGAIN	ENSG00000183092	ortholog_one2one	0.256934	2.76963	0.00906479	0.572943
ENSMMUG00000023366				-0.351606	-2.76939	0.00907017	0.572943
ENSMMUG00000019684	NQO1	ENSG00000181019	ortholog_one2one	0.539535	2.76691	0.00912641	0.572943
ENSMMUG00000009286	DUSP13	ENSG00000079393	ortholog_one2one	0.565422	2.76651	0.00913542	0.572943
ENSMMUG00000008403	CALB2	ENSG00000172137	ortholog_one2one	0.224122	2.76613	0.00914412	0.572943
ENSMMUG00000021010	KCNK10	ENSG00000100433	ortholog_one2one	-0.262528	-2.75841	0.00932135	0.572943
ENSMMUG00000011748	RNF32	ENSG00000105982	ortholog_one2one	-0.304512	-2.75664	0.00936259	0.572943
ENSMMUG00000019931	UBQLN1	ENSG00000135018	ortholog_one2one	-0.116275	-2.7542	0.00941952	0.572943
ENSMMUG00000002370	ITGA6	ENSG00000091409	ortholog_one2one	0.209572	2.74914	0.00953852	0.572943
ENSMMUG00000010903	KCNJ12	ENSG00000184185	ortholog_one2one	0.265846	2.73808	0.00980361	0.572943
ENSMMUG00000015010	EIF3F	ENSG00000175390	ortholog_one2one	0.149642	2.73447	0.00989163	0.572943
ENSMMUG00000018265	PRR5L	ENSG00000135362	ortholog_one2one	-0.397741	-2.73348	0.00991594	0.572943
ENSMMUG00000012618	SERPING1	ENSG00000149131	ortholog_one2one	0.356271	2.73277	0.00993347	0.572943
ENSMMUG00000005682	HECA	ENSG00000112406	ortholog_one2one	-0.115219	-2.73217	0.00994822	0.572943
ENSMMUG00000000943	ERLIN2	ENSG00000147475	ortholog_one2one	0.102057	2.73059	0.00998717	0.572943
ENSMMUG00000012939	FERMT3	ENSG00000149781	ortholog_one2one	0.38059	2.73002	0.0100013	0.572943
ENSMMUG00000031992		ENSG00000173660	ortholog_one2many	-0.372769	-2.72778	0.0100568	0.572943
ENSMMUG00000026229	SNORD74	ENSG00000200891	ortholog_many2many	-0.391164	-2.7273	0.0100686	0.572943
ENSMMUG00000021417	MPP5	ENSG00000072415	ortholog_one2one	-0.13965	-2.72728	0.0100692	0.572943
ENSMMUG00000013972	FAM161A	ENSG00000170264	ortholog_one2one	-0.18634	-2.72693	0.0100778	0.572943
ENSMMUG00000021592	FEZF2	ENSG00000153266	ortholog_one2one	-0.355625	-2.72431	0.0101434	0.572943
ENSMMUG00000022280	COL4A1	ENSG00000187498	ortholog_one2one	0.164912	2.72384	0.0101551	0.572943
ENSMMUG00000006458	IQCE	ENSG00000106012	ortholog_one2one	0.159331	2.71804	0.0103017	0.572943
ENSMMUG00000007897	TNFAIP8L2	ENSG00000163154	ortholog_one2one	0.316458	2.71626	0.0103472	0.572943
ENSMMUG00000000209		ENSG00000254469	ortholog_one2one	-0.498962	-2.71521	0.0103739	0.572943
ENSMMUG00000005737	SLC9A3R1	ENSG00000109062	ortholog_one2one	0.245587	2.71335	0.0104217	0.572943
ENSMMUG00000012316	CDC42EP2	ENSG00000149798	ortholog_one2one	-0.453893	-2.71206	0.0104547	0.572943
ENSMMUG00000001939	SIL1	ENSG00000120725	ortholog_one2one	0.184792	2.71165	0.0104653	0.572943
ENSMMUG00000008054		ENSG00000236029	ortholog_many2many	-0.342171	-2.71101	0.010482	0.572943
ENSMMUG00000008847	SH2D5	ENSG00000189410	ortholog_one2one	-0.236658	-2.70655	0.0105978	0.572943
ENSMMUG00000008049	DTYMK	ENSG00000168393	ortholog_one2one	-0.251543	-2.70592	0.0106141	0.572943
ENSMMUG00000006564	DLD	ENSG00000091140	ortholog_one2one	-0.10698	-2.70449	0.0106517	0.572943
ENSMMUG00000000612	NME4	ENSG00000103202	ortholog_one2one	0.173931	2.70449	0.0106517	0.572943
ENSMMUG00000013193	MMP16	ENSG00000156103	ortholog_one2one	-0.137287	-2.70311	0.0106878	0.572943
ENSMMUG00000010610	WWOX	ENSG00000186153	ortholog_one2one	-0.198079	-2.70272	0.0106983	0.572943
ENSMMUG00000000208	NRG1	ENSG00000157168	ortholog_one2one	-0.228692	-2.7012	0.0107382	0.572943
ENSMMUG00000018820	RANBP3L	ENSG00000164188	ortholog_one2one	0.195571	2.69773	0.0108303	0.572943
ENSMMUG00000022880	EIF5A2	ENSG00000163577	ortholog_one2one	-0.169473	-2.69734	0.0108408	0.572943
ENSMMUG00000037092	RNase_MRP	ENSG00000251950	ortholog_one2one	-0.440839	-2.69726	0.010843	0.572943
ENSMMUG00000016728	GALNT13	ENSG00000144278	ortholog_one2one	0.142496	2.69548	0.0108903	0.572943
ENSMMUG00000011607	NR4A2	ENSG00000153234	ortholog_one2one	-0.550167	-2.69339	0.0109465	0.572943
ENSMMUG00000031111				1.13116	2.69	0.011038	0.572943
ENSMMUG00000015433	TMEM171	ENSG00000157111	ortholog_one2one	-0.268617	-2.68878	0.0110711	0.572943
ENSMMUG00000005792	PIK3R5	ENSG00000141506	ortholog_one2one	0.412697	2.68763	0.0111026	0.572943
ENSMMUG00000008815	ZNF823	ENSG00000197933	ortholog_one2one	0.244844	2.68645	0.0111347	0.572943
ENSMMUG00000017052	STARD13	ENSG00000133121	ortholog_one2one	-0.207104	-2.68642	0.0111357	0.572943
ENSMMUG00000007282	C12H2ORF88	ENSG00000187699	ortholog_one2one	-0.330275	-2.68432	0.0111931	0.572943
ENSMMUG00000022282	COL4A2			0.177414	2.68411	0.0111989	0.572943
ENSMMUG00000013092	ACAP2	ENSG00000114331	ortholog_one2one	0.131732	2.68258	0.0112411	0.572943
ENSMMUG00000010233				0.499585	2.68133	0.0112755	0.572943
ENSMMUG00000012808	ZNF229	ENSG00000167383	ortholog_one2one	1.3523	2.67981	0.0113176	0.572943
ENSMMUG00000012389	MIER3	ENSG00000155545	ortholog_one2one	-0.118303	-2.67924	0.0113335	0.572943
ENSMMUG00000002548	APLN			0.254525	2.6725	0.0115223	0.572943
ENSMMUG00000021102	CCDC154	ENSG00000197599	ortholog_one2one	1.05424	2.66959	0.0116046	0.572943
ENSMMUG00000001848	SPRY1	ENSG00000164056	ortholog_one2one	0.162106	2.669	0.0116213	0.572943
ENSMMUG00000011999	SLC38A1	ENSG00000111371	ortholog_one2one	-0.102684	-2.66873	0.0116291	0.572943
ENSMMUG00000022846	E2F7	ENSG00000165891	ortholog_one2one	0.431433	2.66851	0.0116353	0.572943
ENSMMUG00000020524	PAFAH1B1			-0.0879418	-2.66679	0.0116844	0.572943
ENSMMUG00000008515	SNX7	ENSG00000162627	ortholog_one2one	0.279853	2.66517	0.0117306	0.572943
ENSMMUG00000018664	COL9A2	ENSG00000049089	ortholog_one2one	-0.337241	-2.6649	0.0117385	0.572943
ENSMMUG00000000108	NCKAP1L	ENSG00000123338	ortholog_one2one	0.304625	2.66376	0.0117713	0.572943
ENSMMUG00000022429	KCNK1	ENSG00000135750	ortholog_one2one	-0.157481	-2.66307	0.011791	0.572943
ENSMMUG00000010442	C7H14ORF102	ENSG00000119720	ortholog_one2one	-0.157367	-2.66275	0.0118002	0.572943
ENSMMUG00000021576	ROBO3	ENSG00000154134	ortholog_one2one	0.342176	2.66161	0.0118332	0.572943
ENSMMUG00000023274	SULF1	ENSG00000137573	ortholog_one2one	-0.364532	-2.66099	0.0118511	0.572943
ENSMMUG00000001127	TIMP4	ENSG00000157150	ortholog_one2one	0.246278	2.65675	0.0119747	0.572943
ENSMMUG00000009541	ZNF501	ENSG00000186446	ortholog_one2one	0.169619	2.65653	0.0119812	0.572943
ENSMMUG00000000158	MCM2	ENSG00000073111	ortholog_one2one	-0.257525	-2.65604	0.0119953	0.572943
ENSMMUG00000008164	PROM1	ENSG00000007062	ortholog_one2one	0.142534	2.65572	0.0120046	0.572943
ENSMMUG00000005327	GRAP	ENSG00000154016	ortholog_one2one	0.450396	2.65437	0.0120443	0.572943
ENSMMUG00000009117	HTRA1	ENSG00000166033	ortholog_one2one	0.146343	2.65434	0.0120452	0.572943
ENSMMUG00000011810	FAT4	ENSG00000196159	ortholog_one2many	0.271574	2.65265	0.012095	0.572943
ENSMMUG00000018691				-0.12621	-2.65137	0.0121328	0.572943
ENSMMUG00000017164	FRMD4A	ENSG00000151474	ortholog_one2one	0.112019	2.65074	0.0121516	0.572943
ENSMMUG00000005798	NOG	ENSG00000183691	ortholog_one2one	0.458132	2.64977	0.0121802	0.572943
ENSMMUG00000012654	B3GNT4	ENSG00000176383	ortholog_one2one	-0.314339	-2.64824	0.0122258	0.572943
ENSMMUG00000008174	CASP6	ENSG00000138794	ortholog_one2one	0.25718	2.6463	0.0122837	0.572943
ENSMMUG00000006994	HYAL2	ENSG00000068001	ortholog_one2one	0.206892	2.64593	0.0122949	0.572943
ENSMMUG00000000869	SNRPC	ENSG00000124562	ortholog_one2one	0.425659	2.64592	0.0122951	0.572943
ENSMMUG00000008505	OAS2	ENSG00000111335	ortholog_one2one	0.558762	2.64456	0.0123359	0.572943
ENSMMUG00000006664	CALB1	ENSG00000104327	ortholog_one2one	0.228178	2.64447	0.0123386	0.572943
ENSMMUG00000004004	KRT222	ENSG00000264058	ortholog_one2many	-0.147002	-2.64428	0.0123444	0.572943
ENSMMUG00000003057	KIT	ENSG00000157404	ortholog_one2one	0.149326	2.64364	0.0123636	0.572943
ENSMMUG00000008029	GSTM3	ENSG00000134202	ortholog_one2one	0.286671	2.64299	0.0123831	0.572943
ENSMMUG00000014301	PVRL2	ENSG00000130202	ortholog_one2one	0.237063	2.64296	0.0123841	0.572943
ENSMMUG00000003629	PI4K2B	ENSG00000038210	ortholog_one2one	0.251901	2.64291	0.0123857	0.572943
ENSMMUG00000003341	KIF9	ENSG00000088727	ortholog_one2one	0.317775	2.64289	0.0123864	0.572943
ENSMMUG00000015455	SMAD3	ENSG00000166949	ortholog_one2one	0.211415	2.64183	0.0124182	0.572943
ENSMMUG00000012373	LTC4S	ENSG00000213316	ortholog_one2one	0.741054	2.63878	0.0125107	0.572943
ENSMMUG00000013133				0.63217	2.63798	0.0125353	0.572943
ENSMMUG00000017290	MAPK4	ENSG00000141639	ortholog_one2one	0.18562	2.63696	0.0125663	0.572943
ENSMMUG00000015340	TCTE3	ENSG00000184786	ortholog_one2one	0.430159	2.63629	0.0125868	0.572943
ENSMMUG00000013061	C10H22ORF32	ENSG00000183172	ortholog_one2one	-0.170774	-2.63366	0.0126677	0.572943
ENSMMUG00000015828	RBPJ	ENSG00000168214	ortholog_one2one	-0.115055	-2.63348	0.0126731	0.572943
ENSMMUG00000019156	PARD3	ENSG00000148498	ortholog_one2one	0.151057	2.63064	0.0127609	0.572943
ENSMMUG00000015704	ZBTB7C	ENSG00000184828	ortholog_one2one	0.315389	2.62606	0.0129039	0.572943
ENSMMUG00000009691	C5H4ORF19	ENSG00000154274	ortholog_one2one	0.354898	2.62578	0.0129127	0.572943
ENSMMUG00000018090	GLP2R	ENSG00000065325	ortholog_one2one	-0.771338	-2.62122	0.0130562	0.572943
ENSMMUG00000013037	PCDH8	ENSG00000136099	ortholog_one2one	0.2909	2.62098	0.0130639	0.572943
ENSMMUG00000003338	PRDM8	ENSG00000152784	ortholog_one2one	0.235268	2.62074	0.0130713	0.572943
ENSMMUG00000011419	LNX2	ENSG00000139517	ortholog_one2one	-0.151209	-2.61879	0.0131335	0.572943
ENSMMUG00000019605	NELF	ENSG00000165802	ortholog_one2one	0.171977	2.61779	0.0131652	0.572943
ENSMMUG00000019024	FEM1A	ENSG00000141965	ortholog_one2one	0.127594	2.6176	0.0131714	0.572943
ENSMMUG00000022626	HLA-DMB	ENSG00000242574	ortholog_one2many	0.536316	2.61743	0.0131766	0.572943
ENSMMUG00000005466	SPOCD1	ENSG00000134668	ortholog_one2one	-0.361541	-2.61718	0.0131849	0.572943
ENSMMUG00000012761	SIGLEC5	ENSG00000268500	ortholog_one2many	0.680586	2.61702	0.0131897	0.572943
ENSMMUG00000015000	SUPT16H	ENSG00000092201	ortholog_one2one	-0.0818066	-2.61696	0.0131917	0.572943
ENSMMUG00000005690	RNASEH2A	ENSG00000104889	ortholog_one2one	-0.393738	-2.61403	0.0132858	0.572943
ENSMMUG00000014470	LIN28B	ENSG00000187772	ortholog_one2one	0.319307	2.6139	0.0132898	0.572943
ENSMMUG00000007838	PRCP	ENSG00000137509	ortholog_one2one	0.227699	2.61287	0.0133233	0.572943
ENSMMUG00000014305	APOE	ENSG00000130203	ortholog_one2one	0.299638	2.61171	0.0133606	0.572943
ENSMMUG00000000379	FAM133A	ENSG00000179083	ortholog_one2one	-0.189092	-2.61156	0.0133654	0.572943
ENSMMUG00000014126	LCP2	ENSG00000043462	ortholog_one2one	0.256549	2.61113	0.0133795	0.572943
ENSMMUG00000000338	TRIM22	ENSG00000132274	ortholog_one2one	0.310407	2.61109	0.0133809	0.572943
ENSMMUG00000021685	MAN1A2	ENSG00000198162	ortholog_one2one	0.113503	2.61077	0.0133911	0.572943
ENSMMUG00000007128	RYBP	ENSG00000163602	ortholog_one2one	-0.125042	-2.61057	0.0133976	0.572943
ENSMMUG00000022779	TINAGL1	ENSG00000142910	ortholog_one2one	0.487071	2.6103	0.0134064	0.572943
ENSMMUG00000012473	PSME2	ENSG00000100911	ortholog_one2one	0.175886	2.60829	0.0134718	0.572943
ENSMMUG00000004921	RBM5	ENSG00000003756	ortholog_one2one	0.0787087	2.60607	0.0135442	0.572943
ENSMMUG00000016483	INSM2	ENSG00000168348	ortholog_one2one	-0.349747	-2.60475	0.0135876	0.572943
ENSMMUG00000018035	KIAA0430	ENSG00000166783	ortholog_one2one	-0.131579	-2.60001	0.0137441	0.572943
ENSMMUG00000015177	CARTPT	ENSG00000164326	ortholog_one2one	0.757099	2.59871	0.0137875	0.572943
ENSMMUG00000005880	GPI	ENSG00000105220	ortholog_one2one	-0.133295	-2.5986	0.0137912	0.572943
ENSMMUG00000020053	MBTPS1	ENSG00000140943	ortholog_one2one	-0.113132	-2.59686	0.0138492	0.572943
ENSMMUG00000017478	TESC	ENSG00000088992	ortholog_one2one	0.229037	2.59543	0.0138971	0.572943
ENSMMUG00000012947				0.189879	2.59439	0.0139319	0.572943
ENSMMUG00000019209	NEIL2	ENSG00000154328	ortholog_one2one	-0.154046	-2.59415	0.01394	0.572943
ENSMMUG00000005521	GYG1	ENSG00000163754	ortholog_one2one	-0.153399	-2.59412	0.0139412	0.572943
ENSMMUG00000029638	C15orf65	ENSG00000261652	ortholog_one2one	0.28142	2.59205	0.0140109	0.572943
ENSMMUG00000004561	PPM1K	ENSG00000163644	ortholog_one2one	-0.109776	-2.59171	0.0140226	0.572943
ENSMMUG00000021560	C10H22ORF23	ENSG00000128346	ortholog_one2one	-0.293008	-2.59032	0.0140696	0.572943
ENSMMUG00000036743	ACA59			-0.149093	-2.58992	0.0140831	0.572943
ENSMMUG00000014993		ENSG00000197894	ortholog_one2many	-0.203268	-2.58953	0.0140964	0.572943
ENSMMUG00000015881				-0.317462	-2.58935	0.0141025	0.572943
ENSMMUG00000011376	GPC5	ENSG00000179399	ortholog_one2one	0.232105	2.58828	0.0141388	0.572943
ENSMMUG00000007382	PAAF1	ENSG00000175575	ortholog_one2one	-0.148393	-2.58713	0.0141782	0.572943
ENSMMUG00000016737	CNTN5	ENSG00000149972	ortholog_one2one	0.166459	2.58375	0.014294	0.572943
ENSMMUG00000006354	INSIG2	ENSG00000125629	ortholog_one2one	-0.139554	-2.58344	0.0143048	0.572943
ENSMMUG00000004181	PNLDC1	ENSG00000146453	ortholog_one2one	1.34701	2.58343	0.0143052	0.572943
ENSMMUG00000001657	RNASE6	ENSG00000169413	ortholog_one2one	0.444954	2.58339	0.0143066	0.572943
ENSMMUG00000013234	DACH1	ENSG00000165659	ortholog_one2one	-0.269021	-2.58321	0.0143128	0.572943
ENSMMUG00000008422	TRO	ENSG00000067445	ortholog_one2one	-0.141088	-2.58285	0.0143251	0.572943
ENSMMUG00000009126	SLCO2B1	ENSG00000137491	ortholog_one2one	0.239562	2.58247	0.0143381	0.572943
ENSMMUG00000015190	GAB3	ENSG00000160219	ortholog_one2one	0.333266	2.58141	0.014375	0.572943
ENSMMUG00000005305				-0.161768	-2.58046	0.0144079	0.572943
ENSMMUG00000029071	NECAB2	ENSG00000103154	ortholog_one2one	0.381673	2.57891	0.0144617	0.572943
ENSMMUG00000014529	TMEM26	ENSG00000196932	ortholog_one2one	-0.285132	-2.5789	0.0144622	0.572943
ENSMMUG00000009184	MPZL1	ENSG00000197965	ortholog_one2one	0.146248	2.57849	0.0144763	0.572943
ENSMMUG00000000434	CDK2AP1	ENSG00000111328	ortholog_one2one	0.153972	2.57784	0.0144989	0.572943
ENSMMUG00000008868	GLRA3	ENSG00000145451	ortholog_one2one	0.189644	2.57536	0.0145858	0.572943
ENSMMUG00000018084	RSPH1	ENSG00000160188	ortholog_one2one	0.467826	2.57526	0.0145893	0.572943
ENSMMUG00000012608	ACE	ENSG00000159640	ortholog_one2many	-0.260472	-2.57512	0.0145942	0.572943
ENSMMUG00000008100	IRF1	ENSG00000125347	ortholog_one2one	0.274182	2.57493	0.0146007	0.572943
ENSMMUG00000023256	LEF1	ENSG00000138795	ortholog_one2one	0.311402	2.57439	0.0146199	0.572943
ENSMMUG00000009813				-0.0826417	-2.57385	0.014639	0.572943
ENSMMUG00000012766	TMEM125	ENSG00000179178	ortholog_one2one	-0.64604	-2.57278	0.0146766	0.572943
ENSMMUG00000000373	SLC2A1	ENSG00000117394	ortholog_one2one	0.194353	2.57146	0.0147234	0.572943
ENSMMUG00000002661	KIFC2	ENSG00000167702	ortholog_one2one	0.19761	2.57108	0.0147366	0.572943
ENSMMUG00000013601	MED17	ENSG00000042429	ortholog_one2one	-0.113096	-2.56807	0.0148435	0.572943
ENSMMUG00000014635	FRK	ENSG00000111816	ortholog_one2one	-0.441813	-2.56709	0.0148784	0.572943
ENSMMUG00000007091	ATP5D	ENSG00000099624	ortholog_one2one	0.158116	2.56499	0.0149537	0.572943
ENSMMUG00000019963	GPR125	ENSG00000152990	ortholog_one2one	0.20888	2.56404	0.0149878	0.572943
ENSMMUG00000021543	CADPS2	ENSG00000081803	ortholog_one2one	-0.208924	-2.56402	0.0149886	0.572943
ENSMMUG00000005469	ERMP1	ENSG00000099219	ortholog_one2one	-0.161217	-2.56374	0.0149986	0.572943
ENSMMUG00000036465				0.907011	2.56324	0.0150167	0.572943
ENSMMUG00000006889	LRRC55	ENSG00000183908	ortholog_one2one	-0.33421	-2.56316	0.0150195	0.572943
ENSMMUG00000021996	ODZ4	ENSG00000149256	ortholog_one2many	-0.14862	-2.56144	0.0150819	0.572943
ENSMMUG00000014272	KCNK6	ENSG00000099337	ortholog_one2one	0.50933	2.56129	0.015087	0.572943
ENSMMUG00000006995	TUSC2	ENSG00000114383	ortholog_one2one	0.120111	2.56069	0.0151088	0.572943
ENSMMUG00000009199	PYGB	ENSG00000100994	ortholog_one2one	-0.144075	-2.56055	0.0151139	0.572943
ENSMMUG00000014530	PRPF19	ENSG00000110107	ortholog_one2one	-0.129508	-2.56051	0.0151156	0.572943
ENSMMUG00000014497	DENND2C	ENSG00000175984	ortholog_one2one	0.43828	2.5596	0.0151483	0.572943
ENSMMUG00000014144	LEPROTL1	ENSG00000104660	ortholog_one2one	-0.20698	-2.55839	0.0151926	0.572943
ENSMMUG00000008525	MCM9	ENSG00000111877	ortholog_one2one	0.193039	2.55805	0.0152048	0.572943
ENSMMUG00000019266	CHDH	ENSG00000016391	ortholog_one2one	0.251563	2.55655	0.0152595	0.572943
ENSMMUG00000013651	KIF6	ENSG00000164627	ortholog_one2one	-0.430258	-2.55503	0.0153152	0.572943
ENSMMUG00000017774	ACER2	ENSG00000177076	ortholog_one2one	0.257723	2.55292	0.0153929	0.572943
ENSMMUG00000003636		ENSG00000134717	ortholog_one2many	-0.101382	-2.55248	0.0154091	0.572943
ENSMMUG00000005958	CNOT6L	ENSG00000138767	ortholog_one2one	-0.129955	-2.55198	0.0154275	0.572943
ENSMMUG00000011687	DSC2	ENSG00000134755	ortholog_one2one	0.242166	2.55196	0.0154284	0.572943
ENSMMUG00000019754	VPS13A	ENSG00000197969	ortholog_one2one	-0.125776	-2.5508	0.0154713	0.572943
ENSMMUG00000017016	SYT4	ENSG00000132872	ortholog_one2one	-0.135067	-2.54964	0.0155142	0.572943
ENSMMUG00000006725	FAM176A	ENSG00000115363	ortholog_one2one	0.385065	2.5486	0.015553	0.572943
ENSMMUG00000001270	GIMAP5	ENSG00000196329	ortholog_one2one	0.439872	2.54589	0.0156541	0.572943
ENSMMUG00000013963	FEZ2	ENSG00000171055	ortholog_one2one	0.123578	2.54544	0.0156708	0.572943
ENSMMUG00000008487	NQO2	ENSG00000124588	ortholog_one2one	0.279441	2.54505	0.0156854	0.572943
ENSMMUG00000017166	FAM83F	ENSG00000133477	ortholog_one2one	0.563686	2.54455	0.0157041	0.572943
ENSMMUG00000003659	EDNRA	ENSG00000151617	ortholog_one2one	0.33597	2.54374	0.0157349	0.572943
ENSMMUG00000007296	GABRA1	ENSG00000022355	ortholog_one2one	-0.114913	-2.5435	0.015744	0.572943
ENSMMUG00000013981	TAB3	ENSG00000157625	ortholog_one2one	-0.183047	-2.54254	0.0157799	0.572943
ENSMMUG00000013502	STPG2	ENSG00000163116	ortholog_one2one	0.474845	2.54244	0.0157839	0.572943
ENSMMUG00000001921	SHISA4	ENSG00000198892	ortholog_one2one	0.147811	2.54243	0.015784	0.572943
ENSMMUG00000013131	SYTL5	ENSG00000147041	ortholog_one2one	0.304575	2.54132	0.0158259	0.572943
ENSMMUG00000013015	VOPP1	ENSG00000154978	ortholog_one2one	0.168409	2.54037	0.0158618	0.572943
ENSMMUG00000021275				-0.424634	-2.53925	0.0159044	0.572943
ENSMMUG00000010719	PRMT3	ENSG00000185238	ortholog_one2one	0.148453	2.53648	0.0160102	0.572943
ENSMMUG00000022596	NFATC1	ENSG00000131196	ortholog_one2one	0.377635	2.53501	0.0160662	0.572943
ENSMMUG00000020061	PPP1R9B	ENSG00000108819	ortholog_one2one	0.189311	2.53422	0.0160967	0.572943
ENSMMUG00000017904	MAP1B	ENSG00000131711	ortholog_one2one	-0.161595	-2.53394	0.0161075	0.572943
ENSMMUG00000004442	WFDC1	ENSG00000103175	ortholog_one2one	0.780278	2.53324	0.0161344	0.572943
ENSMMUG00000001286	NPTX1	ENSG00000171246	ortholog_one2one	-0.141047	-2.53197	0.0161831	0.572943
ENSMMUG00000010682	FBN2	ENSG00000138829	ortholog_one2one	0.426974	2.53131	0.0162088	0.572943
ENSMMUG00000011291	USF2	ENSG00000105698	ortholog_one2one	0.162463	2.53088	0.0162255	0.572943
ENSMMUG00000016308	UNC13B	ENSG00000198722	ortholog_one2one	0.134381	2.52811	0.0163328	0.572943
ENSMMUG00000030087	ANKRD55	ENSG00000164512	ortholog_one2many	0.352268	2.52684	0.0163824	0.572943
ENSMMUG00000023192	CHKA	ENSG00000110721	ortholog_one2one	0.119649	2.52671	0.0163873	0.572943
ENSMMUG00000017365				0.358795	2.52606	0.016413	0.572943
ENSMMUG00000018686	ST6GALNAC6	ENSG00000160408	ortholog_one2one	0.108367	2.52574	0.0164255	0.572943
ENSMMUG00000015583		ENSG00000187109	ortholog_one2many	-0.107053	-2.5249	0.0164583	0.572943
ENSMMUG00000017333	CD244	ENSG00000122223	ortholog_one2one	0.674698	2.52473	0.016465	0.572943
ENSMMUG00000018038	CPSF3	ENSG00000119203	ortholog_one2one	-0.131378	-2.52356	0.016511	0.572943
ENSMMUG00000001203				0.328433	2.52324	0.0165234	0.572943
ENSMMUG00000029920	HIST1H3A	ENSG00000182572	ortholog_one2one	0.165947	2.52135	0.016598	0.572943
ENSMMUG00000011839	ACSBG1	ENSG00000103740	ortholog_one2one	0.182433	2.52114	0.0166062	0.572943
ENSMMUG00000004783		ENSG00000258052	ortholog_one2many	-0.110351	-2.52033	0.0166382	0.572943
ENSMMUG00000011360	VPS36	ENSG00000136100	ortholog_one2one	-0.126041	-2.52003	0.0166502	0.572943
ENSMMUG00000006530	AGBL3	ENSG00000146856	ortholog_one2one	-0.354499	-2.51994	0.016654	0.572943
ENSMMUG00000016874	PDIK1L	ENSG00000175087	ortholog_one2one	-0.103248	-2.51832	0.0167182	0.572943
ENSMMUG00000014019	FAM217A	ENSG00000145975	ortholog_one2one	0.946103	2.51813	0.0167256	0.572943
ENSMMUG00000022023	PCSK5	ENSG00000099139	ortholog_one2one	0.244069	2.51809	0.0167272	0.572943
ENSMMUG00000002181	SFI1	ENSG00000198089	ortholog_one2one	-0.168278	-2.51664	0.0167851	0.572943
ENSMMUG00000005364	PRR5	ENSG00000186654	ortholog_one2one	0.445031	2.51535	0.0168368	0.572943
ENSMMUG00000010711	LIMD1	ENSG00000144791	ortholog_one2one	0.348092	2.51281	0.0169387	0.572943
ENSMMUG00000006311	PREPL	ENSG00000138078	ortholog_one2one	-0.162113	-2.51274	0.0169415	0.572943
ENSMMUG00000023637		ENSG00000180198	ortholog_one2many	0.284845	2.51231	0.0169588	0.572943
ENSMMUG00000002930	GPR158	ENSG00000151025	ortholog_one2one	-0.101162	-2.5119	0.0169754	0.572943
ENSMMUG00000022409	SLC10A1	ENSG00000100652	ortholog_one2one	-0.287699	-2.5109	0.0170156	0.572943
ENSMMUG00000018609	VARS2	ENSG00000137411	ortholog_one2one	0.180915	2.51073	0.0170224	0.572943
ENSMMUG00000011807	FAT4	ENSG00000196159	ortholog_one2many	0.262391	2.51061	0.0170272	0.572943
ENSMMUG00000004869	NPTXR	ENSG00000221890	ortholog_one2one	0.211608	2.51051	0.0170315	0.572943
ENSMMUG00000019126	PNP	ENSG00000198805	ortholog_one2many	0.228536	2.50928	0.0170811	0.573412
ENSMMUG00000007698	TDRD15	ENSG00000218819	ortholog_one2one	0.856902	2.50749	0.0171541	0.573589
ENSMMUG00000000662	GBP1	ENSG00000117228	ortholog_one2one	0.407691	2.5074	0.0171577	0.573589
ENSMMUG00000003419	BHLHB9	ENSG00000198908	ortholog_one2one	-0.109945	-2.50483	0.0172625	0.573935
ENSMMUG00000011336		ENSG00000172428	ortholog_one2many	0.240706	2.50457	0.0172734	0.573935
ENSMMUG00000000797	EXPH5	ENSG00000110723	ortholog_one2one	0.247477	2.50452	0.0172752	0.573935
ENSMMUG00000009250				-0.109524	-2.5034	0.0173212	0.574277
ENSMMUG00000011704	SH3GL2	ENSG00000107295	ortholog_one2one	-0.132933	-2.50231	0.017366	0.574578
ENSMMUG00000017057	HOMER1	ENSG00000152413	ortholog_one2one	0.26519	2.5	0.0174614	0.575868
ENSMMUG00000031302	ARPC5	ENSG00000162704	ortholog_one2one	0.149627	2.49928	0.0174914	0.575868
ENSMMUG00000006422	ELOVL5	ENSG00000012660	ortholog_one2one	0.18166	2.49877	0.0175124	0.575868
ENSMMUG00000030134				-0.912807	-2.49659	0.0176029	0.576056
ENSMMUG00000010045	ELOVL6	ENSG00000170522	ortholog_one2one	-0.146891	-2.49574	0.0176385	0.576056
ENSMMUG00000005994	ST6GALNAC5	ENSG00000117069	ortholog_one2one	0.177189	2.49522	0.0176603	0.576056
ENSMMUG00000016976	DOCK8	ENSG00000107099	ortholog_one2one	0.227301	2.49441	0.0176942	0.576056
ENSMMUG00000004640	ECM2	ENSG00000106819	ortholog_one2many	0.414746	2.49404	0.0177097	0.576056
ENSMMUG00000015712	DDN	ENSG00000181418	ortholog_one2one	0.323684	2.49348	0.0177331	0.576056
ENSMMUG00000006662	MME	ENSG00000196549	ortholog_one2one	0.324488	2.49234	0.0177812	0.576455
ENSMMUG00000022077	HSPA12B	ENSG00000132622	ortholog_one2one	0.425524	2.49129	0.0178253	0.576721
ENSMMUG00000014568				-0.500866	-2.48988	0.0178849	0.57749
ENSMMUG00000010278	MPEG1	ENSG00000197629	ortholog_one2one	0.335939	2.48863	0.017938	0.578042
ENSMMUG00000016449	ZNF382	ENSG00000161298	ortholog_one2one	0.135267	2.48744	0.0179886	0.578101
ENSMMUG00000004482	C5H4ORF43	ENSG00000198498	ortholog_one2many	-0.226525	-2.48689	0.0180117	0.578101
ENSMMUG00000029022		ENSG00000167996	ortholog_one2many	0.268953	2.48446	0.0181154	0.579878
ENSMMUG00000013225	METTL7B	ENSG00000170439	ortholog_one2one	0.340695	2.48095	0.0182663	0.579878
ENSMMUG00000015067				-0.380199	-2.48076	0.0182744	0.579878
ENSMMUG00000000291	LRRTM1	ENSG00000162951	ortholog_one2one	0.157865	2.48035	0.0182924	0.579878
ENSMMUG00000011801	CHST9	ENSG00000154080	ortholog_one2one	0.385746	2.47922	0.018341	0.579878
ENSMMUG00000019864	SEPT14	ENSG00000154997	ortholog_one2one	0.701275	2.47903	0.0183492	0.579878
ENSMMUG00000029350	ERO1L	ENSG00000197930	ortholog_one2one	-0.114345	-2.47894	0.0183531	0.579878
ENSMMUG00000014035	RAB3B	ENSG00000169213	ortholog_one2one	-0.249176	-2.47889	0.0183556	0.579878
ENSMMUG00000012049				-0.20125	-2.47219	0.018648	0.584918
ENSMMUG00000018558	CAMTA1	ENSG00000171735	ortholog_one2one	-0.123395	-2.47208	0.0186527	0.584918
ENSMMUG00000008234	WDR82	ENSG00000164091	ortholog_one2one	-0.0951064	-2.47065	0.0187155	0.584918
ENSMMUG00000020431	EPS8	ENSG00000151491	ortholog_one2one	0.149279	2.47058	0.0187189	0.584918
ENSMMUG00000032720	SNORD64			-0.190029	-2.47043	0.0187253	0.584918
ENSMMUG00000017276	NOL4	ENSG00000101746	ortholog_one2one	0.119275	2.47025	0.0187334	0.584918
ENSMMUG00000009160	UBE2Q2	ENSG00000140367	ortholog_one2one	0.169189	2.46715	0.0188708	0.588066
ENSMMUG00000011486	SEC11A	ENSG00000140612	ortholog_one2one	0.137871	2.46546	0.0189459	0.588901
ENSMMUG00000019541	KCNE2	ENSG00000159197	ortholog_one2one	-0.379929	-2.46364	0.0190271	0.588901
ENSMMUG00000003996	HNRNPAB	ENSG00000197451	ortholog_one2one	0.189191	2.46259	0.0190739	0.588901
ENSMMUG00000022691	OPRM1	ENSG00000112038	ortholog_one2one	-0.316526	-2.46223	0.0190905	0.588901
ENSMMUG00000002150	RAMP2	ENSG00000131477	ortholog_one2one	0.314425	2.46157	0.01912	0.588901
ENSMMUG00000009738	SLC25A29	ENSG00000197119	ortholog_one2one	0.354087	2.46089	0.0191506	0.588901
ENSMMUG00000019202	PPP1R3G	ENSG00000219607	ortholog_one2one	0.296785	2.45754	0.019302	0.588901
ENSMMUG00000001095	POMT2	ENSG00000009830	ortholog_one2one	0.184866	2.45752	0.0193027	0.588901
ENSMMUG00000016264	ALOX12	ENSG00000108839	ortholog_one2one	-0.260963	-2.45748	0.0193048	0.588901
ENSMMUG00000021158	C9orf9	ENSG00000165698	ortholog_one2one	-0.147668	-2.45656	0.0193467	0.588901
ENSMMUG00000037213				1.04489	2.45627	0.0193595	0.588901
ENSMMUG00000010301	NRG2	ENSG00000158458	ortholog_one2one	0.17926	2.45578	0.0193818	0.588901
ENSMMUG00000028894				-0.137093	-2.45482	0.0194259	0.588901
ENSMMUG00000020001	PCGF5	ENSG00000180628	ortholog_one2one	-0.121906	-2.45454	0.0194385	0.588901
ENSMMUG00000023184	UNC93B1	ENSG00000233094	ortholog_one2many	0.379169	2.45436	0.0194469	0.588901
ENSMMUG00000012702	NAP1L3	ENSG00000186310	ortholog_one2one	-0.0980645	-2.4515	0.0195777	0.589906
ENSMMUG00000037365	U6	ENSG00000252172	ortholog_one2one	-0.429984	-2.45142	0.0195812	0.589906
ENSMMUG00000031922				0.278685	2.45065	0.0196168	0.589906
ENSMMUG00000019755	CYB5R2	ENSG00000166394	ortholog_one2one	-0.508546	-2.45029	0.0196332	0.589906
ENSMMUG00000015100	MAMU_ABO			-0.684307	-2.4492	0.0196838	0.589906
ENSMMUG00000014800	SLC17A7	ENSG00000104888	ortholog_one2one	-0.191263	-2.44884	0.0197002	0.589906
ENSMMUG00000016904	CD101	ENSG00000134256	ortholog_one2one	-0.420336	-2.44477	0.0198892	0.593769
ENSMMUG00000012844	LRRC43	ENSG00000158113	ortholog_one2one	-0.343084	-2.44447	0.0199031	0.593769
ENSMMUG00000008423	SEPT4	ENSG00000108387	ortholog_one2one	-0.4391	-2.44345	0.0199508	0.594092
ENSMMUG00000011620	MRC1	ENSG00000120586	ortholog_one2many	0.265293	2.44253	0.0199941	0.594095
ENSMMUG00000010393	CDH3	ENSG00000062038	ortholog_one2one	0.182286	2.44187	0.0200248	0.594095
ENSMMUG00000014263	GPR137B	ENSG00000077585	ortholog_one2one	0.188944	2.44033	0.0200971	0.595141
ENSMMUG00000017171	SCARF2	ENSG00000244486	ortholog_one2one	0.352031	2.43861	0.0201785	0.596454
ENSMMUG00000008075	IGSF11	ENSG00000144847	ortholog_one2one	0.130527	2.43772	0.0202205	0.596597
ENSMMUG00000010114	RIN2	ENSG00000132669	ortholog_one2one	0.138695	2.43687	0.0202606	0.596687
ENSMMUG00000003797	USP20	ENSG00000136878	ortholog_one2one	-0.147668	-2.43524	0.0203379	0.597297
ENSMMUG00000020424	ADRA1D			0.635449	2.43337	0.0204271	0.597297
ENSMMUG00000000400	DIMT1	ENSG00000086189	ortholog_one2one	-0.10435	-2.43256	0.020466	0.597297
ENSMMUG00000016949	MAP9	ENSG00000164114	ortholog_one2one	-0.147471	-2.43177	0.0205039	0.597297
ENSMMUG00000029945				-0.809417	-2.43166	0.0205092	0.597297
ENSMMUG00000019859	PRKG2	ENSG00000138669	ortholog_one2one	0.312141	2.42823	0.0206741	0.597297
ENSMMUG00000008765				0.269898	2.42794	0.0206879	0.597297
ENSMMUG00000008666	PIK3CB	ENSG00000051382	ortholog_one2one	-0.107188	-2.42572	0.0207954	0.597297
ENSMMUG00000036802	SNORD116	ENSG00000252277	ortholog_one2one	-0.731205	-2.42493	0.0208341	0.597297
ENSMMUG00000031106	UFD1L	ENSG00000070010	ortholog_one2one	-0.123698	-2.42485	0.0208377	0.597297
ENSMMUG00000013628				-0.289889	-2.42419	0.0208699	0.597297
ENSMMUG00000020000	ATP6V1B2	ENSG00000147416	ortholog_one2one	-0.156891	-2.42398	0.0208801	0.597297
ENSMMUG00000020964	RBM12	ENSG00000244462	ortholog_one2one	-0.0855506	-2.42392	0.0208833	0.597297
ENSMMUG00000019457	EZR	ENSG00000092820	ortholog_one2one	0.201898	2.42342	0.0209075	0.597297
ENSMMUG00000014926	EPSTI1	ENSG00000133106	ortholog_one2one	0.459171	2.42323	0.0209166	0.597297
ENSMMUG00000014749	MRPS18A	ENSG00000096080	ortholog_one2one	0.120284	2.42163	0.020995	0.597297
ENSMMUG00000022915	TFB2M	ENSG00000162851	ortholog_one2one	-0.122902	-2.42049	0.0210511	0.597297
ENSMMUG00000007860	PPIP5K1	ENSG00000168781	ortholog_one2one	-0.0879945	-2.4203	0.0210604	0.597297
ENSMMUG00000005317	ADAM28	ENSG00000042980	ortholog_one2one	0.453001	2.4199	0.0210801	0.597297
ENSMMUG00000022799	TCF7L2	ENSG00000148737	ortholog_one2one	-0.2056	-2.41949	0.0211001	0.597297
ENSMMUG00000008169	ITPKA	ENSG00000137825	ortholog_one2one	0.155481	2.41943	0.0211029	0.597297
ENSMMUG00000019663	CHST7	ENSG00000147119	ortholog_one2one	0.343785	2.41794	0.0211767	0.597297
ENSMMUG00000020948	TMEM19	ENSG00000139291	ortholog_one2one	-0.135797	-2.41771	0.021188	0.597297
ENSMMUG00000003319	FREM3	ENSG00000183090	ortholog_one2one	0.300464	2.41754	0.0211961	0.597297
ENSMMUG00000017990	LRRTM2	ENSG00000146006	ortholog_one2one	-0.135437	-2.41634	0.0212556	0.597297
ENSMMUG00000008379	ADD1	ENSG00000087274	ortholog_one2one	-0.0615143	-2.41599	0.0212728	0.597297
ENSMMUG00000006212	KCTD11	ENSG00000213859	ortholog_one2one	-0.183897	-2.41574	0.0212851	0.597297
ENSMMUG00000002232	PTPLB	ENSG00000206527	ortholog_one2one	0.099986	2.41501	0.0213214	0.597297
ENSMMUG00000023597	ARSJ	ENSG00000180801	ortholog_one2one	-0.212838	-2.4123	0.0214567	0.600041
ENSMMUG00000004871	MEA1	ENSG00000124733	ortholog_one2one	0.101066	2.40933	0.0216052	0.60042
ENSMMUG00000021191	FAM167A	ENSG00000154319	ortholog_one2one	0.371375	2.4088	0.0216318	0.60042
ENSMMUG00000019455	SYTL3	ENSG00000164674	ortholog_one2one	0.325679	2.4087	0.0216372	0.60042
ENSMMUG00000022973	GGN	ENSG00000179168	ortholog_one2one	0.406036	2.40801	0.0216719	0.60042
ENSMMUG00000031266				-0.382978	-2.40737	0.0217039	0.60042
ENSMMUG00000026128	U1	ENSG00000202000	ortholog_one2one	0.12558	2.40657	0.0217445	0.60042
ENSMMUG00000009341	ACTA2	ENSG00000107796	ortholog_one2one	-0.162808	-2.40626	0.02176	0.60042
ENSMMUG00000017981				-0.343216	-2.40609	0.021769	0.60042
ENSMMUG00000016446		ENSG00000129084	ortholog_one2many	0.160132	2.404	0.0218749	0.601204
ENSMMUG00000012836	UBQLN2	ENSG00000188021	ortholog_one2one	-0.098884	-2.40275	0.0219385	0.601204
ENSMMUG00000004434	ZCCHC2	ENSG00000141664	ortholog_one2one	-0.0922287	-2.40266	0.0219431	0.601204
ENSMMUG00000008744	LAPTM5	ENSG00000162511	ortholog_one2one	0.305954	2.40258	0.0219469	0.601204
ENSMMUG00000010640	ERLEC1	ENSG00000068912	ortholog_one2one	-0.0934081	-2.40134	0.0220105	0.601604
ENSMMUG00000004998	DLGAP3	ENSG00000116544	ortholog_one2one	0.187005	2.40083	0.0220364	0.601604
ENSMMUG00000001250	PTPN3	ENSG00000070159	ortholog_one2one	0.123706	2.39756	0.0222045	0.602606
ENSMMUG00000004031	OR6M1	ENSG00000196099	ortholog_one2one	0.587932	2.39724	0.0222209	0.602606
ENSMMUG00000006906	LPAR1	ENSG00000198121	ortholog_one2many	-0.329545	-2.39678	0.0222447	0.602606
ENSMMUG00000023324	MUM1L1	ENSG00000157502	ortholog_one2one	-0.565258	-2.39624	0.0222723	0.602606
ENSMMUG00000021544	SLC6A17	ENSG00000197106	ortholog_one2one	-0.122257	-2.39378	0.0223997	0.602606
ENSMMUG00000001308	VSTM2A	ENSG00000170419	ortholog_one2one	0.194233	2.39374	0.0224018	0.602606
ENSMMUG00000013254	SPHKAP	ENSG00000153820	ortholog_one2one	-0.252056	-2.39314	0.0224334	0.602606
ENSMMUG00000009758	MARCH6	ENSG00000145495	ortholog_one2one	-0.0834135	-2.3931	0.0224352	0.602606
ENSMMUG00000018346	CCDC170	ENSG00000120262	ortholog_one2one	0.719456	2.39009	0.0225923	0.602606
ENSMMUG00000020399	ADORA2B	ENSG00000170425	ortholog_one2one	0.300456	2.38908	0.0226451	0.602606
ENSMMUG00000007235				-0.423236	-2.38848	0.0226767	0.602606
ENSMMUG00000013186	SRD5A1	ENSG00000145545	ortholog_one2one	0.223651	2.38755	0.0227257	0.602606
ENSMMUG00000004930	MAP3K8	ENSG00000107968	ortholog_one2one	0.47642	2.38703	0.0227531	0.602606
ENSMMUG00000018372	OPRK1	ENSG00000082556	ortholog_one2one	-0.406598	-2.38696	0.0227567	0.602606
ENSMMUG00000012415	EMX2	ENSG00000170370	ortholog_one2one	0.15811	2.38608	0.0228031	0.602606
ENSMMUG00000029068	RNF166	ENSG00000158717	ortholog_one2one	0.284994	2.38413	0.0229066	0.602606
ENSMMUG00000006594	DHX33	ENSG00000005100	ortholog_one2one	-0.116671	-2.38319	0.0229561	0.602606
ENSMMUG00000014361	THEM4	ENSG00000159445	ortholog_one2one	0.267795	2.3821	0.0230142	0.602606
ENSMMUG00000011660	CXXC4	ENSG00000168772	ortholog_one2one	-0.195216	-2.38202	0.0230182	0.602606
ENSMMUG00000023236	CHIC1	ENSG00000204116	ortholog_one2one	-0.110271	-2.38128	0.0230579	0.602606
ENSMMUG00000020213	LTBR	ENSG00000111321	ortholog_one2one	0.20822	2.38085	0.023081	0.602606
ENSMMUG00000014588	BHLHE40	ENSG00000134107	ortholog_one2one	-0.152674	-2.38033	0.0231088	0.602606
ENSMMUG00000009022	GDPD5	ENSG00000158555	ortholog_one2one	-0.191124	-2.38028	0.0231112	0.602606
ENSMMUG00000009683	PRRT2	ENSG00000167371	ortholog_one2one	-0.141404	-2.37983	0.0231352	0.602606
ENSMMUG00000016626	NHLRC1	ENSG00000187566	ortholog_one2one	0.234397	2.37948	0.0231542	0.602606
ENSMMUG00000028969				-0.209125	-2.37928	0.0231646	0.602606
ENSMMUG00000027055	mml-mir-101-1	ENSG00000199135	ortholog_one2one	0.288181	2.37786	0.0232411	0.602606
ENSMMUG00000008635	EXT1	ENSG00000182197	ortholog_one2one	0.114208	2.37717	0.0232783	0.602606
ENSMMUG00000026568	7SK	ENSG00000202198	ortholog_one2one	0.110014	2.37699	0.0232875	0.602606
ENSMMUG00000019302	TNFSF10	ENSG00000121858	ortholog_one2one	0.377971	2.37697	0.0232888	0.602606
ENSMMUG00000008770	UGP2	ENSG00000169764	ortholog_one2one	-0.113224	-2.3761	0.0233355	0.602606
ENSMMUG00000001003	WBSCR16	ENSG00000174374	ortholog_one2one	0.207456	2.37609	0.0233361	0.602606
ENSMMUG00000022884	GLUL	ENSG00000135821	ortholog_one2one	0.132223	2.37606	0.0233377	0.602606
ENSMMUG00000022836	AFF3	ENSG00000144218	ortholog_one2one	0.118062	2.37511	0.023389	0.602606
ENSMMUG00000007856	AUNIP	ENSG00000127423	ortholog_one2one	-0.36281	-2.3727	0.0235198	0.602606
ENSMMUG00000012681	NUSAP1	ENSG00000137804	ortholog_one2one	0.536916	2.3724	0.0235358	0.602606
ENSMMUG00000022680	A2ML1	ENSG00000166535	ortholog_one2one	-0.510622	-2.37078	0.0236242	0.602606
ENSMMUG00000015992	B3GNT1	ENSG00000174684	ortholog_one2one	-0.0818938	-2.37051	0.0236385	0.602606
ENSMMUG00000009888	ZNF534	ENSG00000198633	ortholog_one2one	0.209588	2.37048	0.0236402	0.602606
ENSMMUG00000022327	C21ORF56	ENSG00000160284	ortholog_one2one	0.304472	2.37028	0.0236513	0.602606
ENSMMUG00000016307	SLC2A5	ENSG00000142583	ortholog_one2one	0.242186	2.36954	0.023692	0.602606
ENSMMUG00000015749	SQRDL	ENSG00000137767	ortholog_one2many	0.336824	2.36934	0.0237026	0.602606
ENSMMUG00000008263	ATP2A3	ENSG00000074370	ortholog_one2one	0.480518	2.36804	0.0237738	0.602606
ENSMMUG00000006775	PENK	ENSG00000181195	ortholog_one2one	0.435451	2.36768	0.0237938	0.602606
ENSMMUG00000013573	MZT2B	ENSG00000173272	ortholog_one2many	0.277007	2.36709	0.0238259	0.602606
ENSMMUG00000009278	C5AR1	ENSG00000197405	ortholog_one2one	0.30391	2.36691	0.0238361	0.602606
ENSMMUG00000023365	TLE4	ENSG00000106829	ortholog_one2one	-0.239762	-2.36685	0.0238392	0.602606
ENSMMUG00000004205	PLBD2	ENSG00000151176	ortholog_one2one	-0.15539	-2.36626	0.0238719	0.602606
ENSMMUG00000002546				0.188338	2.36537	0.0239205	0.602885
ENSMMUG00000008282	C2H3ORF62	ENSG00000188315	ortholog_one2one	-0.143215	-2.3646	0.023963	0.603012
ENSMMUG00000003294	ENDOG	ENSG00000167136	ortholog_one2one	0.128142	2.36214	0.0240994	0.604625
ENSMMUG00000007349		ENSG00000184863	ortholog_one2many	0.130275	2.36209	0.0241023	0.604625
ENSMMUG00000006093	EZH1	ENSG00000108799	ortholog_one2one	-0.140192	-2.35572	0.0244583	0.606916
ENSMMUG00000000630	RC3H1	ENSG00000135870	ortholog_one2one	-0.0840986	-2.35502	0.0244975	0.606916
ENSMMUG00000018460	NCF2	ENSG00000116701	ortholog_one2one	0.425983	2.35485	0.0245073	0.606916
ENSMMUG00000016769	PSMC5	ENSG00000087191	ortholog_one2one	-0.159081	-2.35452	0.0245259	0.606916
ENSMMUG00000001319	MTHFD1	ENSG00000100714	ortholog_one2one	0.151073	2.35357	0.0245792	0.606916
ENSMMUG00000018922	CDC25B	ENSG00000101224	ortholog_one2one	-0.150218	-2.35307	0.0246075	0.606916
ENSMMUG00000022532				-0.107484	-2.35233	0.0246495	0.606916
ENSMMUG00000000882	SPAG6	ENSG00000077327	ortholog_one2one	-0.196328	-2.35123	0.0247118	0.606916
ENSMMUG00000019196	GDA	ENSG00000119125	ortholog_one2one	-0.149976	-2.35111	0.0247186	0.606916
ENSMMUG00000008393	CSRNP3	ENSG00000178662	ortholog_one2one	-0.0935966	-2.35074	0.0247395	0.606916
ENSMMUG00000008347				0.446503	2.35009	0.0247766	0.606916
ENSMMUG00000012705				0.333208	2.35	0.0247817	0.606916
ENSMMUG00000001122	ZNF688	ENSG00000229809	ortholog_one2one	0.167809	2.34981	0.0247928	0.606916
ENSMMUG00000023085	GUK1	ENSG00000143774	ortholog_one2one	0.158182	2.34964	0.0248021	0.606916
ENSMMUG00000022931	NKPD1	ENSG00000179846	ortholog_one2one	0.229552	2.34798	0.0248968	0.606916
ENSMMUG00000011544	WASL	ENSG00000106299	ortholog_one2one	-0.101507	-2.34694	0.0249566	0.606916
ENSMMUG00000013244	ACCN4	ENSG00000072182	ortholog_one2one	0.197292	2.34676	0.0249667	0.606916
ENSMMUG00000023634	RRAGC	ENSG00000116954	ortholog_one2one	-0.122868	-2.34661	0.0249752	0.606916
ENSMMUG00000031548				-0.644336	-2.34638	0.0249884	0.606916
ENSMMUG00000010909				0.0898994	2.34615	0.025002	0.606916
ENSMMUG00000012374	MGAT4B	ENSG00000161013	ortholog_one2one	0.155373	2.346	0.0250103	0.606916
ENSMMUG00000021327	PIGH	ENSG00000100564	ortholog_one2one	-0.157203	-2.34577	0.0250239	0.606916
ENSMMUG00000020031	UBTD1	ENSG00000165886	ortholog_one2one	0.188931	2.34446	0.0250993	0.607045
ENSMMUG00000005176	NXPH2	ENSG00000144227	ortholog_one2one	-0.153521	-2.34436	0.0251048	0.607045
ENSMMUG00000009413	C6H5ORF4	ENSG00000170271	ortholog_one2one	0.146652	2.34259	0.0252068	0.608597
ENSMMUG00000018032	ARHGDIB	ENSG00000111348	ortholog_one2one	0.240179	2.34032	0.0253386	0.610648
ENSMMUG00000021804	ATG7	ENSG00000197548	ortholog_one2one	-0.114178	-2.33982	0.0253677	0.610648
ENSMMUG00000005270	RYR3	ENSG00000198838	ortholog_one2many	0.221035	2.33767	0.0254927	0.612233
ENSMMUG00000006305	WWP1	ENSG00000123124	ortholog_one2one	-0.106548	-2.33716	0.0255225	0.612233
ENSMMUG00000017525	NAB2	ENSG00000166886	ortholog_one2one	-0.109917	-2.33638	0.0255683	0.612233
ENSMMUG00000007482	RPAP3	ENSG00000005175	ortholog_one2one	-0.165908	-2.33528	0.0256325	0.612233
ENSMMUG00000015017	LMO1	ENSG00000166407	ortholog_one2one	0.384228	2.33499	0.0256498	0.612233
ENSMMUG00000023679	TRIM26	ENSG00000234127	ortholog_one2one	-0.195094	-2.33478	0.025662	0.612233
ENSMMUG00000000810				-0.165864	-2.33395	0.025711	0.612492
ENSMMUG00000004099	SRGN	ENSG00000122862	ortholog_one2one	0.238793	2.33229	0.0258087	0.613031
ENSMMUG00000028994		ENSG00000147485	ortholog_one2many	0.404938	2.33227	0.0258098	0.613031
ENSMMUG00000003030	RASAL3	ENSG00000105122	ortholog_one2one	0.459009	2.32994	0.0259481	0.615058
ENSMMUG00000015820	PTCD3	ENSG00000132300	ortholog_one2one	0.107376	2.32954	0.0259717	0.615058
ENSMMUG00000000683	KCNG1	ENSG00000026559	ortholog_one2one	0.323324	2.32743	0.026097	0.615623
ENSMMUG00000010464	PPM1A	ENSG00000100614	ortholog_one2one	-0.0983908	-2.32737	0.0261009	0.615623
ENSMMUG00000023685	MDC1	ENSG00000137337	ortholog_one2one	-0.171583	-2.32721	0.0261104	0.615623
ENSMMUG00000013766	MMU.4022	ENSG00000110958	ortholog_one2one	-0.086055	-2.32363	0.0263248	0.616446
ENSMMUG00000006341	SYCE1	ENSG00000171772	ortholog_one2one	-0.660459	-2.32362	0.0263253	0.616446
ENSMMUG00000006430	AIG1	ENSG00000146416	ortholog_one2one	-0.134434	-2.32343	0.0263369	0.616446
ENSMMUG00000012176	MLF1IP	ENSG00000151725	ortholog_one2one	-0.550891	-2.32325	0.0263477	0.616446
ENSMMUG00000029784		ENSG00000198838	ortholog_one2many	0.239546	2.32204	0.0264207	0.616446
ENSMMUG00000015314	TSPAN15	ENSG00000099282	ortholog_one2one	-0.166159	-2.32148	0.0264545	0.616446
ENSMMUG00000004484	ZMAT2	ENSG00000146007	ortholog_one2one	0.0923093	2.32135	0.0264624	0.616446
ENSMMUG00000002437	ABI3	ENSG00000108798	ortholog_one2one	0.296414	2.32115	0.0264743	0.616446
ENSMMUG00000002598	FUT9	ENSG00000172461	ortholog_one2one	-0.218026	-2.32056	0.0265102	0.616446
ENSMMUG00000007065	MUSK	ENSG00000030304	ortholog_one2one	-0.686698	-2.31898	0.026606	0.616446
ENSMMUG00000004448	TMEM144	ENSG00000164124	ortholog_one2one	-0.429131	-2.31849	0.0266353	0.616446
ENSMMUG00000007416	SIPA1	ENSG00000213445	ortholog_one2one	0.262831	2.31667	0.0267463	0.616446
ENSMMUG00000004844	HPN	ENSG00000105707	ortholog_one2one	-0.426155	-2.31431	0.0268908	0.616446
ENSMMUG00000019313	TLCD1	ENSG00000160606	ortholog_one2one	0.271923	2.31317	0.0269608	0.616446
ENSMMUG00000011911	TBR1	ENSG00000136535	ortholog_one2one	-0.169383	-2.31182	0.0270438	0.616446
ENSMMUG00000012718	DPYSL2	ENSG00000092964	ortholog_one2one	-0.101836	-2.3118	0.0270448	0.616446
ENSMMUG00000031589				0.443786	2.30987	0.0271638	0.616446
ENSMMUG00000020473	COQ9	ENSG00000088682	ortholog_one2one	0.129557	2.30965	0.0271775	0.616446
ENSMMUG00000017617	MAG	ENSG00000105695	ortholog_one2one	-0.573564	-2.30881	0.0272297	0.616446
ENSMMUG00000003006	SPTLC1	ENSG00000090054	ortholog_one2one	0.113094	2.30863	0.0272408	0.616446
ENSMMUG00000005548	NSF	ENSG00000073969	ortholog_one2one	-0.120776	-2.3085	0.0272488	0.616446
ENSMMUG00000010266	GNAS1	ENSG00000087460	ortholog_one2one	-0.101506	-2.30727	0.0273254	0.616446
ENSMMUG00000014524	CRCP	ENSG00000241258	ortholog_one2one	-0.140674	-2.30724	0.0273269	0.616446
ENSMMUG00000029627	ENPP4	ENSG00000001561	ortholog_one2one	-0.130997	-2.30719	0.0273302	0.616446
ENSMMUG00000016937	FNBP4	ENSG00000109920	ortholog_one2one	0.131729	2.30641	0.0273784	0.616446
ENSMMUG00000003773	CEP19	ENSG00000174007	ortholog_one2one	0.185064	2.30505	0.0274636	0.616446
ENSMMUG00000023646	BNIP3L	ENSG00000104765	ortholog_one2one	-0.0812708	-2.30498	0.0274681	0.616446
ENSMMUG00000009016	UQCR	ENSG00000127540	ortholog_one2many	0.183678	2.3045	0.0274979	0.616446
ENSMMUG00000013183	FBXL17	ENSG00000145743	ortholog_one2one	-0.0899981	-2.30409	0.0275237	0.616446
ENSMMUG00000004125	YWHAG	ENSG00000170027	ortholog_one2one	-0.122532	-2.30385	0.0275387	0.616446
ENSMMUG00000002560	SPOPL	ENSG00000144228	ortholog_one2one	-0.10149	-2.30379	0.0275424	0.616446
ENSMMUG00000004331				0.51616	2.30249	0.027624	0.616446
ENSMMUG00000003169	CLSTN2	ENSG00000158258	ortholog_one2one	-0.188187	-2.30211	0.027648	0.616446
ENSMMUG00000017508	NFASC	ENSG00000163531	ortholog_one2one	-0.143774	-2.30085	0.0277271	0.616446
ENSMMUG00000032017	C9orf16	ENSG00000171159	ortholog_one2one	0.160236	2.30069	0.0277369	0.616446
ENSMMUG00000005674	FGFR1OP	ENSG00000213066	ortholog_one2one	-0.120967	-2.3004	0.0277551	0.616446
ENSMMUG00000000963	SDC2	ENSG00000169439	ortholog_one2one	0.13835	2.30025	0.0277651	0.616446
ENSMMUG00000003015	C9H10ORF57	ENSG00000133678	ortholog_one2one	-0.149477	-2.29811	0.0278999	0.616446
ENSMMUG00000015803	PRMT2	ENSG00000160310	ortholog_one2one	-0.0961014	-2.29802	0.0279055	0.616446
ENSMMUG00000015492	TATDN1	ENSG00000147687	ortholog_one2one	-0.179778	-2.29751	0.0279381	0.616446
ENSMMUG00000014727	NAPA	ENSG00000105402	ortholog_one2one	-0.110286	-2.29602	0.0280329	0.616446
ENSMMUG00000029325				0.246656	2.29572	0.0280519	0.616446
ENSMMUG00000019904	CCNI	ENSG00000118816	ortholog_one2one	-0.178649	-2.29401	0.0281611	0.616446
ENSMMUG00000035915	SCARNA7	ENSG00000238741	ortholog_one2one	0.164281	2.29254	0.0282548	0.616446
ENSMMUG00000008937	HDAC2	ENSG00000196591	ortholog_one2one	-0.0874157	-2.29151	0.0283212	0.616446
ENSMMUG00000013192				-0.145524	-2.29133	0.0283329	0.616446
ENSMMUG00000015714	PPP3CB	ENSG00000107758	ortholog_one2one	-0.125242	-2.29118	0.0283425	0.616446
ENSMMUG00000000907	C3ORF15	ENSG00000183833	ortholog_one2one	-0.324804	-2.29109	0.0283481	0.616446
ENSMMUG00000010847	DKK1	ENSG00000107984	ortholog_one2one	-0.397709	-2.29077	0.0283687	0.616446
ENSMMUG00000017029	CPB2	ENSG00000080618	ortholog_one2one	-0.348937	-2.29041	0.0283916	0.616446
ENSMMUG00000007694	SNX16	ENSG00000104497	ortholog_one2one	-0.175281	-2.29001	0.0284174	0.616446
ENSMMUG00000002423	POLD2	ENSG00000106628	ortholog_one2one	-0.117815	-2.28963	0.0284418	0.616446
ENSMMUG00000008554	LAIR1	ENSG00000167613	ortholog_one2one	0.461102	2.28903	0.0284805	0.616446
ENSMMUG00000031121	SLC25A18	ENSG00000182902	ortholog_one2one	0.254958	2.28881	0.0284951	0.616446
ENSMMUG00000000304	SOCS4	ENSG00000180008	ortholog_one2one	-0.106768	-2.28719	0.0285996	0.616446
ENSMMUG00000029152		ENSG00000163249	ortholog_one2many	0.800464	2.28712	0.0286041	0.616446
ENSMMUG00000006347	STAB2	ENSG00000136011	ortholog_one2one	0.484717	2.28678	0.028626	0.616446
ENSMMUG00000017951	LINGO3	ENSG00000220008	ortholog_one2one	0.442254	2.28568	0.0286978	0.616446
ENSMMUG00000031988				-0.481237	-2.28543	0.0287141	0.616446
ENSMMUG00000018628	TEC	ENSG00000135605	ortholog_one2one	0.342806	2.28442	0.0287799	0.616446
ENSMMUG00000016187	SYBU	ENSG00000147642	ortholog_one2one	0.0824871	2.28321	0.0288588	0.616446
ENSMMUG00000003348	NEFL			-0.152665	-2.28221	0.028924	0.616446
ENSMMUG00000008640	C1orf95	ENSG00000203685	ortholog_one2one	0.30882	2.28174	0.0289548	0.616446
ENSMMUG00000000422	RPL12	ENSG00000197958	ortholog_one2many	0.149391	2.28154	0.0289681	0.616446
ENSMMUG00000001583	FSCN2	ENSG00000186765	ortholog_one2one	-0.592649	-2.28138	0.0289784	0.616446
ENSMMUG00000012282	XPA	ENSG00000136936	ortholog_one2one	0.145968	2.28042	0.0290412	0.616446
ENSMMUG00000023474	IREB2	ENSG00000136381	ortholog_one2one	-0.105393	-2.27954	0.0290994	0.616446
ENSMMUG00000016845	ZEB2	ENSG00000169554	ortholog_one2one	-0.0917443	-2.27946	0.0291045	0.616446
ENSMMUG00000009424	CLEC18A	ENSG00000157335	ortholog_one2many	-0.606211	-2.2792	0.0291219	0.616446
ENSMMUG00000028974	ARMC1	ENSG00000104442	ortholog_one2one	-0.0814373	-2.27846	0.0291702	0.616446
ENSMMUG00000023462	ILDR2	ENSG00000143195	ortholog_one2one	0.151547	2.27843	0.0291724	0.616446
ENSMMUG00000000697	TAGLN3	ENSG00000144834	ortholog_one2one	-0.137605	-2.27805	0.0291972	0.616446
ENSMMUG00000021482	OR2H2	ENSG00000204657	ortholog_one2one	0.322454	2.27789	0.029208	0.616446
ENSMMUG00000006141	COL4A3BP	ENSG00000113163	ortholog_one2one	-0.0951895	-2.27743	0.0292382	0.616446
ENSMMUG00000011333	MBP			-0.609602	-2.27713	0.0292584	0.616446
ENSMMUG00000009679	GRIK3	ENSG00000163873	ortholog_one2one	-0.176709	-2.27668	0.0292882	0.616446
ENSMMUG00000012225		ENSG00000119013	ortholog_one2many	0.215912	2.2763	0.0293133	0.616446
ENSMMUG00000007968	HHIP	ENSG00000164161	ortholog_one2one	-0.446866	-2.27603	0.0293308	0.616446
ENSMMUG00000003540	PPM1L	ENSG00000163590	ortholog_one2one	-0.126319	-2.27512	0.0293917	0.616446
ENSMMUG00000024466	U1	ENSG00000212172	ortholog_one2one	-0.244337	-2.27495	0.0294025	0.616446
ENSMMUG00000002769	RNF167	ENSG00000108523	ortholog_one2one	-0.087224	-2.27433	0.029444	0.616446
ENSMMUG00000032194	NDUFA1	ENSG00000125356	ortholog_one2many	0.165541	2.27428	0.0294472	0.616446
ENSMMUG00000010927	TNFAIP6	ENSG00000123610	ortholog_one2one	-0.454566	-2.27411	0.0294587	0.616446
ENSMMUG00000019091	ELN	ENSG00000049540	ortholog_one2one	0.471406	2.27396	0.0294684	0.616446
ENSMMUG00000003211	C16H17ORF58	ENSG00000186665	ortholog_one2one	0.180456	2.27335	0.0295092	0.616446
ENSMMUG00000005886	C1orf198	ENSG00000119280	ortholog_one2one	-0.121603	-2.27129	0.0296469	0.616446
ENSMMUG00000004982	ACVRL1	ENSG00000139567	ortholog_one2one	0.355599	2.27071	0.0296856	0.616446
ENSMMUG00000004600	RCAN1	ENSG00000159200	ortholog_one2one	0.111823	2.27067	0.0296885	0.616446
ENSMMUG00000001514	PLEKHG4	ENSG00000196155	ortholog_one2one	0.378137	2.26996	0.0297358	0.616446
ENSMMUG00000008288	SNX17	ENSG00000115234	ortholog_one2one	-0.0769244	-2.26988	0.0297414	0.616446
ENSMMUG00000031923	GPR88	ENSG00000181656	ortholog_one2one	0.373262	2.2672	0.0299214	0.616446
ENSMMUG00000018037	VPS33A	ENSG00000256861	ortholog_one2many	-0.0958676	-2.26641	0.029975	0.616446
ENSMMUG00000012416				-0.278164	-2.2662	0.0299892	0.616446
ENSMMUG00000033614	mml-mir-1304			0.350006	2.26618	0.0299906	0.616446
ENSMMUG00000010971	TOX	ENSG00000198846	ortholog_one2one	-0.243632	-2.26617	0.0299909	0.616446
ENSMMUG00000001105	P2RY12	ENSG00000169313	ortholog_one2one	0.22076	2.26506	0.030066	0.616446
ENSMMUG00000010929		ENSG00000174145	ortholog_one2many	0.184589	2.26418	0.0301258	0.616446
ENSMMUG00000022497	OPALIN	ENSG00000197430	ortholog_one2one	-0.650201	-2.26405	0.0301347	0.616446
ENSMMUG00000022244	HPGDS	ENSG00000163106	ortholog_one2one	0.37718	2.2639	0.0301451	0.616446
ENSMMUG00000002511		ENSG00000185261	ortholog_one2many	0.241428	2.26388	0.0301465	0.616446
ENSMMUG00000007974	QRFPR	ENSG00000186867	ortholog_one2one	-0.376167	-2.26212	0.0302662	0.616446
ENSMMUG00000008364	ZNF771	ENSG00000179965	ortholog_one2one	0.468425	2.26182	0.0302867	0.616446
ENSMMUG00000001149	RNF149	ENSG00000163162	ortholog_one2one	0.133857	2.26103	0.0303405	0.616446
ENSMMUG00000008142	TGFB1	ENSG00000105329	ortholog_one2one	0.333773	2.2602	0.030397	0.616446
ENSMMUG00000018578	LOH12CR1	ENSG00000165714	ortholog_one2one	-0.123543	-2.25984	0.0304221	0.616446
ENSMMUG00000003932	GYG2	ENSG00000056998	ortholog_one2one	0.339113	2.25936	0.0304549	0.616446
ENSMMUG00000028979	BHLHE22	ENSG00000180828	ortholog_one2one	0.440651	2.2584	0.0305203	0.616446
ENSMMUG00000022522	PAN3	ENSG00000152520	ortholog_one2one	0.0809753	2.25835	0.0305237	0.616446
ENSMMUG00000014430	FOSB	ENSG00000125740	ortholog_one2one	-0.381074	-2.25826	0.0305302	0.616446
ENSMMUG00000014953	ARHGAP10	ENSG00000071205	ortholog_one2one	0.376276	2.25797	0.0305499	0.616446
ENSMMUG00000014160				-0.146662	-2.25796	0.0305508	0.616446
ENSMMUG00000005850	WDR31	ENSG00000148225	ortholog_one2one	0.297499	2.25795	0.0305517	0.616446
ENSMMUG00000020452	ZNF562	ENSG00000171466	ortholog_one2one	0.165951	2.25793	0.0305526	0.616446
ENSMMUG00000005031	ANKRD42	ENSG00000137494	ortholog_one2one	-0.12801	-2.25772	0.0305674	0.616446
ENSMMUG00000020760	NCS1	ENSG00000107130	ortholog_one2one	0.0865248	2.25692	0.0306224	0.616446
ENSMMUG00000023002	GPR116	ENSG00000069122	ortholog_one2one	0.330657	2.25679	0.0306314	0.616446
ENSMMUG00000020262	PSPC1	ENSG00000121390	ortholog_one2one	0.088519	2.25651	0.0306505	0.616446
ENSMMUG00000017852	PEG3	ENSG00000198300	ortholog_one2one	-0.143353	-2.2562	0.0306718	0.616446
ENSMMUG00000006370	LRRCC1	ENSG00000133739	ortholog_one2one	-0.242877	-2.25569	0.0307073	0.616446
ENSMMUG00000019513	UHMK1	ENSG00000152332	ortholog_one2one	-0.0908035	-2.25336	0.0308687	0.617905
ENSMMUG00000002187	FKBP7	ENSG00000079150	ortholog_one2one	-0.228925	-2.25128	0.0310132	0.617905
ENSMMUG00000003383	NXPH3	ENSG00000182575	ortholog_one2one	-0.415247	-2.25074	0.0310508	0.617905
ENSMMUG00000018547	DOCK1	ENSG00000150760	ortholog_one2one	0.116026	2.2496	0.0311306	0.617905
ENSMMUG00000013775	BAG4	ENSG00000156735	ortholog_one2one	-0.0913695	-2.24941	0.0311435	0.617905
ENSMMUG00000022573	DIRC2	ENSG00000138463	ortholog_one2one	0.16274	2.24935	0.0311482	0.617905
ENSMMUG00000010520	LANCL1	ENSG00000115365	ortholog_one2one	-0.178888	-2.24842	0.0312132	0.617905
ENSMMUG00000013236	SLC18B1	ENSG00000146409	ortholog_one2one	0.18189	2.24836	0.0312171	0.617905
ENSMMUG00000009957	C20ORF165	ENSG00000149634	ortholog_one2one	-0.272414	-2.24805	0.0312393	0.617905
ENSMMUG00000017109		ENSG00000198805	ortholog_one2many	0.22302	2.24773	0.031261	0.617905
ENSMMUG00000014164	L3MBTL2	ENSG00000100395	ortholog_one2one	-0.116144	-2.2474	0.0312849	0.617905
ENSMMUG00000009197	MOBP	ENSG00000168314	ortholog_one2one	-0.456145	-2.24711	0.0313051	0.617905
ENSMMUG00000015034	PIP4K2A	ENSG00000150867	ortholog_one2one	-0.216825	-2.24703	0.0313102	0.617905
ENSMMUG00000002573	LRRC16A	ENSG00000079691	ortholog_one2one	0.115797	2.24681	0.0313261	0.617905
ENSMMUG00000001811	FMN1	ENSG00000248905	ortholog_one2one	-0.201547	-2.24638	0.0313564	0.617905
ENSMMUG00000001000	KCTD14	ENSG00000151364	ortholog_one2one	0.258712	2.24484	0.0314648	0.61879
ENSMMUG00000014425	PRKCE	ENSG00000171132	ortholog_one2one	-0.0804223	-2.24412	0.0315159	0.61879
ENSMMUG00000003905	DHDH	ENSG00000104808	ortholog_one2one	-0.298297	-2.24341	0.0315659	0.61879
ENSMMUG00000019907	PAPSS1	ENSG00000138801	ortholog_one2one	-0.075543	-2.24287	0.0316039	0.61879
ENSMMUG00000030174		ENSG00000138688	ortholog_one2many	-0.0919351	-2.24269	0.0316166	0.61879
ENSMMUG00000007318	C19orf52	ENSG00000142444	ortholog_one2one	0.157458	2.24195	0.0316692	0.61879
ENSMMUG00000020418	DGKB	ENSG00000136267	ortholog_one2one	0.0962473	2.24129	0.0317162	0.61879
ENSMMUG00000004235				0.263906	2.24105	0.0317331	0.61879
ENSMMUG00000020065	HEATR3	ENSG00000155393	ortholog_one2one	0.0995375	2.24054	0.0317695	0.61879
ENSMMUG00000005601	OPTN	ENSG00000123240	ortholog_one2one	-0.130602	-2.23988	0.0318165	0.61879
ENSMMUG00000006472	ZNF611	ENSG00000185730	ortholog_one2one	-0.180274	-2.23977	0.0318246	0.61879
ENSMMUG00000017127	CHST11	ENSG00000171310	ortholog_one2one	0.138843	2.23872	0.0318991	0.618864
ENSMMUG00000006655	MYRF	ENSG00000124920	ortholog_one2one	-0.494356	-2.23864	0.0319053	0.618864
ENSMMUG00000013051	LEPREL4	ENSG00000141696	ortholog_one2one	0.252433	2.23803	0.0319487	0.618958
ENSMMUG00000010796	C16orf52	ENSG00000185716	ortholog_one2one	-0.173453	-2.23661	0.0320506	0.61961
ENSMMUG00000026293	U1	ENSG00000212609	ortholog_many2many	0.510949	2.23602	0.0320927	0.61961
ENSMMUG00000014740	TRIP13	ENSG00000071539	ortholog_one2one	-0.230904	-2.23595	0.0320979	0.61961
ENSMMUG00000019653	SLC7A8	ENSG00000092068	ortholog_one2one	-0.120236	-2.23489	0.0321745	0.619954
ENSMMUG00000004209	ESD	ENSG00000139684	ortholog_one2one	-0.142324	-2.23429	0.0322176	0.619954
ENSMMUG00000014856				-0.384514	-2.23367	0.0322621	0.619954
ENSMMUG00000014715	FRA10AC1	ENSG00000148690	ortholog_one2one	-0.112299	-2.23303	0.0323084	0.619954
ENSMMUG00000013189	PAPD7	ENSG00000112941	ortholog_one2one	-0.0958576	-2.23251	0.0323457	0.619954
ENSMMUG00000015291	STARD8	ENSG00000130052	ortholog_one2one	0.27259	2.23249	0.0323471	0.619954
ENSMMUG00000010785	C3H7ORF23	ENSG00000135185	ortholog_one2one	-0.141882	-2.22837	0.0326465	0.621956
ENSMMUG00000009915	GTF3C4	ENSG00000125484	ortholog_one2one	-0.0810631	-2.22797	0.032676	0.621956
ENSMMUG00000006676				0.067626	2.2278	0.0326886	0.621956
ENSMMUG00000003256	ZNF667	ENSG00000198046	ortholog_one2one	-0.109964	-2.22757	0.0327054	0.621956
ENSMMUG00000014908	SPATA33	ENSG00000167523	ortholog_one2one	0.3204	2.2274	0.0327173	0.621956
ENSMMUG00000005245	ITGB7	ENSG00000139626	ortholog_one2one	0.366006	2.22627	0.0328005	0.621956
ENSMMUG00000012270	RBM7	ENSG00000076053	ortholog_one2many	-0.117682	-2.22612	0.0328113	0.621956
ENSMMUG00000003768	SOAT1	ENSG00000057252	ortholog_one2one	-0.133248	-2.22608	0.0328139	0.621956
ENSMMUG00000018162	CTU1	ENSG00000142544	ortholog_one2one	0.646681	2.22607	0.0328153	0.621956
ENSMMUG00000016218	EPHB6	ENSG00000106123	ortholog_one2one	-0.127198	-2.22575	0.0328384	0.621956
ENSMMUG00000020747	NDRG2	ENSG00000165795	ortholog_one2one	0.133972	2.22455	0.0329262	0.622241
ENSMMUG00000003067	ERGIC1	ENSG00000113719	ortholog_one2one	0.119175	2.22446	0.0329335	0.622241
ENSMMUG00000004279	RBM15B	ENSG00000179837	ortholog_one2one	0.113658	2.22362	0.0329946	0.622241
ENSMMUG00000013185	ATP5E	ENSG00000180389	ortholog_one2many	0.128461	2.22301	0.0330397	0.622241
ENSMMUG00000017693	TSC22D2	ENSG00000196428	ortholog_one2one	-0.110067	-2.2224	0.033085	0.622241
ENSMMUG00000004788	MAN1C1	ENSG00000117643	ortholog_one2one	0.165347	2.22239	0.0330856	0.622241
ENSMMUG00000020466	TMUB1	ENSG00000164897	ortholog_one2one	0.200534	2.22018	0.0332491	0.624381
ENSMMUG00000013507	TNNT2	ENSG00000118194	ortholog_one2one	0.37873	2.21934	0.0333112	0.624381
ENSMMUG00000005966	C14H11ORF1	ENSG00000137720	ortholog_one2one	0.199495	2.21904	0.0333341	0.624381
ENSMMUG00000014730	IP6K2	ENSG00000068745	ortholog_one2one	-0.0750149	-2.21876	0.0333547	0.624381
ENSMMUG00000022546	TCF15	ENSG00000125878	ortholog_one2one	0.402118	2.21711	0.0334777	0.625677
ENSMMUG00000018579	SPECC1	ENSG00000128487	ortholog_one2one	0.171054	2.21679	0.0335018	0.625677
ENSMMUG00000031902		ENSG00000163618	ortholog_one2many	-0.103104	-2.21584	0.0335727	0.626275
ENSMMUG00000013157	LYPLA1	ENSG00000120992	ortholog_one2one	0.144207	2.21517	0.0336224	0.626475
ENSMMUG00000011033	ZNF346	ENSG00000113761	ortholog_one2one	0.137116	2.21258	0.0338167	0.629136
ENSMMUG00000016889	ANKRD9	ENSG00000156381	ortholog_one2one	0.634642	2.21152	0.0338968	0.629136
ENSMMUG00000016975	SLC38A5	ENSG00000017483	ortholog_one2one	0.320155	2.21131	0.033913	0.629136
ENSMMUG00000018165	SDCBP2	ENSG00000125775	ortholog_one2one	0.372382	2.21075	0.033955	0.629136
ENSMMUG00000031222		ENSG00000244588	ortholog_one2many	0.889682	2.21044	0.0339785	0.629136
ENSMMUG00000021618	PALD1	ENSG00000107719	ortholog_one2one	0.215781	2.21016	0.034	0.629136
ENSMMUG00000021295	PPP4R4	ENSG00000119698	ortholog_one2one	0.188405	2.20732	0.0342149	0.632385
ENSMMUG00000021415	BAIAP3	ENSG00000007516	ortholog_one2one	-0.412947	-2.20577	0.0343336	0.633202
ENSMMUG00000006101	MYH9	ENSG00000100345	ortholog_one2one	0.191632	2.2054	0.0343616	0.633202
ENSMMUG00000007227				-0.0957006	-2.20493	0.0343973	0.633202
ENSMMUG00000006203	SSX2IP	ENSG00000117155	ortholog_one2one	-0.125366	-2.20468	0.0344166	0.633202
ENSMMUG00000019393	TNS3	ENSG00000136205	ortholog_one2one	0.168415	2.20405	0.0344651	0.63337
ENSMMUG00000014434	FGR	ENSG00000000938	ortholog_one2one	0.361095	2.20159	0.0346539	0.633679
ENSMMUG00000018109	FAM63B	ENSG00000128923	ortholog_one2one	-0.109421	-2.20074	0.0347188	0.633679
ENSMMUG00000009981	MSTO1	ENSG00000125459	ortholog_one2one	-0.194389	-2.20058	0.034731	0.633679
ENSMMUG00000017288				0.264605	2.20054	0.0347341	0.633679
ENSMMUG00000006011				-0.125743	-2.19999	0.0347766	0.633679
ENSMMUG00000021581	TAF7L	ENSG00000102387	ortholog_one2one	0.256923	2.19985	0.0347877	0.633679
ENSMMUG00000028875	ZNF442	ENSG00000198342	ortholog_one2one	0.330497	2.19955	0.0348109	0.633679
ENSMMUG00000018459	GPSM3	ENSG00000213654	ortholog_one2one	0.403539	2.19926	0.0348331	0.633679
ENSMMUG00000036306	U6	ENSG00000252703	ortholog_one2one	-0.446578	-2.19779	0.0349471	0.633679
ENSMMUG00000001024	ELK4	ENSG00000158711	ortholog_one2one	-0.115466	-2.19739	0.0349778	0.633679
ENSMMUG00000036617	7SK	ENSG00000252355	ortholog_one2one	0.358759	2.19737	0.0349795	0.633679
ENSMMUG00000001381	CLCA2	ENSG00000137975	ortholog_one2one	-0.568905	-2.19701	0.0350075	0.633679
ENSMMUG00000010623	PHF19	ENSG00000119403	ortholog_one2one	-0.178808	-2.19638	0.0350562	0.633679
ENSMMUG00000020040				0.0910006	2.19579	0.0351028	0.633679
ENSMMUG00000009838	COPS2	ENSG00000166200	ortholog_one2many	-0.0882994	-2.19492	0.0351702	0.633679
ENSMMUG00000019764	DCTN4	ENSG00000132912	ortholog_one2one	-0.0854476	-2.19463	0.0351931	0.633679
ENSMMUG00000006812	DCLK3	ENSG00000163673	ortholog_one2one	0.252067	2.19438	0.0352122	0.633679
ENSMMUG00000032498				-0.428668	-2.19348	0.0352825	0.633679
ENSMMUG00000011443	TRIM37	ENSG00000108395	ortholog_one2one	-0.0930402	-2.19338	0.0352907	0.633679
ENSMMUG00000009931	CMTM7			0.329165	2.19327	0.035299	0.633679
ENSMMUG00000009145	AXL	ENSG00000167601	ortholog_one2one	0.132479	2.19194	0.0354035	0.633679
ENSMMUG00000013054	FKBP10	ENSG00000141756	ortholog_one2one	0.214593	2.18962	0.035586	0.633679
ENSMMUG00000018777	RPRD1A	ENSG00000141425	ortholog_one2one	-0.0718899	-2.18961	0.0355867	0.633679
ENSMMUG00000020643	POLD3	ENSG00000077514	ortholog_one2one	0.0945882	2.18932	0.035609	0.633679
ENSMMUG00000015099	JAKMIP1	ENSG00000152969	ortholog_one2one	0.08734	2.18932	0.0356096	0.633679
ENSMMUG00000035606	snoU89	ENSG00000238795	ortholog_one2one	0.149323	2.18931	0.0356103	0.633679
ENSMMUG00000015406	RASGEF1A	ENSG00000198915	ortholog_one2one	0.112522	2.18897	0.0356373	0.633679
ENSMMUG00000008714	ADORA1	ENSG00000163485	ortholog_one2one	-0.141204	-2.18839	0.0356825	0.633679
ENSMMUG00000008113	PLEKHM3	ENSG00000178385	ortholog_one2one	-0.113795	-2.18802	0.0357121	0.633679
ENSMMUG00000013837	SHISA9	ENSG00000237515	ortholog_one2one	0.210806	2.18734	0.035766	0.633679
ENSMMUG00000012057	C20H16ORF45	ENSG00000166780	ortholog_one2one	-0.0920995	-2.18694	0.0357975	0.633679
ENSMMUG00000026458	Y_RNA	ENSG00000200351	ortholog_one2one	-0.228649	-2.18639	0.0358408	0.633679
ENSMMUG00000011123		ENSG00000215218	ortholog_many2many	0.240634	2.18606	0.0358673	0.633679
ENSMMUG00000016674	B4GALT6	ENSG00000118276	ortholog_one2one	-0.148197	-2.18598	0.0358738	0.633679
ENSMMUG00000016563		ENSG00000133056	ortholog_one2many	-0.16593	-2.18547	0.0359141	0.633679
ENSMMUG00000003192	TRDMT1	ENSG00000107614	ortholog_one2one	-0.206736	-2.18482	0.0359659	0.633679
ENSMMUG00000021549	ADAM19	ENSG00000135074	ortholog_one2one	0.236942	2.18413	0.0360208	0.633679
ENSMMUG00000009707	GABRG2	ENSG00000113327	ortholog_one2one	-0.115683	-2.18399	0.036032	0.633679
ENSMMUG00000015192	POLR1C	ENSG00000171453	ortholog_one2one	-0.111655	-2.18359	0.0360637	0.633679
ENSMMUG00000036892	SNORD109A	ENSG00000239169	ortholog_one2many	-0.320276	-2.18221	0.0361741	0.633679
ENSMMUG00000001591				0.444717	2.18195	0.036195	0.633679
ENSMMUG00000019089	CENPE	ENSG00000138778	ortholog_one2one	-0.258193	-2.18181	0.0362054	0.633679
ENSMMUG00000030249	RPL35A	ENSG00000182899	ortholog_one2many	0.180396	2.18166	0.0362176	0.633679
ENSMMUG00000019022	STK17A	ENSG00000164543	ortholog_one2one	0.155111	2.18093	0.0362765	0.633679
ENSMMUG00000008724	PPAPDC1A	ENSG00000203805	ortholog_one2one	0.248143	2.1805	0.0363106	0.633679
ENSMMUG00000006375	CCDC15	ENSG00000149548	ortholog_one2one	0.189501	2.18011	0.0363423	0.633679
ENSMMUG00000020008		ENSG00000164104	ortholog_one2many	-0.220432	-2.17978	0.0363685	0.633679
ENSMMUG00000000655	PAFAH2	ENSG00000158006	ortholog_one2one	0.226657	2.17938	0.036401	0.633679
ENSMMUG00000004852	EEF1A1			0.101844	2.17828	0.0364896	0.633679
ENSMMUG00000009895	KRT17	ENSG00000128422	ortholog_one2one	-0.610435	-2.17655	0.036629	0.633679
ENSMMUG00000017206	SHOC2	ENSG00000108061	ortholog_one2one	-0.0825083	-2.17647	0.0366351	0.633679
ENSMMUG00000006864	KIAA1328	ENSG00000150477	ortholog_one2one	0.12377	2.17637	0.0366433	0.633679
ENSMMUG00000004614	KCNC4	ENSG00000116396	ortholog_one2one	-0.159554	-2.17574	0.0366944	0.633679
ENSMMUG00000016222	TXN	ENSG00000136810	ortholog_one2many	0.114769	2.17525	0.0367341	0.633679
ENSMMUG00000011681	PTAFR	ENSG00000169403	ortholog_one2one	0.253035	2.17393	0.0368413	0.633679
ENSMMUG00000014146	TRUB2	ENSG00000167112	ortholog_one2one	-0.165007	-2.17341	0.0368837	0.633679
ENSMMUG00000010579	AHNAK2	ENSG00000185567	ortholog_one2one	-0.296421	-2.17339	0.0368852	0.633679
ENSMMUG00000017033	LCP1	ENSG00000136167	ortholog_one2one	0.269684	2.17225	0.036978	0.633679
ENSMMUG00000010782	PTDSS2	ENSG00000174915	ortholog_one2one	0.124832	2.17223	0.0369794	0.633679
ENSMMUG00000009772	INPP5D	ENSG00000168918	ortholog_one2one	0.261096	2.17137	0.0370499	0.633679
ENSMMUG00000022110	PPP1R14C	ENSG00000198729	ortholog_one2one	0.208023	2.17133	0.0370533	0.633679
ENSMMUG00000004816	MARCH5	ENSG00000198060	ortholog_one2one	0.100662	2.17088	0.03709	0.633679
ENSMMUG00000015608	TDRD12	ENSG00000173809	ortholog_one2one	-0.467593	-2.1707	0.0371045	0.633679
ENSMMUG00000000009	PTPRC	ENSG00000081237	ortholog_one2one	0.224671	2.1707	0.0371046	0.633679
ENSMMUG00000008352	PLB1	ENSG00000163803	ortholog_one2one	0.545371	2.17045	0.0371247	0.633679
ENSMMUG00000007004	RNF43	ENSG00000108375	ortholog_one2one	0.220458	2.16833	0.0372986	0.633679
ENSMMUG00000007457	WWC1	ENSG00000113645	ortholog_one2one	0.19107	2.16754	0.0373639	0.633679
ENSMMUG00000004258	FAM3B	ENSG00000183844	ortholog_one2one	0.805914	2.16747	0.0373694	0.633679
ENSMMUG00000017120	ADARB2	ENSG00000185736	ortholog_one2one	0.255512	2.16726	0.0373867	0.633679
ENSMMUG00000004911	PNMA1	ENSG00000176903	ortholog_one2one	-0.147904	-2.16692	0.0374145	0.633679
ENSMMUG00000005772	MPP1	ENSG00000130830	ortholog_one2one	-0.128723	-2.166	0.0374904	0.633679
ENSMMUG00000021784	NXPH4	ENSG00000182379	ortholog_one2one	-0.592516	-2.16583	0.0375046	0.633679
ENSMMUG00000008242	EPHA3	ENSG00000044524	ortholog_one2one	0.208752	2.16582	0.0375057	0.633679
ENSMMUG00000007829	CLCN6	ENSG00000011021	ortholog_one2one	-0.129431	-2.16536	0.0375433	0.633679
ENSMMUG00000018582	ZNF451	ENSG00000112200	ortholog_one2one	-0.103562	-2.16512	0.0375635	0.633679
ENSMMUG00000017245	P2RY14	ENSG00000174944	ortholog_one2one	0.190185	2.16449	0.0376153	0.633679
ENSMMUG00000008293	PPM1G	ENSG00000115241	ortholog_one2one	0.0783273	2.16427	0.0376339	0.633679
ENSMMUG00000015892	CSNK2A2	ENSG00000070770	ortholog_one2one	-0.124133	-2.16385	0.0376689	0.633679
ENSMMUG00000012218	CAMSAP1L1	ENSG00000118200	ortholog_one2one	-0.0685674	-2.1635	0.0376978	0.633679
ENSMMUG00000002153	G3BP2	ENSG00000138757	ortholog_one2one	-0.0813784	-2.16336	0.0377094	0.633679
ENSMMUG00000005858	SPATA5L1	ENSG00000171763	ortholog_one2one	0.328421	2.16293	0.0377446	0.633679
ENSMMUG00000017608		ENSG00000131152	ortholog_one2one	0.33804	2.16206	0.0378169	0.633679
ENSMMUG00000016349	SYT14	ENSG00000143469	ortholog_one2one	-0.117839	-2.16196	0.0378255	0.633679
ENSMMUG00000033742		ENSG00000251966	ortholog_one2one	0.512813	2.16176	0.0378425	0.633679
ENSMMUG00000013082	CENPN	ENSG00000166451	ortholog_one2one	-0.154327	-2.16022	0.0379706	0.633679
ENSMMUG00000001611	RICTOR	ENSG00000164327	ortholog_one2one	-0.125184	-2.15985	0.0380015	0.633679
ENSMMUG00000023290	GDF1	ENSG00000130283	ortholog_one2one	0.214844	2.15753	0.0381958	0.633679
ENSMMUG00000023361	GFRA2	ENSG00000168546	ortholog_one2one	-0.187125	-2.15694	0.038245	0.633679
ENSMMUG00000016608	USP11	ENSG00000102226	ortholog_one2one	-0.135816	-2.15671	0.0382643	0.633679
ENSMMUG00000022521	VWA2	ENSG00000165816	ortholog_one2one	-0.37409	-2.1561	0.0383155	0.633679
ENSMMUG00000005225	GJA1	ENSG00000152661	ortholog_one2one	0.144572	2.15577	0.0383437	0.633679
ENSMMUG00000008172	LARP4	ENSG00000161813	ortholog_one2one	-0.0887403	-2.15567	0.0383519	0.633679
ENSMMUG00000035916	U7	ENSG00000251892	ortholog_one2one	-0.303474	-2.15512	0.0383985	0.633679
ENSMMUG00000028802				0.207295	2.15466	0.038437	0.633679
ENSMMUG00000007381	CHCHD8	ENSG00000181924	ortholog_one2one	0.198848	2.15422	0.0384739	0.633679
ENSMMUG00000012969	PSAP	ENSG00000197746	ortholog_one2one	-0.0742443	-2.15358	0.0385286	0.633679
ENSMMUG00000002904	GIPC2	ENSG00000137960	ortholog_one2one	0.415333	2.15279	0.0385955	0.633679
ENSMMUG00000019273	TMEM30A	ENSG00000112697	ortholog_one2one	-0.127868	-2.15268	0.0386048	0.633679
ENSMMUG00000011875	PID1	ENSG00000153823	ortholog_one2one	0.0967115	2.15206	0.0386568	0.633679
ENSMMUG00000001285	ENDOV	ENSG00000173818	ortholog_one2one	0.238217	2.15192	0.0386692	0.633679
ENSMMUG00000019205	ADAMTS16	ENSG00000145536	ortholog_one2one	-0.300128	-2.1519	0.0386703	0.633679
ENSMMUG00000032075				0.355747	2.15181	0.038678	0.633679
ENSMMUG00000006328	DPP6	ENSG00000130226	ortholog_one2one	0.120256	2.15171	0.038687	0.633679
ENSMMUG00000006637	HIF1AN	ENSG00000166135	ortholog_one2one	0.129777	2.15036	0.0388014	0.633679
ENSMMUG00000020080	GFRA1	ENSG00000151892	ortholog_one2one	-0.254182	-2.14942	0.0388814	0.633679
ENSMMUG00000023075	SLU7	ENSG00000164609	ortholog_one2one	-0.0854165	-2.14892	0.0389239	0.633679
ENSMMUG00000018033	ASAP2	ENSG00000151693	ortholog_one2one	-0.12704	-2.14792	0.0390099	0.633679
ENSMMUG00000001558	OLIG1	ENSG00000184221	ortholog_one2one	0.418893	2.14775	0.0390242	0.633679
ENSMMUG00000013808	SH3BP4	ENSG00000130147	ortholog_one2one	0.180954	2.14773	0.0390257	0.633679
ENSMMUG00000006742	SRSF6	ENSG00000124193	ortholog_one2one	0.0850907	2.14753	0.0390433	0.633679
ENSMMUG00000011301	PSMB8	ENSG00000204264	ortholog_one2one	0.526285	2.14647	0.0391339	0.633679
ENSMMUG00000010664	GPR37	ENSG00000170775	ortholog_one2one	-0.304882	-2.14592	0.0391808	0.633679
ENSMMUG00000011643	CDR2L	ENSG00000109089	ortholog_one2one	-0.260943	-2.14539	0.0392267	0.633679
ENSMMUG00000016240	C10orf35	ENSG00000171224	ortholog_one2one	-0.200101	-2.14533	0.0392315	0.633679
ENSMMUG00000001393	GNMT	ENSG00000124713	ortholog_one2one	-0.353518	-2.14531	0.0392337	0.633679
ENSMMUG00000021641	PRELP	ENSG00000188783	ortholog_one2one	-0.227745	-2.14512	0.0392495	0.633679
ENSMMUG00000010509	CLTC	ENSG00000141367	ortholog_one2one	-0.0859108	-2.14497	0.0392626	0.633679
ENSMMUG00000001927		ENSG00000079246	ortholog_one2many	-0.0847948	-2.14455	0.0392984	0.633679
ENSMMUG00000014833	IDH2	ENSG00000182054	ortholog_one2one	0.13948	2.14448	0.0393052	0.633679
ENSMMUG00000005530	SYT1	ENSG00000067715	ortholog_one2one	-0.108107	-2.14366	0.0393754	0.633679
ENSMMUG00000002199	BTBD8	ENSG00000189195	ortholog_one2one	-0.162271	-2.14338	0.0393999	0.633679
ENSMMUG00000012323	CDKN3	ENSG00000100526	ortholog_one2one	-0.262165	-2.14328	0.0394083	0.633679
ENSMMUG00000005482	ALL-1	ENSG00000118058	ortholog_one2one	-0.116537	-2.14325	0.0394104	0.633679
ENSMMUG00000009950	HS3ST2	ENSG00000122254	ortholog_one2one	-0.308037	-2.14319	0.0394163	0.633679
ENSMMUG00000002706	MMGT1	ENSG00000169446	ortholog_one2one	-0.0914348	-2.14276	0.0394531	0.633679
ENSMMUG00000023721	HIST1H1A	ENSG00000124610	ortholog_one2one	-0.21627	-2.14257	0.0394696	0.633679
ENSMMUG00000018792	EXOG	ENSG00000157036	ortholog_one2one	0.190112	2.14227	0.0394956	0.633679
ENSMMUG00000021793	RASAL1	ENSG00000111344	ortholog_one2one	0.284347	2.14191	0.0395261	0.633679
ENSMMUG00000022498	FMNL3	ENSG00000161791	ortholog_one2one	0.172929	2.14118	0.0395895	0.634063
ENSMMUG00000000203	PUS7L	ENSG00000129317	ortholog_one2one	-0.168332	-2.14044	0.0396536	0.634167
ENSMMUG00000025378	5_8S_rRNA			0.685043	2.1402	0.0396749	0.634167
ENSMMUG00000015878				-0.238851	-2.13877	0.0397989	0.634942
ENSMMUG00000018226	KIF27	ENSG00000165115	ortholog_one2one	-0.237899	-2.13844	0.0398279	0.634942
ENSMMUG00000016840	MAP2K1	ENSG00000169032	ortholog_one2one	-0.114489	-2.13828	0.0398418	0.634942
ENSMMUG00000018563	SSTR1	ENSG00000139874	ortholog_one2one	0.326608	2.13765	0.0398966	0.635087
ENSMMUG00000003345	ERMN	ENSG00000136541	ortholog_one2one	-0.619006	-2.13727	0.0399299	0.635087
ENSMMUG00000008341	ARHGAP24	ENSG00000138639	ortholog_one2one	-0.427441	-2.13598	0.0400429	0.635365
ENSMMUG00000011043	ERAP2	ENSG00000164308	ortholog_one2one	0.313148	2.13583	0.040056	0.635365
ENSMMUG00000020471	ACTN2	ENSG00000077522	ortholog_one2one	-0.124443	-2.1354	0.040093	0.635365
ENSMMUG00000007289	MFSD6	ENSG00000151690	ortholog_one2one	-0.11458	-2.13507	0.0401218	0.635365
ENSMMUG00000014308	ZNF34	ENSG00000196378	ortholog_one2one	-0.107917	-2.13481	0.040145	0.635365
ENSMMUG00000015260	PRSS12	ENSG00000164099	ortholog_one2one	0.307261	2.13375	0.0402378	0.636209
ENSMMUG00000017782	PCNP	ENSG00000081154	ortholog_one2many	-0.0915516	-2.13284	0.0403177	0.636846
ENSMMUG00000012656				0.320761	2.1314	0.0404451	0.637893
ENSMMUG00000019246	RCAN2	ENSG00000172348	ortholog_one2one	-0.12607	-2.13119	0.0404634	0.637893
ENSMMUG00000019334				0.272484	2.1301	0.0405598	0.638331
ENSMMUG00000009290	ZNF416	ENSG00000083817	ortholog_one2one	-0.13017	-2.12998	0.0405706	0.638331
ENSMMUG00000003013	NIPA1	ENSG00000170113	ortholog_one2one	-0.102577	-2.12944	0.0406185	0.638461
ENSMMUG00000008853	LST1			0.327237	2.12719	0.0408187	0.639413
ENSMMUG00000006000	GOT2	ENSG00000125166	ortholog_one2one	-0.0970968	-2.12697	0.0408377	0.639413
ENSMMUG00000004782				-0.224744	-2.12693	0.0408412	0.639413
ENSMMUG00000032338				0.685515	2.12545	0.0409734	0.639413
ENSMMUG00000001721	ANO7	ENSG00000146205	ortholog_one2one	0.488233	2.12516	0.0409994	0.639413
ENSMMUG00000000327	FADS2	ENSG00000134824	ortholog_one2one	0.143553	2.12499	0.0410144	0.639413
ENSMMUG00000004271	NOVA1	ENSG00000139910	ortholog_one2one	-0.117248	-2.12447	0.0410613	0.639413
ENSMMUG00000019248		ENSG00000162244	ortholog_one2many	0.147048	2.12435	0.0410715	0.639413
ENSMMUG00000023694	CDK4	ENSG00000135446	ortholog_one2one	0.0837769	2.12414	0.0410906	0.639413
ENSMMUG00000014345	EXOSC5	ENSG00000077348	ortholog_one2one	-0.145647	-2.12397	0.0411056	0.639413
ENSMMUG00000017259	DNAJC6	ENSG00000116675	ortholog_one2one	-0.088409	-2.12351	0.041147	0.639413
ENSMMUG00000018978	N4BP1	ENSG00000102921	ortholog_one2one	-0.0657129	-2.12329	0.0411669	0.639413
ENSMMUG00000014001	PPP2R1B	ENSG00000137713	ortholog_one2one	-0.106499	-2.12296	0.041196	0.639413
ENSMMUG00000011623	RAB40AL	ENSG00000102128	ortholog_one2one	0.209764	2.12212	0.0412717	0.639496
ENSMMUG00000008855	TRABD2A	ENSG00000186854	ortholog_one2one	-0.423846	-2.12202	0.0412809	0.639496
ENSMMUG00000017255	HELLS	ENSG00000119969	ortholog_one2one	-0.261136	-2.12104	0.0413687	0.640137
ENSMMUG00000011294	LSR	ENSG00000105699	ortholog_one2one	0.253795	2.12052	0.0414159	0.640137
ENSMMUG00000002957	CACNG4	ENSG00000075461	ortholog_one2one	0.243009	2.12023	0.0414417	0.640137
ENSMMUG00000018106	TMEM203	ENSG00000187713	ortholog_one2one	0.160837	2.11909	0.0415448	0.641113
ENSMMUG00000011821	PITPNM1	ENSG00000110697	ortholog_one2one	-0.103253	-2.11765	0.0416748	0.642504
ENSMMUG00000016049	GNRHR2			-0.129281	-2.11633	0.0417954	0.643659
ENSMMUG00000017296	SDCBP	ENSG00000137575	ortholog_one2many	0.0831642	2.11538	0.0418816	0.643659
ENSMMUG00000009213	ZNF664	ENSG00000179195	ortholog_one2one	-0.0984636	-2.11499	0.0419171	0.643659
ENSMMUG00000007667	CCDC64B	ENSG00000162069	ortholog_one2one	0.474906	2.11444	0.0419671	0.643659
ENSMMUG00000016753	DNAH3	ENSG00000158486	ortholog_one2one	0.416879	2.1135	0.0420528	0.643659
ENSMMUG00000016463	POMC	ENSG00000115138	ortholog_one2one	0.667682	2.11286	0.0421119	0.643659
ENSMMUG00000029367	RPS29	ENSG00000213741	ortholog_one2one	0.194062	2.11281	0.0421157	0.643659
ENSMMUG00000000378	SHROOM4	ENSG00000158352	ortholog_one2one	-0.302458	-2.11191	0.0421986	0.643659
ENSMMUG00000020370	SOX5	ENSG00000134532	ortholog_one2one	-0.0898133	-2.1117	0.042218	0.643659
ENSMMUG00000029448				0.284728	2.11081	0.0422994	0.643659
ENSMMUG00000021036	KIDINS220	ENSG00000134313	ortholog_one2one	-0.0782994	-2.10987	0.0423856	0.643659
ENSMMUG00000015001				0.211725	2.10971	0.0424004	0.643659
ENSMMUG00000017191	ZNF546	ENSG00000187187	ortholog_one2one	0.10279	2.10933	0.0424356	0.643659
ENSMMUG00000010528	ZNF33B	ENSG00000196693	ortholog_one2one	-0.148264	-2.10918	0.0424495	0.643659
ENSMMUG00000002887		ENSG00000171129	ortholog_one2many	-0.240217	-2.10877	0.0424872	0.643659
ENSMMUG00000014671	OGFRL1	ENSG00000119900	ortholog_one2one	-0.120453	-2.10852	0.0425107	0.643659
ENSMMUG00000012144	SEMA6D	ENSG00000137872	ortholog_one2one	0.0875699	2.10831	0.04253	0.643659
ENSMMUG00000022670	NKRF	ENSG00000186416	ortholog_one2one	-0.104669	-2.10826	0.0425343	0.643659
ENSMMUG00000014643				-0.0926284	-2.10814	0.0425455	0.643659
ENSMMUG00000005664				0.233638	2.10757	0.0425979	0.643659
ENSMMUG00000007316	DLX1	ENSG00000144355	ortholog_one2one	0.114134	2.10735	0.0426185	0.643659
ENSMMUG00000003706	FAM13C	ENSG00000148541	ortholog_one2one	-0.10199	-2.10722	0.0426304	0.643659
ENSMMUG00000020186	SLC20A2	ENSG00000168575	ortholog_one2one	0.0870541	2.10478	0.0428564	0.646058
ENSMMUG00000004000	COL23A1	ENSG00000050767	ortholog_one2one	0.621902	2.10453	0.0428795	0.646058
ENSMMUG00000000675	SOX2	ENSG00000181449	ortholog_one2one	0.15627	2.10421	0.0429098	0.646058
ENSMMUG00000032525		ENSG00000125743	ortholog_one2many	0.553995	2.10363	0.0429635	0.64626
ENSMMUG00000013957	GOLPH3	ENSG00000113384	ortholog_one2one	0.16057	2.10149	0.0431631	0.647773
ENSMMUG00000019484	TEX9	ENSG00000151575	ortholog_one2one	-0.252987	-2.10135	0.0431767	0.647773
ENSMMUG00000030311				0.280057	2.10126	0.0431848	0.647773
ENSMMUG00000028855	KLF2	ENSG00000127528	ortholog_one2one	0.607149	2.10074	0.0432338	0.647821
ENSMMUG00000030620				-0.419608	-2.09975	0.0433263	0.647821
ENSMMUG00000021441	AGL	ENSG00000162688	ortholog_one2one	-0.0935332	-2.09889	0.0434068	0.647821
ENSMMUG00000005348	LTV1	ENSG00000135521	ortholog_one2one	0.106251	2.09878	0.0434176	0.647821
ENSMMUG00000013304	MAN1A1	ENSG00000111885	ortholog_one2one	0.163742	2.09875	0.0434199	0.647821
ENSMMUG00000022510	NVL	ENSG00000143748	ortholog_one2one	-0.103175	-2.09806	0.0434852	0.647821
ENSMMUG00000000016	ADSS	ENSG00000035687	ortholog_one2one	-0.116772	-2.09777	0.043512	0.647821
ENSMMUG00000013945	CYP1B1	ENSG00000138061	ortholog_one2one	0.39573	2.09722	0.0435646	0.647821
ENSMMUG00000021391	MRPS21	ENSG00000187145	ortholog_one2many	0.109623	2.09668	0.0436153	0.647821
ENSMMUG00000000307	RIOK2	ENSG00000058729	ortholog_one2one	-0.100954	-2.09619	0.0436616	0.647821
ENSMMUG00000002993	PSD	ENSG00000059915	ortholog_one2one	0.129393	2.09518	0.0437572	0.647821
ENSMMUG00000030218	BCAP29	ENSG00000075790	ortholog_one2one	-0.120369	-2.09439	0.0438313	0.647821
ENSMMUG00000017338	LSM10	ENSG00000181817	ortholog_one2one	0.105873	2.09421	0.0438484	0.647821
ENSMMUG00000005149	SEMA4F	ENSG00000135622	ortholog_one2one	-0.137533	-2.09378	0.0438893	0.647821
ENSMMUG00000019887	SV2C	ENSG00000122012	ortholog_one2one	0.27957	2.09284	0.0439791	0.647821
ENSMMUG00000028800	SLC7A9	ENSG00000021488	ortholog_one2one	-0.365563	-2.09259	0.0440023	0.647821
ENSMMUG00000008647				0.132707	2.09244	0.0440165	0.647821
ENSMMUG00000013538	IL27RA	ENSG00000104998	ortholog_one2one	0.17846	2.09223	0.044037	0.647821
ENSMMUG00000012477	PTPRF	ENSG00000142949	ortholog_one2one	0.151284	2.09219	0.0440407	0.647821
ENSMMUG00000016703	SNAP91	ENSG00000065609	ortholog_one2one	-0.0733275	-2.09167	0.0440903	0.647821
ENSMMUG00000002665	FSD1L	ENSG00000106701	ortholog_one2one	-0.129885	-2.09163	0.0440941	0.647821
ENSMMUG00000003111	CDC37	ENSG00000105401	ortholog_one2one	-0.103702	-2.09131	0.0441245	0.647821
ENSMMUG00000003180	TBC1D30	ENSG00000111490	ortholog_one2one	-0.150232	-2.09033	0.0442176	0.647821
ENSMMUG00000017417	LRRC3B	ENSG00000179796	ortholog_one2one	0.205936	2.08977	0.0442717	0.647821
ENSMMUG00000016466	TP63	ENSG00000073282	ortholog_one2one	0.549667	2.08928	0.0443187	0.647821
ENSMMUG00000016318	CD72	ENSG00000137101	ortholog_one2one	0.707236	2.08867	0.0443773	0.647821
ENSMMUG00000017406				-0.396745	-2.08852	0.0443908	0.647821
ENSMMUG00000005962	KLHL11	ENSG00000178502	ortholog_one2one	-0.0926565	-2.08842	0.0444011	0.647821
ENSMMUG00000031161				-0.12389	-2.08797	0.0444443	0.647821
ENSMMUG00000016627	TPMT	ENSG00000137364	ortholog_one2one	0.270851	2.08698	0.0445386	0.647821
ENSMMUG00000019068	PTPLAD2	ENSG00000188921	ortholog_one2one	0.192278	2.08698	0.0445393	0.647821
ENSMMUG00000004103	COL11A1	ENSG00000060718	ortholog_one2one	0.179882	2.08658	0.0445776	0.647821
ENSMMUG00000021800				-0.15861	-2.08647	0.0445878	0.647821
ENSMMUG00000001005	DDX21	ENSG00000165732	ortholog_one2one	0.107834	2.08574	0.0446585	0.647821
ENSMMUG00000023139	SNRPN	ENSG00000128739	ortholog_one2one	-0.0772512	-2.08528	0.0447028	0.647821
ENSMMUG00000009970	GPRASP2	ENSG00000158301	ortholog_one2one	-0.0823379	-2.08447	0.0447812	0.647821
ENSMMUG00000010839	SGSM1	ENSG00000167037	ortholog_one2one	-0.160959	-2.08417	0.0448103	0.647821
ENSMMUG00000007925	SGK2	ENSG00000101049	ortholog_one2one	-0.412735	-2.08382	0.0448442	0.647821
ENSMMUG00000019673	ZNF408	ENSG00000175213	ortholog_one2one	0.130103	2.08302	0.0449214	0.647821
ENSMMUG00000005147	DRD1	ENSG00000184845	ortholog_one2one	-0.113617	-2.08278	0.044944	0.647821
ENSMMUG00000000135	SLC1A1	ENSG00000106688	ortholog_one2one	0.083351	2.08245	0.0449767	0.647821
ENSMMUG00000022893	VWF	ENSG00000110799	ortholog_one2one	0.325769	2.08128	0.0450897	0.647821
ENSMMUG00000000163	NICA6	ENSG00000147434	ortholog_one2one	0.285862	2.08094	0.0451235	0.647821
ENSMMUG00000009822	TPPP3	ENSG00000159713	ortholog_one2one	-0.394661	-2.08023	0.0451921	0.647821
ENSMMUG00000023470	GNAI1	ENSG00000127955	ortholog_one2one	-0.0843785	-2.08021	0.0451943	0.647821
ENSMMUG00000021204	UPRT	ENSG00000094841	ortholog_one2one	-0.0941658	-2.07993	0.0452215	0.647821
ENSMMUG00000011040	CRISPLD1	ENSG00000121005	ortholog_one2one	0.298793	2.07976	0.0452378	0.647821
ENSMMUG00000008398	C4ORF44	ENSG00000188981	ortholog_one2one	0.246832	2.07955	0.0452586	0.647821
ENSMMUG00000005427	PACSIN2	ENSG00000100266	ortholog_one2one	-0.116901	-2.07951	0.0452627	0.647821
ENSMMUG00000004865		ENSG00000175854	ortholog_one2many	0.134563	2.07849	0.0453616	0.647821
ENSMMUG00000016180	MRPS30	ENSG00000112996	ortholog_one2one	-0.104239	-2.07785	0.0454246	0.647821
ENSMMUG00000021116	ATP2B4	ENSG00000058668	ortholog_one2one	-0.15435	-2.07728	0.0454806	0.647821
ENSMMUG00000007957	GFER	ENSG00000127554	ortholog_one2one	0.255222	2.07684	0.0455233	0.647821
ENSMMUG00000013987	SLC7A14	ENSG00000013293	ortholog_one2one	-0.123079	-2.07613	0.0455929	0.647821
ENSMMUG00000000105	GIMAP6	ENSG00000133561	ortholog_one2one	0.337694	2.0752	0.0456841	0.647821
ENSMMUG00000016680				0.164047	2.07516	0.0456888	0.647821
ENSMMUG00000022527	ZNF626	ENSG00000188171	ortholog_one2one	0.140938	2.07515	0.0456888	0.647821
ENSMMUG00000016876	ITGAL	ENSG00000005844	ortholog_one2one	0.393416	2.07509	0.0456955	0.647821
ENSMMUG00000000229	TRPC4AP	ENSG00000100991	ortholog_one2one	-0.0829514	-2.07491	0.0457129	0.647821
ENSMMUG00000011678	RPP25	ENSG00000178718	ortholog_one2one	0.243839	2.07426	0.045777	0.647821
ENSMMUG00000000588	RHBDF1	ENSG00000007384	ortholog_one2one	0.26341	2.07423	0.0457801	0.647821
ENSMMUG00000002072	RFWD2	ENSG00000143207	ortholog_one2one	0.0788584	2.07413	0.0457897	0.647821
ENSMMUG00000009426	FAN1	ENSG00000198690	ortholog_one2one	0.22268	2.07336	0.0458653	0.647821
ENSMMUG00000003638	LOXL1	ENSG00000129038	ortholog_one2one	0.382791	2.07328	0.0458734	0.647821
ENSMMUG00000027600	U1	ENSG00000207501	ortholog_many2many	0.885337	2.07311	0.0458905	0.647821
ENSMMUG00000022878	MISP	ENSG00000099812	ortholog_one2one	-0.451282	-2.07265	0.0459356	0.647821
ENSMMUG00000020627	RPLP2			0.213574	2.07259	0.0459417	0.647821
ENSMMUG00000019073	MYCT1	ENSG00000120279	ortholog_one2one	0.394777	2.07246	0.0459546	0.647821
ENSMMUG00000019326	CTH	ENSG00000116761	ortholog_one2one	-0.220668	-2.07232	0.0459679	0.647821
ENSMMUG00000005778	FOXC1	ENSG00000054598	ortholog_one2one	0.427293	2.07152	0.0460478	0.648179
ENSMMUG00000013847	FAM19A1	ENSG00000183662	ortholog_one2one	0.253708	2.07125	0.0460739	0.648179
ENSMMUG00000029215	BDKRB1	ENSG00000100739	ortholog_one2one	0.664476	2.06956	0.0462414	0.649762
ENSMMUG00000013949		ENSG00000255432	ortholog_one2one	-0.261193	-2.0693	0.0462672	0.649762
ENSMMUG00000019573	BTK	ENSG00000010671	ortholog_one2one	0.34304	2.06829	0.0463681	0.649888
ENSMMUG00000036664	snoU13	ENSG00000238902	ortholog_one2one	0.361235	2.06816	0.0463815	0.649888
ENSMMUG00000021413	TBC1D8B	ENSG00000133138	ortholog_one2one	-0.165049	-2.06732	0.0464652	0.649888
ENSMMUG00000032018				0.39781	2.0672	0.0464769	0.649888
ENSMMUG00000008963	FUT4	ENSG00000196371	ortholog_one2one	0.300822	2.06686	0.046511	0.649888
ENSMMUG00000008572	CENPL	ENSG00000120334	ortholog_one2one	0.344909	2.06678	0.0465188	0.649888
ENSMMUG00000017630	RELL1	ENSG00000181826	ortholog_one2one	0.265491	2.06597	0.0465993	0.64994
ENSMMUG00000015574	DLK2	ENSG00000171462	ortholog_one2one	-0.161985	-2.06522	0.0466753	0.64994
ENSMMUG00000017634		ENSG00000171873	ortholog_many2many	0.316221	2.06499	0.0466976	0.64994
ENSMMUG00000015360	MCM4	ENSG00000104738	ortholog_one2one	-0.137441	-2.06446	0.0467513	0.64994
ENSMMUG00000034928	7SK	ENSG00000222343	ortholog_one2one	0.44206	2.06441	0.0467564	0.64994
ENSMMUG00000027215				-0.186944	-2.06432	0.046765	0.64994
ENSMMUG00000002280	PEX2	ENSG00000164751	ortholog_one2one	0.0978439	2.06333	0.0468649	0.650209
ENSMMUG00000005645	NUCKS1	ENSG00000069275	ortholog_one2one	-0.0561526	-2.06327	0.0468709	0.650209
ENSMMUG00000020816	KCNA6	ENSG00000151079	ortholog_one2one	-0.104126	-2.06292	0.0469056	0.650209
ENSMMUG00000017845	OXR1	ENSG00000164830	ortholog_one2one	-0.107285	-2.06173	0.0470252	0.65072
ENSMMUG00000020502	KCNN2	ENSG00000080709	ortholog_one2one	0.123023	2.06041	0.0471585	0.65072
ENSMMUG00000018458	SMG7	ENSG00000116698	ortholog_one2one	-0.0934857	-2.06034	0.0471657	0.65072
ENSMMUG00000005514	POLR3A	ENSG00000148606	ortholog_one2one	-0.0850541	-2.05856	0.0473463	0.65072
ENSMMUG00000017747	PEX11A	ENSG00000166821	ortholog_one2one	-0.186463	-2.05855	0.0473473	0.65072
ENSMMUG00000022664	NAB1	ENSG00000138386	ortholog_one2many	-0.144441	-2.05841	0.047361	0.65072
ENSMMUG00000008439	ST18	ENSG00000147488	ortholog_one2one	-0.453315	-2.05834	0.0473683	0.65072
ENSMMUG00000018855	CYTH4	ENSG00000100055	ortholog_one2one	0.308094	2.05826	0.0473765	0.65072
ENSMMUG00000022369	TPD52	ENSG00000076554	ortholog_one2one	-0.116743	-2.05763	0.0474406	0.65072
ENSMMUG00000012446	PRADC1	ENSG00000135617	ortholog_one2one	0.142222	2.05687	0.0475183	0.65072
ENSMMUG00000013898	C2orf61	ENSG00000239605	ortholog_one2one	0.215929	2.05684	0.0475211	0.65072
ENSMMUG00000023337	PFN2	ENSG00000070087	ortholog_one2one	-0.0940541	-2.05678	0.0475276	0.65072
ENSMMUG00000000951	ITGB2	ENSG00000160255	ortholog_one2one	0.318139	2.05655	0.0475501	0.65072
ENSMMUG00000000809	PLP1	ENSG00000123560	ortholog_one2one	-0.445624	-2.05619	0.0475871	0.65072
ENSMMUG00000019640	GPR89B	ENSG00000117262	ortholog_one2many	0.106117	2.05567	0.0476403	0.65072
ENSMMUG00000004020	FUT1	ENSG00000174951	ortholog_one2one	0.321796	2.05506	0.0477021	0.65072
ENSMMUG00000031347				0.410076	2.05504	0.0477048	0.65072
ENSMMUG00000008637	WRAP53	ENSG00000141499	ortholog_one2one	-0.214336	-2.05502	0.0477062	0.65072
ENSMMUG00000019716				0.256987	2.05424	0.0477859	0.65072
ENSMMUG00000012287	TMSB15B	ENSG00000158427	ortholog_one2one	-0.217266	-2.05281	0.0479328	0.65072
ENSMMUG00000015253	NECAP1	ENSG00000089818	ortholog_one2one	-0.0732867	-2.05244	0.0479707	0.65072
ENSMMUG00000008957	AJAP1	ENSG00000196581	ortholog_one2one	0.111391	2.05228	0.047987	0.65072
ENSMMUG00000012036	RBM47	ENSG00000163694	ortholog_one2one	0.262172	2.05217	0.0479985	0.65072
ENSMMUG00000003611	LDLR	ENSG00000130164	ortholog_one2one	-0.240467	-2.05208	0.0480079	0.65072
ENSMMUG00000029889				0.460961	2.05125	0.0480934	0.65072
ENSMMUG00000005371				0.325745	2.05096	0.0481228	0.65072
ENSMMUG00000016902	CTNNA3	ENSG00000183230	ortholog_one2one	-0.360035	-2.0499	0.048232	0.65072
ENSMMUG00000004867	HBB	ENSG00000223609	ortholog_one2one	-1.58163	-2.04955	0.0482679	0.65072
ENSMMUG00000020328	ANKRD29	ENSG00000154065	ortholog_one2one	-0.229946	-2.04946	0.0482774	0.65072
ENSMMUG00000011840	TMEM178	ENSG00000152154	ortholog_one2one	-0.0821095	-2.04943	0.0482802	0.65072
ENSMMUG00000005925	PNISR	ENSG00000132424	ortholog_one2one	0.0890768	2.04911	0.0483131	0.65072
ENSMMUG00000029493		ENSG00000119777	ortholog_one2many	-0.29356	-2.04835	0.0483924	0.65072
ENSMMUG00000022143	MARCH9	ENSG00000139266	ortholog_one2one	0.110945	2.04769	0.04846	0.65072
ENSMMUG00000002540	DHRS7	ENSG00000100612	ortholog_one2one	-0.105278	-2.04758	0.0484714	0.65072
ENSMMUG00000003811				0.274753	2.04723	0.0485084	0.65072
ENSMMUG00000010203	PTPN6	ENSG00000111679	ortholog_one2one	0.21678	2.04716	0.0485154	0.65072
ENSMMUG00000010989	KBTBD3	ENSG00000182359	ortholog_one2one	-0.102909	-2.04708	0.0485237	0.65072
ENSMMUG00000023498	KIAA1715	ENSG00000144320	ortholog_one2one	-0.121882	-2.0466	0.0485732	0.65072
ENSMMUG00000014334	DRD2	ENSG00000149295	ortholog_one2one	0.437731	2.04648	0.0485856	0.65072
ENSMMUG00000018711		ENSG00000262621	ortholog_one2many	0.139901	2.04639	0.0485947	0.65072
ENSMMUG00000017621	CD22	ENSG00000012124	ortholog_one2one	-0.493147	-2.04633	0.0486016	0.65072
ENSMMUG00000023587	CXCR6	ENSG00000172215	ortholog_one2one	0.510566	2.04572	0.0486644	0.6509
ENSMMUG00000010897	PNMA3	ENSG00000183837	ortholog_one2one	-0.144976	-2.04524	0.048715	0.6509
ENSMMUG00000016122	PDE4A	ENSG00000065989	ortholog_one2one	-0.17696	-2.04476	0.0487648	0.6509
ENSMMUG00000004615	CADM4	ENSG00000105767	ortholog_one2one	-0.0951945	-2.04462	0.0487789	0.6509
ENSMMUG00000015338	ITPRIP	ENSG00000148841	ortholog_one2one	0.288757	2.04425	0.0488175	0.6509
ENSMMUG00000011151	KCNK13	ENSG00000152315	ortholog_one2one	0.399687	2.0431	0.0489378	0.651216
ENSMMUG00000006885	OR6X1	ENSG00000221931	ortholog_one2one	0.276225	2.04303	0.0489447	0.651216
ENSMMUG00000012643	ATP10B	ENSG00000118322	ortholog_one2one	-0.19682	-2.04185	0.0490679	0.651216
ENSMMUG00000021386	APH1A	ENSG00000117362	ortholog_one2one	0.0835696	2.04171	0.0490829	0.651216
ENSMMUG00000002223	SH2B3	ENSG00000111252	ortholog_one2one	0.210937	2.04153	0.0491016	0.651216
ENSMMUG00000009661	ADAM12	ENSG00000148848	ortholog_one2one	0.271481	2.04102	0.0491555	0.651216
ENSMMUG00000017565	DIXDC1	ENSG00000150764	ortholog_one2one	-0.207435	-2.04096	0.0491616	0.651216
ENSMMUG00000011058	SPATA22	ENSG00000141255	ortholog_one2one	0.503961	2.04093	0.0491652	0.651216
ENSMMUG00000002147	SSR1	ENSG00000124783	ortholog_one2one	-0.0858671	-2.03971	0.049293	0.652171
ENSMMUG00000029507		ENSG00000242498	ortholog_one2many	0.193123	2.03947	0.0493184	0.652171
ENSMMUG00000013289	LILRA2	ENSG00000239998	ortholog_one2one	0.644817	2.03867	0.0494025	0.652746
ENSMMUG00000000916	SLC35B4	ENSG00000205060	ortholog_one2one	-0.0985593	-2.03785	0.0494891	0.653353
ENSMMUG00000011517	HAPLN1	ENSG00000145681	ortholog_one2one	0.16809	2.03535	0.0497531	0.65517
ENSMMUG00000016609	NUFIP1	ENSG00000083635	ortholog_one2one	0.178555	2.03509	0.0497805	0.65517
ENSMMUG00000008462	ETNK2	ENSG00000143845	ortholog_one2one	0.260384	2.03461	0.0498314	0.65517
ENSMMUG00000006689	NRIP3	ENSG00000175352	ortholog_one2one	-0.220877	-2.03409	0.0498871	0.65517
ENSMMUG00000000808	MCHR2	ENSG00000152034	ortholog_one2one	-0.357224	-2.03403	0.0498932	0.65517
ENSMMUG00000017557	B3GAT2	ENSG00000112309	ortholog_one2one	-0.165734	-2.03386	0.049911	0.65517
ENSMMUG00000021694	AMOTL2	ENSG00000114019	ortholog_one2one	-0.158286	-2.03358	0.0499412	0.65517
ENSMMUG00000014456	UGT8	ENSG00000174607	ortholog_one2one	-0.37222	-2.03316	0.0499859	0.65517

## Sheet: HAL.hi DGE (Macaque)
Differential gene expression statistics (limma)										Upregulated genes - enriched GO terms (Fisher's exact test)						Downregulated genes - enriched GO terms (Fisher's exact test)
HAL.hi vs. placebo (genes with P<0.05)										Top 50 GO terms among the top 200 upregulated genes in HAL.hi vs. placebo						Top 50 GO terms among the top 200 downregulated genes in HAL.hi vs. placebo
Ensembl Gene ID	Associated Gene Name	Human Ensembl Gene ID	Homology Type	logFC	t	P	FDR			Gene Ontology term	n hits	Gene names	Odds Ratio	P		Gene Ontology term	n hits	Gene names	Odds Ratio	P
ENSMMUG00000006338	ACAD9	ENSG00000177646	ortholog_one2one	-0.200026	-5.02031	1.65752e-05	0.110739			antigen processing and presentation of peptide antigen via MHC class I	7	PSMB10,B2M,MAMU-E,ITGB5,CYBA,PSMB9,NCF2	6.69782	0.000153927		synaptic transmission	17	CACNB4,GRIA3,PLCB1,KCNJ3,RPS6KA3,AP2B1,GABRB2,GABRA1,NRXN3,HTR2A,GLS,HCN1,KCNK1,GABRA4,PRKACB,KCNV1,SLC38A1	4.1286	3.34758e-06
ENSMMUG00000003261	BCL11B	ENSG00000127152	ortholog_one2one	0.422075	4.86631	2.6177e-05	0.110739			forebrain neuron differentiation	3	SOX2,DLX1,DLX2	34.4124	0.000214517		isoprenoid biosynthetic process	4	FDFT1,HMGCS1,IDI1,HMGCR	24.7211	4.99328e-05
ENSMMUG00000021967	WFIKKN1	ENSG00000127578	ortholog_one2one	0.655543	4.80974	3.09502e-05	0.110739			antigen processing and presentation of exogenous peptide antigen via MHC class I, TAP-dependent	6	PSMB10,B2M,ITGB5,CYBA,PSMB9,NCF2	7.65477	0.000230446		cholesterol biosynthetic process	5	FDFT1,HMGCS1,IDI1,HMGCR,SC5DL	13.3915	7.12546e-05
ENSMMUG00000008634	BDNF	ENSG00000176697	ortholog_one2one	-0.515791	-4.80704	3.11983e-05	0.110739			transcription regulatory region sequence-specific DNA binding	4	SOX2,DLX1,DLX2,HLX	14.6121	0.000286559		gamma-aminobutyric acid signaling pathway	4	CACNB4,GABRB2,GABRA1,GABRA4	17.8517	0.00014595
ENSMMUG00000007531	NDFIP2	ENSG00000102471	ortholog_one2one	-0.221327	-4.75095	3.68271e-05	0.110739			antigen processing and presentation of exogenous peptide antigen via MHC class I	6	PSMB10,B2M,ITGB5,CYBA,PSMB9,NCF2	7.19886	0.000313477		postsynaptic membrane	9	GRIA3,GABRB2,GABRA1,DMD,LIN7A,CADPS2,SHC4,GABRA4,LRRTM3	4.35822	0.000405186
ENSMMUG00000033366	mml-mir-873	ENSG00000215939	ortholog_one2one	-0.606176	-4.71196	4.13205e-05	0.110739			negative regulation of Wnt signaling pathway	5	LZTS2,ZNRF3,SOX2,TLE1,APC2	9.3434	0.000328072		synaptic vesicle	6	SV2A,STXBP5,PCLO,BDNF,SYT11,SYTL2	6.10451	0.000708199
ENSMMUG00000008476	SIAE	ENSG00000110013	ortholog_one2one	-0.223086	-4.62912	5.27509e-05	0.118035			immunoglobulin mediated immune response	3	IRF7,TLR8,CD74	26.7666	0.000385963		synapse	9	SV2A,NRCAM,CACNB4,CDH2,GABRB2,DMD,LIN7A,PCLO,CPEB4	3.95344	0.000785042
ENSMMUG00000016163	ANKRD34C	ENSG00000235711	ortholog_one2one	-0.357438	-4.59118	5.89805e-05	0.118035			response to laminar fluid shear stress	3	TGFB1,KLF2,NCF2	26.7666	0.000385963		exocytosis	5	STXBP5,LIN7A,STXBP5L,SCAMP5,SYTL2	6.81102	0.00123696
ENSMMUG00000017544	MED23	ENSG00000112282	ortholog_one2one	-0.18086	-4.54135	6.82791e-05	0.118035			antigen processing and presentation	4	MAMU-E,CD74,PSMB9,HLA-DMB	11.4758	0.00064913		GABA-A receptor activity	3	GABRB2,GABRA1,GABRA4	16.0692	0.00135335
ENSMMUG00000019211	FDFT1	ENSG00000079459	ortholog_one2one	-0.281716	-4.51668	7.34051e-05	0.118035			cerebral cortex GABAergic interneuron fate commitment	2	DLX1,DLX2	80.1454	0.000903784		regulation of voltage-gated calcium channel activity	2	CACNB4,DMD	53.4926	0.00149381
ENSMMUG00000014272	KCNK6	ENSG00000099337	ortholog_one2one	0.951414	4.42059	9.72482e-05	0.141335			regulation of transcription from RNA polymerase II promoter involved in forebrain neuron fate commitment	2	DLX1,DLX2	80.1454	0.000903784		synaptic transmission, GABAergic	2	GABRB2,GABRA1	53.4926	0.00149381
ENSMMUG00000007734	MT3	ENSG00000087250	ortholog_one2one	0.316805	4.36375	0.000114791	0.141335			striatal medium spiny neuron differentiation	2	BCL11B,SHANK3	80.1454	0.000903784		regulation of exocytosis	3	STXBP5,PCLO,STXBP5L	12.6871	0.00246053
ENSMMUG00000022931	NKPD1	ENSG00000179846	ortholog_one2one	0.457109	4.32137	0.000129868	0.141335			cell-cell adherens junction	4	DSC2,CDH3,PARD3,SCRIB	10.0469	0.00102173		neuronal action potential propagation	2	NRCAM,CACNB4	32.1226	0.00308528
ENSMMUG00000009228	CUEDC1	ENSG00000180891	ortholog_one2one	0.342667	4.30515	0.000136137	0.141335			negative regulation of anoikis	3	TLE1,SRC,PDK4	16.0692	0.00135335		vesicle-mediated transport	8	STXBP5,ERGIC2,AP2B1,USO1,STXBP5L,SGIP1,CLTC,SYTL2	3.45756	0.00328365
ENSMMUG00000020182	HLX	ENSG00000136630	ortholog_one2one	0.72453	4.275	0.0001486	0.141335			proximal/distal pattern formation	3	DLX1,DLX2,SP8	16.0692	0.00135335		membrane	37	NCAM2,HERC1,,SV2A,CCNB1,EPT1,MTMR7,TMEM22,GRIA3,CDH2,SLC20A1,SLC35B1,RPS6KA3,DPP10,PRKCE,GABRB2,USO1,GABRA1,ATP2B1,HTR2A,SEMA3C,LIN7A,PCLO,PCDH9,HCN1,COG2,KCNK1,GABRA4,HMGCR,TSPAN13,DIRAS2,,KCNV1,SLC38A1,LPHN3,SYTL2,RGS4	1.76225	0.00355624
ENSMMUG00000031161				-0.271961	-4.22817	0.000170206	0.141335			cerebral cortex GABAergic interneuron differentiation	2	DLX1,DLX2	53.4926	0.00149381		activation of phospholipase C activity	4	PRKCE,HTR2A,PRKACB,PDE1C	6.69779	0.00400635
ENSMMUG00000023309	CLEC3A	ENSG00000166509	ortholog_one2one	-0.798463	-4.22281	0.000172865	0.141335			subpallium development	2	DLX1,DLX2	53.4926	0.00149381		cell junction	11	STXBP5,GRIA3,GABRB2,GABRA1,PCLO,CADPS2,SHC4,GABRA4,SCAMP5,LRRTM3,SYT11	2.66348	0.00449587
ENSMMUG00000024918	SNORD113	ENSG00000200608	ortholog_one2one	-0.689404	-4.15221	0.000211979	0.141335			neuron spine	2	PALM,SHANK3	40.1365	0.00222216		transport	12	HERC1,SLC25A46,SV2A,CACNB4,GRIA3,SLC20A1,SLC35B1,GABRB2,GABRA1,ATP2B1,GABRA4,DYNC1LI1	2.53206	0.00457646
ENSMMUG00000019888	MAMU-E	ENSG00000204592	ortholog_one2many	0.530967	4.13156	0.000224975	0.141335			olfactory placode formation	2	SOX2,PROX1	40.1365	0.00222216		negative regulation of G-protein coupled receptor protein signaling pathway	2	RPGRIP1L,RGS4	22.9623	0.00520202
ENSMMUG00000020987				-0.313594	-4.11784	0.000234038	0.141335			spermatoproteasome complex	2	PSMB10,PSMB9	40.1365	0.00222216		positive regulation of neuron projection development	4	DMD,KIDINS220,NEGR1,EPHA3	5.95381	0.00591767
ENSMMUG00000017951	LINGO3	ENSG00000220008	ortholog_one2one	0.859717	4.107	0.000241455	0.141335			superoxide-generating NADPH oxidase activity	2	CYBA,NCF2	40.1365	0.00222216		clathrin coat	2	AP2B1,CLTC	20.0781	0.0064489
ENSMMUG00000028994		ENSG00000147485	ortholog_one2many	0.7713	4.10609	0.000242083	0.141335			neuromuscular process controlling balance	4	IGDCC3,JPH3,GPR88,SHANK3	7.65477	0.00256268		long-chain fatty acid-CoA ligase activity	2	ACSL3,ACSL4	17.8516	0.00781706
ENSMMUG00000018446	FGD5	ENSG00000154783	ortholog_one2one	0.634974	4.10063	0.000245917	0.141335			positive regulation of macrophage cytokine production	2	TLR2,CD74	32.1226	0.00308528		response to hyperoxia	2	CDKN1A,BDNF	17.8516	0.00781706
ENSMMUG00000004300	NCAM2	ENSG00000154654	ortholog_one2one	-0.180724	-4.09365	0.000250895	0.141335			pathogen-associated molecular pattern dependent induction by symbiont of host innate immune response	2	TLR2,TLR8	26.7664	0.0040797		binding	11	HERC1,BZW1,HECTD1,AP2B1,USO1,PSMD1,USP9X,DOPEY1,CLTC,ARMC1,PIK3C2G	2.44278	0.00815809
ENSMMUG00000005222	DOC2B	ENSG00000272636	ortholog_one2one	0.660283	4.04539	0.000288164	0.141335			secretory granule	4	TGFB1,RAB11FIP5,PLAT,CYBA	6.56113	0.00429079		extracellular ligand-gated ion channel activity	3	GABRB2,GABRA1,GABRA4	7.53541	0.0092694
ENSMMUG00000021389	PDK4	ENSG00000004799	ortholog_one2one	0.390413	4.03734	0.00029489	0.141335			response to progesterone	3	TLR2,TGFB1,NCF2	9.6438	0.00495019		potassium channel activity	3	HCN1,KCNK1,KCNV1	7.53541	0.0092694
ENSMMUG00000015684	C7orf62	ENSG00000164645	ortholog_one2one	-0.37834	-4.03116	0.000300151	0.141335			MHC class I protein complex	2	B2M,MAMU-E	22.9623	0.00520202		response to nutrient	4	BCKDHB,HMGCR,ACSL3,ACSL4	5.18634	0.00929224
ENSMMUG00000018706	KCNV1	ENSG00000164794	ortholog_one2one	-0.384915	-4.01388	0.000315358	0.141335			MHC class II protein complex	2	CD74,HLA-DMB	22.9623	0.00520202		cellular response to fatty acid	2	CCNB1,PDK3	16.0692	0.00930327
ENSMMUG00000005669	OPN3	ENSG00000054277	ortholog_one2one	-0.294979	-4.00944	0.000319392	0.141335			microglial cell activation involved in immune response	2	TLR2,TLR8	22.9623	0.00520202		integral to plasma membrane	18	NRCAM,SLC20A1,GABRB2,GABRA1,ATP2B1,NRXN3,HTR2A,GPR3,HCN1,EPHA3,GABRA4,LRP12,OPN3,TSPAN13,IL1RAP,DCBLD2,KCNV1,SYT11	2.01268	0.0104016
ENSMMUG00000021425	USP12			-0.256871	-3.98548	0.00034202	0.141335			NADPH oxidase complex	2	CYBA,NCF2	22.9623	0.00520202		transporter activity	7	SV2A,GRIA3,PCLO,HIAT1,SYT11,SYTL2,TTPAL	3.04175	0.0108613
ENSMMUG00000022978	IL6R	ENSG00000160712	ortholog_one2one	0.336353	3.98491	0.000342574	0.141335			regulation of bone resorption	2	SRC,PDK4	22.9623	0.00520202		ion transmembrane transport	5	GABRB2,GABRA1,ATP2B1,SLC24A5,GABRA4	3.94052	0.0110885
ENSMMUG00000019345	DMD	ENSG00000198947	ortholog_one2one	-0.172759	-3.98417	0.000343295	0.141335			regulation of fatty acid biosynthetic process	2	PDK4,PRKAB2	22.9623	0.00520202		cytoplasmic membrane-bounded vesicle	5	NRSN1,ESD,HTR2A,BDNF,CADPS2	3.86478	0.0119403
ENSMMUG00000018181	KLHL21	ENSG00000162413	ortholog_one2one	0.201219	3.96818	0.000359316	0.141335			single-stranded RNA binding	3	TLR8,DLX2,ADARB2	9.2719	0.00547039		glutamate receptor signaling pathway	2	GRIA3,PLCB1	13.3911	0.0126173
ENSMMUG00000032962	snosnR60_Z15			-0.579186	-3.96406	0.000363561	0.141335			extrinsic apoptotic signaling pathway	3	TGFB1,IL6R,TRADD	8.92747	0.00602214		intrinsic to cytoplasmic side of plasma membrane	2	RASA1,RASAL2	13.3911	0.0126173
ENSMMUG00000015494	MTSS1	ENSG00000170873	ortholog_one2one	0.265307	3.95903	0.000368807	0.141335			negative regulation of catenin import into nucleus	2	APC2,SFRP5	20.0781	0.0064489		muscle fiber development	2	CACNB4,DMD	13.3911	0.0126173
ENSMMUG00000021403	DPP10	ENSG00000175497	ortholog_one2one	-0.168902	-3.94587	0.000382889	0.141335			positive regulation of dendritic spine development	2	PALM,SHANK3	20.0781	0.0064489		integral to membrane	54	NCAM2,FAM198B,SLC25A46,FDFT1,,SV2A,STXBP5,ERGIC2,C4H6ORF89,ZDHHC21,EPT1,NRSN1,LMBRD2,TMEM22,GRIA3,CDH2,SLC20A1,SLC35B1,,KCNJ3,DPP10,GABRB2,GABRA1,ATP2B1,NRXN3,HTR2A,KIDINS220,PCDH9,STXBP5L,GPR3,NDFIP2,SLITRK1,HCN1,SLC24A5,TMEM33,KCNK1,GABRA4,LRP12,SCAMP5,OPN3,HMGCR,TSPAN13,LRRTM3,SC5DL,EPHX4,MANEA,SLC38A1,ACSL3,HIAT1,ACSL4,LPHN3,CD101,JKAMP,GTPBP8	1.48022	0.0142331
ENSMMUG00000021158	C9orf9	ENSG00000165698	ortholog_one2one	-0.256407	-3.94124	0.000387969	0.141335			respiratory burst	2	CYBA,NCF2	20.0781	0.0064489		chloride channel complex	3	GABRB2,GABRA1,GABRA4	6.34534	0.0142856
ENSMMUG00000010509	CLTC	ENSG00000141367	ortholog_one2one	-0.170972	-3.9361	0.000393693	0.141335			superoxide anion generation	2	CYBA,NCF2	20.0781	0.0064489		negative regulation of gene expression	4	CCNB1,CDKN1A,NDFIP2,ZNF281	4.52886	0.0143498
ENSMMUG00000000874	CHST1	ENSG00000175264	ortholog_one2one	0.257681	3.9231	0.000408518	0.141335			fibrinolysis	2	PLAT,SERPING1	17.8516	0.00781706		axonal fasciculation	2	NCAM2,NRCAM	12.3623	0.0144391
ENSMMUG00000008503	MAPK6	ENSG00000069956	ortholog_one2one	-0.226514	-3.91482	0.000418239	0.141335			negative regulation of oligodendrocyte differentiation	2	DLX1,DLX2	17.8516	0.00781706		positive regulation of exocytosis	2	STXBP5,CADPS2	12.3623	0.0144391
ENSMMUG00000017120	ADARB2	ENSG00000185736	ortholog_one2one	0.499181	3.91302	0.00042038	0.141335			regulation of extrinsic apoptotic signaling pathway in absence of ligand	2	FGFR1,TRADD	17.8516	0.00781706		G-protein alpha-subunit binding	2	HTR2A,RGS4	11.4756	0.0163666
ENSMMUG00000019926	CPEB4	ENSG00000113742	ortholog_one2one	-0.148433	-3.89349	0.000444339	0.141335			retina morphogenesis in camera-type eye	2	SOX2,PROX1	17.8516	0.00781706		lipid biosynthetic process	2	FDFT1,ACSL4	11.4756	0.0163666
ENSMMUG00000022202	BZW1	ENSG00000082153	ortholog_one2one	-0.190616	-3.89036	0.000448299	0.141335			cell leading edge	3	SCRIB,ITGB5,	8.03695	0.00787119		long-chain fatty acid metabolic process	2	ACSL3,ACSL4	11.4756	0.0163666
ENSMMUG00000021293	NRCAM	ENSG00000091129	ortholog_one2one	-0.172055	-3.88554	0.000454467	0.141335			innate immune response	13	TLR2,FGFR1,TBKBP1,IRF7,TLR8,MX1,SEPX1,B2M,CYBA,SRC,UBE2L6,SERPING1,NCF2	2.30711	0.00916015		MAP kinase activity	2	NLK,MAPK6	11.4756	0.0163666
ENSMMUG00000009833	SHC4	ENSG00000185634	ortholog_one2one	-0.470795	-3.88517	0.000454947	0.141335			cellular response to electrical stimulus	2	NEUROD2,PALM	16.0692	0.00930327		myoblast differentiation	2	HMGCR,MBNL1	11.4756	0.0163666
ENSMMUG00000010674	LZTS2	ENSG00000107816	ortholog_one2one	0.219989	3.88213	0.000458888	0.141335			neuronal stem cell maintenance	2	SOX2,PROX1	16.0692	0.00930327		positive regulation of Ras protein signal transduction	2	DGKI,SHOC2	11.4756	0.0163666
ENSMMUG00000016699	KANK3	ENSG00000186994	ortholog_one2one	0.629008	3.87839	0.000463766	0.141335			positive regulation of receptor recycling	2	SCRIB,RAMP3	16.0692	0.00930327		ion transport	8	SLC20A1,GABRB2,GABRA1,HCN1,SLC24A5,GABRA4,KCNV1,SLC38A1	2.54206	0.017636
ENSMMUG00000008560	HIVEP1	ENSG00000095951	ortholog_one2one	-0.216463	-3.87793	0.000464381	0.141335			salivary gland morphogenesis	2	FGFR1,TGFB1	16.0692	0.00930327		chloride channel activity	3	GABRB2,GABRA1,GABRA4	5.74124	0.0183308
ENSMMUG00000005185	RGS4	ENSG00000117152	ortholog_one2one	-0.215429	-3.87321	0.000470619	0.141335			transforming growth factor beta receptor signaling pathway	5	TGFB1,LTBP4,LTBP3,PARD3,CGN	3.82801	0.0123823		clathrin-coated endocytic vesicle membrane	2	AP2B1,CLTC	10.7139	0.018397
ENSMMUG00000009624	SLC25A46	ENSG00000164209	ortholog_one2one	-0.202924	-3.87223	0.000471932	0.141335			wound healing	4	TGFB1,CDH3,PLAT,SCRIB	4.72837	0.0125073		proteasome accessory complex	2	PSMD1,PSMD11	10.7139	0.018397
ENSMMUG00000012618	SERPING1	ENSG00000149131	ortholog_one2one	0.546229	3.87184	0.000472455	0.141335
ENSMMUG00000004313	PLCB1	ENSG00000182621	ortholog_one2one	-0.161617	-3.87135	0.000473111	0.141335
ENSMMUG00000028855	KLF2	ENSG00000127528	ortholog_one2one	1.20835	3.86317	0.000484198	0.141335
ENSMMUG00000014255	TLR8	ENSG00000101916	ortholog_one2one	0.644158	3.85985	0.000488765	0.141335
ENSMMUG00000009113	CD74	ENSG00000019582	ortholog_one2one	0.761942	3.85486	0.000495706	0.141335
ENSMMUG00000020515	GPR64	ENSG00000173698	ortholog_one2one	0.704549	3.8523	0.000499316	0.141335
ENSMMUG00000007296	GABRA1	ENSG00000022355	ortholog_one2one	-0.188686	-3.85111	0.000501	0.141335
ENSMMUG00000005612	GLS	ENSG00000115419	ortholog_one2one	-0.185652	-3.8422	0.000513774	0.142439
ENSMMUG00000015514	AATK	ENSG00000181409	ortholog_one2one	0.304806	3.83479	0.000524639	0.142986
ENSMMUG00000022602	METTL21A	ENSG00000144401	ortholog_one2one	-0.232933	-3.82856	0.000533942	0.143097
ENSMMUG00000018292				-0.257288	-3.79053	0.00059436	0.154249
ENSMMUG00000008390	GRK4	ENSG00000125388	ortholog_one2one	0.371788	3.78903	0.000596865	0.154249
ENSMMUG00000003457	PRKACB	ENSG00000142875	ortholog_one2one	-0.15338	-3.78461	0.000604334	0.154249
ENSMMUG00000000717	CD3EAP	ENSG00000117877	ortholog_one2one	0.236401	3.77656	0.000618169	0.155315
ENSMMUG00000004494	A2LD1	ENSG00000134864	ortholog_one2one	0.384862	3.76847	0.000632389	0.156443
ENSMMUG00000009091	MTTP	ENSG00000138823	ortholog_one2one	-0.727446	-3.75665	0.000653732	0.159273
ENSMMUG00000014287	EPT1	ENSG00000138018	ortholog_one2one	-0.188854	-3.75062	0.00066489	0.159574
ENSMMUG00000012575	SYNCRIP	ENSG00000135316	ortholog_one2one	-0.1379	-3.73842	0.00068801	0.162694
ENSMMUG00000016192	LMAN2	ENSG00000169223	ortholog_one2one	0.17513	3.7249	0.000714576	0.166527
ENSMMUG00000008263	ATP2A3	ENSG00000074370	ortholog_one2one	0.814922	3.71238	0.000740039	0.167474
ENSMMUG00000004966	RPP40	ENSG00000124787	ortholog_one2one	-0.287886	-3.70781	0.000749564	0.167474
ENSMMUG00000005998	UNC5B	ENSG00000107731	ortholog_one2one	0.417937	3.70765	0.000749885	0.167474
ENSMMUG00000009526	GABRA4	ENSG00000109158	ortholog_one2one	-0.151411	-3.70096	0.000764053	0.168301
ENSMMUG00000020330	FBXW7	ENSG00000109670	ortholog_one2one	-0.164578	-3.68911	0.000789754	0.169289
ENSMMUG00000008547	FAM198B	ENSG00000164125	ortholog_one2one	-0.484751	-3.68658	0.000795335	0.169289
ENSMMUG00000016949	MAP9	ENSG00000164114	ortholog_one2one	-0.241988	-3.68209	0.000805362	0.169289
ENSMMUG00000007039	COTL1	ENSG00000103187	ortholog_one2one	0.316631	3.67974	0.000810652	0.169289
ENSMMUG00000019907	PAPSS1	ENSG00000138801	ortholog_one2one	-0.133957	-3.66803	0.000837564	0.172667
ENSMMUG00000022158	DBP	ENSG00000063177	ortholog_one2many	0.241409	3.65838	0.000860353	0.173708
ENSMMUG00000007180	KIAA1107	ENSG00000069712	ortholog_one2one	-0.199528	-3.64	0.00090548	0.173708
ENSMMUG00000009054	GRIA3	ENSG00000125675	ortholog_one2one	-0.135226	-3.6327	0.000924034	0.173708
ENSMMUG00000001609	OSMR	ENSG00000145623	ortholog_one2one	0.295545	3.63248	0.000924606	0.173708
ENSMMUG00000011007	C5ORF40	ENSG00000172568	ortholog_one2one	0.433962	3.63173	0.00092653	0.173708
ENSMMUG00000006139	HMGCR	ENSG00000113161	ortholog_one2one	-0.225817	-3.62603	0.000941311	0.173708
ENSMMUG00000001882		ENSG00000182329	ortholog_one2one	0.444897	3.62302	0.000949201	0.173708
ENSMMUG00000004238	HIAT1	ENSG00000156875	ortholog_one2one	-0.135219	-3.61705	0.000965043	0.173708
ENSMMUG00000003210	CDKN1A	ENSG00000124762	ortholog_one2one	-0.353237	-3.60891	0.000987077	0.173708
ENSMMUG00000003829	RAMP3	ENSG00000122679	ortholog_one2one	0.390046	3.59955	0.001013	0.173708
ENSMMUG00000022327	C21ORF56	ENSG00000160284	ortholog_one2one	0.499464	3.59396	0.00102878	0.173708
ENSMMUG00000003715	SLITRK1	ENSG00000178235	ortholog_one2one	-0.174613	-3.59389	0.001029	0.173708
ENSMMUG00000029976		ENSG00000152409	ortholog_one2many	0.275836	3.59282	0.00103204	0.173708
ENSMMUG00000002134	RPS6KA3	ENSG00000177189	ortholog_one2one	-0.186237	-3.59163	0.00103545	0.173708
ENSMMUG00000019226	CASKIN1	ENSG00000167971	ortholog_one2one	0.229028	3.59026	0.00103936	0.173708
ENSMMUG00000003722	SP8	ENSG00000164651	ortholog_one2one	0.860448	3.58832	0.00104497	0.173708
ENSMMUG00000003452	CHMP6	ENSG00000176108	ortholog_one2one	0.349765	3.58596	0.00105181	0.173708
ENSMMUG00000033742		ENSG00000251966	ortholog_one2one	0.919768	3.58354	0.00105887	0.173708
ENSMMUG00000012117	HERC1	ENSG00000103657	ortholog_one2one	-0.131253	-3.58203	0.00106329	0.173708
ENSMMUG00000011190	TMEM129	ENSG00000168936	ortholog_one2one	0.217105	3.57939	0.0010711	0.173708
ENSMMUG00000003492	SIPA1L3	ENSG00000105738	ortholog_one2one	0.317038	3.57734	0.00107716	0.173708
ENSMMUG00000012521	PANK3	ENSG00000120137	ortholog_one2one	-0.153336	-3.57529	0.0010833	0.173708
ENSMMUG00000030134				-1.41118	-3.56631	0.00111049	0.173708
ENSMMUG00000010075	MLLT11	ENSG00000213190	ortholog_one2one	-0.169122	-3.56259	0.00112195	0.173708
ENSMMUG00000003718	TLE1	ENSG00000196781	ortholog_one2one	0.211206	3.5624	0.00112254	0.173708
ENSMMUG00000002488	ADAMTS2	ENSG00000087116	ortholog_one2one	0.688448	3.55766	0.00113728	0.173708
ENSMMUG00000007208	GPR146	ENSG00000164849	ortholog_one2one	0.423715	3.55553	0.00114399	0.173708
ENSMMUG00000023378	ATP2B1	ENSG00000070961	ortholog_one2one	-0.145649	-3.55328	0.00115111	0.173708
ENSMMUG00000022174	PIK3C2G	ENSG00000139144	ortholog_one2one	-0.826095	-3.54941	0.00116347	0.173708
ENSMMUG00000006493	RASD1	ENSG00000108551	ortholog_one2one	0.351818	3.5484	0.0011667	0.173708
ENSMMUG00000003245	RASA1	ENSG00000145715	ortholog_one2one	-0.134522	-3.54499	0.0011777	0.173738
ENSMMUG00000031922				0.435022	3.53528	0.00120962	0.176825
ENSMMUG00000021036	KIDINS220	ENSG00000134313	ortholog_one2one	-0.141706	-3.52106	0.00125785	0.179868
ENSMMUG00000017147	TXNRD2	ENSG00000184470	ortholog_one2one	0.217797	3.51671	0.00127298	0.179868
ENSMMUG00000005620	PCDH9	ENSG00000184226	ortholog_one2one	-0.151629	-3.50931	0.0012991	0.179868
ENSMMUG00000019220	C16H17ORF101	ENSG00000181396	ortholog_one2one	0.322834	3.50866	0.00130141	0.179868
ENSMMUG00000020031	UBTD1	ENSG00000165886	ortholog_one2one	0.305578	3.50497	0.00131466	0.179868
ENSMMUG00000003760	B2M	ENSG00000166710	ortholog_one2one	0.391402	3.50426	0.00131723	0.179868
ENSMMUG00000010436	TMEM106A	ENSG00000184988	ortholog_one2one	0.609977	3.50267	0.00132298	0.179868
ENSMMUG00000032574				-1.35282	-3.49914	0.00133585	0.179868
ENSMMUG00000003105	INPP5E	ENSG00000148384	ortholog_one2one	0.285536	3.49577	0.00134827	0.179868
ENSMMUG00000015223	LMBRD2	ENSG00000164187	ortholog_one2one	-0.135857	-3.49112	0.00136554	0.179868
ENSMMUG00000023515	SNX21	ENSG00000124104	ortholog_one2one	0.183332	3.49017	0.0013691	0.179868
ENSMMUG00000017314	NEGR1	ENSG00000172260	ortholog_one2one	-0.16321	-3.48596	0.00138498	0.179868
ENSMMUG00000023658				-0.644368	-3.48418	0.00139175	0.179868
ENSMMUG00000018454	MNDA	ENSG00000163563	ortholog_one2one	0.696487	3.47924	0.00141069	0.179868
ENSMMUG00000019156	PARD3	ENSG00000148498	ortholog_one2one	0.216132	3.47405	0.00143088	0.179868
ENSMMUG00000014325	CYBA	ENSG00000051523	ortholog_one2one	0.441423	3.47401	0.00143102	0.179868
ENSMMUG00000005340	FBXO9	ENSG00000112146	ortholog_one2one	-0.150987	-3.4732	0.00143418	0.179868
ENSMMUG00000014535	SLC15A3	ENSG00000110446	ortholog_one2one	0.545732	3.47224	0.00143796	0.179868
ENSMMUG00000005364	PRR5	ENSG00000186654	ortholog_one2one	0.663434	3.46565	0.00146412	0.179868
ENSMMUG00000011496	SBNO1	ENSG00000139697	ortholog_one2one	-0.146359	-3.46549	0.00146474	0.179868
ENSMMUG00000020019	KIAA1614	ENSG00000135835	ortholog_one2one	0.30861	3.46534	0.00146534	0.179868
ENSMMUG00000019790				0.83949	3.45433	0.00151006	0.183878
ENSMMUG00000003294	ENDOG	ENSG00000167136	ortholog_one2one	0.202693	3.44966	0.00152945	0.183878
ENSMMUG00000032454				0.482523	3.44897	0.00153232	0.183878
ENSMMUG00000016545	C1QL2	ENSG00000144119	ortholog_one2one	0.5784	3.43594	0.00158774	0.189117
ENSMMUG00000017272				0.664636	3.43137	0.0016076	0.189875
ENSMMUG00000004574	SLC20A1	ENSG00000144136	ortholog_one2one	-0.219815	-3.42907	0.00161772	0.189875
ENSMMUG00000000675	SOX2	ENSG00000181449	ortholog_one2one	0.275646	3.4262	0.00163042	0.18998
ENSMMUG00000018766	LRRTM3	ENSG00000198739	ortholog_one2one	-0.21197	-3.41141	0.00169731	0.19308
ENSMMUG00000022919	STRBP	ENSG00000165209	ortholog_one2one	-0.144499	-3.40639	0.0017206	0.19308
ENSMMUG00000007514	ZBED1	ENSG00000214717	ortholog_one2one	0.31851	3.40555	0.00172457	0.19308
ENSMMUG00000019251	GBP3	ENSG00000117226	ortholog_one2one	0.423212	3.4023	0.00173984	0.19308
ENSMMUG00000012218	CAMSAP1L1	ENSG00000118200	ortholog_one2one	-0.116904	-3.40144	0.00174391	0.19308
ENSMMUG00000007096	KCNJ3	ENSG00000162989	ortholog_one2one	-0.165423	-3.39919	0.00175457	0.19308
ENSMMUG00000013466	TTC39B	ENSG00000155158	ortholog_one2one	-0.189816	-3.39806	0.00175996	0.19308
ENSMMUG00000018325	GPR3	ENSG00000181773	ortholog_one2one	-0.409777	-3.39634	0.00176822	0.19308
ENSMMUG00000019317	LMO3	ENSG00000048540	ortholog_one2one	-0.20143	-3.39117	0.00179314	0.19308
ENSMMUG00000011785	SEMA3C	ENSG00000075223	ortholog_one2one	-0.315086	-3.38845	0.00180644	0.19308
ENSMMUG00000018044	GABRB2	ENSG00000145864	ortholog_one2one	-0.13385	-3.38349	0.00183087	0.19308
ENSMMUG00000018500	ZFP41	ENSG00000264668	ortholog_one2many	0.265543	3.38234	0.0018366	0.19308
ENSMMUG00000002626	ZFAND1	ENSG00000104231	ortholog_one2one	-0.212396	-3.38073	0.00184459	0.19308
ENSMMUG00000017864	OSBPL8	ENSG00000091039	ortholog_one2one	-0.173157	-3.38031	0.00184671	0.19308
ENSMMUG00000007852	RREB1	ENSG00000124782	ortholog_one2one	0.334693	3.37824	0.00185709	0.19308
ENSMMUG00000017675	AUTS2	ENSG00000158321	ortholog_one2one	0.208779	3.37373	0.00187989	0.19308
ENSMMUG00000016180	MRPS30	ENSG00000112996	ortholog_one2one	-0.183262	-3.37016	0.00189816	0.19308
ENSMMUG00000004209	ESD	ENSG00000139684	ortholog_one2one	-0.232415	-3.36656	0.00191671	0.19308
ENSMMUG00000012819	PDK3	ENSG00000067992	ortholog_one2one	-0.164174	-3.36368	0.00193171	0.19308
ENSMMUG00000002637	MLLT6	ENSG00000108292	ortholog_one2one	0.172161	3.36168	0.00194218	0.19308
ENSMMUG00000009907	TBC1D2B	ENSG00000167202	ortholog_one2one	0.177881	3.35962	0.00195301	0.19308
ENSMMUG00000021397	CTRL	ENSG00000141086	ortholog_one2one	0.544698	3.35431	0.00198124	0.19308
ENSMMUG00000021783	IGDCC3	ENSG00000174498	ortholog_one2one	0.448283	3.35417	0.001982	0.19308
ENSMMUG00000016904	CD101	ENSG00000134256	ortholog_one2one	-0.623562	-3.3523	0.00199199	0.19308
ENSMMUG00000015247		ENSG00000204370	ortholog_many2many	-1.48901	-3.34827	0.00201379	0.19308
ENSMMUG00000014425	PRKCE	ENSG00000171132	ortholog_one2one	-0.1301	-3.34784	0.00201614	0.19308
ENSMMUG00000003706	FAM13C	ENSG00000148541	ortholog_one2one	-0.17553	-3.3457	0.00202779	0.19308
ENSMMUG00000008142	TGFB1	ENSG00000105329	ortholog_one2one	0.534321	3.34467	0.00203345	0.19308
ENSMMUG00000022478	FGFR1	ENSG00000077782	ortholog_one2one	0.232929	3.34448	0.0020345	0.19308
ENSMMUG00000012426	ZDHHC21	ENSG00000175893	ortholog_one2one	-0.163057	-3.34433	0.00203533	0.19308
ENSMMUG00000016662	SLC25A37	ENSG00000147454	ortholog_one2one	0.253428	3.34372	0.00203868	0.19308
ENSMMUG00000012449	SYTL2	ENSG00000137501	ortholog_one2one	-0.282363	-3.34267	0.00204445	0.19308
ENSMMUG00000000346				-0.201024	-3.34107	0.00205328	0.19308
ENSMMUG00000020147	CSRNP1	ENSG00000144655	ortholog_one2one	-0.350537	-3.33574	0.00208297	0.194733
ENSMMUG00000011914	PROX1	ENSG00000117707	ortholog_one2one	0.342397	3.33268	0.00210024	0.195213
ENSMMUG00000034567	7SK	ENSG00000200475	ortholog_one2one	-0.689698	-3.32705	0.00213232	0.195346
ENSMMUG00000003053	APC2	ENSG00000115266	ortholog_one2one	0.388286	3.32658	0.00213501	0.195346
ENSMMUG00000012663	CARKD	ENSG00000213995	ortholog_one2one	0.212124	3.32217	0.00216053	0.195346
ENSMMUG00000012227	WDR26	ENSG00000162923	ortholog_one2one	-0.168647	-3.32137	0.00216515	0.195346
ENSMMUG00000013993	HCCS	ENSG00000004961	ortholog_one2one	-0.146481	-3.31685	0.00219163	0.195346
ENSMMUG00000021312	SYT11	ENSG00000132718	ortholog_one2one	-0.0978516	-3.3161	0.00219607	0.195346
ENSMMUG00000020798	LTBP4	ENSG00000090006	ortholog_one2one	0.39984	3.31403	0.0022083	0.195346
ENSMMUG00000008220	TNRC18	ENSG00000182095	ortholog_one2one	0.372908	3.3119	0.00222099	0.195346
ENSMMUG00000018843	NDUFAF4	ENSG00000123545	ortholog_one2one	-0.189713	-3.31184	0.00222133	0.195346
ENSMMUG00000021797	CHN1	ENSG00000128656	ortholog_one2one	-0.129813	-3.31154	0.00222315	0.195346
ENSMMUG00000003705	PHYHIPL	ENSG00000165443	ortholog_one2one	-0.214136	-3.30242	0.00227827	0.198245
ENSMMUG00000011065				-0.293243	-3.30194	0.00228119	0.198245
ENSMMUG00000001332	UBE2L6	ENSG00000156587	ortholog_one2one	0.358714	3.3	0.00229313	0.198245
ENSMMUG00000013086	ATMIN	ENSG00000166454	ortholog_one2one	-0.155864	-3.28237	0.00240413	0.2038
ENSMMUG00000008828	AGBL4	ENSG00000186094	ortholog_one2one	-0.201049	-3.28092	0.00241342	0.2038
ENSMMUG00000003307				0.685882	3.27952	0.0024225	0.2038
ENSMMUG00000005358	CCNE2	ENSG00000175305	ortholog_one2one	-0.273721	-3.27927	0.00242412	0.2038
ENSMMUG00000017113		ENSG00000170832	ortholog_one2many	-0.140623	-3.27855	0.0024288	0.2038
ENSMMUG00000023479	LTBP3	ENSG00000168056	ortholog_one2one	0.453562	3.27784	0.00243343	0.2038
ENSMMUG00000008792	GPATCH2L	ENSG00000089916	ortholog_one2one	-0.126914	-3.27167	0.00247394	0.206119
ENSMMUG00000011229				-0.468351	-3.26099	0.00254561	0.210201
ENSMMUG00000002961	GNA11	ENSG00000088256	ortholog_one2one	0.200414	3.26048	0.00254907	0.210201
ENSMMUG00000016975	SLC38A5	ENSG00000017483	ortholog_one2one	0.510076	3.25642	0.00257682	0.210837
ENSMMUG00000035916	U7	ENSG00000251892	ortholog_one2one	-0.495473	-3.25218	0.00260615	0.210837
ENSMMUG00000013753	USP9X	ENSG00000124486	ortholog_one2one	-0.128102	-3.25148	0.002611	0.210837
ENSMMUG00000004913	C7H14ORF43	ENSG00000156030	ortholog_one2one	0.223141	3.24883	0.00262953	0.210837
ENSMMUG00000008403	CALB2	ENSG00000172137	ortholog_one2one	0.284809	3.24837	0.0026328	0.210837
ENSMMUG00000031975	EPHX4	ENSG00000172031	ortholog_one2one	-0.176564	-3.24711	0.00264163	0.210837
ENSMMUG00000002424	FBLN1	ENSG00000077942	ortholog_one2one	0.487698	3.24231	0.00267564	0.210837
ENSMMUG00000002022	HCN1	ENSG00000164588	ortholog_one2one	-0.115552	-3.23939	0.0026966	0.210837
ENSMMUG00000005052	FBXL18	ENSG00000155034	ortholog_one2one	0.244602	3.23829	0.00270447	0.210837
ENSMMUG00000016591	TTLL7	ENSG00000137941	ortholog_one2one	-0.138515	-3.23755	0.00270981	0.210837
ENSMMUG00000011999	SLC38A1	ENSG00000111371	ortholog_one2one	-0.135059	-3.23709	0.00271318	0.210837
ENSMMUG00000006729	YTHDF3	ENSG00000185728	ortholog_one2one	-0.129157	-3.23695	0.00271413	0.210837
ENSMMUG00000018831	SLC24A5	ENSG00000188467	ortholog_one2one	-0.181639	-3.23262	0.00274566	0.212261
ENSMMUG00000021564	KDM2B	ENSG00000089094	ortholog_one2one	0.146643	3.22215	0.00282318	0.21641
ENSMMUG00000022877	PALM	ENSG00000099864	ortholog_one2one	0.236608	3.22094	0.0028323	0.21641
ENSMMUG00000012967	C9H10ORF54	ENSG00000107738	ortholog_one2one	0.26665	3.21881	0.00284837	0.21641
ENSMMUG00000000637	SGIP1	ENSG00000118473	ortholog_one2one	-0.150177	-3.21818	0.00285317	0.21641
ENSMMUG00000011386	GIMAP4	ENSG00000133574	ortholog_one2one	0.429075	3.21617	0.00286845	0.216548
ENSMMUG00000022282	COL4A2			0.230079	3.21325	0.00289072	0.217209
ENSMMUG00000007334	ZNF281	ENSG00000162702	ortholog_one2one	-0.136343	-3.20835	0.00292861	0.21776
ENSMMUG00000029287				-0.391687	-3.20462	0.00295776	0.21776
ENSMMUG00000017049	TSPAN13	ENSG00000106537	ortholog_one2one	-0.158613	-3.20172	0.00298054	0.21776
ENSMMUG00000002588	LPHN3	ENSG00000150471	ortholog_one2one	-0.135997	-3.20113	0.00298523	0.21776
ENSMMUG00000015890	C7H15ORF40	ENSG00000169609	ortholog_one2one	0.253718	3.19984	0.00299548	0.21776
ENSMMUG00000019613	EHMT1	ENSG00000181090	ortholog_one2one	0.179974	3.19948	0.00299831	0.21776
ENSMMUG00000011671	LIN7A	ENSG00000111052	ortholog_one2one	-0.166498	-3.19926	0.00300004	0.21776
ENSMMUG00000020580	RPGRIP1L	ENSG00000103494	ortholog_one2one	-0.153872	-3.19749	0.00301415	0.21776
ENSMMUG00000005877	COG2	ENSG00000135775	ortholog_one2one	-0.148306	-3.19677	0.00301993	0.21776
ENSMMUG00000008715	JKAMP	ENSG00000050130	ortholog_one2one	-0.17654	-3.19339	0.00304708	0.217973
ENSMMUG00000018142	CCNB1	ENSG00000134057	ortholog_one2one	-0.217294	-3.19174	0.00306047	0.217973
ENSMMUG00000014024		ENSG00000197410	ortholog_one2many	-0.487508	-3.19136	0.00306355	0.217973
ENSMMUG00000013253	PTPN11			-0.111835	-3.18952	0.00307847	0.21807
ENSMMUG00000005327	GRAP	ENSG00000154016	ortholog_one2one	0.583979	3.18111	0.00314776	0.21853
ENSMMUG00000005682	HECA	ENSG00000112406	ortholog_one2one	-0.145361	-3.17926	0.00316318	0.21853
ENSMMUG00000022562	IL1RAP	ENSG00000196083	ortholog_one2one	-0.186627	-3.17913	0.0031643	0.21853
ENSMMUG00000008505	OAS2	ENSG00000111335	ortholog_one2one	0.726329	3.1777	0.00317631	0.21853
ENSMMUG00000005393	ACSL3	ENSG00000123983	ortholog_one2one	-0.128719	-3.17401	0.00320743	0.21853
ENSMMUG00000001878	MTMR7	ENSG00000003987	ortholog_one2one	-0.151918	-3.17306	0.00321553	0.21853
ENSMMUG00000007643	SEMA6C	ENSG00000143434	ortholog_one2one	0.273249	3.17225	0.00322241	0.21853
ENSMMUG00000005465	DYNC1LI1	ENSG00000144635	ortholog_one2one	-0.15645	-3.17127	0.00323076	0.21853
ENSMMUG00000008999	ETV3	ENSG00000117036	ortholog_one2one	-0.255493	-3.16857	0.00325385	0.21853
ENSMMUG00000016876	ITGAL	ENSG00000005844	ortholog_one2one	0.650113	3.16852	0.00325433	0.21853
ENSMMUG00000015178	CDH2	ENSG00000170558	ortholog_one2one	-0.121419	-3.16817	0.00325728	0.21853
ENSMMUG00000019570				-0.26606	-3.1663	0.00327342	0.21853
ENSMMUG00000029736				-0.310639	-3.16415	0.00329209	0.21853
ENSMMUG00000000560		ENSG00000128185	ortholog_one2many	0.234079	3.16185	0.00331213	0.21853
ENSMMUG00000022865	JPH3	ENSG00000154118	ortholog_one2one	0.289157	3.16012	0.00332725	0.21853
ENSMMUG00000026047	SNORA22	ENSG00000199571	ortholog_one2one	-0.648691	-3.16011	0.00332732	0.21853
ENSMMUG00000009540	KIAA1543	ENSG00000076826	ortholog_one2one	0.272837	3.15992	0.00332899	0.21853
ENSMMUG00000010849	ARHGEF10L	ENSG00000074964	ortholog_one2one	0.171125	3.15916	0.00333564	0.21853
ENSMMUG00000020331				0.383741	3.15588	0.00336463	0.21853
ENSMMUG00000004014	IRF7	ENSG00000185507	ortholog_one2one	0.789616	3.15584	0.00336505	0.21853
ENSMMUG00000017115	IDI1	ENSG00000067064	ortholog_one2one	-0.221649	-3.15524	0.00337036	0.21853
ENSMMUG00000028974	ARMC1	ENSG00000104442	ortholog_one2one	-0.121946	-3.14673	0.00344679	0.220443
ENSMMUG00000032021				-0.236798	-3.14631	0.00345059	0.220443
ENSMMUG00000005235		ENSG00000196466	ortholog_one2many	-0.266609	-3.14505	0.00346204	0.220443
ENSMMUG00000011903	ETNPPL	ENSG00000164089	ortholog_one2one	0.297806	3.14365	0.0034748	0.220443
ENSMMUG00000028863	WIZ	ENSG00000011451	ortholog_one2one	0.236722	3.14336	0.00347751	0.220443
ENSMMUG00000019356	GLTSCR1	ENSG00000063169	ortholog_one2one	0.588192	3.14285	0.00348212	0.220443
ENSMMUG00000011769	PSMD1	ENSG00000173692	ortholog_one2one	-0.0992402	-3.13132	0.00358938	0.22046
ENSMMUG00000014874	GTPBP8	ENSG00000163607	ortholog_one2one	-0.176701	-3.13117	0.00359081	0.22046
ENSMMUG00000018800	SCAMP5	ENSG00000198794	ortholog_one2one	-0.133123	-3.13111	0.00359135	0.22046
ENSMMUG00000004865		ENSG00000175854	ortholog_one2many	0.219296	3.13073	0.00359494	0.22046
ENSMMUG00000008451	NRSN1	ENSG00000152954	ortholog_one2one	-0.23285	-3.13006	0.00360129	0.22046
ENSMMUG00000016831	DGKI	ENSG00000157680	ortholog_one2one	-0.151935	-3.12691	0.00363122	0.22046
ENSMMUG00000016358	KIAA1211	ENSG00000109265	ortholog_one2one	0.305878	3.12665	0.00363368	0.22046
ENSMMUG00000007223	DIRAS2	ENSG00000165023	ortholog_one2one	-0.207361	-3.12631	0.00363692	0.22046
ENSMMUG00000015847	TLR2	ENSG00000137462	ortholog_one2one	0.398923	3.12573	0.00364249	0.22046
ENSMMUG00000013842	NRXN3	ENSG00000021645	ortholog_one2one	-0.16753	-3.12488	0.0036506	0.22046
ENSMMUG00000005835				1.12802	3.1235	0.00366382	0.22046
ENSMMUG00000020765	RRM2B	ENSG00000048392	ortholog_one2one	-0.163663	-3.12129	0.00368518	0.22046
ENSMMUG00000002654				1.10487	3.11983	0.00369929	0.22046
ENSMMUG00000007529	RBM26	ENSG00000139746	ortholog_one2one	-0.110669	-3.11913	0.00370608	0.22046
ENSMMUG00000021835	USO1	ENSG00000138768	ortholog_one2one	-0.111893	-3.11847	0.00371252	0.22046
ENSMMUG00000000601				0.504948	3.11664	0.0037304	0.22046
ENSMMUG00000015060	ZBTB11	ENSG00000066422	ortholog_one2one	-0.14561	-3.11575	0.00373909	0.22046
ENSMMUG00000014532	NAT8L	ENSG00000185818	ortholog_one2one	0.267424	3.11528	0.00374376	0.22046
ENSMMUG00000019597	TBL1XR1	ENSG00000177565	ortholog_one2one	-0.129992	-3.11485	0.00374795	0.22046
ENSMMUG00000004106	C12orf71	ENSG00000214700	ortholog_one2one	0.587823	3.11397	0.00375659	0.22046
ENSMMUG00000013797	GFPT1	ENSG00000198380	ortholog_one2one	-0.130299	-3.1057	0.00383895	0.223967
ENSMMUG00000014908	SPATA33	ENSG00000167523	ortholog_one2one	0.482564	3.10096	0.00388689	0.223967
ENSMMUG00000020072	MATN2	ENSG00000132561	ortholog_one2one	0.361317	3.1008	0.00388851	0.223967
ENSMMUG00000008306	PRKX	ENSG00000183943	ortholog_one2many	0.574301	3.09906	0.00390626	0.223967
ENSMMUG00000022789	LRP12	ENSG00000147650	ortholog_one2one	-0.191896	-3.09897	0.00390721	0.223967
ENSMMUG00000012202	MANEA	ENSG00000172469	ortholog_one2one	-0.217476	-3.09684	0.00392906	0.223967
ENSMMUG00000013325	LRRK1	ENSG00000154237	ortholog_one2one	0.355092	3.09612	0.00393646	0.223967
ENSMMUG00000013552	SCRIB	ENSG00000180900	ortholog_one2one	0.269362	3.09589	0.00393875	0.223967
ENSMMUG00000019762	TBKBP1	ENSG00000198933	ortholog_one2one	0.20273	3.09561	0.00394171	0.223967
ENSMMUG00000010191	PHF20L1	ENSG00000129292	ortholog_one2many	-0.162442	-3.09184	0.00398069	0.224912
ENSMMUG00000015811	ERGIC2	ENSG00000087502	ortholog_one2one	-0.148301	-3.08914	0.00400894	0.224912
ENSMMUG00000018660		ENSG00000187715	ortholog_one2many	0.481999	3.0866	0.0040356	0.224912
ENSMMUG00000021543	CADPS2	ENSG00000081803	ortholog_one2one	-0.272703	-3.0864	0.00403771	0.224912
ENSMMUG00000018719	NLK	ENSG00000087095	ortholog_one2one	-0.138898	-3.08482	0.00405446	0.224912
ENSMMUG00000017666	RNASE1	ENSG00000129538	ortholog_one2one	0.517922	3.08122	0.00409274	0.224912
ENSMMUG00000021073	RASAL2	ENSG00000075391	ortholog_one2one	-0.102363	-3.07931	0.00411322	0.224912
ENSMMUG00000010423	ALG13	ENSG00000101901	ortholog_one2one	-0.175137	-3.07867	0.00412004	0.224912
ENSMMUG00000008242	EPHA3	ENSG00000044524	ortholog_one2one	-0.321106	-3.0746	0.00416405	0.224912
ENSMMUG00000018460	NCF2	ENSG00000116701	ortholog_one2one	0.60138	3.07242	0.00418777	0.224912
ENSMMUG00000016708	MFHAS1	ENSG00000147324	ortholog_one2one	0.135811	3.0714	0.00419892	0.224912
ENSMMUG00000020796	SPTBN4	ENSG00000160460	ortholog_one2one	0.19703	3.06929	0.00422203	0.224912
ENSMMUG00000015910	MBNL1	ENSG00000152601	ortholog_one2one	-0.119871	-3.06897	0.00422561	0.224912
ENSMMUG00000003081	GPSM1	ENSG00000160360	ortholog_one2one	0.230111	3.06866	0.00422904	0.224912
ENSMMUG00000014432	PLAT	ENSG00000104368	ortholog_one2one	0.374407	3.06814	0.0042348	0.224912
ENSMMUG00000018984		ENSG00000171282	ortholog_one2one	0.37577	3.06714	0.00424582	0.224912
ENSMMUG00000017594	DLX2	ENSG00000115844	ortholog_one2one	0.461187	3.06652	0.00425267	0.224912
ENSMMUG00000012580	DOPEY1	ENSG00000083097	ortholog_one2one	-0.142863	-3.0653	0.00426618	0.224912
ENSMMUG00000007120				0.55096	3.06502	0.00426931	0.224912
ENSMMUG00000002675	CAPG	ENSG00000042493	ortholog_one2one	0.522189	3.06223	0.0043005	0.224912
ENSMMUG00000008995	MEOX1	ENSG00000005102	ortholog_one2one	-0.608939	-3.0617	0.00430639	0.224912
ENSMMUG00000019360	TMEM22	ENSG00000168917	ortholog_one2one	-0.148761	-3.06155	0.00430808	0.224912
ENSMMUG00000021678	PCLO	ENSG00000186472	ortholog_one2one	-0.17766	-3.06113	0.00431279	0.224912
ENSMMUG00000004188	ACSL4	ENSG00000068366	ortholog_one2one	-0.149257	-3.05883	0.0043387	0.224912
ENSMMUG00000000031	TMEM132C	ENSG00000181234	ortholog_one2many	0.245672	3.05777	0.00435064	0.224912
ENSMMUG00000018962	PSMD11	ENSG00000108671	ortholog_one2one	-0.113733	-3.05727	0.00435633	0.224912
ENSMMUG00000011304	PSMB9	ENSG00000240065	ortholog_one2one	0.60401	3.05344	0.00439999	0.224912
ENSMMUG00000011896	PSMB10	ENSG00000205220	ortholog_one2one	0.379434	3.05306	0.00440435	0.224912
ENSMMUG00000021417	MPP5	ENSG00000072415	ortholog_one2one	-0.169428	-3.05256	0.00441008	0.224912
ENSMMUG00000007257	SV2A	ENSG00000159164	ortholog_one2one	-0.139615	-3.05242	0.00441164	0.224912
ENSMMUG00000007481	OBSL1	ENSG00000124006	ortholog_one2many	0.241325	3.05185	0.00441812	0.224912
ENSMMUG00000034625	U6	ENSG00000206638	ortholog_many2many	-0.823393	-3.05114	0.00442638	0.224912
ENSMMUG00000023184	UNC93B1	ENSG00000233094	ortholog_one2many	0.509826	3.05065	0.00443203	0.224912
ENSMMUG00000001306	ORAI1	ENSG00000182500	ortholog_one2one	0.318391	3.04834	0.00445865	0.224912
ENSMMUG00000016984	PHF7	ENSG00000010318	ortholog_one2one	0.282773	3.047	0.00447423	0.224912
ENSMMUG00000010526	CACNB4	ENSG00000182389	ortholog_one2one	-0.134038	-3.0465	0.00448005	0.224912
ENSMMUG00000022137	FAM127C	ENSG00000212747	ortholog_one2one	0.306879	3.0445	0.00450334	0.224912
ENSMMUG00000007198	N4BP2L1	ENSG00000139597	ortholog_one2one	0.214204	3.04324	0.00451811	0.224912
ENSMMUG00000004829	BCKDHB	ENSG00000083123	ortholog_one2one	-0.180028	-3.0421	0.00453148	0.224912
ENSMMUG00000007316	DLX1	ENSG00000144355	ortholog_one2one	0.17843	3.042	0.00453268	0.224912
ENSMMUG00000005908	TRADD	ENSG00000102871	ortholog_one2one	0.27574	3.04137	0.00454017	0.224912
ENSMMUG00000015822	NAA38	ENSG00000128534	ortholog_one2one	-0.272854	-3.04085	0.00454631	0.224912
ENSMMUG00000005004	C4H6ORF89	ENSG00000198663	ortholog_one2one	-0.111473	-3.03912	0.00456676	0.224912
ENSMMUG00000021723	B4GALNT4	ENSG00000182272	ortholog_one2one	0.237085	3.03853	0.00457377	0.224912
ENSMMUG00000001278	VIT	ENSG00000205221	ortholog_one2one	-0.750699	-3.03379	0.00463029	0.226997
ENSMMUG00000004279	RBM15B	ENSG00000179837	ortholog_one2one	0.167826	3.03125	0.00466093	0.227805
ENSMMUG00000007947				-0.735245	-3.02922	0.00468556	0.22789
ENSMMUG00000000418				-0.213187	-3.02707	0.00471167	0.22789
ENSMMUG00000022429	KCNK1	ENSG00000135750	ortholog_one2one	-0.193942	-3.02511	0.00473565	0.22789
ENSMMUG00000007416	SIPA1	ENSG00000213445	ortholog_one2one	0.371089	3.02313	0.00476005	0.22789
ENSMMUG00000021259	CGN	ENSG00000143375	ortholog_one2one	0.265537	3.02261	0.00476647	0.22789
ENSMMUG00000006048	AP2B1	ENSG00000006125	ortholog_one2one	-0.132856	-3.02145	0.00478075	0.22789
ENSMMUG00000017086	SAMD5	ENSG00000203727	ortholog_one2one	0.363842	3.02131	0.00478248	0.22789
ENSMMUG00000009575	PTPN21	ENSG00000070778	ortholog_one2one	0.189569	3.02071	0.00478992	0.22789
ENSMMUG00000016818	DR1	ENSG00000117505	ortholog_one2one	-0.166888	-3.01917	0.00480913	0.22789
ENSMMUG00000008870	SLC35B1	ENSG00000121073	ortholog_one2one	-0.142488	-3.0187	0.00481498	0.22789
ENSMMUG00000023286	UPF1	ENSG00000005007	ortholog_one2one	0.174556	3.01841	0.00481857	0.22789
ENSMMUG00000007832	SC5DL	ENSG00000109929	ortholog_one2one	-0.178511	-3.01495	0.00486189	0.228589
ENSMMUG00000001990	CAP2	ENSG00000112186	ortholog_one2one	-0.158703	-3.01335	0.00488204	0.228589
ENSMMUG00000001226	HMGCS1	ENSG00000112972	ortholog_one2one	-0.308658	-3.00921	0.00493455	0.228589
ENSMMUG00000013968	TTPAL	ENSG00000124120	ortholog_one2one	-0.172461	-3.00916	0.00493516	0.228589
ENSMMUG00000017438	DCBLD2	ENSG00000057019	ortholog_one2one	-0.237845	-3.00816	0.00494793	0.228589
ENSMMUG00000021301	PLRG1	ENSG00000171566	ortholog_one2one	-0.132222	-3.0073	0.00495897	0.228589
ENSMMUG00000011687	DSC2	ENSG00000134755	ortholog_one2one	0.308741	3.00729	0.00495908	0.228589
ENSMMUG00000006984	FBXO33	ENSG00000165355	ortholog_one2one	-0.132247	-3.00578	0.00497843	0.228589
ENSMMUG00000008338	WNT9A	ENSG00000143816	ortholog_one2one	0.377684	3.00551	0.00498202	0.228589
ENSMMUG00000029442				-0.165082	-3.00517	0.00498636	0.228589
ENSMMUG00000001057				0.36945	3.00491	0.00498972	0.228589
ENSMMUG00000004210	HTR2A	ENSG00000102468	ortholog_one2one	-0.21801	-3.00302	0.00501408	0.229052
ENSMMUG00000018400				0.649675	2.99856	0.00507222	0.231052
ENSMMUG00000030517	FGFBP3	ENSG00000174721	ortholog_one2one	0.593425	2.99447	0.00512598	0.231871
ENSMMUG00000026414	SNORD113	ENSG00000272474	ortholog_one2one	-0.556391	-2.99392	0.00513319	0.231871
ENSMMUG00000019108	PBX1	ENSG00000185630	ortholog_one2one	-0.110665	-2.99364	0.00513693	0.231871
ENSMMUG00000007093	LDLRAD3	ENSG00000179241	ortholog_one2one	0.377934	2.99282	0.00514788	0.231871
ENSMMUG00000012977	TMEM132E	ENSG00000181291	ortholog_one2one	0.39013	2.98946	0.00519261	0.232589
ENSMMUG00000015329	MX1	ENSG00000157601	ortholog_one2one	0.588794	2.98862	0.00520387	0.232589
ENSMMUG00000023907	SNORD87			-0.526755	-2.98837	0.00520722	0.232589
ENSMMUG00000010903	KCNJ12	ENSG00000184185	ortholog_one2one	0.313495	2.98363	0.00527122	0.234159
ENSMMUG00000029832	NT5C	ENSG00000125458	ortholog_one2one	0.343399	2.98323	0.00527664	0.234159
ENSMMUG00000017082	STXBP5	ENSG00000164506	ortholog_one2one	-0.115456	-2.98254	0.00528605	0.234159
ENSMMUG00000020940	TMEM33	ENSG00000109133	ortholog_one2one	-0.118194	-2.9809	0.0053083	0.234499
ENSMMUG00000011161	STXBP5L	ENSG00000145087	ortholog_one2one	-0.151249	-2.97608	0.00537461	0.236777
ENSMMUG00000001625	PDE1C	ENSG00000154678	ortholog_one2one	-0.271583	-2.97214	0.00542936	0.23784
ENSMMUG00000017206	SHOC2	ENSG00000108061	ortholog_one2one	-0.122152	-2.97149	0.00543839	0.23784
ENSMMUG00000003120	HECTD1	ENSG00000092148	ortholog_one2one	-0.0959327	-2.96988	0.0054609	0.23784
ENSMMUG00000011748	RNF32	ENSG00000105982	ortholog_one2one	-0.35482	-2.96919	0.00547058	0.23784
ENSMMUG00000014588	BHLHE40	ENSG00000134107	ortholog_one2one	-0.206479	-2.96888	0.00547496	0.23784
ENSMMUG00000003862	C12orf55	ENSG00000188596	ortholog_one2one	0.608072	2.96683	0.00550399	0.23784
ENSMMUG00000008864	PNLIPRP3	ENSG00000203837	ortholog_one2one	-1.04327	-2.96672	0.0055055	0.23784
ENSMMUG00000017010	NCEH1	ENSG00000144959	ortholog_one2one	-0.134167	-2.96517	0.00552739	0.23784
ENSMMUG00000028886	SCRT1	ENSG00000170616	ortholog_one2one	0.524623	2.96428	0.00554002	0.23784
ENSMMUG00000010184	GRM5	ENSG00000168959	ortholog_one2one	-0.128265	-2.96382	0.00554664	0.23784
ENSMMUG00000019381				0.277501	2.96124	0.00558349	0.237912
ENSMMUG00000008094	DUSP4	ENSG00000120875	ortholog_one2one	-0.448312	-2.96105	0.00558619	0.237912
ENSMMUG00000010078	SLC2A13	ENSG00000151229	ortholog_one2one	-0.164024	-2.96048	0.00559444	0.237912
ENSMMUG00000006145	ANKDD1B	ENSG00000189045	ortholog_one2one	-0.635377	-2.95801	0.00563002	0.237912
ENSMMUG00000015721	RHEBL1	ENSG00000167550	ortholog_one2one	-0.305516	-2.95764	0.00563529	0.237912
ENSMMUG00000031923	GPR88	ENSG00000181656	ortholog_one2one	0.526622	2.95666	0.00564942	0.237912
ENSMMUG00000015291	STARD8	ENSG00000130052	ortholog_one2one	0.390323	2.95496	0.00567421	0.237912
ENSMMUG00000020801				0.273254	2.95423	0.00568478	0.237912
ENSMMUG00000010393	CDH3	ENSG00000062038	ortholog_one2one	0.238575	2.95361	0.00569379	0.237912
ENSMMUG00000001163	PDE1A	ENSG00000115252	ortholog_one2one	-0.175108	-2.95242	0.00571125	0.237912
ENSMMUG00000015501	SFRP5	ENSG00000120057	ortholog_one2one	0.752751	2.95224	0.00571388	0.237912
ENSMMUG00000006498	UBR1	ENSG00000159459	ortholog_one2one	-0.105194	-2.95126	0.00572819	0.237912
ENSMMUG00000015665	ERCC4	ENSG00000175595	ortholog_one2one	-0.11742	-2.94967	0.00575168	0.237912
ENSMMUG00000026876	mml-mir-181a-2	ENSG00000207595	ortholog_one2one	0.435927	2.94912	0.0057598	0.237912
ENSMMUG00000034413	Y_RNA	ENSG00000212582	ortholog_one2one	-0.494381	-2.94582	0.00580862	0.237912
ENSMMUG00000032034				-0.143497	-2.94294	0.00585158	0.237912
ENSMMUG00000005050				0.68654	2.9415	0.0058732	0.237912
ENSMMUG00000018038	CPSF3	ENSG00000119203	ortholog_one2one	-0.16567	-2.93866	0.00591601	0.237912
ENSMMUG00000000025	ZNRF3	ENSG00000183579	ortholog_one2one	0.225219	2.9386	0.00591694	0.237912
ENSMMUG00000031684		ENSG00000240747	ortholog_one2many	1.78192	2.93705	0.00594045	0.237912
ENSMMUG00000002397	GINS1	ENSG00000101003	ortholog_one2one	-0.229126	-2.93662	0.00594705	0.237912
ENSMMUG00000020091	HSPA13	ENSG00000155304	ortholog_one2one	-0.161224	-2.93464	0.00597712	0.237912
ENSMMUG00000020524	PAFAH1B1			-0.104936	-2.93424	0.00598336	0.237912
ENSMMUG00000015876	RTN3	ENSG00000133318	ortholog_one2one	-0.112008	-2.93385	0.00598929	0.237912
ENSMMUG00000014516	ITGB5	ENSG00000082781	ortholog_one2one	0.212199	2.93371	0.00599138	0.237912
ENSMMUG00000000105	GIMAP6	ENSG00000133561	ortholog_one2one	0.516369	2.93321	0.00599914	0.237912
ENSMMUG00000006753	FBXW4	ENSG00000107829	ortholog_one2one	0.137862	2.93165	0.00602305	0.237912
ENSMMUG00000006011				-0.181237	-2.93089	0.00603479	0.237912
ENSMMUG00000017768	PPID	ENSG00000171497	ortholog_one2many	-0.207839	-2.93072	0.00603739	0.237912
ENSMMUG00000022417	RAP1GDS1	ENSG00000138698	ortholog_one2one	-0.128692	-2.93066	0.00603827	0.237912
ENSMMUG00000006780	OLFM3	ENSG00000118733	ortholog_one2one	-0.164687	-2.92813	0.00607749	0.237912
ENSMMUG00000022456	JAZF1	ENSG00000153814	ortholog_one2one	-0.146814	-2.92791	0.0060808	0.237912
ENSMMUG00000001404	NEUROD2	ENSG00000171532	ortholog_one2one	0.198704	2.92665	0.00610038	0.237912
ENSMMUG00000032246		ENSG00000048707	ortholog_one2many	-0.111507	-2.92661	0.00610109	0.237912
ENSMMUG00000013695	FUT11	ENSG00000196968	ortholog_one2one	0.154224	2.92519	0.00612317	0.237912
ENSMMUG00000018272	GRIA2	ENSG00000120251	ortholog_one2one	-0.130827	-2.9241	0.00614026	0.237912
ENSMMUG00000006307	RMDN1	ENSG00000176623	ortholog_one2one	-0.216736	-2.92395	0.00614264	0.237912
ENSMMUG00000017722	CCSAP	ENSG00000154429	ortholog_one2one	-0.163655	-2.92393	0.00614292	0.237912
ENSMMUG00000028759		ENSG00000130758	ortholog_one2many	0.221594	2.92364	0.00614751	0.237912
ENSMMUG00000002775	U2SURP	ENSG00000163714	ortholog_one2one	-0.098979	-2.92243	0.00616644	0.237912
ENSMMUG00000009869	NPTN	ENSG00000156642	ortholog_one2one	-0.107133	-2.92236	0.00616769	0.237912
ENSMMUG00000011750	LMBR1	ENSG00000105983	ortholog_one2one	-0.137138	-2.92223	0.00616972	0.237912
ENSMMUG00000010226	MXD1	ENSG00000059728	ortholog_one2one	-0.158697	-2.91976	0.00620869	0.237951
ENSMMUG00000011009	C1QL1	ENSG00000131094	ortholog_one2one	0.419782	2.91929	0.00621618	0.237951
ENSMMUG00000002301	RAB11FIP5	ENSG00000135631	ortholog_one2one	0.161583	2.91878	0.0062242	0.237951
ENSMMUG00000022626	HLA-DMB	ENSG00000242574	ortholog_one2many	0.646918	2.91842	0.00622993	0.237951
ENSMMUG00000002007	KLHDC9	ENSG00000162755	ortholog_one2one	0.183969	2.91608	0.00626726	0.238142
ENSMMUG00000022527	ZNF626	ENSG00000188171	ortholog_one2one	0.214346	2.91545	0.00627726	0.238142
ENSMMUG00000017259	DNAJC6	ENSG00000116675	ortholog_one2one	-0.131508	-2.91268	0.00632176	0.238142
ENSMMUG00000005136	FAM115A	ENSG00000198420	ortholog_one2one	-0.13806	-2.91137	0.00634291	0.238142
ENSMMUG00000022329	LSS	ENSG00000160285	ortholog_one2one	0.351412	2.91084	0.00635137	0.238142
ENSMMUG00000020131	SRC	ENSG00000197122	ortholog_one2one	0.159205	2.9108	0.00635214	0.238142
ENSMMUG00000022934	BLOC1S3	ENSG00000189114	ortholog_one2one	0.469576	2.91065	0.00635458	0.238142
ENSMMUG00000009126	SLCO2B1	ENSG00000137491	ortholog_one2one	0.292358	2.91001	0.00636491	0.238142
ENSMMUG00000012822	PLCL1	ENSG00000115896	ortholog_one2one	-0.194052	-2.9098	0.00636822	0.238142
ENSMMUG00000007936	SEPX1	ENSG00000198736	ortholog_one2one	0.206679	2.90873	0.00638559	0.238237
ENSMMUG00000012221	PRKAB2	ENSG00000131791	ortholog_one2one	0.244375	2.90723	0.00641014	0.238573
ENSMMUG00000007298	CBFA2T3	ENSG00000129993	ortholog_one2one	0.447188	2.90486	0.00644895	0.238573
ENSMMUG00000017938	GMPPA	ENSG00000144591	ortholog_one2one	-0.213569	-2.90462	0.0064528	0.238573
ENSMMUG00000013612	SLC38A6	ENSG00000139974	ortholog_one2one	-0.215463	-2.90455	0.00645393	0.238573
ENSMMUG00000006943				-0.132113	-2.9018	0.00649927	0.238972
ENSMMUG00000005063	CDKL5	ENSG00000008086	ortholog_one2one	-0.147401	-2.90058	0.00651946	0.238972
ENSMMUG00000003658	ATG2B	ENSG00000066739	ortholog_one2many	-0.126308	-2.90036	0.00652308	0.238972
ENSMMUG00000005588		ENSG00000251322	ortholog_one2many	0.255843	2.89949	0.00653754	0.238972
ENSMMUG00000012738	ZNF485	ENSG00000189420	ortholog_one2one	0.25652	2.89799	0.00656256	0.238972
ENSMMUG00000017916	LIPE	ENSG00000079435	ortholog_one2one	0.382391	2.89662	0.00658549	0.238972
ENSMMUG00000017003	GRPEL1	ENSG00000109519	ortholog_one2one	-0.124544	-2.89638	0.00658945	0.238972
ENSMMUG00000003773	CEP19	ENSG00000174007	ortholog_one2one	0.251686	2.89621	0.00659226	0.238972
ENSMMUG00000009328				-0.14206	-2.8947	0.00661762	0.238972
ENSMMUG00000006693				0.351552	2.89233	0.00665755	0.238972
ENSMMUG00000007724	APTX	ENSG00000137074	ortholog_one2one	-0.106512	-2.891	0.00668014	0.238972
ENSMMUG00000002987	RAPGEF5	ENSG00000136237	ortholog_one2one	-0.118001	-2.89097	0.00668072	0.238972
ENSMMUG00000029326				0.650882	2.89072	0.00668491	0.238972
ENSMMUG00000028011	Y_RNA	ENSG00000206795	ortholog_one2one	-0.356711	-2.88917	0.00671126	0.238972
ENSMMUG00000013163	COPG1	ENSG00000181789	ortholog_one2one	-0.162707	-2.8875	0.00673985	0.238972
ENSMMUG00000017108	MTPN	ENSG00000105887	ortholog_one2one	-0.170467	-2.88742	0.00674124	0.238972
ENSMMUG00000022401	C11orf30	ENSG00000158636	ortholog_one2one	-0.121773	-2.88728	0.0067436	0.238972
ENSMMUG00000013808	SH3BP4	ENSG00000130147	ortholog_one2one	0.263206	2.88695	0.00674915	0.238972
ENSMMUG00000000335	TRIM5	ENSG00000132256	ortholog_one2one	0.495024	2.8869	0.00675013	0.238972
ENSMMUG00000005137	ATP2C1	ENSG00000017260	ortholog_one2one	-0.118422	-2.88418	0.00679688	0.238972
ENSMMUG00000007777	CIITA	ENSG00000179583	ortholog_one2one	0.688004	2.88403	0.00679943	0.238972
ENSMMUG00000004891	CXCL16	ENSG00000161921	ortholog_one2one	0.430696	2.88253	0.00682523	0.238972
ENSMMUG00000016466	TP63	ENSG00000073282	ortholog_one2one	0.820173	2.8816	0.00684144	0.238972
ENSMMUG00000005491	CABP4	ENSG00000175544	ortholog_one2one	0.504497	2.88014	0.00686675	0.238972
ENSMMUG00000010485	OAT	ENSG00000065154	ortholog_one2one	-0.128924	-2.878	0.00690417	0.238972
ENSMMUG00000031439				-0.12577	-2.87668	0.00692734	0.238972
ENSMMUG00000016808	MTF2	ENSG00000143033	ortholog_one2one	-0.128794	-2.8761	0.0069375	0.238972
ENSMMUG00000006227	DUSP6	ENSG00000139318	ortholog_one2one	-0.508946	-2.87596	0.00693991	0.238972
ENSMMUG00000002043	CD81	ENSG00000110651	ortholog_one2one	0.242347	2.87524	0.00695262	0.238972
ENSMMUG00000006070	PRIC285	ENSG00000130589	ortholog_one2one	0.519742	2.87422	0.00697058	0.238972
ENSMMUG00000023601	UHRF1BP1L	ENSG00000111647	ortholog_one2one	-0.128268	-2.87356	0.00698217	0.238972
ENSMMUG00000010367	MYH11	ENSG00000133392	ortholog_one2one	0.57691	2.87189	0.00701179	0.238972
ENSMMUG00000006871	ARAP2	ENSG00000047365	ortholog_one2one	-0.160654	-2.8703	0.00704011	0.238972
ENSMMUG00000005722	CD97	ENSG00000123146	ortholog_one2one	0.350664	2.87022	0.00704152	0.238972
ENSMMUG00000003638	LOXL1	ENSG00000129038	ortholog_one2one	0.573215	2.86998	0.0070458	0.238972
ENSMMUG00000007398	KCNN1	ENSG00000105642	ortholog_one2one	0.190659	2.86991	0.0070471	0.238972
ENSMMUG00000003184	SEC23A	ENSG00000100934	ortholog_one2one	-0.114891	-2.86867	0.00706928	0.238972
ENSMMUG00000021759	TRIB1	ENSG00000173334	ortholog_one2one	-0.424803	-2.86864	0.00706972	0.238972
ENSMMUG00000003283	ELFN1	ENSG00000225968	ortholog_one2one	0.279445	2.86844	0.00707335	0.238972
ENSMMUG00000009582				0.894553	2.86804	0.00708045	0.238972
ENSMMUG00000012770	SMAD7	ENSG00000101665	ortholog_one2one	0.181486	2.86777	0.00708525	0.238972
ENSMMUG00000004472		ENSG00000182871	ortholog_one2many	0.417514	2.86757	0.00708891	0.238972
ENSMMUG00000020048	EFCAB7	ENSG00000203965	ortholog_one2one	-0.196582	-2.86639	0.00711014	0.239186
ENSMMUG00000006052		ENSG00000175854	ortholog_one2many	0.267461	2.86502	0.00713477	0.239514
ENSMMUG00000014397	NCKAP1	ENSG00000061676	ortholog_one2one	-0.127607	-2.86005	0.00722509	0.241999
ENSMMUG00000015596	ARHGAP39	ENSG00000147799	ortholog_one2one	0.182974	2.85929	0.00723889	0.241999
ENSMMUG00000002521	STRN	ENSG00000115808	ortholog_one2one	-0.0974945	-2.85712	0.00727865	0.242759
ENSMMUG00000011758	CRHR2	ENSG00000106113	ortholog_one2one	0.765736	2.85641	0.00729184	0.242759
ENSMMUG00000003564	ITM2A	ENSG00000078596	ortholog_one2one	0.311683	2.85325	0.00735009	0.244193
ENSMMUG00000020020	ARHGAP23	ENSG00000225485	ortholog_one2one	0.261481	2.85159	0.00738099	0.244303
ENSMMUG00000010892	LRRC45	ENSG00000169683	ortholog_one2one	0.215603	2.85144	0.00738377	0.244303
ENSMMUG00000018455	CTTNBP2NL	ENSG00000143079	ortholog_one2one	-0.133853	-2.8503	0.00740519	0.244508
ENSMMUG00000002537	ZSCAN9	ENSG00000137185	ortholog_one2one	-0.525988	-2.84779	0.00745217	0.244872
ENSMMUG00000012961	MIB2	ENSG00000197530	ortholog_one2one	0.239074	2.84681	0.00747052	0.244872
ENSMMUG00000028396	SNORD115	ENSG00000199970	ortholog_many2many	-0.66012	-2.84673	0.00747206	0.244872
ENSMMUG00000010576	CEP170B	ENSG00000099814	ortholog_one2one	0.244297	2.84511	0.00750271	0.244872
ENSMMUG00000011819	CHSY1	ENSG00000131873	ortholog_one2one	0.111108	2.84502	0.00750436	0.244872
ENSMMUG00000018640	DMXL1	ENSG00000172869	ortholog_one2one	-0.108544	-2.84485	0.00750759	0.244872
ENSMMUG00000018029	APLP2	ENSG00000084234	ortholog_one2one	-0.0871513	-2.84295	0.0075436	0.245549
ENSMMUG00000014338	LASS6	ENSG00000172292	ortholog_one2one	-0.108146	-2.8413	0.00757503	0.245762
ENSMMUG00000017630	RELL1	ENSG00000181826	ortholog_one2one	0.394986	2.841	0.00758073	0.245762
ENSMMUG00000007192		ENSG00000073910	ortholog_one2many	-0.125833	-2.83806	0.00763721	0.246875
ENSMMUG00000002047	THAP3	ENSG00000041988	ortholog_one2one	0.139597	2.83761	0.00764575	0.246875
ENSMMUG00000010864	STAMBP	ENSG00000124356	ortholog_one2one	-0.121254	-2.83442	0.00770746	0.247273
ENSMMUG00000003167	CYTH3	ENSG00000008256	ortholog_one2one	0.126896	2.83311	0.0077329	0.247273
ENSMMUG00000002563	ZDHHC5	ENSG00000156599	ortholog_one2one	-0.148498	-2.832	0.00775454	0.247273
ENSMMUG00000003855	ZNF385B	ENSG00000144331	ortholog_one2one	-0.180289	-2.83107	0.00777262	0.247273
ENSMMUG00000014709	ZC3H4	ENSG00000130749	ortholog_one2one	0.206909	2.83049	0.00778403	0.247273
ENSMMUG00000019914	CEP170	ENSG00000143702	ortholog_one2one	-0.178069	-2.82987	0.0077962	0.247273
ENSMMUG00000005374	ZNF750	ENSG00000141579	ortholog_one2one	0.632347	2.82981	0.0077974	0.247273
ENSMMUG00000021605	COPS8	ENSG00000198612	ortholog_one2one	-0.108864	-2.82897	0.00781386	0.247273
ENSMMUG00000019831	NBEA	ENSG00000172915	ortholog_one2many	-0.136744	-2.82742	0.00784439	0.247273
ENSMMUG00000003711	TCP11L2	ENSG00000166046	ortholog_one2one	0.190041	2.82713	0.00785014	0.247273
ENSMMUG00000025856	SNORA51	ENSG00000201516	ortholog_one2one	-0.486389	-2.82695	0.00785361	0.247273
ENSMMUG00000004738	NRD1	ENSG00000078618	ortholog_one2one	-0.109718	-2.82543	0.00788367	0.247273
ENSMMUG00000015776	KCNIP2	ENSG00000120049	ortholog_one2one	0.213627	2.82489	0.00789449	0.247273
ENSMMUG00000009084	TM6SF1	ENSG00000136404	ortholog_one2one	-0.177486	-2.82382	0.0079156	0.247273
ENSMMUG00000022906	VCAM1	ENSG00000162692	ortholog_one2one	0.631876	2.82321	0.00792781	0.247273
ENSMMUG00000005574	COL19A1	ENSG00000082293	ortholog_one2one	-0.259607	-2.82282	0.0079355	0.247273
ENSMMUG00000003673	PM20D1	ENSG00000162877	ortholog_one2one	0.875698	2.81775	0.00803717	0.247273
ENSMMUG00000001752	TMEM155	ENSG00000164112	ortholog_one2one	-0.246124	-2.8176	0.00804023	0.247273
ENSMMUG00000002267				0.840503	2.81754	0.00804153	0.247273
ENSMMUG00000003066		ENSG00000163040	ortholog_one2many	0.545847	2.81733	0.00804569	0.247273
ENSMMUG00000022691	OPRM1	ENSG00000112038	ortholog_one2one	-0.391738	-2.81682	0.00805603	0.247273
ENSMMUG00000002712	SCN2A	ENSG00000136531	ortholog_one2one	-0.117495	-2.81569	0.00807891	0.247273
ENSMMUG00000029763				-0.185911	-2.81351	0.00812313	0.247273
ENSMMUG00000023636	IPO7	ENSG00000205339	ortholog_one2one	-0.100076	-2.81332	0.00812701	0.247273
ENSMMUG00000001959	TMEM201	ENSG00000188807	ortholog_one2one	0.31622	2.81059	0.00818288	0.247273
ENSMMUG00000013507	TNNT2	ENSG00000118194	ortholog_one2one	0.519822	2.8098	0.00819924	0.247273
ENSMMUG00000004240	SASS6	ENSG00000156876	ortholog_one2one	-0.401247	-2.8096	0.0082033	0.247273
ENSMMUG00000001693	UXS1	ENSG00000115652	ortholog_one2one	-0.135181	-2.80959	0.00820355	0.247273
ENSMMUG00000034918		ENSG00000211483	ortholog_many2many	0.494005	2.80917	0.00821204	0.247273
ENSMMUG00000021299	RTN4	ENSG00000115310	ortholog_one2one	-0.146908	-2.80787	0.00823895	0.247273
ENSMMUG00000007128	RYBP	ENSG00000163602	ortholog_one2one	-0.145811	-2.80779	0.00824051	0.247273
ENSMMUG00000020213	LTBR	ENSG00000111321	ortholog_one2one	0.265643	2.80728	0.00825118	0.247273
ENSMMUG00000022032	CTBP2	ENSG00000212884	ortholog_many2many	0.165208	2.80589	0.00827985	0.247273
ENSMMUG00000016110	ST8SIA3	ENSG00000177511	ortholog_one2one	-0.16294	-2.80556	0.00828669	0.247273
ENSMMUG00000016301	PRPF3	ENSG00000117360	ortholog_one2one	-0.101812	-2.80494	0.00829961	0.247273
ENSMMUG00000006636		ENSG00000166136	ortholog_one2many	-0.239191	-2.80338	0.0083322	0.247273
ENSMMUG00000007294	SEC24D	ENSG00000150961	ortholog_one2one	-0.185698	-2.8022	0.00835672	0.247273
ENSMMUG00000018278	EXOC5	ENSG00000070367	ortholog_one2one	-0.110837	-2.80146	0.00837223	0.247273
ENSMMUG00000015004	TOX4	ENSG00000092203	ortholog_one2one	-0.0945935	-2.80119	0.00837789	0.247273
ENSMMUG00000016626	NHLRC1	ENSG00000187566	ortholog_one2one	0.298426	2.80028	0.00839711	0.247273
ENSMMUG00000003624		ENSG00000130758	ortholog_one2many	0.221089	2.80012	0.00840047	0.247273
ENSMMUG00000013949		ENSG00000255432	ortholog_one2one	-0.382408	-2.79974	0.00840834	0.247273
ENSMMUG00000023637		ENSG00000180198	ortholog_one2many	0.343355	2.79919	0.00842006	0.247273
ENSMMUG00000013313	CYTH1	ENSG00000108669	ortholog_one2one	0.151389	2.79882	0.0084277	0.247273
ENSMMUG00000006510	ZNF311	ENSG00000197935	ortholog_one2one	-0.403355	-2.79831	0.00843862	0.247273
ENSMMUG00000009096	TDRKH	ENSG00000182134	ortholog_one2one	-0.178507	-2.79818	0.00844129	0.247273
ENSMMUG00000000652	SERBP1	ENSG00000142864	ortholog_one2one	-0.107584	-2.79792	0.00844675	0.247273
ENSMMUG00000010208	NRN1	ENSG00000124785	ortholog_one2one	-0.156786	-2.79699	0.00846649	0.247273
ENSMMUG00000005046	C9ORF172	ENSG00000232434	ortholog_one2one	0.467936	2.79683	0.00846976	0.247273
ENSMMUG00000005410	EDEM3	ENSG00000116406	ortholog_one2one	-0.122063	-2.79636	0.00847983	0.247273
ENSMMUG00000015122	TMEM65	ENSG00000164983	ortholog_one2one	-0.185347	-2.79529	0.00850254	0.247273
ENSMMUG00000012293	CDH10	ENSG00000040731	ortholog_one2one	-0.161368	-2.79422	0.00852536	0.247273
ENSMMUG00000015812	CD48	ENSG00000117091	ortholog_one2one	0.577802	2.79375	0.00853525	0.247273
ENSMMUG00000002278	ARID3A	ENSG00000116017	ortholog_one2one	0.407885	2.79368	0.00853672	0.247273
ENSMMUG00000019704				-0.4467	-2.79284	0.0085548	0.247273
ENSMMUG00000010464	PPM1A	ENSG00000100614	ortholog_one2one	-0.128014	-2.79279	0.00855588	0.247273
ENSMMUG00000023812	TRAK2	ENSG00000115993	ortholog_one2one	-0.138271	-2.79269	0.00855787	0.247273
ENSMMUG00000023591	C4ORF21			-0.288651	-2.79259	0.00856001	0.247273
ENSMMUG00000020642	CWC22	ENSG00000163510	ortholog_one2one	-0.129152	-2.7909	0.00859624	0.247273
ENSMMUG00000003629	PI4K2B	ENSG00000038210	ortholog_one2one	0.287805	2.79075	0.00859951	0.247273
ENSMMUG00000023269	NCAPH	ENSG00000121152	ortholog_one2one	0.651512	2.79027	0.00860994	0.247273
ENSMMUG00000003915	RUVBL2	ENSG00000183207	ortholog_one2one	0.143971	2.78889	0.0086397	0.247273
ENSMMUG00000012947				0.220782	2.78829	0.0086526	0.247273
ENSMMUG00000002192	CLEC7A	ENSG00000172243	ortholog_one2one	0.852082	2.78793	0.00866034	0.247273
ENSMMUG00000022680	A2ML1	ENSG00000166535	ortholog_one2one	-0.649364	-2.78686	0.00868348	0.247273
ENSMMUG00000018332	FAM98B	ENSG00000171262	ortholog_one2one	-0.16765	-2.78663	0.00868856	0.247273
ENSMMUG00000002209	KIAA1468	ENSG00000134444	ortholog_one2one	-0.102763	-2.78558	0.00871124	0.247273
ENSMMUG00000014828	HSPG2	ENSG00000142798	ortholog_one2one	0.485778	2.78446	0.00873574	0.247273
ENSMMUG00000035020	7SK	ENSG00000222154	ortholog_many2many	-0.538724	-2.78316	0.00876418	0.247273
ENSMMUG00000015386	SLITRK4	ENSG00000179542	ortholog_one2one	-0.148902	-2.78307	0.00876608	0.247273
ENSMMUG00000007063	CALHM3	ENSG00000183128	ortholog_one2one	-0.42203	-2.78269	0.00877438	0.247273
ENSMMUG00000021916	GNAQ	ENSG00000156052	ortholog_one2one	-0.121991	-2.78216	0.00878611	0.247273
ENSMMUG00000007181	RGS3			0.339515	2.78182	0.00879343	0.247273
ENSMMUG00000008605	NF1	ENSG00000196712	ortholog_one2one	-0.12446	-2.7817	0.00879602	0.247273
ENSMMUG00000001657	RNASE6	ENSG00000169413	ortholog_one2one	0.517948	2.77968	0.00884058	0.247649
ENSMMUG00000022280	COL4A1	ENSG00000187498	ortholog_one2one	0.182102	2.77933	0.00884821	0.247649
ENSMMUG00000006509	CRTC1	ENSG00000105662	ortholog_one2one	0.292287	2.779	0.0088556	0.247649
ENSMMUG00000013234	DACH1	ENSG00000165659	ortholog_one2one	-0.313058	-2.7779	0.00887982	0.247671
ENSMMUG00000017936	SPEG	ENSG00000072195	ortholog_one2one	0.243781	2.777	0.00889986	0.247671
ENSMMUG00000011572	PSD4	ENSG00000125637	ortholog_one2one	0.26245	2.77526	0.00893849	0.247671
ENSMMUG00000006773	FIZ1	ENSG00000179943	ortholog_one2one	0.280415	2.77444	0.0089568	0.247671
ENSMMUG00000004811	EPN1	ENSG00000063245	ortholog_one2one	0.124374	2.77412	0.00896399	0.247671
ENSMMUG00000012923	AFAP1	ENSG00000196526	ortholog_one2one	0.281107	2.77354	0.008977	0.247671
ENSMMUG00000029195				0.663722	2.77332	0.0089819	0.247671
ENSMMUG00000003141	FLI1	ENSG00000151702	ortholog_one2one	0.383122	2.77274	0.00899481	0.247671
ENSMMUG00000002132	PSMD12	ENSG00000197170	ortholog_one2one	-0.127345	-2.77194	0.00901275	0.247671
ENSMMUG00000002532	ZSWIM6	ENSG00000130449	ortholog_one2one	-0.142021	-2.77147	0.00902343	0.247671
ENSMMUG00000006203	SSX2IP	ENSG00000117155	ortholog_one2one	-0.170888	-2.77136	0.00902584	0.247671
ENSMMUG00000012872	CIAO1	ENSG00000144021	ortholog_one2one	0.14017	2.76967	0.00906385	0.247959
ENSMMUG00000001095	POMT2	ENSG00000009830	ortholog_one2one	0.225436	2.76902	0.00907865	0.247959
ENSMMUG00000002709	GPRC5B	ENSG00000167191	ortholog_one2one	0.18302	2.76884	0.00908256	0.247959
ENSMMUG00000019842	MAP2K4	ENSG00000065559	ortholog_one2one	-0.0947172	-2.76596	0.00914804	0.248631
ENSMMUG00000002791	C1H1ORF35	ENSG00000143793	ortholog_one2one	0.204711	2.76537	0.00916152	0.248631
ENSMMUG00000016487	RALGAPA1	ENSG00000174373	ortholog_one2one	-0.111992	-2.76437	0.0091843	0.248631
ENSMMUG00000016300	MGAT5B	ENSG00000167889	ortholog_one2one	0.20099	2.76366	0.00920046	0.248631
ENSMMUG00000010463	C7ORF51	ENSG00000166924	ortholog_one2one	0.219579	2.76358	0.00920226	0.248631
ENSMMUG00000020946	THAP2	ENSG00000173451	ortholog_one2one	-0.216306	-2.76341	0.00920615	0.248631
ENSMMUG00000030174		ENSG00000138688	ortholog_one2many	-0.122737	-2.76117	0.0092577	0.248631
ENSMMUG00000007266	METTL13	ENSG00000010165	ortholog_one2one	0.230354	2.76101	0.00926131	0.248631
ENSMMUG00000026229	SNORD74	ENSG00000200891	ortholog_many2many	-0.428353	-2.76001	0.0092844	0.248631
ENSMMUG00000008868	GLRA3	ENSG00000145451	ortholog_one2one	-0.220214	-2.75866	0.00931553	0.248631
ENSMMUG00000016076	CD200	ENSG00000091972	ortholog_one2one	-0.126839	-2.75857	0.0093178	0.248631
ENSMMUG00000010016	SEL1L	ENSG00000071537	ortholog_one2one	-0.108423	-2.75735	0.0093461	0.248631
ENSMMUG00000000843	CHTF18	ENSG00000127586	ortholog_one2one	0.405777	2.75587	0.00938042	0.248631
ENSMMUG00000006564	DLD	ENSG00000091140	ortholog_one2one	-0.118143	-2.75451	0.00941217	0.248631
ENSMMUG00000002975	DUSP14	ENSG00000161326	ortholog_one2one	-0.226334	-2.75366	0.00943208	0.248631
ENSMMUG00000005645	NUCKS1	ENSG00000069275	ortholog_one2one	-0.0812571	-2.7534	0.00943822	0.248631
ENSMMUG00000012762	ATP6AP2	ENSG00000182220	ortholog_one2one	-0.148425	-2.75329	0.00944063	0.248631
ENSMMUG00000013371	XPO4	ENSG00000132953	ortholog_one2one	-0.117657	-2.75327	0.00944121	0.248631
ENSMMUG00000012189	NLRX1	ENSG00000160703	ortholog_one2one	0.212219	2.75292	0.00944952	0.248631
ENSMMUG00000020503	ZSCAN18	ENSG00000121413	ortholog_one2one	0.209088	2.7501	0.00951575	0.248631
ENSMMUG00000019103	ZBTB7A	ENSG00000178951	ortholog_one2one	0.338448	2.74975	0.00952396	0.248631
ENSMMUG00000003685	ST8SIA1	ENSG00000111728	ortholog_one2one	-0.172857	-2.74933	0.0095341	0.248631
ENSMMUG00000019256	ERRFI1	ENSG00000116285	ortholog_one2one	-0.141524	-2.74905	0.00954071	0.248631
ENSMMUG00000031531				0.290739	2.74897	0.00954245	0.248631
ENSMMUG00000014783	CHST3	ENSG00000122863	ortholog_one2one	0.394495	2.7488	0.00954645	0.248631
ENSMMUG00000013943	GDPD2	ENSG00000130055	ortholog_one2one	0.300412	2.74856	0.00955222	0.248631
ENSMMUG00000015865	ARG2	ENSG00000081181	ortholog_one2one	-0.193318	-2.74831	0.00955827	0.248631
ENSMMUG00000002167	MRC2	ENSG00000011028	ortholog_one2one	0.31874	2.74689	0.0095919	0.248631
ENSMMUG00000008214		ENSG00000165525	ortholog_one2many	-0.139642	-2.74665	0.0095977	0.248631
ENSMMUG00000016027	SERTAD1	ENSG00000197019	ortholog_one2one	-0.291827	-2.7466	0.00959877	0.248631
ENSMMUG00000017324		ENSG00000162849	ortholog_one2many	0.375289	2.74571	0.00961995	0.248631
ENSMMUG00000009981	MSTO1	ENSG00000125459	ortholog_one2one	-0.262486	-2.74504	0.00963597	0.248631
ENSMMUG00000028738	LMTK3	ENSG00000142235	ortholog_one2one	0.505195	2.74446	0.00964992	0.248631
ENSMMUG00000018686	ST6GALNAC6	ENSG00000160408	ortholog_one2one	0.127651	2.74424	0.00965514	0.248631
ENSMMUG00000021419	EIF2S1	ENSG00000134001	ortholog_one2one	-0.149249	-2.74414	0.00965761	0.248631
ENSMMUG00000012939	FERMT3	ENSG00000149781	ortholog_one2one	0.413735	2.74314	0.00968159	0.248631
ENSMMUG00000015192	POLR1C	ENSG00000171453	ortholog_one2one	-0.151891	-2.74283	0.00968886	0.248631
ENSMMUG00000007145	GGPS1	ENSG00000152904	ortholog_one2one	-0.126958	-2.74259	0.00969474	0.248631
ENSMMUG00000013587	PLCD3	ENSG00000161714	ortholog_one2one	0.238514	2.74134	0.00972489	0.248903
ENSMMUG00000031019				0.257707	2.74086	0.00973631	0.248903
ENSMMUG00000036683	SNORA81	ENSG00000221420	ortholog_one2one	-0.263736	-2.73919	0.00977667	0.249182
ENSMMUG00000004696	HSPA8	ENSG00000109971	ortholog_one2one	-0.102766	-2.73913	0.00977824	0.249182
ENSMMUG00000018777	RPRD1A	ENSG00000141425	ortholog_one2one	-0.0974481	-2.73705	0.00982876	0.250073
ENSMMUG00000032006		ENSG00000173706	ortholog_one2many	0.295999	2.73481	0.00988341	0.250463
ENSMMUG00000004614	KCNC4	ENSG00000116396	ortholog_one2one	0.217155	2.7347	0.00988596	0.250463
ENSMMUG00000017267	MZF1	ENSG00000099326	ortholog_one2one	0.194101	2.73451	0.00989081	0.250463
ENSMMUG00000023230	SNX10	ENSG00000086300	ortholog_one2one	-0.248709	-2.73381	0.00990789	0.250501
ENSMMUG00000006074	PLAA	ENSG00000137055	ortholog_one2one	-0.135483	-2.73265	0.00993644	0.250829
ENSMMUG00000013059	GPR180	ENSG00000152749	ortholog_one2one	-0.123358	-2.72909	0.0100243	0.251572
ENSMMUG00000020549	PPP6C	ENSG00000119414	ortholog_one2one	-0.144704	-2.72872	0.0100335	0.251572
ENSMMUG00000022667	UBE2A	ENSG00000077721	ortholog_one2one	-0.0987033	-2.72822	0.0100457	0.251572
ENSMMUG00000007629	CCNT1	ENSG00000129315	ortholog_one2one	-0.0992754	-2.72798	0.0100518	0.251572
ENSMMUG00000013193	MMP16	ENSG00000156103	ortholog_one2one	-0.150219	-2.72774	0.0100578	0.251572
ENSMMUG00000022686	HSP90AB1	ENSG00000096384	ortholog_one2one	-0.112929	-2.72693	0.010078	0.251572
ENSMMUG00000018465	HSD17B12	ENSG00000149084	ortholog_one2one	-0.155182	-2.72644	0.0100901	0.251572
ENSMMUG00000029264				0.260005	2.72599	0.0101013	0.251572
ENSMMUG00000000203	PUS7L	ENSG00000129317	ortholog_one2one	-0.232038	-2.72578	0.0101067	0.251572
ENSMMUG00000007470	CDK14	ENSG00000058091	ortholog_one2one	-0.149922	-2.72435	0.0101423	0.251842
ENSMMUG00000036306	U6	ENSG00000252703	ortholog_one2one	-0.598908	-2.72351	0.0101635	0.251842
ENSMMUG00000007856	AUNIP	ENSG00000127423	ortholog_one2one	-0.450368	-2.72241	0.0101911	0.251842
ENSMMUG00000021915	SNX13	ENSG00000071189	ortholog_one2one	-0.087108	-2.72182	0.010206	0.251842
ENSMMUG00000018033	ASAP2	ENSG00000151693	ortholog_one2one	-0.174418	-2.72113	0.0102235	0.251842
ENSMMUG00000003200	FAP	ENSG00000078098	ortholog_one2one	-0.376896	-2.7205	0.0102392	0.251842
ENSMMUG00000021152	FAM117B	ENSG00000138439	ortholog_one2one	0.165824	2.7201	0.0102495	0.251842
ENSMMUG00000017619	LPAR5	ENSG00000184574	ortholog_one2one	0.395028	2.71888	0.0102803	0.251842
ENSMMUG00000001668	ECHDC3	ENSG00000134463	ortholog_one2one	0.45561	2.71871	0.0102848	0.251842
ENSMMUG00000013876	IGSF6	ENSG00000140749	ortholog_one2one	0.318041	2.71837	0.0102932	0.251842
ENSMMUG00000005621	SLC39A10	ENSG00000196950	ortholog_one2one	-0.12633	-2.71784	0.0103067	0.251842
ENSMMUG00000013326				-0.156858	-2.71743	0.0103172	0.251842
ENSMMUG00000003684	ATP8B4	ENSG00000104043	ortholog_one2one	-0.311607	-2.71691	0.0103304	0.251842
ENSMMUG00000015557	SAMD10			0.42286	2.71598	0.0103542	0.251842
ENSMMUG00000000895	ARMC5	ENSG00000140691	ortholog_one2one	0.230788	2.71457	0.0103903	0.251842
ENSMMUG00000000388	PLEC	ENSG00000178209	ortholog_one2one	0.302543	2.71437	0.0103953	0.251842
ENSMMUG00000016775	FBF1	ENSG00000188878	ortholog_one2one	0.124935	2.71415	0.0104011	0.251842
ENSMMUG00000007097	TES	ENSG00000135269	ortholog_one2one	0.330885	2.71408	0.0104029	0.251842
ENSMMUG00000016327	CCDC107	ENSG00000159884	ortholog_one2one	0.50071	2.71331	0.0104226	0.251842
ENSMMUG00000014409	ANKRD13B	ENSG00000198720	ortholog_one2one	0.220423	2.71278	0.0104363	0.251842
ENSMMUG00000017326		ENSG00000162849	ortholog_one2many	0.288063	2.71233	0.0104478	0.251842
ENSMMUG00000002507	C5ORF36	ENSG00000185261	ortholog_one2many	-0.152645	-2.71174	0.0104631	0.251842
ENSMMUG00000015731	C11orf63	ENSG00000109944	ortholog_one2one	0.629064	2.71117	0.0104777	0.251842
ENSMMUG00000017365				0.416418	2.70964	0.0105173	0.252416
ENSMMUG00000001927		ENSG00000079246	ortholog_one2many	-0.11605	-2.70659	0.0105966	0.253628
ENSMMUG00000001343	STARD3	ENSG00000131748	ortholog_one2one	0.144774	2.70624	0.010606	0.253628
ENSMMUG00000006489	YWHAZ	ENSG00000164924	ortholog_one2one	-0.100827	-2.70588	0.0106151	0.253628
ENSMMUG00000019454	DYNLT1	ENSG00000146425	ortholog_one2one	0.206668	2.70495	0.0106396	0.253666
ENSMMUG00000004979	PRMT10	ENSG00000164169	ortholog_one2one	-0.141314	-2.70462	0.0106483	0.253666
ENSMMUG00000016614	ZNF579	ENSG00000218891	ortholog_one2one	0.484379	2.70261	0.0107011	0.254002
ENSMMUG00000019313	TLCD1	ENSG00000160606	ortholog_one2one	0.343659	2.70223	0.0107112	0.254002
ENSMMUG00000005817	AMIGO1	ENSG00000181754	ortholog_one2one	0.116067	2.70158	0.0107283	0.254002
ENSMMUG00000005797	ALDH1L2	ENSG00000136010	ortholog_one2one	-0.370667	-2.70114	0.0107399	0.254002
ENSMMUG00000017989				0.307873	2.70108	0.0107414	0.254002
ENSMMUG00000018254	ZDHHC17	ENSG00000186908	ortholog_one2one	-0.132187	-2.69913	0.0107932	0.254852
ENSMMUG00000014185	NPY2R	ENSG00000185149	ortholog_one2one	-0.438792	-2.69764	0.0108327	0.255098
ENSMMUG00000016232	ANO8	ENSG00000074855	ortholog_one2one	0.234517	2.69705	0.0108484	0.255098
ENSMMUG00000009564	NMD3	ENSG00000169251	ortholog_one2one	-0.141846	-2.6966	0.0108605	0.255098
ENSMMUG00000016674	B4GALT6	ENSG00000118276	ortholog_one2one	-0.198174	-2.69636	0.010867	0.255098
ENSMMUG00000007012	DYNC2H1			-0.165002	-2.69401	0.0109299	0.255559
ENSMMUG00000009606	HRH3	ENSG00000101180	ortholog_one2one	0.341578	2.69387	0.0109337	0.255559
ENSMMUG00000000193	EIF1AY	ENSG00000198692	ortholog_one2many	-0.116034	-2.6933	0.0109491	0.255559
ENSMMUG00000022641	UCHL5	ENSG00000116750	ortholog_one2one	-0.144294	-2.69325	0.0109503	0.255559
ENSMMUG00000004512	FCER1G	ENSG00000158869	ortholog_one2one	0.460256	2.69247	0.0109714	0.255682
ENSMMUG00000005534	HLA-DMA	ENSG00000204257	ortholog_one2one	0.5647	2.69171	0.0109918	0.255786
ENSMMUG00000001939	SIL1	ENSG00000120725	ortholog_one2one	0.198536	2.69055	0.0110232	0.255822
ENSMMUG00000023775	PLCL2	ENSG00000154822	ortholog_one2one	-0.159988	-2.69016	0.0110337	0.255822
ENSMMUG00000007356	SHH	ENSG00000164690	ortholog_one2one	0.34247	2.68989	0.0110411	0.255822
ENSMMUG00000003051	COPB2	ENSG00000184432	ortholog_one2one	-0.0861205	-2.6879	0.0110953	0.255927
ENSMMUG00000016711	H6PD	ENSG00000049239	ortholog_one2one	0.205654	2.6875	0.0111062	0.255927
ENSMMUG00000030244				-0.172031	-2.68748	0.0111066	0.255927
ENSMMUG00000018041		ENSG00000166145	ortholog_one2many	0.849102	2.68738	0.0111093	0.255927
ENSMMUG00000016315	KIAA0368	ENSG00000136813	ortholog_one2one	-0.102107	-2.68538	0.0111641	0.256454
ENSMMUG00000018435	ARX	ENSG00000004848	ortholog_one2one	0.308475	2.68458	0.0111861	0.256454
ENSMMUG00000022121	CASKIN2	ENSG00000177303	ortholog_one2one	0.255608	2.6844	0.011191	0.256454
ENSMMUG00000022836	AFF3	ENSG00000144218	ortholog_one2one	0.144587	2.6837	0.0112102	0.256454
ENSMMUG00000007191	PPARG	ENSG00000132170	ortholog_one2one	0.405241	2.68316	0.0112251	0.256454
ENSMMUG00000013408	ZNF517	ENSG00000197363	ortholog_one2one	0.334077	2.68306	0.0112278	0.256454
ENSMMUG00000000110	TAF6L	ENSG00000162227	ortholog_one2one	0.2265	2.68226	0.0112497	0.25659
ENSMMUG00000022077	HSPA12B	ENSG00000132622	ortholog_one2one	0.495405	2.68092	0.0112868	0.256638
ENSMMUG00000014529	TMEM26	ENSG00000196932	ortholog_one2one	-0.320593	-2.68	0.0113123	0.256638
ENSMMUG00000015240	GRM8	ENSG00000179603	ortholog_one2one	-0.222796	-2.67986	0.0113164	0.256638
ENSMMUG00000001434	ZYG11B	ENSG00000162378	ortholog_one2one	-0.120655	-2.67961	0.0113233	0.256638
ENSMMUG00000006892	PQLC2	ENSG00000040487	ortholog_one2one	0.218737	2.6793	0.0113317	0.256638
ENSMMUG00000017498	ZNF444	ENSG00000167685	ortholog_one2one	0.667429	2.67679	0.0114017	0.257861
ENSMMUG00000010095	GLMN	ENSG00000174842	ortholog_one2one	-0.237718	-2.67575	0.0114308	0.258131
ENSMMUG00000017350	RALGAPB	ENSG00000170471	ortholog_one2one	-0.0864784	-2.67515	0.0114476	0.258131
ENSMMUG00000011419	LNX2	ENSG00000139517	ortholog_one2one	-0.167102	-2.6745	0.0114658	0.258131
ENSMMUG00000016791	DCLK1	ENSG00000133083	ortholog_one2one	-0.136076	-2.67354	0.0114928	0.258131
ENSMMUG00000020712	ZBTB46	ENSG00000130584	ortholog_one2one	0.196641	2.6735	0.0114939	0.258131
ENSMMUG00000020196	NUMB	ENSG00000133961	ortholog_one2one	-0.0961015	-2.67217	0.0115316	0.258616
ENSMMUG00000013764	IGFBP3	ENSG00000146674	ortholog_one2one	0.338477	2.66865	0.0116314	0.259864
ENSMMUG00000030181	MORF4L2	ENSG00000123562	ortholog_one2one	-0.261806	-2.66762	0.0116606	0.259864
ENSMMUG00000008534		ENSG00000116478	ortholog_one2many	0.607112	2.66756	0.0116622	0.259864
ENSMMUG00000030890	C2orf16	ENSG00000221843	ortholog_one2one	-0.371292	-2.66701	0.0116779	0.259864
ENSMMUG00000019441	SLC12A7	ENSG00000113504	ortholog_one2one	0.367595	2.66687	0.0116819	0.259864
ENSMMUG00000004937	MND1	ENSG00000121211	ortholog_one2one	1.01323	2.6668	0.0116842	0.259864
ENSMMUG00000013635	CLCN4	ENSG00000073464	ortholog_one2one	-0.123379	-2.66564	0.0117171	0.260071
ENSMMUG00000030925		ENSG00000204370	ortholog_many2many	0.173819	2.66508	0.0117332	0.260071
ENSMMUG00000022067	IQSEC3	ENSG00000120645	ortholog_one2one	0.21335	2.66478	0.011742	0.260071
ENSMMUG00000015054	STARD10	ENSG00000186635	ortholog_one2one	0.133324	2.66255	0.0118061	0.26051
ENSMMUG00000003595	PEX5L	ENSG00000114757	ortholog_one2one	-0.158953	-2.66068	0.0118601	0.26051
ENSMMUG00000022784	SPCS3	ENSG00000129128	ortholog_one2one	-0.128192	-2.66009	0.0118772	0.26051
ENSMMUG00000030437		ENSG00000188191	ortholog_one2many	0.14282	2.65933	0.0118993	0.26051
ENSMMUG00000008104	PSME4	ENSG00000068878	ortholog_one2one	-0.151694	-2.65933	0.0118993	0.26051
ENSMMUG00000022732	SRPK2	ENSG00000135250	ortholog_one2one	-0.0942512	-2.65889	0.0119121	0.26051
ENSMMUG00000004571		ENSG00000138688	ortholog_one2many	-0.129237	-2.65886	0.0119129	0.26051
ENSMMUG00000004538	TRIM71	ENSG00000206557	ortholog_one2one	0.451158	2.65882	0.0119141	0.26051
ENSMMUG00000011008				-0.115086	-2.65738	0.011956	0.26051
ENSMMUG00000014541	DLL4	ENSG00000128917	ortholog_one2one	0.419315	2.65603	0.0119956	0.26051
ENSMMUG00000021796	CHRNA1	ENSG00000138435	ortholog_one2one	1.02548	2.65594	0.0119984	0.26051
ENSMMUG00000002781		ENSG00000147485	ortholog_one2many	0.602325	2.65586	0.0120008	0.26051
ENSMMUG00000023311	ZNF669	ENSG00000188295	ortholog_one2one	-0.199046	-2.65579	0.0120027	0.26051
ENSMMUG00000031482				0.10772	2.65517	0.012021	0.26051
ENSMMUG00000001211	GPR150	ENSG00000178015	ortholog_one2one	0.553458	2.65472	0.012034	0.26051
ENSMMUG00000017127	CHST11	ENSG00000171310	ortholog_one2one	0.178229	2.65458	0.0120383	0.26051
ENSMMUG00000029504	GDPGP1	ENSG00000183208	ortholog_one2one	0.143231	2.65406	0.0120535	0.26051
ENSMMUG00000004495	MGAT3	ENSG00000128268	ortholog_one2one	0.169917	2.65388	0.0120589	0.26051
ENSMMUG00000022409	SLC10A1	ENSG00000100652	ortholog_one2one	-0.328858	-2.65305	0.0120832	0.26051
ENSMMUG00000001359	CAPRIN2	ENSG00000110888	ortholog_one2one	-0.123119	-2.65243	0.0121016	0.26051
ENSMMUG00000017602	UBE4A	ENSG00000110344	ortholog_one2one	-0.100272	-2.65241	0.0121021	0.26051
ENSMMUG00000020895	PHF14	ENSG00000106443	ortholog_one2one	-0.1367	-2.65052	0.0121581	0.261367
ENSMMUG00000011160	POLG	ENSG00000140521	ortholog_one2one	0.122314	2.64977	0.0121802	0.261492
ENSMMUG00000005272	C21orf33	ENSG00000160221	ortholog_one2one	0.15004	2.64761	0.0122445	0.262386
ENSMMUG00000017988	MED4	ENSG00000136146	ortholog_one2one	-0.150465	-2.64688	0.0122665	0.262386
ENSMMUG00000023012	VTA1	ENSG00000009844	ortholog_one2one	-0.150444	-2.6465	0.0122778	0.262386
ENSMMUG00000010867	LRFN1	ENSG00000128011	ortholog_one2one	0.281786	2.64619	0.0122871	0.262386
ENSMMUG00000017437	LYSMD2	ENSG00000140280	ortholog_one2one	0.127431	2.64493	0.0123249	0.262735
ENSMMUG00000014244	ANTXR1	ENSG00000169604	ortholog_one2one	0.213571	2.64455	0.0123361	0.262735
ENSMMUG00000008590				0.32581	2.6436	0.0123649	0.2629
ENSMMUG00000010808	C1orf43	ENSG00000143612	ortholog_one2one	-0.116884	-2.64321	0.0123766	0.2629
ENSMMUG00000003911	GYS1	ENSG00000104812	ortholog_one2one	0.198359	2.64173	0.0124213	0.263502
ENSMMUG00000026932	mml-mir-222	ENSG00000207725	ortholog_one2one	-0.410401	-2.63958	0.0124866	0.264538
ENSMMUG00000020385	FAM49A	ENSG00000197872	ortholog_one2one	-0.123069	-2.63712	0.0125614	0.265773
ENSMMUG00000021965	PPP1R12C	ENSG00000125503	ortholog_one2one	0.192643	2.63621	0.0125892	0.265885
ENSMMUG00000011990	FAR1	ENSG00000197601	ortholog_one2one	-0.158166	-2.63548	0.0126118	0.265885
ENSMMUG00000019716				0.356659	2.63533	0.0126163	0.265885
ENSMMUG00000009418	RASA2	ENSG00000155903	ortholog_one2one	-0.129108	-2.63355	0.012671	0.266341
ENSMMUG00000002199	BTBD8	ENSG00000189195	ortholog_one2one	-0.215749	-2.63355	0.0126711	0.266341
ENSMMUG00000021311	NAA30	ENSG00000139977	ortholog_one2one	-0.125596	-2.63041	0.012768	0.267904
ENSMMUG00000022982	IQGAP2	ENSG00000145703	ortholog_one2one	0.372546	2.62851	0.0128272	0.267904
ENSMMUG00000016069				0.465407	2.62764	0.0128543	0.267904
ENSMMUG00000023726	ANKRD62	ENSG00000181626	ortholog_one2one	2.61744	2.62762	0.012855	0.267904
ENSMMUG00000010696	KLF6	ENSG00000067082	ortholog_one2one	0.181578	2.62726	0.0128661	0.267904
ENSMMUG00000015639				-0.224222	-2.62719	0.0128685	0.267904
ENSMMUG00000004249	MMP3	ENSG00000149968	ortholog_one2one	-1.51037	-2.62586	0.0129099	0.267904
ENSMMUG00000009487	ZNF205	ENSG00000122386	ortholog_one2one	0.179654	2.6253	0.0129276	0.267904
ENSMMUG00000019032	EML2	ENSG00000125746	ortholog_one2one	0.157564	2.62518	0.0129313	0.267904
ENSMMUG00000016821	ADAMTS10	ENSG00000142303	ortholog_one2one	0.302168	2.62413	0.0129645	0.267904
ENSMMUG00000011325	UBE2K	ENSG00000078140	ortholog_one2one	-0.131902	-2.62395	0.0129701	0.267904
ENSMMUG00000010496	RBM19	ENSG00000122965	ortholog_one2one	0.199845	2.62281	0.0130059	0.267904
ENSMMUG00000002150	RAMP2	ENSG00000131477	ortholog_one2one	0.362424	2.62243	0.013018	0.267904
ENSMMUG00000013037	PCDH8	ENSG00000136099	ortholog_one2one	0.315474	2.62168	0.0130416	0.267904
ENSMMUG00000030932				-0.114426	-2.62159	0.0130445	0.267904
ENSMMUG00000008701	OXGR1	ENSG00000165621	ortholog_one2one	-0.354273	-2.62129	0.0130541	0.267904
ENSMMUG00000012656				0.426833	2.62122	0.0130563	0.267904
ENSMMUG00000000776	ZMAT4	ENSG00000165061	ortholog_one2one	-0.153284	-2.6207	0.0130727	0.267904
ENSMMUG00000012846	TCP1	ENSG00000120438	ortholog_one2many	-0.110427	-2.62064	0.0130747	0.267904
ENSMMUG00000000553	BRD1	ENSG00000100425	ortholog_one2one	0.175096	2.62051	0.0130786	0.267904
ENSMMUG00000019920	TMUB2	ENSG00000168591	ortholog_one2one	-0.105183	-2.61951	0.0131104	0.268212
ENSMMUG00000011390	GMEB1	ENSG00000162419	ortholog_one2one	0.243636	2.61623	0.0132151	0.269495
ENSMMUG00000019755	CYB5R2	ENSG00000166394	ortholog_one2one	-0.587441	-2.61608	0.0132201	0.269495
ENSMMUG00000020482	LZTR1	ENSG00000099949	ortholog_one2one	0.214713	2.61583	0.0132278	0.269495
ENSMMUG00000022281	FAM199X	ENSG00000123575	ortholog_one2one	-0.106372	-2.61545	0.0132401	0.269495
ENSMMUG00000008766	SYT16	ENSG00000139973	ortholog_one2one	-0.134753	-2.61431	0.0132767	0.269822
ENSMMUG00000002634	PTCH1	ENSG00000185920	ortholog_one2one	0.186039	2.61391	0.0132897	0.269822
ENSMMUG00000007009	DYNC2H1			-0.165153	-2.61261	0.0133317	0.270332
ENSMMUG00000019018	SMAD6	ENSG00000137834	ortholog_one2one	0.590423	2.61206	0.0133494	0.27035
ENSMMUG00000021364	GLCE	ENSG00000138604	ortholog_one2one	-0.194825	-2.61051	0.0133995	0.270787
ENSMMUG00000012702	NAP1L3	ENSG00000186310	ortholog_one2one	-0.113227	-2.61035	0.0134046	0.270787
ENSMMUG00000011023	PANX2	ENSG00000073150	ortholog_one2one	0.288622	2.60935	0.0134372	0.270852
ENSMMUG00000020848	CMTM4	ENSG00000183723	ortholog_one2one	-0.138273	-2.60922	0.0134415	0.270852
ENSMMUG00000017703	COL25A1	ENSG00000188517	ortholog_one2one	0.308794	2.60826	0.0134726	0.270974
ENSMMUG00000002194	PRKAR1A	ENSG00000108946	ortholog_one2one	-0.0825189	-2.608	0.0134813	0.270974
ENSMMUG00000017191	ZNF546	ENSG00000187187	ortholog_one2one	0.137609	2.60744	0.0134996	0.271003
ENSMMUG00000017261	GALC	ENSG00000054983	ortholog_one2one	0.1724	2.60548	0.0135636	0.271438
ENSMMUG00000000415	SCN8A	ENSG00000196876	ortholog_one2one	-0.102031	-2.60534	0.0135683	0.271438
ENSMMUG00000010638	UNC5D	ENSG00000156687	ortholog_one2one	-0.167566	-2.60523	0.0135719	0.271438
ENSMMUG00000008205	PPP2R5E	ENSG00000154001	ortholog_one2one	-0.125085	-2.60469	0.0135896	0.271455
ENSMMUG00000006327		ENSG00000248871	ortholog_one2many	0.138579	2.60374	0.0136209	0.271723
ENSMMUG00000015089	VNN1	ENSG00000112299	ortholog_one2one	0.499979	2.60269	0.0136555	0.271723
ENSMMUG00000011170	HDAC9	ENSG00000048052	ortholog_one2one	-0.137866	-2.6026	0.0136583	0.271723
ENSMMUG00000010028	PROSAPIP1	ENSG00000088899	ortholog_one2one	0.116344	2.60172	0.0136874	0.271723
ENSMMUG00000031224	CSNK2A1	ENSG00000254598	ortholog_one2many	-0.0789675	-2.60172	0.0136875	0.271723
ENSMMUG00000003468	GADD45B	ENSG00000099860	ortholog_one2one	0.230924	2.59862	0.0137904	0.273428
ENSMMUG00000008172	LARP4	ENSG00000161813	ortholog_one2one	-0.115932	-2.59757	0.0138254	0.273528
ENSMMUG00000016936	MPP6	ENSG00000105926	ortholog_one2one	-0.141664	-2.59728	0.0138352	0.273528
ENSMMUG00000002247		ENSG00000090520	ortholog_many2many	-0.0984377	-2.59598	0.0138788	0.273528
ENSMMUG00000020289	CD83	ENSG00000112149	ortholog_one2one	0.333488	2.5955	0.0138946	0.273528
ENSMMUG00000001558	OLIG1	ENSG00000184221	ortholog_one2one	0.547457	2.59458	0.0139258	0.273528
ENSMMUG00000017161	ANKRD11	ENSG00000167522	ortholog_one2one	0.180084	2.59447	0.0139292	0.273528
ENSMMUG00000011288	HAMP	ENSG00000105697	ortholog_one2one	0.536053	2.59446	0.0139296	0.273528
ENSMMUG00000016418	CBX4	ENSG00000141582	ortholog_one2one	0.215872	2.5944	0.0139316	0.273528
ENSMMUG00000020740	ATP6V1A	ENSG00000114573	ortholog_one2many	-0.185169	-2.59376	0.0139532	0.273619
ENSMMUG00000012916	WDR7	ENSG00000091157	ortholog_one2one	-0.124957	-2.59234	0.0140013	0.274181
ENSMMUG00000021245	HHATL	ENSG00000010282	ortholog_one2one	-0.479842	-2.5919	0.014016	0.274181
ENSMMUG00000016678	ROCK2	ENSG00000134318	ortholog_one2one	-0.131412	-2.59121	0.0140394	0.274235
ENSMMUG00000007604	PODN	ENSG00000174348	ortholog_one2one	0.478052	2.59063	0.0140591	0.274235
ENSMMUG00000010256	EGR2	ENSG00000122877	ortholog_one2one	-0.647007	-2.59018	0.0140742	0.274235
ENSMMUG00000017037	MRPL18	ENSG00000112110	ortholog_one2many	-0.143058	-2.58976	0.0140886	0.274235
ENSMMUG00000020777	DNAI1	ENSG00000122735	ortholog_one2one	0.387996	2.58931	0.014104	0.274235
ENSMMUG00000031060				-0.746097	-2.58792	0.0141513	0.274548
ENSMMUG00000014652	THEMIS	ENSG00000172673	ortholog_one2one	-0.667226	-2.58729	0.0141727	0.274548
ENSMMUG00000005238	HTR1F	ENSG00000179097	ortholog_one2one	-0.316822	-2.58707	0.0141803	0.274548
ENSMMUG00000006758	CYP27A1	ENSG00000135929	ortholog_one2one	0.19819	2.58683	0.0141884	0.274548
ENSMMUG00000017677	C7H14ORF28	ENSG00000179476	ortholog_one2one	-0.226517	-2.58587	0.0142215	0.274857
ENSMMUG00000021788	IGDCC4	ENSG00000103742	ortholog_one2one	0.235283	2.58423	0.0142775	0.275609
ENSMMUG00000020538	FIG4	ENSG00000112367	ortholog_one2one	-0.162831	-2.58281	0.0143266	0.276074
ENSMMUG00000026356	Y_RNA	ENSG00000200121	ortholog_one2one	-0.148866	-2.58254	0.0143359	0.276074
ENSMMUG00000012252	STX12	ENSG00000117758	ortholog_one2one	-0.0916068	-2.58063	0.0144021	0.276993
ENSMMUG00000021568	NFKBIZ	ENSG00000144802	ortholog_one2one	-0.234891	-2.57912	0.0144545	0.276993
ENSMMUG00000004341	MAX	ENSG00000125952	ortholog_one2one	-0.10118	-2.57878	0.0144663	0.276993
ENSMMUG00000018464				0.56788	2.57871	0.0144688	0.276993
ENSMMUG00000031605	B3GNT5	ENSG00000176597	ortholog_one2one	-0.250127	-2.57767	0.0145048	0.276993
ENSMMUG00000015967				0.552026	2.57738	0.014515	0.276993
ENSMMUG00000000704	NUP155	ENSG00000113569	ortholog_one2one	-0.112147	-2.57721	0.0145208	0.276993
ENSMMUG00000010847	DKK1	ENSG00000107984	ortholog_one2one	-0.483985	-2.57694	0.0145306	0.276993
ENSMMUG00000018966	RFX1	ENSG00000132005	ortholog_one2one	0.321952	2.5767	0.0145387	0.276993
ENSMMUG00000000238	HECTD2	ENSG00000165338	ortholog_one2one	-0.180006	-2.57518	0.0145921	0.277162
ENSMMUG00000019976	ATP8B1	ENSG00000081923	ortholog_one2one	-0.250066	-2.5751	0.0145949	0.277162
ENSMMUG00000031402		ENSG00000272741	ortholog_one2many	-0.300528	-2.57437	0.0146204	0.277162
ENSMMUG00000018184	NAA15	ENSG00000164134	ortholog_one2one	-0.099396	-2.57377	0.0146417	0.277162
ENSMMUG00000017176	DCLRE1C	ENSG00000152457	ortholog_one2one	0.230348	2.57373	0.0146432	0.277162
ENSMMUG00000016881	C14H11ORF42	ENSG00000180878	ortholog_one2one	-0.27291	-2.57327	0.0146593	0.277162
ENSMMUG00000029348		ENSG00000100519	ortholog_one2many	-0.151893	-2.5729	0.0146724	0.277162
ENSMMUG00000001902	TRUB1	ENSG00000165832	ortholog_one2one	-0.131833	-2.57253	0.0146854	0.277162
ENSMMUG00000021597	MRPS2	ENSG00000122140	ortholog_one2one	0.146831	2.57194	0.0147061	0.277225
ENSMMUG00000011963	CAPS	ENSG00000105519	ortholog_one2one	0.399845	2.57101	0.0147393	0.277527
ENSMMUG00000001003	WBSCR16	ENSG00000174374	ortholog_one2one	0.242612	2.56742	0.0148669	0.279562
ENSMMUG00000003932	GYG2	ENSG00000056998	ortholog_one2one	0.416821	2.56699	0.0148822	0.279562
ENSMMUG00000012937	PRR12	ENSG00000126464	ortholog_one2one	0.403767	2.56573	0.0149272	0.280036
ENSMMUG00000021449		ENSG00000048707	ortholog_one2many	-0.108007	-2.56432	0.0149779	0.280036
ENSMMUG00000016460				-0.415917	-2.56349	0.0150078	0.280036
ENSMMUG00000014301	PVRL2	ENSG00000130202	ortholog_one2one	0.248787	2.56348	0.015008	0.280036
ENSMMUG00000032300	FGFRL1	ENSG00000127418	ortholog_one2one	0.377086	2.56319	0.0150184	0.280036
ENSMMUG00000023512				0.572062	2.56233	0.0150495	0.280036
ENSMMUG00000010278	MPEG1	ENSG00000197629	ortholog_one2one	0.374136	2.56186	0.0150667	0.280036
ENSMMUG00000030946	C14H11ORF75	ENSG00000166002	ortholog_one2one	0.632938	2.56169	0.0150728	0.280036
ENSMMUG00000009325	KLHDC10	ENSG00000128607	ortholog_one2one	-0.0899599	-2.56109	0.0150944	0.280036
ENSMMUG00000036366	SNORD112	ENSG00000251801	ortholog_many2many	-0.332833	-2.56097	0.0150986	0.280036
ENSMMUG00000020261		ENSG00000269591	ortholog_one2one	-0.272095	-2.56051	0.0151155	0.280036
ENSMMUG00000008874	LIG4	ENSG00000174405	ortholog_one2one	-0.211874	-2.56048	0.0151164	0.280036
ENSMMUG00000008548	C12orf5	ENSG00000078237	ortholog_one2one	-0.197423	-2.55944	0.0151542	0.280409
ENSMMUG00000005727	PKN1	ENSG00000123143	ortholog_one2one	0.232592	2.55819	0.0151998	0.280409
ENSMMUG00000013297	PRKCDBP	ENSG00000170955	ortholog_one2one	0.414989	2.55789	0.0152105	0.280409
ENSMMUG00000001219	MRPL4	ENSG00000105364	ortholog_one2one	0.168528	2.55689	0.0152472	0.280409
ENSMMUG00000004648	KIAA0907	ENSG00000132680	ortholog_one2one	-0.127462	-2.55678	0.0152512	0.280409
ENSMMUG00000011415	ERP44	ENSG00000023318	ortholog_one2one	-0.09933	-2.5565	0.0152613	0.280409
ENSMMUG00000011995	ARL15	ENSG00000185305	ortholog_one2one	-0.199221	-2.55583	0.015286	0.280409
ENSMMUG00000006952	PTPRD	ENSG00000153707	ortholog_one2one	-0.122117	-2.55521	0.0153086	0.280409
ENSMMUG00000029068	RNF166	ENSG00000158717	ortholog_one2one	0.330385	2.55475	0.0153257	0.280409
ENSMMUG00000021733	PRICKLE1	ENSG00000139174	ortholog_one2one	-0.129518	-2.55414	0.015348	0.280409
ENSMMUG00000022973	GGN	ENSG00000179168	ortholog_one2one	0.465949	2.55377	0.0153616	0.280409
ENSMMUG00000013779	XCL1	ENSG00000143184	ortholog_many2many	-0.933343	-2.55353	0.0153704	0.280409
ENSMMUG00000021663	PCYOX1L	ENSG00000145882	ortholog_one2one	-0.137813	-2.55346	0.015373	0.280409
ENSMMUG00000017613		ENSG00000171471	ortholog_many2many	-0.279804	-2.55325	0.0153806	0.280409
ENSMMUG00000017016	SYT4	ENSG00000132872	ortholog_one2one	-0.14661	-2.55197	0.0154278	0.28095
ENSMMUG00000013551	VIPAS39	ENSG00000151445	ortholog_one2one	0.104605	2.55104	0.0154624	0.281262
ENSMMUG00000015418	SLC25A20	ENSG00000178537	ortholog_one2one	0.18015	2.55007	0.0154983	0.281595
ENSMMUG00000022225	CNTROB	ENSG00000170037	ortholog_one2one	-0.151221	-2.54891	0.0155413	0.28193
ENSMMUG00000000613	RAB11FIP3	ENSG00000090565	ortholog_one2one	0.128089	2.54852	0.015556	0.28193
ENSMMUG00000028745	MYPOP	ENSG00000176182	ortholog_one2one	0.311153	2.54816	0.0155693	0.28193
ENSMMUG00000014668	TIGD5	ENSG00000179886	ortholog_one2one	0.253587	2.54653	0.0156301	0.282712
ENSMMUG00000001031	ABHD5	ENSG00000011198	ortholog_one2one	-0.162995	-2.54533	0.0156751	0.282797
ENSMMUG00000019214	PPP1R12A	ENSG00000058272	ortholog_one2one	-0.0988041	-2.54504	0.0156858	0.282797
ENSMMUG00000010139	ANGPT2	ENSG00000091879	ortholog_one2one	0.293583	2.545	0.0156875	0.282797
ENSMMUG00000018419	MTMR6	ENSG00000139505	ortholog_one2one	-0.143263	-2.54418	0.0157183	0.282958
ENSMMUG00000013499	EIF4A1	ENSG00000161960	ortholog_one2many	-0.131067	-2.54341	0.0157473	0.282958
ENSMMUG00000026847	mml-mir-29b-2			-0.510466	-2.54336	0.0157492	0.282958
ENSMMUG00000010307	IGIP	ENSG00000182700	ortholog_one2one	-0.133658	-2.54213	0.0157953	0.283199
ENSMMUG00000023646	BNIP3L	ENSG00000104765	ortholog_one2one	-0.0971943	-2.54207	0.0157978	0.283199
ENSMMUG00000014181	B3GNT2	ENSG00000170340	ortholog_one2one	-0.183284	-2.54002	0.0158751	0.284267
ENSMMUG00000010552	DCUN1D1	ENSG00000043093	ortholog_one2one	-0.123324	-2.53866	0.0159269	0.284757
ENSMMUG00000014056	HS2ST1	ENSG00000153936	ortholog_one2many	-0.119602	-2.53837	0.0159379	0.284757
ENSMMUG00000005230	ZFAND5	ENSG00000107372	ortholog_one2one	-0.120519	-2.53765	0.0159652	0.284929
ENSMMUG00000002769	RNF167	ENSG00000108523	ortholog_one2one	-0.105422	-2.5368	0.0159978	0.285151
ENSMMUG00000003046	GAMT	ENSG00000130005	ortholog_one2one	0.197491	2.5364	0.0160131	0.285151
ENSMMUG00000028764	FBXO17	ENSG00000269190	ortholog_one2one	0.343792	2.53551	0.0160471	0.285439
ENSMMUG00000023240	SEC24B	ENSG00000138802	ortholog_one2one	-0.0978271	-2.53495	0.0160687	0.285508
ENSMMUG00000008827	API5	ENSG00000166181	ortholog_one2one	-0.0925067	-2.53424	0.0160958	0.285675
ENSMMUG00000022095	NDUFV2	ENSG00000178127	ortholog_one2many	-0.188355	-2.53276	0.016153	0.286333
ENSMMUG00000022858	SPNS2	ENSG00000183018	ortholog_one2one	0.161895	2.53235	0.0161686	0.286333
ENSMMUG00000004789	NOS1AP	ENSG00000198929	ortholog_one2one	0.171699	2.53018	0.0162524	0.287377
ENSMMUG00000004350	OSBPL1A	ENSG00000141447	ortholog_one2one	-0.125007	-2.5299	0.0162633	0.287377
ENSMMUG00000009358	MEGF6	ENSG00000162591	ortholog_one2one	0.464613	2.52931	0.0162862	0.287466
ENSMMUG00000030213		ENSG00000174100	ortholog_one2many	-0.198479	-2.52876	0.0163076	0.28748
ENSMMUG00000012741	C10ORF84	ENSG00000165669	ortholog_one2one	-0.148662	-2.5278	0.0163451	0.28748
ENSMMUG00000011690	DSC1	ENSG00000134765	ortholog_one2one	1.4098	2.52755	0.0163549	0.28748
ENSMMUG00000001293	ATG16L2	ENSG00000168010	ortholog_one2one	0.231143	2.52734	0.0163629	0.28748
ENSMMUG00000009585	CYB5R4	ENSG00000065615	ortholog_one2one	-0.135121	-2.527	0.0163764	0.28748
ENSMMUG00000009858	DUSP5	ENSG00000138166	ortholog_one2one	-0.27204	-2.52532	0.016442	0.288195
ENSMMUG00000006148				-0.123756	-2.52447	0.016475	0.288195
ENSMMUG00000010163	ARHGEF3	ENSG00000163947	ortholog_one2one	-0.143773	-2.52429	0.0164823	0.288195
ENSMMUG00000023144	FDPS	ENSG00000160752	ortholog_one2one	-0.216224	-2.52396	0.0164951	0.288195
ENSMMUG00000002682	C4H6ORF62	ENSG00000112308	ortholog_one2one	-0.0830213	-2.52332	0.0165205	0.288195
ENSMMUG00000004802	HBS1L	ENSG00000112339	ortholog_one2one	-0.0923463	-2.52321	0.0165246	0.288195
ENSMMUG00000012197	SP110	ENSG00000135899	ortholog_one2one	0.379189	2.52174	0.0165826	0.288894
ENSMMUG00000021296		ENSG00000214595	ortholog_one2many	-0.240323	-2.52059	0.016628	0.289366
ENSMMUG00000000067	THRB	ENSG00000151090	ortholog_one2one	-0.100184	-2.51989	0.0166558	0.289366
ENSMMUG00000022648	B3GALT2	ENSG00000162630	ortholog_one2one	-0.271621	-2.51954	0.0166699	0.289366
ENSMMUG00000014571	PCDHA9	ENSG00000243232	ortholog_one2one	-0.10006	-2.51882	0.0166981	0.289366
ENSMMUG00000006391	TYSND1	ENSG00000156521	ortholog_one2one	0.258816	2.51878	0.0166997	0.289366
ENSMMUG00000031233		ENSG00000079246	ortholog_one2many	-0.105449	-2.51784	0.0167371	0.289701
ENSMMUG00000011915		ENSG00000143669	ortholog_one2many	-0.111739	-2.51723	0.0167615	0.289811
ENSMMUG00000005252	SULT4A1	ENSG00000130540	ortholog_one2one	-0.108145	-2.51639	0.0167952	0.290024
ENSMMUG00000011183	OLFML2A	ENSG00000185585	ortholog_one2one	0.389468	2.51602	0.0168098	0.290024
ENSMMUG00000008539	UROS	ENSG00000188690	ortholog_one2one	-0.156717	-2.51521	0.0168423	0.290119
ENSMMUG00000016635		ENSG00000132603	ortholog_one2many	-0.202758	-2.51498	0.0168514	0.290119
ENSMMUG00000000980	YPEL3	ENSG00000090238	ortholog_one2one	0.132561	2.51393	0.0168934	0.29053
ENSMMUG00000015685	ZNF804B	ENSG00000182348	ortholog_one2one	-0.224176	-2.51281	0.0169387	0.290998
ENSMMUG00000013331	GDE1	ENSG00000006007	ortholog_one2one	-0.234821	-2.51213	0.0169661	0.291158
ENSMMUG00000015655	ARMCX3	ENSG00000102401	ortholog_one2one	-0.0980764	-2.51049	0.0170322	0.29171
ENSMMUG00000010072	C1orf56	ENSG00000143443	ortholog_one2one	-0.18774	-2.51043	0.0170345	0.29171
ENSMMUG00000027685	Y_RNA	ENSG00000201778	ortholog_one2one	-0.425709	-2.50873	0.0171034	0.292319
ENSMMUG00000017555	PRDM10	ENSG00000170325	ortholog_one2one	-0.113	-2.50866	0.0171065	0.292319
ENSMMUG00000021970				0.449483	2.50761	0.0171491	0.292736
ENSMMUG00000005522	SLC10A7	ENSG00000120519	ortholog_one2one	-0.163568	-2.50546	0.0172369	0.29331
ENSMMUG00000031111				1.14013	2.5053	0.0172432	0.29331
ENSMMUG00000019415	GPM6B	ENSG00000046653	ortholog_one2one	-0.269854	-2.50489	0.0172602	0.29331
ENSMMUG00000005599	CRB3	ENSG00000130545	ortholog_one2one	0.460001	2.50394	0.0172991	0.29331
ENSMMUG00000023159	ZNF738	ENSG00000172687	ortholog_one2one	0.429626	2.50377	0.0173061	0.29331
ENSMMUG00000011479	C10H20ORF72	ENSG00000125871	ortholog_one2one	0.473922	2.50345	0.017319	0.29331
ENSMMUG00000008455	KPNA6	ENSG00000025800	ortholog_one2one	-0.0733225	-2.50333	0.0173242	0.29331
ENSMMUG00000010844	PRKG1	ENSG00000185532	ortholog_one2one	-0.19149	-2.50322	0.0173286	0.29331
ENSMMUG00000017342	KLHL2	ENSG00000109466	ortholog_one2one	-0.0835499	-2.50179	0.0173874	0.293995
ENSMMUG00000009132	MED1	ENSG00000125686	ortholog_one2one	-0.0936081	-2.50084	0.0174268	0.294353
ENSMMUG00000011327	RPS17L	ENSG00000182774	ortholog_one2one	0.287499	2.49822	0.0175354	0.295603
ENSMMUG00000006430	AIG1	ENSG00000146416	ortholog_one2one	-0.156647	-2.49816	0.0175376	0.295603
ENSMMUG00000020612	VCPIP1	ENSG00000175073	ortholog_one2one	-0.102457	-2.49426	0.0177007	0.297852
ENSMMUG00000011306				-0.55633	-2.49408	0.0177081	0.297852
ENSMMUG00000017608		ENSG00000131152	ortholog_one2one	0.421738	2.49346	0.017734	0.297976
ENSMMUG00000020089	RBM11	ENSG00000185272	ortholog_one2one	-0.226158	-2.49287	0.017759	0.298084
ENSMMUG00000000645	SLC35D1	ENSG00000116704	ortholog_one2one	-0.14263	-2.49219	0.0177873	0.29816
ENSMMUG00000014606	CXHXORF57	ENSG00000147231	ortholog_one2one	-0.163262	-2.49188	0.0178006	0.29816
ENSMMUG00000001172		ENSG00000250709	ortholog_one2many	-0.626132	-2.49143	0.0178196	0.298168
ENSMMUG00000018544	SKAP2	ENSG00000005020	ortholog_one2one	-0.180453	-2.49061	0.0178543	0.298427
ENSMMUG00000004532				-0.313051	-2.49018	0.0178722	0.298427
ENSMMUG00000023750	MED13	ENSG00000108510	ortholog_one2one	-0.108099	-2.48904	0.0179205	0.298922
ENSMMUG00000016458	DMWD	ENSG00000185800	ortholog_one2one	0.187424	2.48792	0.0179681	0.299406
ENSMMUG00000014213	CACNA1H	ENSG00000196557	ortholog_one2one	0.352286	2.48717	0.0180001	0.299565
ENSMMUG00000008810		ENSG00000134108	ortholog_one2many	-0.104673	-2.48647	0.0180299	0.299565
ENSMMUG00000005880	GPI	ENSG00000105220	ortholog_one2one	-0.138282	-2.48598	0.0180507	0.299565
ENSMMUG00000021412	RNF128	ENSG00000133135	ortholog_one2one	-0.178388	-2.48594	0.0180522	0.299565
ENSMMUG00000013024	STOM	ENSG00000148175	ortholog_one2one	0.358997	2.48386	0.0181412	0.300733
ENSMMUG00000011181	MAPK8IP2	ENSG00000008735	ortholog_one2one	0.152848	2.482	0.0182213	0.301477
ENSMMUG00000020438	ATG9B	ENSG00000181652	ortholog_one2one	0.228115	2.48163	0.0182372	0.301477
ENSMMUG00000030611				0.531306	2.48142	0.018246	0.301477
ENSMMUG00000011289	MBD6	ENSG00000166987	ortholog_one2one	0.328376	2.48084	0.0182713	0.301477
ENSMMUG00000001803	GJA5	ENSG00000143140	ortholog_one2one	-0.806724	-2.48027	0.0182958	0.301477
ENSMMUG00000016874	PDIK1L	ENSG00000175087	ortholog_one2one	-0.110174	-2.47999	0.018308	0.301477
ENSMMUG00000003636		ENSG00000134717	ortholog_one2many	-0.106744	-2.47913	0.0183452	0.301477
ENSMMUG00000021688	AQP6	ENSG00000086159	ortholog_one2one	1.11691	2.47869	0.0183642	0.301477
ENSMMUG00000014942	PM20D2	ENSG00000146281	ortholog_one2one	0.162224	2.47858	0.0183687	0.301477
ENSMMUG00000003189	PPIF	ENSG00000108179	ortholog_one2one	0.360304	2.47832	0.0183803	0.301477
ENSMMUG00000004417	SAR1B	ENSG00000152700	ortholog_one2one	-0.133472	-2.47746	0.0184176	0.301477
ENSMMUG00000020664	FLRT2	ENSG00000185070	ortholog_one2one	-0.136897	-2.47625	0.0184702	0.301477
ENSMMUG00000004639	DAB2IP	ENSG00000136848	ortholog_one2one	0.176354	2.47574	0.0184922	0.301477
ENSMMUG00000006403	KCNC1	ENSG00000129159	ortholog_one2one	0.212066	2.47567	0.0184954	0.301477
ENSMMUG00000009063	ETS2	ENSG00000157557	ortholog_one2one	-0.109936	-2.47547	0.0185041	0.301477
ENSMMUG00000011201	UBE2D3	ENSG00000109332	ortholog_one2one	-0.0833623	-2.47511	0.0185198	0.301477
ENSMMUG00000020178				-0.151174	-2.47503	0.0185232	0.301477
ENSMMUG00000006136	RABL5	ENSG00000128581	ortholog_one2one	-0.20956	-2.47458	0.018543	0.301477
ENSMMUG00000004432	ANAPC10	ENSG00000164162	ortholog_one2one	-0.15754	-2.47349	0.0185908	0.301477
ENSMMUG00000021775	B3GALT1	ENSG00000172318	ortholog_one2one	-0.109979	-2.47319	0.018604	0.301477
ENSMMUG00000032525		ENSG00000125743	ortholog_one2many	0.704806	2.47307	0.0186092	0.301477
ENSMMUG00000021102	CCDC154	ENSG00000197599	ortholog_one2one	1.05685	2.4727	0.0186252	0.301477
ENSMMUG00000028950	CDC34	ENSG00000099804	ortholog_one2one	0.194669	2.47259	0.01863	0.301477
ENSMMUG00000021858	CHODL	ENSG00000154645	ortholog_one2one	-0.507357	-2.47246	0.0186361	0.301477
ENSMMUG00000010171	PSTPIP1	ENSG00000140368	ortholog_one2one	0.44378	2.47191	0.01866	0.301561
ENSMMUG00000022915	TFB2M	ENSG00000162851	ortholog_one2one	-0.135828	-2.4697	0.0187577	0.302334
ENSMMUG00000006602	DBC1	ENSG00000078725	ortholog_one2one	-0.152867	-2.46963	0.0187607	0.302334
ENSMMUG00000018655	CACNA2D1	ENSG00000153956	ortholog_one2one	-0.162101	-2.4692	0.0187797	0.302334
ENSMMUG00000003237	ID2	ENSG00000115738	ortholog_one2one	-0.196883	-2.469	0.0187885	0.302334
ENSMMUG00000030421	PMS2	ENSG00000122512	ortholog_one2one	-0.144292	-2.4687	0.0188019	0.302334
ENSMMUG00000017449	TRIM67	ENSG00000119283	ortholog_one2one	0.266554	2.46601	0.0189215	0.303865
ENSMMUG00000009397	NTN1	ENSG00000065320	ortholog_one2one	0.315378	2.46537	0.0189499	0.303865
ENSMMUG00000003439	NFIC	ENSG00000141905	ortholog_one2one	0.279652	2.4649	0.0189709	0.303865
ENSMMUG00000001640	SIX4	ENSG00000100625	ortholog_one2one	-0.27993	-2.46484	0.0189736	0.303865
ENSMMUG00000004394	TRIM8	ENSG00000171206	ortholog_one2one	0.182327	2.46376	0.0190217	0.303865
ENSMMUG00000000542	HSD17B6	ENSG00000025423	ortholog_one2one	0.372674	2.46368	0.0190253	0.303865
ENSMMUG00000017990	LRRTM2	ENSG00000146006	ortholog_one2one	-0.149689	-2.46359	0.0190293	0.303865
ENSMMUG00000001485	TMEM150C	ENSG00000249242	ortholog_one2one	-0.172003	-2.46293	0.0190591	0.304038
ENSMMUG00000030883		ENSG00000035141	ortholog_one2many	-0.33439	-2.46144	0.0191259	0.304801
ENSMMUG00000003511	CLIC5	ENSG00000112782	ortholog_one2one	0.746457	2.46074	0.0191572	0.304999
ENSMMUG00000027434	snoU2_19	ENSG00000199231	ortholog_many2many	-0.347255	-2.46012	0.0191853	0.305119
ENSMMUG00000000790				-0.0825587	-2.45945	0.0192155	0.305119
ENSMMUG00000018374	MEF2BNB	ENSG00000254901	ortholog_one2one	0.211493	2.45866	0.0192513	0.305119
ENSMMUG00000002807	NTHL1	ENSG00000065057	ortholog_one2one	0.214255	2.45854	0.0192567	0.305119
ENSMMUG00000006398				-0.0967272	-2.45789	0.0192861	0.305119
ENSMMUG00000006620	CSNK1G2	ENSG00000133275	ortholog_one2one	0.175949	2.45776	0.0192918	0.305119
ENSMMUG00000009870	GUCY2C	ENSG00000070019	ortholog_one2one	-0.435541	-2.45764	0.0192976	0.305119
ENSMMUG00000018336	EBP	ENSG00000147155	ortholog_one2one	-0.216881	-2.45653	0.0193478	0.305497
ENSMMUG00000010578	PLD4	ENSG00000166428	ortholog_one2one	0.398367	2.45627	0.0193595	0.305497
ENSMMUG00000008791	CD47	ENSG00000196776	ortholog_one2one	-0.116083	-2.45552	0.0193938	0.305737
ENSMMUG00000015276	PHKG1	ENSG00000164776	ortholog_one2one	0.321139	2.45479	0.019427	0.305962
ENSMMUG00000000338	TRIM22	ENSG00000132274	ortholog_one2one	0.315755	2.45363	0.01948	0.306496
ENSMMUG00000011180	AMN1	ENSG00000151743	ortholog_one2one	-0.142998	-2.45153	0.0195763	0.306659
ENSMMUG00000000498	PAPOLG	ENSG00000115421	ortholog_one2one	-0.104781	-2.45137	0.0195839	0.306659
ENSMMUG00000007948	RNF4	ENSG00000063978	ortholog_one2one	-0.112038	-2.45113	0.0195948	0.306659
ENSMMUG00000008563	STARD4	ENSG00000164211	ortholog_one2one	-0.239926	-2.45111	0.0195955	0.306659
ENSMMUG00000010253	BRCC3	ENSG00000185515	ortholog_one2one	0.121669	2.45076	0.0196116	0.306659
ENSMMUG00000020175	MED25	ENSG00000104973	ortholog_one2one	0.191589	2.45037	0.0196297	0.306659
ENSMMUG00000001292	SACS	ENSG00000151835	ortholog_one2one	-0.13153	-2.45	0.019647	0.306659
ENSMMUG00000007486	FZD3	ENSG00000104290	ortholog_one2one	-0.115953	-2.44968	0.0196617	0.306659
ENSMMUG00000000504	IKZF1	ENSG00000185811	ortholog_one2one	0.319323	2.44952	0.0196687	0.306659
ENSMMUG00000016393	CASD1	ENSG00000127995	ortholog_one2one	-0.0988439	-2.44926	0.0196811	0.306659
ENSMMUG00000019371	MAMU-DPA1	ENSG00000231389	ortholog_one2one	0.617134	2.4476	0.0197576	0.306786
ENSMMUG00000030283		ENSG00000132466	ortholog_one2many	-0.105971	-2.44756	0.0197594	0.306786
ENSMMUG00000019202	PPP1R3G	ENSG00000219607	ortholog_one2one	0.319764	2.4475	0.0197623	0.306786
ENSMMUG00000009990	RB1CC1	ENSG00000023287	ortholog_one2one	-0.173066	-2.44743	0.0197655	0.306786
ENSMMUG00000023385	LDLRAP1	ENSG00000157978	ortholog_one2one	0.343151	2.44639	0.019814	0.307028
ENSMMUG00000009318	BCL9L	ENSG00000186174	ortholog_one2one	0.267556	2.44627	0.0198194	0.307028
ENSMMUG00000023600	SCYL2	ENSG00000136021	ortholog_one2one	-0.11003	-2.44464	0.0198954	0.30791
ENSMMUG00000013206	YWHAB	ENSG00000166913	ortholog_one2one	-0.0975623	-2.44278	0.0199824	0.308529
ENSMMUG00000009661	ADAM12	ENSG00000148848	ortholog_one2one	0.351484	2.44266	0.0199877	0.308529
ENSMMUG00000018669		ENSG00000146530	ortholog_one2many	0.635061	2.44244	0.0199982	0.308529
ENSMMUG00000011603	RANBP6	ENSG00000137040	ortholog_one2one	-0.135216	-2.44214	0.0200122	0.308529
ENSMMUG00000021059	LRRC4B	ENSG00000131409	ortholog_one2one	0.16381	2.44122	0.0200553	0.308677
ENSMMUG00000018687	CD99	ENSG00000002586	ortholog_one2one	0.353996	2.44056	0.0200866	0.308677
ENSMMUG00000004088	AMZ1	ENSG00000174945	ortholog_one2one	0.265258	2.44034	0.0200969	0.308677
ENSMMUG00000001924	TIMM17A	ENSG00000134375	ortholog_one2one	-0.11126	-2.44004	0.0201109	0.308677
ENSMMUG00000002728	INO80B	ENSG00000115274	ortholog_one2one	0.154381	2.43989	0.0201177	0.308677
ENSMMUG00000007667	CCDC64B	ENSG00000162069	ortholog_one2one	0.592651	2.43871	0.0201737	0.308975
ENSMMUG00000023635	MAGEE2	ENSG00000186675	ortholog_one2one	-0.142083	-2.4385	0.0201834	0.308975
ENSMMUG00000015447	DPP8	ENSG00000074603	ortholog_one2one	-0.109637	-2.43814	0.0202006	0.308975
ENSMMUG00000006781	DIO3			0.913063	2.43766	0.0202231	0.308975
ENSMMUG00000028714	ZNF865	ENSG00000261221	ortholog_one2one	0.459709	2.43745	0.0202333	0.308975
ENSMMUG00000027678	Y_RNA	ENSG00000199938	ortholog_one2one	0.335752	2.43663	0.020272	0.309149
ENSMMUG00000009396	HSPA4	ENSG00000170606	ortholog_one2one	-0.0956906	-2.4364	0.0202831	0.309149
ENSMMUG00000008106	SLC25A17	ENSG00000100372	ortholog_one2one	-0.125693	-2.43568	0.0203172	0.309375
ENSMMUG00000020217	PIGK	ENSG00000142892	ortholog_one2one	-0.133194	-2.43389	0.0204024	0.310378
ENSMMUG00000031613	HNRNPA1			0.204475	2.43286	0.0204515	0.310619
ENSMMUG00000006595	TUT1	ENSG00000255508	ortholog_one2one	0.172414	2.43275	0.0204568	0.310619
ENSMMUG00000002930	GPR158	ENSG00000151025	ortholog_one2one	-0.106208	-2.43214	0.0204862	0.310773
ENSMMUG00000005361	MCOLN3	ENSG00000055732	ortholog_one2one	-0.531507	-2.43032	0.0205736	0.310903
ENSMMUG00000034697	U6	ENSG00000207332	ortholog_one2many	0.497328	2.42966	0.0206051	0.310903
ENSMMUG00000012224	FAM126B	ENSG00000155744	ortholog_one2one	-0.122077	-2.42903	0.0206357	0.310903
ENSMMUG00000017435	SCG3	ENSG00000104112	ortholog_one2one	-0.161358	-2.42875	0.0206489	0.310903
ENSMMUG00000008201	NDRG3	ENSG00000101079	ortholog_one2one	-0.103008	-2.42768	0.0207008	0.310903
ENSMMUG00000007959	PCYOX1	ENSG00000116005	ortholog_one2one	-0.0972552	-2.42744	0.0207124	0.310903
ENSMMUG00000001748	SYK	ENSG00000165025	ortholog_one2one	0.370256	2.42725	0.0207215	0.310903
ENSMMUG00000012559	EFR3A	ENSG00000132294	ortholog_one2one	-0.125723	-2.42649	0.0207582	0.310903
ENSMMUG00000022191	AQPEP	ENSG00000172901	ortholog_one2one	-0.478519	-2.42643	0.0207613	0.310903
ENSMMUG00000008783	SLCO5A1	ENSG00000137571	ortholog_one2one	0.264074	2.42611	0.0207766	0.310903
ENSMMUG00000019967	KLHL1	ENSG00000150361	ortholog_one2one	-0.285097	-2.42596	0.020784	0.310903
ENSMMUG00000006413				-0.321731	-2.42572	0.0207958	0.310903
ENSMMUG00000020290	NK-3	ENSG00000169836	ortholog_one2one	-0.705392	-2.42567	0.0207982	0.310903
ENSMMUG00000012229	MYO3A	ENSG00000095777	ortholog_one2one	0.364425	2.42543	0.0208097	0.310903
ENSMMUG00000004872	TMEM220	ENSG00000187824	ortholog_one2one	0.407199	2.42528	0.0208171	0.310903
ENSMMUG00000021805	RAB11FIP2	ENSG00000107560	ortholog_one2one	-0.118821	-2.42527	0.0208172	0.310903
ENSMMUG00000030311				0.349689	2.42514	0.0208235	0.310903
ENSMMUG00000031130		ENSG00000116991	ortholog_one2many	-0.205429	-2.42449	0.0208554	0.311089
ENSMMUG00000005421	KSR2	ENSG00000171435	ortholog_one2one	0.205092	2.4228	0.0209379	0.311433
ENSMMUG00000016703	SNAP91	ENSG00000065609	ortholog_one2one	-0.092104	-2.42272	0.0209416	0.311433
ENSMMUG00000012625				-0.189621	-2.42271	0.0209422	0.311433
ENSMMUG00000008435	DNTTIP2	ENSG00000067334	ortholog_one2one	-0.125472	-2.42193	0.0209803	0.311433
ENSMMUG00000000108	NCKAP1L	ENSG00000123338	ortholog_one2one	0.299627	2.42133	0.0210098	0.311433
ENSMMUG00000004944	KBTBD2	ENSG00000170852	ortholog_one2one	-0.109196	-2.42047	0.021052	0.311433
ENSMMUG00000015249		ENSG00000197580	ortholog_one2many	-0.331533	-2.42043	0.0210541	0.311433
ENSMMUG00000004917	PLXDC1	ENSG00000161381	ortholog_one2one	-0.291869	-2.42033	0.0210586	0.311433
ENSMMUG00000002066	PRMT7	ENSG00000132600	ortholog_one2one	-0.175613	-2.41989	0.0210806	0.311433
ENSMMUG00000018326	USP33	ENSG00000077254	ortholog_one2one	-0.0878297	-2.41942	0.0211035	0.311433
ENSMMUG00000031819	SLC26A10	ENSG00000240771	ortholog_one2one	0.136689	2.41919	0.0211149	0.311433
ENSMMUG00000031493	RILPL2	ENSG00000150977	ortholog_one2one	0.207341	2.41858	0.0211447	0.311433
ENSMMUG00000017880				0.485403	2.41835	0.021156	0.311433
ENSMMUG00000005055	WASF3	ENSG00000132970	ortholog_one2one	-0.0851705	-2.41814	0.0211666	0.311433
ENSMMUG00000019633	FRAT2	ENSG00000181274	ortholog_one2one	0.165383	2.41779	0.021184	0.311433
ENSMMUG00000021017	AGK	ENSG00000006530	ortholog_one2one	-0.0977474	-2.41744	0.021201	0.311433
ENSMMUG00000000609	MRPL28	ENSG00000086504	ortholog_one2one	0.183281	2.41717	0.0212144	0.311433
ENSMMUG00000017290	MAPK4	ENSG00000141639	ortholog_one2one	0.184371	2.41692	0.021227	0.311433
ENSMMUG00000009014	MBD3	ENSG00000071655	ortholog_one2one	0.125565	2.41621	0.0212618	0.31165
ENSMMUG00000030292	NT5M	ENSG00000205309	ortholog_one2one	0.18827	2.41566	0.0212894	0.31165
ENSMMUG00000023682				-0.233923	-2.41544	0.0213	0.31165
ENSMMUG00000021172	OARD1	ENSG00000124596	ortholog_one2one	-0.158026	-2.41414	0.0213646	0.311898
ENSMMUG00000016547	MOBKL3	ENSG00000115540	ortholog_one2one	-0.128097	-2.41402	0.021371	0.311898
ENSMMUG00000018548	D2HGDH	ENSG00000180902	ortholog_one2one	0.206791	2.4135	0.0213966	0.311898
ENSMMUG00000017408	ZNF516	ENSG00000101493	ortholog_one2one	0.235592	2.41316	0.0214135	0.311898
ENSMMUG00000023677	TNFRSF25	ENSG00000215788	ortholog_one2one	0.345229	2.41256	0.0214436	0.311898
ENSMMUG00000002086	B4GALT1	ENSG00000086062	ortholog_one2one	0.454515	2.4121	0.0214664	0.311898
ENSMMUG00000013766	MMU.4022	ENSG00000110958	ortholog_one2one	-0.0968576	-2.41195	0.0214738	0.311898
ENSMMUG00000032180	RLF	ENSG00000117000	ortholog_one2one	-0.112849	-2.41166	0.0214883	0.311898
ENSMMUG00000002315	MYT1	ENSG00000196132	ortholog_one2one	0.22812	2.41129	0.0215071	0.311898
ENSMMUG00000011845	HK2	ENSG00000159399	ortholog_one2one	0.249981	2.41121	0.0215109	0.311898
ENSMMUG00000001926	RNPEP	ENSG00000176393	ortholog_one2one	0.305363	2.4106	0.0215415	0.312061
ENSMMUG00000010274	FAM111A	ENSG00000166801	ortholog_one2one	0.255117	2.40893	0.0216253	0.312554
ENSMMUG00000013775	BAG4	ENSG00000156735	ortholog_one2one	-0.106075	-2.40838	0.021653	0.312554
ENSMMUG00000018101	CBFB	ENSG00000067955	ortholog_one2one	0.23788	2.40837	0.0216535	0.312554
ENSMMUG00000000933	MSL2	ENSG00000174579	ortholog_one2one	-0.106683	-2.40828	0.0216579	0.312554
ENSMMUG00000018252				-0.184017	-2.40799	0.0216727	0.312554
ENSMMUG00000002250	B3GAT1	ENSG00000109956	ortholog_one2one	0.235221	2.40593	0.0217768	0.313524
ENSMMUG00000018390	KCNMA1	ENSG00000156113	ortholog_one2one	-0.100493	-2.40521	0.0218133	0.313524
ENSMMUG00000031438	CLASP2	ENSG00000163539	ortholog_one2many	-0.113059	-2.40445	0.0218517	0.313524
ENSMMUG00000009656	ABHD8	ENSG00000127220	ortholog_one2one	0.171297	2.40438	0.0218553	0.313524
ENSMMUG00000002519	STK11IP	ENSG00000144589	ortholog_one2one	0.204593	2.40295	0.021928	0.313524
ENSMMUG00000021065	SRCRB4D	ENSG00000146700	ortholog_one2one	0.257688	2.4024	0.0219562	0.313524
ENSMMUG00000010561	DOHH	ENSG00000129932	ortholog_one2one	0.335449	2.40222	0.0219656	0.313524
ENSMMUG00000004060	MAPK8	ENSG00000107643	ortholog_one2one	-0.118612	-2.40221	0.0219658	0.313524
ENSMMUG00000011468	CELF2	ENSG00000048740	ortholog_one2one	-0.11356	-2.40213	0.0219702	0.313524
ENSMMUG00000019733		ENSG00000119777	ortholog_one2many	0.200328	2.40174	0.0219901	0.313524
ENSMMUG00000000030	CKLF	ENSG00000217555	ortholog_one2one	0.182426	2.40157	0.0219988	0.313524
ENSMMUG00000011053	PRRG1	ENSG00000130962	ortholog_one2one	0.285739	2.40144	0.0220051	0.313524
ENSMMUG00000020022				0.645041	2.40139	0.0220077	0.313524
ENSMMUG00000015262	RRAGD	ENSG00000025039	ortholog_one2one	-0.155546	-2.40128	0.0220137	0.313524
ENSMMUG00000005778	FOXC1	ENSG00000054598	ortholog_one2one	0.535772	2.40091	0.0220325	0.313524
ENSMMUG00000007535				-0.654525	-2.40011	0.0220732	0.313826
ENSMMUG00000014001	PPP2R1B	ENSG00000137713	ortholog_one2one	-0.130224	-2.39662	0.0222531	0.314664
ENSMMUG00000013054	FKBP10	ENSG00000141756	ortholog_one2one	0.254134	2.39611	0.0222793	0.314664
ENSMMUG00000012163	GARNL3	ENSG00000136895	ortholog_one2one	-0.124863	-2.3959	0.0222903	0.314664
ENSMMUG00000027296		ENSG00000207652	ortholog_one2many	0.458198	2.39587	0.0222914	0.314664
ENSMMUG00000030295	CYCS	ENSG00000172115	ortholog_one2many	-0.145675	-2.39553	0.0223092	0.314664
ENSMMUG00000008393	CSRNP3	ENSG00000178662	ortholog_one2one	-0.103415	-2.39534	0.0223193	0.314664
ENSMMUG00000012652	MLXIP	ENSG00000175727	ortholog_one2one	0.193724	2.39516	0.0223284	0.314664
ENSMMUG00000014493	SNRPB2	ENSG00000125870	ortholog_one2one	-0.154342	-2.39494	0.0223399	0.314664
ENSMMUG00000011443	TRIM37	ENSG00000108395	ortholog_one2one	-0.11014	-2.39443	0.0223663	0.314664
ENSMMUG00000030154		ENSG00000175334	ortholog_one2many	-0.401199	-2.39427	0.0223744	0.314664
ENSMMUG00000008541	BCCIP	ENSG00000107949	ortholog_one2one	-0.117843	-2.39352	0.0224134	0.314664
ENSMMUG00000016519	TRAPPC13	ENSG00000113597	ortholog_one2one	-0.139523	-2.3935	0.0224148	0.314664
ENSMMUG00000021774	DYDC2	ENSG00000133665	ortholog_one2one	0.325003	2.39322	0.0224289	0.314664
ENSMMUG00000018550	FAM196A	ENSG00000188916	ortholog_one2one	0.178613	2.39262	0.0224604	0.314664
ENSMMUG00000012677	KDM4B	ENSG00000127663	ortholog_one2one	0.183106	2.39252	0.0224656	0.314664
ENSMMUG00000017205	FAM163B	ENSG00000215611	ortholog_one2many	0.220278	2.39221	0.0224818	0.314664
ENSMMUG00000005042	RABL6	ENSG00000196642	ortholog_one2one	0.166703	2.39195	0.0224952	0.314664
ENSMMUG00000011725	OR8D4	ENSG00000181518	ortholog_one2one	-0.385706	-2.3916	0.0225135	0.314664
ENSMMUG00000002614	SLIT2	ENSG00000145147	ortholog_one2one	-0.162524	-2.39144	0.0225218	0.314664
ENSMMUG00000016077	IDH1	ENSG00000138413	ortholog_one2one	-0.17809	-2.39141	0.0225235	0.314664
ENSMMUG00000020996	NCALD	ENSG00000104490	ortholog_one2one	-0.27773	-2.39048	0.0225721	0.315069
ENSMMUG00000000399	KIF2A	ENSG00000068796	ortholog_one2one	-0.107663	-2.3887	0.0226652	0.315952
ENSMMUG00000003951		ENSG00000155918	ortholog_many2many	-0.581828	-2.38786	0.0227094	0.315952
ENSMMUG00000021457	CLN5	ENSG00000102805	ortholog_one2one	0.233138	2.38785	0.0227102	0.315952
ENSMMUG00000028947	CFD	ENSG00000197766	ortholog_one2one	0.509932	2.38777	0.0227139	0.315952
ENSMMUG00000002680	CSF1	ENSG00000184371	ortholog_one2one	0.399145	2.38667	0.0227722	0.316383
ENSMMUG00000001770	ZNF628	ENSG00000197483	ortholog_many2many	0.324467	2.38627	0.0227929	0.316383
ENSMMUG00000021742	KLHDC5	ENSG00000087448	ortholog_one2one	-0.0959507	-2.38607	0.0228039	0.316383
ENSMMUG00000016543	CREBZF	ENSG00000137504	ortholog_one2one	-0.100068	-2.38513	0.0228533	0.316794
ENSMMUG00000002440	FAM3C	ENSG00000196937	ortholog_one2one	-0.150623	-2.38447	0.0228882	0.317005
ENSMMUG00000012238	GALNT11	ENSG00000178234	ortholog_one2one	-0.113735	-2.38397	0.0229148	0.3171
ENSMMUG00000030261		ENSG00000120437	ortholog_one2many	-0.236924	-2.38243	0.0229964	0.317956
ENSMMUG00000028377	SNORD116	ENSG00000207063	ortholog_one2one	0.492981	2.38195	0.023022	0.318036
ENSMMUG00000018786	C6ORF52	ENSG00000137434	ortholog_one2one	0.61459	2.38135	0.0230541	0.318207
ENSMMUG00000005473	mml-mir-431	ENSG00000254656	ortholog_one2one	0.390629	2.38032	0.0231091	0.318292
ENSMMUG00000019764	DCTN4	ENSG00000132912	ortholog_one2one	-0.100486	-2.38025	0.0231128	0.318292
ENSMMUG00000017568	DLAT			-0.0941901	-2.38012	0.0231197	0.318292
ENSMMUG00000009286	DUSP13	ENSG00000079393	ortholog_one2one	0.525935	2.3782	0.0232225	0.319034
ENSMMUG00000019663	CHST7	ENSG00000147119	ortholog_one2one	0.365829	2.37805	0.0232307	0.319034
ENSMMUG00000023324	MUM1L1	ENSG00000157502	ortholog_one2one	-0.606935	-2.37801	0.0232331	0.319034
ENSMMUG00000016735	POLR3C	ENSG00000186141	ortholog_one2one	-0.206051	-2.37642	0.0233185	0.319714
ENSMMUG00000005093	KLHL32	ENSG00000186231	ortholog_one2one	-0.0824678	-2.37566	0.0233596	0.319714
ENSMMUG00000008657	AKTIP	ENSG00000166971	ortholog_one2one	-0.116643	-2.37559	0.023363	0.319714
ENSMMUG00000010886	SBNO2	ENSG00000064932	ortholog_one2one	0.277685	2.37484	0.0234039	0.319714
ENSMMUG00000014384	APP	ENSG00000142192	ortholog_one2one	-0.08232	-2.37444	0.0234251	0.319714
ENSMMUG00000003970	CLDN23	ENSG00000253958	ortholog_one2one	0.715454	2.37412	0.0234426	0.319714
ENSMMUG00000008384	SLC4A10	ENSG00000144290	ortholog_one2one	-0.102601	-2.37377	0.0234615	0.319714
ENSMMUG00000019290	STK32A	ENSG00000169302	ortholog_one2one	-0.249489	-2.37375	0.0234625	0.319714
ENSMMUG00000020951	NUAK1	ENSG00000074590	ortholog_one2one	-0.135145	-2.37272	0.0235186	0.319714
ENSMMUG00000014506	ARHGAP28	ENSG00000088756	ortholog_one2one	0.28876	2.37248	0.0235314	0.319714
ENSMMUG00000018634	MAT1A	ENSG00000151224	ortholog_one2one	0.525896	2.37214	0.0235499	0.319714
ENSMMUG00000021235	VKORC1L1	ENSG00000196715	ortholog_one2one	-0.13443	-2.37206	0.0235545	0.319714
ENSMMUG00000005756	TERF2IP	ENSG00000166848	ortholog_one2one	0.127106	2.37196	0.0235598	0.319714
ENSMMUG00000002553	CYP19A1	ENSG00000137869	ortholog_one2one	-0.650267	-2.37194	0.023561	0.319714
ENSMMUG00000011043	ERAP2	ENSG00000164308	ortholog_one2one	0.376014	2.37065	0.0236312	0.320395
ENSMMUG00000029903				0.325665	2.36931	0.0237044	0.320962
ENSMMUG00000003486	RGS1	ENSG00000090104	ortholog_one2one	0.492586	2.36878	0.0237335	0.320962
ENSMMUG00000001006	DDX50	ENSG00000107625	ortholog_one2one	-0.085644	-2.36844	0.0237517	0.320962
ENSMMUG00000014143	TMEM66	ENSG00000133872	ortholog_one2one	-0.0826867	-2.36813	0.0237688	0.320962
ENSMMUG00000022129		ENSG00000153902	ortholog_one2many	0.198343	2.36787	0.0237833	0.320962
ENSMMUG00000016891	OBSCN	ENSG00000154358	ortholog_one2one	0.408384	2.36739	0.0238096	0.320962
ENSMMUG00000021537	DUSP11	ENSG00000144048	ortholog_one2one	-0.135572	-2.36733	0.0238126	0.320962
ENSMMUG00000005483	RPS6KB2	ENSG00000175634	ortholog_one2one	0.149132	2.36673	0.0238459	0.32114
ENSMMUG00000005041	SRCIN1	ENSG00000017373	ortholog_one2one	0.131735	2.36552	0.0239126	0.321547
ENSMMUG00000010236	WSB2	ENSG00000176871	ortholog_one2one	-0.136779	-2.3651	0.0239356	0.321547
ENSMMUG00000014921	MBD5	ENSG00000204406	ortholog_one2one	-0.100409	-2.36454	0.0239667	0.321547
ENSMMUG00000014935		ENSG00000106013	ortholog_many2many	1.17355	2.3645	0.0239689	0.321547
ENSMMUG00000002350	IFI44	ENSG00000137965	ortholog_one2one	0.621142	2.36391	0.0240013	0.321547
ENSMMUG00000018018	NUP85	ENSG00000125450	ortholog_one2one	-0.117409	-2.36353	0.0240223	0.321547
ENSMMUG00000009607	HTR2C	ENSG00000147246	ortholog_one2one	-0.401319	-2.36331	0.0240346	0.321547
ENSMMUG00000017171	SCARF2	ENSG00000244486	ortholog_one2one	0.369076	2.36328	0.024036	0.321547
ENSMMUG00000004570		ENSG00000138688	ortholog_one2many	-0.125377	-2.36276	0.0240648	0.321608
ENSMMUG00000005959	GK	ENSG00000198814	ortholog_one2one	-0.215721	-2.36248	0.0240806	0.321608
ENSMMUG00000019009	SATB1	ENSG00000182568	ortholog_one2one	-0.127078	-2.36193	0.0241108	0.321744
ENSMMUG00000020780	CNTFR	ENSG00000122756	ortholog_one2one	0.205689	2.36097	0.0241643	0.322191
ENSMMUG00000004025	UBR7	ENSG00000259066	ortholog_one2many	-0.0912649	-2.35974	0.0242329	0.32274
ENSMMUG00000011446	MGMT	ENSG00000170430	ortholog_one2one	0.202601	2.35938	0.0242529	0.32274
ENSMMUG00000031135				-0.482574	-2.35915	0.0242657	0.32274
ENSMMUG00000007965				-0.127892	-2.35854	0.0242997	0.322796
ENSMMUG00000023567	MAPKAPK2	ENSG00000162889	ortholog_one2one	0.111306	2.35836	0.0243101	0.322796
ENSMMUG00000029862	CTXN3	ENSG00000205279	ortholog_one2one	0.583626	2.3578	0.0243415	0.322947
ENSMMUG00000018994	UBE2L3	ENSG00000185651	ortholog_one2one	0.0921742	2.3568	0.0243973	0.32342
ENSMMUG00000023005	SP9	ENSG00000217236	ortholog_one2one	0.322009	2.35523	0.0244855	0.324218
ENSMMUG00000029539				-0.157853	-2.35501	0.0244978	0.324218
ENSMMUG00000001233	IPO11	ENSG00000086200	ortholog_one2one	-0.113384	-2.35367	0.0245735	0.324806
ENSMMUG00000013225	METTL7B	ENSG00000170439	ortholog_one2one	0.349905	2.35351	0.0245826	0.324806
ENSMMUG00000000326	SOX17	ENSG00000164736	ortholog_one2one	0.702822	2.35265	0.0246316	0.325054
ENSMMUG00000020634		ENSG00000177889	ortholog_many2many	-0.111592	-2.35246	0.0246419	0.325054
ENSMMUG00000015032	ACTR3			-0.0858015	-2.35156	0.024693	0.325462
ENSMMUG00000001765	TYMP	ENSG00000025708	ortholog_one2one	0.574483	2.35103	0.0247231	0.32551
ENSMMUG00000021183	ISYNA1	ENSG00000105655	ortholog_one2one	0.28414	2.35078	0.0247372	0.32551
ENSMMUG00000015010	EIF3F	ENSG00000175390	ortholog_one2one	0.139382	2.3499	0.0247874	0.325816
ENSMMUG00000006980	SEPT7	ENSG00000122545	ortholog_one2one	-0.116774	-2.34868	0.0248568	0.325816
ENSMMUG00000001728	MAPK9	ENSG00000050748	ortholog_one2one	-0.116018	-2.34861	0.024861	0.325816
ENSMMUG00000018511	CDH8	ENSG00000150394	ortholog_one2one	-0.158043	-2.34837	0.0248746	0.325816
ENSMMUG00000007787	PPIP5K2	ENSG00000145725	ortholog_one2one	-0.160384	-2.34817	0.0248864	0.325816
ENSMMUG00000011553	TIGD6	ENSG00000164296	ortholog_one2one	0.271837	2.34812	0.024889	0.325816
ENSMMUG00000018998	FAM154B	ENSG00000188659	ortholog_one2one	0.190668	2.3477	0.0249131	0.325816
ENSMMUG00000012957	ERCC6L	ENSG00000186871	ortholog_one2one	-0.666521	-2.34716	0.024944	0.325816
ENSMMUG00000029790	TAP1	ENSG00000168394	ortholog_one2one	0.32367	2.34712	0.0249462	0.325816
ENSMMUG00000016884	CCKBR	ENSG00000110148	ortholog_one2one	-0.20053	-2.34683	0.024963	0.325816
ENSMMUG00000020294	PIK3R4	ENSG00000196455	ortholog_one2one	-0.09463	-2.34619	0.0249994	0.326027
ENSMMUG00000013501	CD68	ENSG00000129226	ortholog_one2one	0.392049	2.34493	0.0250719	0.32662
ENSMMUG00000009944	NELFA	ENSG00000185049	ortholog_one2one	0.171307	2.34469	0.0250855	0.32662
ENSMMUG00000008647				0.160794	2.34319	0.0251724	0.32689
ENSMMUG00000019823	CISD1	ENSG00000122873	ortholog_one2one	-0.121033	-2.34185	0.0252497	0.32689
ENSMMUG00000019579	ZFP36L2	ENSG00000152518	ortholog_one2one	0.52356	2.34177	0.0252546	0.32689
ENSMMUG00000021618	PALD1	ENSG00000107719	ortholog_one2one	0.24741	2.34164	0.025262	0.32689
ENSMMUG00000022569	PARP14	ENSG00000173193	ortholog_one2one	0.306996	2.34145	0.0252728	0.32689
ENSMMUG00000002401	SAP30	ENSG00000164105	ortholog_one2one	0.182376	2.34143	0.0252743	0.32689
ENSMMUG00000021790	IRS2	ENSG00000185950	ortholog_one2one	0.312533	2.34087	0.0253063	0.32689
ENSMMUG00000008342	MAPK10	ENSG00000109339	ortholog_one2one	-0.0897322	-2.34085	0.0253077	0.32689
ENSMMUG00000012375		ENSG00000175354	ortholog_one2many	-0.210657	-2.34071	0.0253156	0.32689
ENSMMUG00000000353				-0.528775	-2.34064	0.02532	0.32689
ENSMMUG00000013569		ENSG00000188474	ortholog_one2one	-0.82696	-2.34047	0.0253299	0.32689
ENSMMUG00000023399	HMGB1			-0.140556	-2.33959	0.0253811	0.327175
ENSMMUG00000003905	DHDH	ENSG00000104808	ortholog_one2one	-0.336483	-2.33911	0.0254091	0.327175
ENSMMUG00000006370	LRRCC1	ENSG00000133739	ortholog_one2one	-0.272631	-2.33904	0.0254131	0.327175
ENSMMUG00000018122	MEF2A	ENSG00000068305	ortholog_one2one	-0.0998246	-2.3374	0.0255084	0.327939
ENSMMUG00000013453				0.309755	2.33685	0.0255406	0.327939
ENSMMUG00000012783	THOC7	ENSG00000163634	ortholog_one2one	-0.14567	-2.33641	0.0255666	0.327939
ENSMMUG00000020394	CCDC102A	ENSG00000135736	ortholog_one2one	0.386078	2.33612	0.0255836	0.327939
ENSMMUG00000005587	SHANK3	ENSG00000251322	ortholog_one2many	0.257992	2.336	0.0255907	0.327939
ENSMMUG00000022361	ESYT2	ENSG00000117868	ortholog_one2one	-0.0978336	-2.33593	0.0255948	0.327939
ENSMMUG00000012574	ITPR1	ENSG00000150995	ortholog_one2one	-0.0886021	-2.33501	0.0256485	0.328189
ENSMMUG00000006350	NT5DC3	ENSG00000111696	ortholog_one2one	0.185853	2.3349	0.025655	0.328189
ENSMMUG00000010652	PRDM6	ENSG00000061455	ortholog_one2one	0.575029	2.3314	0.0258611	0.330562
ENSMMUG00000015248	IL18	ENSG00000150782	ortholog_one2one	0.293732	2.33098	0.0258863	0.33062
ENSMMUG00000016755	LIMD2	ENSG00000136490	ortholog_one2one	0.158689	2.33002	0.0259429	0.330654
ENSMMUG00000013681	PLEKHO1	ENSG00000023902	ortholog_one2one	0.116418	2.32953	0.0259725	0.330654
ENSMMUG00000012649		ENSG00000158023	ortholog_one2many	-0.225524	-2.32925	0.0259888	0.330654
ENSMMUG00000000622	MRM1	ENSG00000129282	ortholog_one2one	0.165195	2.32903	0.026002	0.330654
ENSMMUG00000002783	DRD5	ENSG00000169676	ortholog_one2one	-0.331866	-2.32809	0.026058	0.330654
ENSMMUG00000017379	MKL2	ENSG00000186260	ortholog_one2one	-0.127285	-2.32802	0.0260619	0.330654
ENSMMUG00000006342	GRIP2			0.231692	2.32778	0.0260766	0.330654
ENSMMUG00000003663				-0.430831	-2.32737	0.0261011	0.330654
ENSMMUG00000019836	MEF2C	ENSG00000081189	ortholog_one2one	-0.138594	-2.32734	0.0261028	0.330654
ENSMMUG00000012445	SMYD5	ENSG00000135632	ortholog_one2one	0.114776	2.32699	0.0261236	0.330654
ENSMMUG00000008003	LRRC8C	ENSG00000171488	ortholog_one2one	-0.130813	-2.32689	0.0261293	0.330654
ENSMMUG00000009695	BTBD10	ENSG00000148925	ortholog_one2one	-0.0852369	-2.32679	0.0261357	0.330654
ENSMMUG00000008487	NQO2	ENSG00000124588	ortholog_one2one	0.276556	2.32534	0.0262221	0.33091
ENSMMUG00000007349		ENSG00000184863	ortholog_one2many	0.138822	2.32524	0.026228	0.33091
ENSMMUG00000002993	PSD	ENSG00000059915	ortholog_one2one	0.155711	2.32518	0.0262317	0.33091
ENSMMUG00000021643	CAPRIN1	ENSG00000135387	ortholog_one2one	-0.072408	-2.32502	0.0262414	0.33091
ENSMMUG00000000615	SOLH	ENSG00000103326	ortholog_one2one	0.21334	2.32439	0.0262791	0.33091
ENSMMUG00000001214	ALG10B	ENSG00000139133	ortholog_one2many	-0.165842	-2.32429	0.0262853	0.33091
ENSMMUG00000007290				-1.71112	-2.32404	0.0262999	0.33091
ENSMMUG00000022275	AOAH	ENSG00000136250	ortholog_one2one	0.267177	2.32273	0.0263791	0.331342
ENSMMUG00000030614		ENSG00000136720	ortholog_one2many	0.232971	2.32256	0.0263889	0.331342
ENSMMUG00000009429	FAM102B	ENSG00000162636	ortholog_one2one	-0.134122	-2.32245	0.0263961	0.331342
ENSMMUG00000017282	IFT80	ENSG00000068885	ortholog_one2one	-0.118233	-2.32071	0.0265009	0.332399
ENSMMUG00000017255	HELLS	ENSG00000119969	ortholog_one2one	-0.309118	-2.32021	0.0265311	0.332483
ENSMMUG00000002196	PGAP1	ENSG00000197121	ortholog_one2many	-0.184775	-2.31992	0.026549	0.332483
ENSMMUG00000006607	SLC4A8	ENSG00000050438	ortholog_one2one	-0.129675	-2.3181	0.0266591	0.333257
ENSMMUG00000017313	MTA1	ENSG00000182979	ortholog_one2one	0.140044	2.3179	0.0266716	0.333257
ENSMMUG00000002669	FCMD	ENSG00000106692	ortholog_one2one	-0.173773	-2.31773	0.0266818	0.333257
ENSMMUG00000013531	IPO5	ENSG00000065150	ortholog_one2one	-0.0910431	-2.31753	0.0266937	0.333257
ENSMMUG00000006101	MYH9	ENSG00000100345	ortholog_one2one	0.218278	2.3169	0.0267322	0.333293
ENSMMUG00000009793	CAB39	ENSG00000135932	ortholog_one2one	-0.0892618	-2.3168	0.0267381	0.333293
ENSMMUG00000000658	CDHR1	ENSG00000148600	ortholog_one2one	-0.671092	-2.31436	0.0268873	0.33473
ENSMMUG00000012768	HCN2	ENSG00000099822	ortholog_one2one	0.23861	2.31424	0.0268949	0.33473
ENSMMUG00000013347	RNF130	ENSG00000113269	ortholog_one2one	0.105716	2.31324	0.026956	0.335162
ENSMMUG00000000951	ITGB2	ENSG00000160255	ortholog_one2one	0.387042	2.31244	0.0270052	0.335162
ENSMMUG00000032353		ENSG00000101966	ortholog_one2many	-0.130054	-2.3122	0.0270199	0.335162
ENSMMUG00000000126	PINK1	ENSG00000158828	ortholog_one2many	-0.184495	-2.31187	0.0270404	0.335162
ENSMMUG00000035738	SNORD5	ENSG00000239195	ortholog_one2one	-0.435219	-2.3118	0.0270445	0.335162
ENSMMUG00000009385	ZNF497	ENSG00000174586	ortholog_one2one	0.428121	2.31164	0.0270547	0.335162
ENSMMUG00000009187	CACNA1B	ENSG00000148408	ortholog_one2one	0.189248	2.31081	0.0271056	0.335534
ENSMMUG00000011797	VAT1L	ENSG00000171724	ortholog_one2one	0.156594	2.31011	0.0271488	0.33581
ENSMMUG00000019826	MAZ	ENSG00000103495	ortholog_one2one	0.184315	2.30826	0.0272639	0.336974
ENSMMUG00000033840	mml-mir-573	ENSG00000207697	ortholog_one2one	0.354916	2.30715	0.0273327	0.337334
ENSMMUG00000005282				0.323353	2.30654	0.0273705	0.337334
ENSMMUG00000004465	RUFY3	ENSG00000018189	ortholog_one2one	-0.0959698	-2.30649	0.027374	0.337334
ENSMMUG00000015918	KCNQ2	ENSG00000075043	ortholog_one2one	0.185626	2.30607	0.0273997	0.337334
ENSMMUG00000002263	ACTR2	ENSG00000138071	ortholog_one2many	-0.0945578	-2.30599	0.0274046	0.337334
ENSMMUG00000005585	TMCO1	ENSG00000143183	ortholog_one2one	-0.11065	-2.30576	0.0274189	0.337334
ENSMMUG00000008740	MAST1	ENSG00000105613	ortholog_one2one	0.199391	2.30542	0.0274406	0.337343
ENSMMUG00000004458	ANAPC4	ENSG00000053900	ortholog_one2one	-0.164796	-2.30499	0.0274674	0.337415
ENSMMUG00000022610		ENSG00000273167	ortholog_one2many	0.344449	2.30449	0.0274984	0.337515
ENSMMUG00000003430	DNAJC2	ENSG00000105821	ortholog_one2one	-0.10279	-2.3037	0.0275477	0.337515
ENSMMUG00000016246	CHMP2B	ENSG00000083937	ortholog_one2one	-0.124992	-2.30321	0.0275789	0.337515
ENSMMUG00000011280	ECD	ENSG00000122882	ortholog_one2one	-0.0936443	-2.30311	0.0275852	0.337515
ENSMMUG00000016456		ENSG00000129951	ortholog_one2one	0.467994	2.30295	0.0275948	0.337515
ENSMMUG00000000638	TCTEX1D1	ENSG00000152760	ortholog_one2one	-0.335654	-2.30285	0.0276015	0.337515
ENSMMUG00000005177	PLK2	ENSG00000145632	ortholog_one2one	-0.116433	-2.30087	0.0277258	0.338065
ENSMMUG00000006500	VASN	ENSG00000168140	ortholog_one2one	0.315644	2.29948	0.0278132	0.338065
ENSMMUG00000022299	RASGRF1	ENSG00000058335	ortholog_one2one	-0.123297	-2.29904	0.0278411	0.338065
ENSMMUG00000021166	TIPRL	ENSG00000143155	ortholog_one2one	-0.134607	-2.29888	0.0278511	0.338065
ENSMMUG00000011420	SYN1	ENSG00000008056	ortholog_one2one	0.182467	2.29884	0.0278537	0.338065
ENSMMUG00000012416				-0.305511	-2.29881	0.0278556	0.338065
ENSMMUG00000023778	FBXO32	ENSG00000156804	ortholog_one2one	-0.190993	-2.29874	0.02786	0.338065
ENSMMUG00000015885	MEGF9	ENSG00000106780	ortholog_one2one	0.114118	2.29861	0.0278688	0.338065
ENSMMUG00000022942	CRIP3	ENSG00000146215	ortholog_one2one	0.344789	2.2985	0.0278752	0.338065
ENSMMUG00000002013	RBM45	ENSG00000155636	ortholog_one2one	-0.135719	-2.29834	0.0278853	0.338065
ENSMMUG00000019407	RIMS2	ENSG00000176406	ortholog_one2one	-0.0974541	-2.2983	0.0278879	0.338065
ENSMMUG00000034118				-0.264201	-2.29767	0.027928	0.338065
ENSMMUG00000023773	USP28	ENSG00000048028	ortholog_one2one	0.127351	2.29602	0.028033	0.338065
ENSMMUG00000020065	HEATR3	ENSG00000155393	ortholog_one2one	0.11045	2.29594	0.0280381	0.338065
ENSMMUG00000011940	VPS35	ENSG00000069329	ortholog_one2one	-0.0807895	-2.29552	0.0280647	0.338065
ENSMMUG00000019985	FOXP4	ENSG00000137166	ortholog_one2one	0.262816	2.29521	0.0280841	0.338065
ENSMMUG00000021238	EDARADD	ENSG00000186197	ortholog_one2one	0.392528	2.29489	0.0281049	0.338065
ENSMMUG00000011800	MYSM1	ENSG00000162601	ortholog_one2one	-0.188067	-2.29454	0.0281272	0.338065
ENSMMUG00000018025	EGR1	ENSG00000120738	ortholog_one2one	-0.51589	-2.29433	0.0281408	0.338065
ENSMMUG00000021917	LRRC7	ENSG00000033122	ortholog_one2one	-0.169998	-2.29418	0.0281501	0.338065
ENSMMUG00000002229	ARFGAP3	ENSG00000242247	ortholog_one2one	-0.161928	-2.29394	0.0281656	0.338065
ENSMMUG00000006665	CCDC67	ENSG00000165325	ortholog_one2one	1.03752	2.29377	0.0281764	0.338065
ENSMMUG00000002722		ENSG00000125089	ortholog_one2many	0.27702	2.29347	0.0281953	0.338065
ENSMMUG00000022782	SLC30A9	ENSG00000014824	ortholog_one2one	-0.106712	-2.29346	0.028196	0.338065
ENSMMUG00000002777		ENSG00000112245	ortholog_one2many	-0.149701	-2.29341	0.0281992	0.338065
ENSMMUG00000005626	STK17B	ENSG00000081320	ortholog_one2one	0.183125	2.29301	0.0282252	0.338065
ENSMMUG00000012938	SCAF1	ENSG00000126461	ortholog_one2one	0.249509	2.2929	0.0282317	0.338065
ENSMMUG00000008937	HDAC2	ENSG00000196591	ortholog_one2one	-0.094802	-2.29267	0.0282468	0.338065
ENSMMUG00000010416	SAP18	ENSG00000150459	ortholog_one2one	-0.0986444	-2.29252	0.0282562	0.338065
ENSMMUG00000005539	MRPL15	ENSG00000137547	ortholog_one2one	-0.140953	-2.29211	0.0282827	0.33813
ENSMMUG00000023518	KCNH5	ENSG00000140015	ortholog_one2one	-0.170029	-2.29129	0.0283349	0.338256
ENSMMUG00000009463	DDX5	ENSG00000108654	ortholog_one2one	-0.0797457	-2.29129	0.0283352	0.338256
ENSMMUG00000011066	EIF4E	ENSG00000151247	ortholog_one2one	-0.0902716	-2.29056	0.0283821	0.338452
ENSMMUG00000000769	NLRC5	ENSG00000140853	ortholog_one2one	0.461851	2.29038	0.0283938	0.338452
ENSMMUG00000035005	5S_rRNA	ENSG00000222317	ortholog_one2one	-0.32476	-2.29004	0.0284154	0.338459
ENSMMUG00000029507		ENSG00000242498	ortholog_one2many	0.234629	2.28941	0.0284562	0.338694
ENSMMUG00000000276	NACC2	ENSG00000148411	ortholog_one2one	0.191959	2.28891	0.0284887	0.33883
ENSMMUG00000022670	NKRF	ENSG00000186416	ortholog_one2one	-0.123148	-2.28836	0.0285243	0.338855
ENSMMUG00000013546	GOLGB1	ENSG00000173230	ortholog_one2one	-0.0966968	-2.288	0.0285473	0.338855
ENSMMUG00000016030	KLHL29	ENSG00000119771	ortholog_one2one	0.16277	2.28785	0.0285573	0.338855
ENSMMUG00000010521	ARL5A	ENSG00000162980	ortholog_one2one	-0.120139	-2.28745	0.0285832	0.338855
ENSMMUG00000029791	KCTD16	ENSG00000183775	ortholog_one2one	-0.121411	-2.28724	0.0285962	0.338855
ENSMMUG00000015779	RAP2B	ENSG00000181467	ortholog_one2one	0.228794	2.28644	0.0286481	0.339039
ENSMMUG00000012796				-0.127679	-2.28636	0.0286538	0.339039
ENSMMUG00000019819	RUNX2	ENSG00000124813	ortholog_one2one	-0.298597	-2.28477	0.0287567	0.340005
ENSMMUG00000022283	ATRN	ENSG00000088812	ortholog_one2one	-0.11183	-2.28424	0.0287912	0.340031
ENSMMUG00000021914	SPON1			0.156919	2.28409	0.0288012	0.340031
ENSMMUG00000028924	C19orf10	ENSG00000074842	ortholog_one2one	-0.156278	-2.28348	0.0288409	0.34025
ENSMMUG00000014688	HES5	ENSG00000197921	ortholog_one2one	-0.398319	-2.28244	0.0289087	0.340695
ENSMMUG00000019617	CCDC83	ENSG00000150676	ortholog_one2one	-0.989331	-2.28212	0.0289296	0.340695
ENSMMUG00000012039	CYB5B	ENSG00000103018	ortholog_one2many	-0.0908907	-2.2814	0.0289772	0.340695
ENSMMUG00000017475	FBXW8	ENSG00000174989	ortholog_one2one	0.177907	2.28138	0.0289782	0.340695
ENSMMUG00000023770	NRIP1	ENSG00000180530	ortholog_one2one	-0.125239	-2.28129	0.0289845	0.340695
ENSMMUG00000008331	PLXNB2	ENSG00000196576	ortholog_one2one	0.17402	2.27792	0.0292062	0.342835
ENSMMUG00000016131	EDN3	ENSG00000124205	ortholog_one2one	0.465885	2.27779	0.0292149	0.342835
ENSMMUG00000008881	ING2	ENSG00000168556	ortholog_one2one	-0.149028	-2.27721	0.0292531	0.342835
ENSMMUG00000007163	TMEM121	ENSG00000184986	ortholog_one2one	0.245444	2.27713	0.0292583	0.342835
ENSMMUG00000015047	C17ORF104	ENSG00000180336	ortholog_one2one	-0.289709	-2.2769	0.0292731	0.342835
ENSMMUG00000001946	ZDHHC23	ENSG00000184307	ortholog_one2one	-0.172691	-2.27607	0.0293285	0.342999
ENSMMUG00000011401	APBA1	ENSG00000107282	ortholog_one2one	0.135354	2.27598	0.0293342	0.342999
ENSMMUG00000016217	MAS1	ENSG00000130368	ortholog_one2one	-0.341451	-2.27569	0.0293539	0.342999
ENSMMUG00000002230	ADCY5	ENSG00000173175	ortholog_one2one	0.141893	2.27499	0.0293997	0.342999
ENSMMUG00000021504	SERTAD2	ENSG00000179833	ortholog_one2one	-0.182452	-2.27496	0.0294022	0.342999
ENSMMUG00000019388	MPDZ	ENSG00000107186	ortholog_one2one	-0.0919546	-2.27452	0.0294315	0.342999
ENSMMUG00000017106	POU6F2	ENSG00000106536	ortholog_one2one	-0.268037	-2.27444	0.0294365	0.342999
ENSMMUG00000012462	PSME1	ENSG00000092010	ortholog_one2one	0.142677	2.27394	0.0294696	0.343136
ENSMMUG00000007371	TOP2B	ENSG00000077097	ortholog_one2one	-0.091388	-2.27362	0.0294909	0.343136
ENSMMUG00000018792	EXOG	ENSG00000157036	ortholog_one2one	0.218293	2.27325	0.0295158	0.34317
ENSMMUG00000016515	C14ORF106	ENSG00000129534	ortholog_one2one	-0.188761	-2.27263	0.029557	0.34317
ENSMMUG00000009587	FKBP8	ENSG00000105701	ortholog_one2one	0.0910601	2.27262	0.0295579	0.34317
ENSMMUG00000021204	UPRT	ENSG00000094841	ortholog_one2one	-0.111396	-2.27189	0.0296068	0.343232
ENSMMUG00000022996	HS1BP3	ENSG00000118960	ortholog_one2one	0.14498	2.27189	0.0296068	0.343232
ENSMMUG00000013874	BEGAIN	ENSG00000183092	ortholog_one2one	0.228245	2.2711	0.0296593	0.343232
ENSMMUG00000017033	LCP1	ENSG00000136167	ortholog_one2one	0.305057	2.27074	0.0296835	0.343232
ENSMMUG00000020633	SCAI	ENSG00000173611	ortholog_one2one	-0.131254	-2.27073	0.029684	0.343232
ENSMMUG00000018692	SCGB3A1	ENSG00000161055	ortholog_one2one	1.20754	2.27062	0.0296913	0.343232
ENSMMUG00000018483	SCLY	ENSG00000132330	ortholog_one2one	0.205694	2.27027	0.0297152	0.343262
ENSMMUG00000022839	ESR2	ENSG00000140009	ortholog_one2one	0.754659	2.2692	0.029787	0.343844
ENSMMUG00000005245	ITGB7	ENSG00000139626	ortholog_one2one	0.403657	2.26881	0.029813	0.343898
ENSMMUG00000016813	CD93	ENSG00000125810	ortholog_one2one	0.35235	2.26777	0.0298834	0.344027
ENSMMUG00000012388	KIAA1409	ENSG00000133958	ortholog_one2one	-0.0898332	-2.26776	0.0298838	0.344027
ENSMMUG00000028788	SDHAF1	ENSG00000205138	ortholog_one2one	0.261292	2.26769	0.0298884	0.344027
ENSMMUG00000000404				-0.525793	-2.26689	0.0299421	0.344399
ENSMMUG00000021453	KCTD12	ENSG00000178695	ortholog_one2one	0.254369	2.2659	0.0300094	0.344789
ENSMMUG00000007205	COL4A6	ENSG00000197565	ortholog_one2one	0.490983	2.26576	0.0300189	0.344789
ENSMMUG00000013107	TRIM32	ENSG00000119401	ortholog_one2one	-0.0772638	-2.26498	0.0300719	0.34515
ENSMMUG00000012429	PEAR1	ENSG00000187800	ortholog_one2one	0.422945	2.26431	0.0301168	0.345344
ENSMMUG00000023136	ZNF613	ENSG00000176024	ortholog_one2one	0.130377	2.26405	0.030135	0.345344
ENSMMUG00000011912	GDF10	ENSG00000107623	ortholog_one2one	0.696807	2.2637	0.0301588	0.345344
ENSMMUG00000023134	HIBADH	ENSG00000106049	ortholog_one2one	0.11302	2.26329	0.0301865	0.345344
ENSMMUG00000001167	TRMT1	ENSG00000104907	ortholog_one2one	0.213474	2.26291	0.030212	0.345344
ENSMMUG00000016186	EBAG9	ENSG00000147654	ortholog_one2one	-0.111618	-2.26262	0.0302321	0.345344
ENSMMUG00000015842	TRIP12	ENSG00000153827	ortholog_one2one	-0.0651082	-2.26238	0.0302484	0.345344
ENSMMUG00000032484				-0.373295	-2.26201	0.0302733	0.345344
ENSMMUG00000007914	ZNF563	ENSG00000188868	ortholog_one2one	0.355347	2.26153	0.0303064	0.345344
ENSMMUG00000009791	GRTP1	ENSG00000139835	ortholog_one2one	0.329171	2.26127	0.0303238	0.345344
ENSMMUG00000004726	C10ORF85	ENSG00000177234	ortholog_one2one	0.433437	2.26126	0.030325	0.345344
ENSMMUG00000003338	PRDM8	ENSG00000152784	ortholog_one2one	0.219694	2.26	0.0304108	0.345741
ENSMMUG00000005404		ENSG00000175395	ortholog_one2many	0.439474	2.25982	0.0304233	0.345741
ENSMMUG00000013443	BOC	ENSG00000144857	ortholog_one2one	0.315547	2.2598	0.0304244	0.345741
ENSMMUG00000019073	MYCT1	ENSG00000120279	ortholog_one2one	0.465731	2.25949	0.0304458	0.345741
ENSMMUG00000021526	UGCG	ENSG00000148154	ortholog_one2one	-0.114602	-2.2582	0.0305346	0.346504
ENSMMUG00000013848	FUT8	ENSG00000033170	ortholog_one2one	-0.112958	-2.25719	0.0306037	0.34679
ENSMMUG00000016120	GOLGA7	ENSG00000147533	ortholog_one2one	-0.10877	-2.25691	0.0306233	0.34679
ENSMMUG00000016017	AGR3	ENSG00000173467	ortholog_one2one	-0.481957	-2.25689	0.0306245	0.34679
ENSMMUG00000011473	C18H18ORF25	ENSG00000152242	ortholog_one2one	-0.122162	-2.2561	0.0306786	0.347029
ENSMMUG00000016409	TSEN15	ENSG00000198860	ortholog_one2one	0.190845	2.25596	0.0306888	0.347029
ENSMMUG00000009273	GNPDA2	ENSG00000163281	ortholog_one2one	-0.119709	-2.25447	0.0307916	0.347813
ENSMMUG00000001982	RHBDL1	ENSG00000103269	ortholog_one2one	0.18591	2.25427	0.0308058	0.347813
ENSMMUG00000001030	MCF2L	ENSG00000126217	ortholog_one2one	0.148815	2.2537	0.0308448	0.347813
ENSMMUG00000032306				0.285942	2.25261	0.0309207	0.347813
ENSMMUG00000012112	RNF11	ENSG00000123091	ortholog_one2one	-0.122636	-2.2525	0.0309281	0.347813
ENSMMUG00000022947		ENSG00000074800	ortholog_one2many	0.121353	2.25247	0.0309305	0.347813
ENSMMUG00000008002				-0.259491	-2.2523	0.0309419	0.347813
ENSMMUG00000022794	ZNF567	ENSG00000189042	ortholog_one2one	-0.119337	-2.25213	0.0309541	0.347813
ENSMMUG00000015410	ZCCHC4	ENSG00000168228	ortholog_one2one	0.182802	2.25147	0.0309998	0.347813
ENSMMUG00000009151	CTDP1	ENSG00000060069	ortholog_one2one	0.155903	2.25127	0.0310139	0.347813
ENSMMUG00000020467	ATAD2	ENSG00000156802	ortholog_one2one	0.137904	2.25125	0.0310152	0.347813
ENSMMUG00000017322	TTBK1	ENSG00000146216	ortholog_one2one	0.199248	2.25121	0.0310177	0.347813
ENSMMUG00000001362	VPS13C	ENSG00000129003	ortholog_one2one	-0.132576	-2.25077	0.0310485	0.347917
ENSMMUG00000006012	SPRED2	ENSG00000198369	ortholog_one2one	-0.124038	-2.24968	0.0311245	0.348525
ENSMMUG00000008234	WDR82	ENSG00000164091	ortholog_one2one	-0.0938735	-2.24895	0.0311761	0.348838
ENSMMUG00000002842	CARD14	ENSG00000141527	ortholog_one2one	0.423021	2.24867	0.0311958	0.348838
ENSMMUG00000002361		ENSG00000241978	ortholog_one2many	-0.0988239	-2.24811	0.0312344	0.348874
ENSMMUG00000030062		ENSG00000134825	ortholog_one2many	0.377915	2.248	0.0312424	0.348874
ENSMMUG00000020903	CXCL10	ENSG00000169245	ortholog_one2one	0.915872	2.24759	0.0312709	0.348949
ENSMMUG00000008185	DDO	ENSG00000203797	ortholog_one2one	0.24146	2.2472	0.0312988	0.349019
ENSMMUG00000024466	U1	ENSG00000212172	ortholog_one2one	-0.260903	-2.24537	0.0314274	0.34956
ENSMMUG00000018089		ENSG00000214978	ortholog_one2one	-0.824969	-2.24518	0.0314408	0.34956
ENSMMUG00000023288	TCERG1	ENSG00000113649	ortholog_one2one	-0.0940331	-2.24513	0.0314442	0.34956
ENSMMUG00000018648				-0.522672	-2.24503	0.0314517	0.34956
ENSMMUG00000008578	HAPLN4	ENSG00000187664	ortholog_one2one	0.447301	2.24496	0.0314561	0.34956
ENSMMUG00000004113	MFSD4	ENSG00000174514	ortholog_one2one	-0.114979	-2.24432	0.0315018	0.349788
ENSMMUG00000009558	INPP5F	ENSG00000198825	ortholog_one2one	-0.170274	-2.24406	0.03152	0.349788
ENSMMUG00000015324	SLK	ENSG00000065613	ortholog_one2one	-0.103949	-2.24191	0.0316719	0.351138
ENSMMUG00000016329	TNFRSF14	ENSG00000157873	ortholog_one2one	0.834839	2.24162	0.0316929	0.351138
ENSMMUG00000000949	FGF12	ENSG00000114279	ortholog_one2one	-0.0859298	-2.24084	0.0317486	0.351138
ENSMMUG00000016762	DDX42	ENSG00000198231	ortholog_one2one	-0.107257	-2.24062	0.0317638	0.351138
ENSMMUG00000012715	RBBP8	ENSG00000101773	ortholog_one2one	-0.286289	-2.24036	0.0317826	0.351138
ENSMMUG00000016100	LRP10	ENSG00000197324	ortholog_one2one	0.214857	2.24005	0.0318043	0.351138
ENSMMUG00000006992	RAB5A	ENSG00000144566	ortholog_one2many	-0.0829771	-2.2399	0.0318151	0.351138
ENSMMUG00000007555	SEMA3A	ENSG00000075213	ortholog_one2one	-0.421314	-2.23988	0.0318165	0.351138
ENSMMUG00000004788	MAN1C1	ENSG00000117643	ortholog_one2one	0.180485	2.23886	0.0318891	0.35155
ENSMMUG00000000421	NR3C1	ENSG00000113580	ortholog_one2one	-0.0868611	-2.23826	0.0319324	0.35155
ENSMMUG00000005578	SLC35E2B	ENSG00000189339	ortholog_one2one	0.216161	2.23761	0.0319785	0.35155
ENSMMUG00000013560	CACNG3	ENSG00000006116	ortholog_one2one	-0.145656	-2.23697	0.0320244	0.35155
ENSMMUG00000001852	CSDC2	ENSG00000172346	ortholog_one2one	0.192506	2.23679	0.0320377	0.35155
ENSMMUG00000013595	GEMIN8	ENSG00000046647	ortholog_one2one	-0.204842	-2.2366	0.0320514	0.35155
ENSMMUG00000003947	ATF2	ENSG00000115966	ortholog_one2one	-0.0822825	-2.23657	0.0320533	0.35155
ENSMMUG00000001979	SEMA3E	ENSG00000170381	ortholog_one2one	-0.608042	-2.23649	0.0320589	0.35155
ENSMMUG00000012513	LACTB2	ENSG00000147592	ortholog_one2one	0.236463	2.23574	0.0321132	0.35155
ENSMMUG00000019667	TAOK1	ENSG00000160551	ortholog_one2one	-0.0866079	-2.23536	0.0321401	0.35155
ENSMMUG00000020172	KIAA1755	ENSG00000149633	ortholog_one2one	0.328088	2.23528	0.0321462	0.35155
ENSMMUG00000015011		ENSG00000238083	ortholog_many2many	0.277754	2.23526	0.0321479	0.35155
ENSMMUG00000021243	ZBTB47	ENSG00000114853	ortholog_one2one	0.127311	2.23489	0.0321742	0.35155
ENSMMUG00000000058	CDV3	ENSG00000091527	ortholog_one2one	-0.0864361	-2.23459	0.032196	0.35155
ENSMMUG00000002674		ENSG00000111331	ortholog_many2many	0.378157	2.23435	0.0322134	0.35155
ENSMMUG00000021313				-0.236935	-2.23408	0.0322328	0.35155
ENSMMUG00000004222	TBXAS1	ENSG00000059377	ortholog_one2one	0.415882	2.23387	0.0322477	0.35155
ENSMMUG00000010222				0.632716	2.23378	0.0322542	0.35155
ENSMMUG00000008557	ZNF618	ENSG00000157657	ortholog_one2one	0.2452	2.23357	0.0322691	0.35155
ENSMMUG00000001344	SPOCK1	ENSG00000152377	ortholog_one2one	0.100897	2.23306	0.032306	0.351713
ENSMMUG00000037021	SNORD27	ENSG00000251699	ortholog_one2one	-0.556635	-2.23204	0.03238	0.352075
ENSMMUG00000006089	KNDC1	ENSG00000171798	ortholog_one2one	0.16423	2.232	0.032383	0.352075
ENSMMUG00000028939				0.376198	2.23161	0.0324112	0.352143
ENSMMUG00000012209	CYLD	ENSG00000083799	ortholog_one2one	-0.0845013	-2.2301	0.0325205	0.352533
ENSMMUG00000013133				0.578405	2.2301	0.0325205	0.352533
ENSMMUG00000014825	RARRES1	ENSG00000118849	ortholog_one2one	0.492701	2.22982	0.0325415	0.352533
ENSMMUG00000030310				0.218477	2.22962	0.0325554	0.352533
ENSMMUG00000000754		ENSG00000104093	ortholog_one2many	-0.103541	-2.22961	0.0325567	0.352533
ENSMMUG00000012279	TSTD2	ENSG00000136925	ortholog_one2one	-0.100003	-2.22907	0.0325959	0.35272
ENSMMUG00000003955	PGAP2	ENSG00000148985	ortholog_one2one	-0.189479	-2.22869	0.0326232	0.352778
ENSMMUG00000006141	COL4A3BP	ENSG00000113163	ortholog_one2one	-0.100903	-2.22759	0.0327037	0.353249
ENSMMUG00000006461	ZNF219	ENSG00000165804	ortholog_one2one	0.219966	2.22746	0.0327132	0.353249
ENSMMUG00000005485	MFRP	ENSG00000235718	ortholog_one2many	0.265067	2.22719	0.0327326	0.353249
ENSMMUG00000020025	TOMM70A	ENSG00000154174	ortholog_one2one	-0.0927865	-2.22511	0.0328851	0.353519
ENSMMUG00000003733	XKR4	ENSG00000206579	ortholog_one2one	-0.171682	-2.22494	0.0328981	0.353519
ENSMMUG00000028758	CYP2F1	ENSG00000197446	ortholog_one2one	0.248967	2.22468	0.032917	0.353519
ENSMMUG00000016753	DNAH3	ENSG00000158486	ortholog_one2one	0.474705	2.22467	0.0329175	0.353519
ENSMMUG00000022259	CUL3	ENSG00000036257	ortholog_one2one	-0.0785983	-2.22427	0.0329468	0.353519
ENSMMUG00000003979	WDPCP	ENSG00000143951	ortholog_one2one	-0.117487	-2.22418	0.0329534	0.353519
ENSMMUG00000002155	C2orf73	ENSG00000177994	ortholog_one2one	-0.324395	-2.22405	0.032963	0.353519
ENSMMUG00000023290	GDF1	ENSG00000130283	ortholog_one2one	0.23993	2.2239	0.0329741	0.353519
ENSMMUG00000018224		ENSG00000157343	ortholog_one2many	0.349042	2.22389	0.0329752	0.353519
ENSMMUG00000011714	ZFP91	ENSG00000186660	ortholog_one2many	-0.0763813	-2.22349	0.0330045	0.353519
ENSMMUG00000013613	KIF18A	ENSG00000121621	ortholog_one2one	-0.565797	-2.22344	0.0330085	0.353519
ENSMMUG00000021131	RGS7BP	ENSG00000186479	ortholog_one2one	-0.107465	-2.22326	0.0330215	0.353519
ENSMMUG00000015099	JAKMIP1	ENSG00000152969	ortholog_one2one	0.0961463	2.22279	0.0330559	0.353566
ENSMMUG00000018553	VASH1	ENSG00000071246	ortholog_one2one	0.116144	2.22259	0.0330708	0.353566
ENSMMUG00000020756	C1QC	ENSG00000159189	ortholog_one2one	0.273668	2.22197	0.0331166	0.353566
ENSMMUG00000014367	TTC9C	ENSG00000162222	ortholog_one2one	-0.173577	-2.22195	0.0331185	0.353566
ENSMMUG00000003541	B3GALNT1	ENSG00000169255	ortholog_one2one	-0.115052	-2.22111	0.0331799	0.353566
ENSMMUG00000012487	PTPRG	ENSG00000144724	ortholog_one2one	-0.138222	-2.22073	0.0332083	0.353566
ENSMMUG00000001225	CALN1	ENSG00000183166	ortholog_one2one	0.126171	2.22072	0.0332089	0.353566
ENSMMUG00000007064	NEURL	ENSG00000107954	ortholog_one2one	0.119523	2.22051	0.0332247	0.353566
ENSMMUG00000002598	FUT9	ENSG00000172461	ortholog_one2one	-0.226098	-2.2202	0.0332475	0.353566
ENSMMUG00000031615		ENSG00000116539	ortholog_one2many	-0.116644	-2.21996	0.0332654	0.353566
ENSMMUG00000005466	SPOCD1	ENSG00000134668	ortholog_one2one	-0.331758	-2.21993	0.0332678	0.353566
ENSMMUG00000011987	FAM73A	ENSG00000180488	ortholog_one2one	-0.0954755	-2.21887	0.0333464	0.353875
ENSMMUG00000020418	DGKB	ENSG00000136267	ortholog_one2one	-0.103321	-2.21878	0.0333531	0.353875
ENSMMUG00000020607	NIPSNAP3B	ENSG00000165028	ortholog_one2one	0.487904	2.21865	0.0333628	0.353875
ENSMMUG00000029255		ENSG00000100603	ortholog_one2many	-0.106052	-2.21704	0.0334827	0.354549
ENSMMUG00000018162	CTU1	ENSG00000142544	ortholog_one2one	0.696805	2.21692	0.033492	0.354549
ENSMMUG00000022181	RPF1	ENSG00000117133	ortholog_one2one	-0.123691	-2.21691	0.0334925	0.354549
ENSMMUG00000018084	RSPH1	ENSG00000160188	ortholog_one2one	0.435501	2.21585	0.0335715	0.354921
ENSMMUG00000007998	HIVEP2	ENSG00000010818	ortholog_one2one	-0.174557	-2.21584	0.0335723	0.354921
ENSMMUG00000018672	MARK4	ENSG00000007047	ortholog_one2one	0.155677	2.2152	0.0336203	0.354921
ENSMMUG00000009543				0.338048	2.21505	0.0336315	0.354921
ENSMMUG00000014660	FN3KRP	ENSG00000141560	ortholog_one2one	0.235815	2.21456	0.0336681	0.354921
ENSMMUG00000028776	ZNF793	ENSG00000188227	ortholog_one2one	0.13567	2.214	0.0337101	0.354921
ENSMMUG00000000373	SLC2A1	ENSG00000117394	ortholog_one2one	0.18135	2.21359	0.0337414	0.354921
ENSMMUG00000000535	AMD1	ENSG00000123505	ortholog_one2one	-0.0804718	-2.21286	0.0337962	0.354921
ENSMMUG00000009279	MAN2C1	ENSG00000140400	ortholog_one2one	0.211062	2.21284	0.0337973	0.354921
ENSMMUG00000003853	GGA1	ENSG00000100083	ortholog_one2one	0.119899	2.21245	0.0338272	0.354921
ENSMMUG00000017541	CUL1	ENSG00000055130	ortholog_one2one	-0.0734241	-2.21239	0.0338315	0.354921
ENSMMUG00000007341		ENSG00000128322	ortholog_one2many	-0.76283	-2.21237	0.033833	0.354921
ENSMMUG00000004565	SERPINB13	ENSG00000197641	ortholog_one2one	-0.557416	-2.21232	0.0338364	0.354921
ENSMMUG00000003723	SLC4A9	ENSG00000113073	ortholog_one2one	0.356782	2.21232	0.0338367	0.354921
ENSMMUG00000020719	MARCH7	ENSG00000136536	ortholog_one2one	-0.122819	-2.21195	0.0338642	0.354978
ENSMMUG00000032072	JUN	ENSG00000177606	ortholog_one2one	0.247738	2.21117	0.0339234	0.355075
ENSMMUG00000011444	COL2A1	ENSG00000139219	ortholog_one2one	0.434166	2.21104	0.0339332	0.355075
ENSMMUG00000002523	NCOR1	ENSG00000141027	ortholog_one2one	-0.0834739	-2.21088	0.0339453	0.355075
ENSMMUG00000015647	LRRC6	ENSG00000129295	ortholog_one2one	-0.213994	-2.21043	0.0339793	0.355075
ENSMMUG00000017022	NOTCH1	ENSG00000148400	ortholog_one2one	0.27834	2.21037	0.0339838	0.355075
ENSMMUG00000010796	C16orf52	ENSG00000185716	ortholog_one2one	-0.185534	-2.2093	0.034065	0.35554
ENSMMUG00000015585	GPT	ENSG00000167701	ortholog_one2one	0.208935	2.2092	0.0340726	0.35554
ENSMMUG00000023533	SERINC5	ENSG00000164300	ortholog_one2one	0.184809	2.20883	0.0341004	0.3556
ENSMMUG00000012275	TDRD7	ENSG00000196116	ortholog_one2one	-0.14062	-2.20766	0.0341897	0.3563
ENSMMUG00000008065	SART1	ENSG00000175467	ortholog_one2one	0.154445	2.20715	0.0342281	0.356469
ENSMMUG00000005530	SYT1	ENSG00000067715	ortholog_one2one	-0.120664	-2.20617	0.0343025	0.35652
ENSMMUG00000012203	AHR	ENSG00000106546	ortholog_one2one	-0.124434	-2.20593	0.0343211	0.35652
ENSMMUG00000007309	WIPI1	ENSG00000070540	ortholog_one2one	0.202857	2.20571	0.0343379	0.35652
ENSMMUG00000004660	USP14	ENSG00000101557	ortholog_one2one	-0.138753	-2.20531	0.0343687	0.35652
ENSMMUG00000004930	MAP3K8	ENSG00000107968	ortholog_one2one	0.476274	2.20516	0.0343802	0.35652
ENSMMUG00000012425				-0.435547	-2.20507	0.034387	0.35652
ENSMMUG00000002414	NOL11	ENSG00000130935	ortholog_one2one	-0.104864	-2.20505	0.0343882	0.35652
ENSMMUG00000020964	RBM12	ENSG00000244462	ortholog_one2one	-0.0843382	-2.20449	0.0344311	0.356633
ENSMMUG00000014778	SLC16A7	ENSG00000118596	ortholog_one2one	-0.146228	-2.20424	0.0344505	0.356633
ENSMMUG00000002083				-0.406659	-2.20404	0.0344657	0.356633
ENSMMUG00000005080	UBE2G1	ENSG00000132388	ortholog_one2one	-0.109196	-2.20371	0.0344905	0.356661
ENSMMUG00000010618	PRAF2	ENSG00000243279	ortholog_one2one	0.317493	2.20268	0.0345701	0.356968
ENSMMUG00000009408	ITSN2	ENSG00000198399	ortholog_one2one	-0.0898011	-2.20233	0.0345964	0.356968
ENSMMUG00000000312	ABI2	ENSG00000138443	ortholog_one2one	-0.0865294	-2.20214	0.0346116	0.356968
ENSMMUG00000004998	DLGAP3	ENSG00000116544	ortholog_one2one	0.185957	2.2018	0.0346376	0.356968
ENSMMUG00000013707	HSPH1	ENSG00000120694	ortholog_one2one	-0.120373	-2.20172	0.0346437	0.356968
ENSMMUG00000005871	ETF1	ENSG00000120705	ortholog_one2one	-0.072732	-2.20149	0.034661	0.356968
ENSMMUG00000013601	MED17	ENSG00000042429	ortholog_one2one	-0.105059	-2.20127	0.0346778	0.356968
ENSMMUG00000003213	RAB11FIP1	ENSG00000156675	ortholog_one2one	0.181719	2.20102	0.0346978	0.356968
ENSMMUG00000035435	7SK	ENSG00000252396	ortholog_one2one	0.492313	2.20035	0.0347492	0.357268
ENSMMUG00000031732	CSPG5	ENSG00000114646	ortholog_one2one	0.135681	2.19987	0.0347862	0.357331
ENSMMUG00000021577	DHCR24	ENSG00000116133	ortholog_one2one	-0.193132	-2.19937	0.0348246	0.357331
ENSMMUG00000020806	ABCC9	ENSG00000069431	ortholog_one2one	-0.219427	-2.19919	0.0348387	0.357331
ENSMMUG00000013083	PSMG3	ENSG00000157778	ortholog_one2one	-0.140646	-2.19912	0.0348442	0.357331
ENSMMUG00000013020	GSN	ENSG00000148180	ortholog_one2one	0.270282	2.19879	0.0348693	0.357361
ENSMMUG00000001312	LMO7	ENSG00000136153	ortholog_one2one	-0.0953054	-2.19848	0.0348935	0.35738
ENSMMUG00000021820	PARP1	ENSG00000143799	ortholog_one2one	-0.0904127	-2.19737	0.03498	0.358038
ENSMMUG00000014431	AP3M2	ENSG00000070718	ortholog_one2one	-0.0975819	-2.19501	0.0351635	0.359688
ENSMMUG00000015001				0.23824	2.19409	0.0352349	0.359812
ENSMMUG00000003671	LHX2	ENSG00000106689	ortholog_one2one	0.120775	2.1938	0.0352575	0.359812
ENSMMUG00000009816	EXOSC9	ENSG00000123737	ortholog_one2one	-0.119701	-2.19345	0.035285	0.359812
ENSMMUG00000006905	MRPL20	ENSG00000242485	ortholog_one2one	-0.113044	-2.19325	0.0353007	0.359812
ENSMMUG00000002810	TOX2	ENSG00000124191	ortholog_one2one	0.281241	2.19305	0.0353164	0.359812
ENSMMUG00000013001	ZSWIM5	ENSG00000162415	ortholog_one2one	0.117694	2.19193	0.0354041	0.359812
ENSMMUG00000012362	KCNC2	ENSG00000166006	ortholog_one2one	-0.0950599	-2.19158	0.0354317	0.359812
ENSMMUG00000009332	HSD17B7	ENSG00000132196	ortholog_one2one	-0.18101	-2.19138	0.035447	0.359812
ENSMMUG00000019410	OFD1	ENSG00000046651	ortholog_one2one	-0.191191	-2.19138	0.0354474	0.359812
ENSMMUG00000019176		ENSG00000147121	ortholog_one2many	0.264394	2.19133	0.035451	0.359812
ENSMMUG00000018621	CDK7	ENSG00000134058	ortholog_one2one	-0.13971	-2.19124	0.0354579	0.359812
ENSMMUG00000004032	C18H18ORF1	ENSG00000168675	ortholog_one2one	0.209139	2.19086	0.0354885	0.359812
ENSMMUG00000004455				-0.323913	-2.19073	0.0354981	0.359812
ENSMMUG00000015711	MSS51	ENSG00000166343	ortholog_one2one	0.2216	2.1907	0.0355009	0.359812
ENSMMUG00000004291	HINT3	ENSG00000111911	ortholog_one2one	-0.152125	-2.19043	0.0355222	0.359812
ENSMMUG00000014237	SUV420H1	ENSG00000110066	ortholog_one2one	-0.0839671	-2.19018	0.0355417	0.359812
ENSMMUG00000013027	REEP4	ENSG00000168476	ortholog_one2one	0.49905	2.19	0.035556	0.359812
ENSMMUG00000015841				-0.134108	-2.18935	0.035607	0.360101
ENSMMUG00000008143	CCDC97	ENSG00000142039	ortholog_one2one	0.214833	2.18817	0.0356998	0.360812
ENSMMUG00000010982	RTN4RL2	ENSG00000186907	ortholog_one2one	0.310283	2.18788	0.0357232	0.360822
ENSMMUG00000023358	ATG16L1	ENSG00000085978	ortholog_one2one	-0.101176	-2.1864	0.0358401	0.361776
ENSMMUG00000016225	SLC22A8	ENSG00000149452	ortholog_one2one	0.553577	2.18526	0.0359309	0.362464
ENSMMUG00000019064	DMKN	ENSG00000161249	ortholog_one2one	-0.930504	-2.18489	0.0359598	0.362529
ENSMMUG00000010936	GABRE	ENSG00000102287	ortholog_one2one	0.510554	2.18438	0.0360007	0.362619
ENSMMUG00000000246	COBL	ENSG00000106078	ortholog_one2one	0.157423	2.18418	0.0360168	0.362619
ENSMMUG00000022399	PRKRIR	ENSG00000137492	ortholog_one2one	-0.101349	-2.18393	0.0360364	0.362619
ENSMMUG00000017139	SEC61A2	ENSG00000065665	ortholog_one2one	-0.0998367	-2.18308	0.0361042	0.363074
ENSMMUG00000008014	PON2	ENSG00000105854	ortholog_one2one	0.21879	2.18162	0.0362208	0.363446
ENSMMUG00000030294	ZSWIM7	ENSG00000214941	ortholog_one2one	0.214363	2.18147	0.0362331	0.363446
ENSMMUG00000010201	ATN1	ENSG00000111676	ortholog_one2one	0.287353	2.18121	0.0362538	0.363446
ENSMMUG00000007367	RARB	ENSG00000077092	ortholog_one2one	-0.129103	-2.1812	0.0362548	0.363446
ENSMMUG00000007997	PHF6	ENSG00000156531	ortholog_one2one	-0.096426	-2.18077	0.036289	0.363446
ENSMMUG00000000655	PAFAH2	ENSG00000158006	ortholog_one2one	0.245339	2.18066	0.0362976	0.363446
ENSMMUG00000008312				0.271779	2.1804	0.0363191	0.363446
ENSMMUG00000017782	PCNP	ENSG00000081154	ortholog_one2many	-0.101474	-2.18016	0.0363381	0.363446
ENSMMUG00000014523	ITIH4	ENSG00000055955	ortholog_one2one	0.493453	2.18008	0.0363446	0.363446
ENSMMUG00000010834	REL	ENSG00000162924	ortholog_one2one	-0.137131	-2.17888	0.0364407	0.363888
ENSMMUG00000019864	SEPT14	ENSG00000154997	ortholog_one2one	0.666906	2.17866	0.0364589	0.363888
ENSMMUG00000013578	DENND3	ENSG00000105339	ortholog_one2one	-0.210513	-2.17798	0.0365138	0.363888
ENSMMUG00000018859	ELFN2	ENSG00000166897	ortholog_one2one	0.176032	2.17778	0.0365295	0.363888
ENSMMUG00000019643				0.38876	2.17733	0.0365655	0.363888
ENSMMUG00000018978	N4BP1	ENSG00000102921	ortholog_one2one	-0.0729948	-2.1767	0.0366169	0.363888
ENSMMUG00000017026	FBRSL1	ENSG00000112787	ortholog_one2one	0.372007	2.17657	0.0366275	0.363888
ENSMMUG00000018131	DYRK1A	ENSG00000157540	ortholog_one2one	-0.0732588	-2.17643	0.0366384	0.363888
ENSMMUG00000011436	EIF4G2	ENSG00000110321	ortholog_one2one	-0.0723061	-2.17603	0.0366712	0.363888
ENSMMUG00000010042	VPS41	ENSG00000006715	ortholog_one2one	-0.0913047	-2.17602	0.0366722	0.363888
ENSMMUG00000020695	SASH3	ENSG00000122122	ortholog_one2one	0.29949	2.176	0.036673	0.363888
ENSMMUG00000016398	SCAMP1	ENSG00000085365	ortholog_one2one	-0.101573	-2.17581	0.0366884	0.363888
ENSMMUG00000015128	AKAP6	ENSG00000151320	ortholog_one2one	-0.0999451	-2.17561	0.0367048	0.363888
ENSMMUG00000021560	C10H22ORF23	ENSG00000128346	ortholog_one2one	-0.266228	-2.1756	0.0367056	0.363888
ENSMMUG00000003275	PAK7	ENSG00000101349	ortholog_one2one	-0.132656	-2.17504	0.036751	0.364067
ENSMMUG00000012323	CDKN3	ENSG00000100526	ortholog_one2one	-0.287773	-2.17475	0.0367749	0.364067
ENSMMUG00000016209	PPP1R7	ENSG00000115685	ortholog_one2one	-0.121578	-2.17454	0.0367916	0.364067
ENSMMUG00000022895	DNAJB5	ENSG00000137094	ortholog_one2one	-0.35833	-2.174	0.0368357	0.36428
ENSMMUG00000003676	KIAA1239	ENSG00000174145	ortholog_one2many	-0.181698	-2.17321	0.0368998	0.364652
ENSMMUG00000015052	ARHGAP25	ENSG00000163219	ortholog_one2one	0.261576	2.17298	0.0369187	0.364652
ENSMMUG00000006302	PRLR	ENSG00000113494	ortholog_one2one	0.345162	2.17267	0.0369442	0.364679
ENSMMUG00000023305	DICER1	ENSG00000100697	ortholog_one2one	-0.0930497	-2.17052	0.0371197	0.366187
ENSMMUG00000016406	YME1L1	ENSG00000136758	ortholog_one2one	-0.0824474	-2.17002	0.0371603	0.366218
ENSMMUG00000002797	JDP2	ENSG00000140044	ortholog_one2one	0.137594	2.16987	0.0371728	0.366218
ENSMMUG00000020532	RPS6KA6	ENSG00000072133	ortholog_one2one	-0.105671	-2.16964	0.0371912	0.366218
ENSMMUG00000001377	ASXL2	ENSG00000143970	ortholog_one2one	-0.0767892	-2.16866	0.0372716	0.366745
ENSMMUG00000001387	PAK1	ENSG00000149269	ortholog_one2one	-0.098679	-2.16808	0.037319	0.366745
ENSMMUG00000009256	RPIA	ENSG00000153574	ortholog_one2one	0.1595	2.16802	0.0373241	0.366745
ENSMMUG00000014438	PIWIL2	ENSG00000197181	ortholog_one2one	0.801693	2.16788	0.0373359	0.366745
ENSMMUG00000000215	HIF3A	ENSG00000124440	ortholog_one2one	0.736767	2.16694	0.0374128	0.366754
ENSMMUG00000002661	KIFC2	ENSG00000167702	ortholog_one2one	0.180576	2.16691	0.0374155	0.366754
ENSMMUG00000023721	HIST1H1A	ENSG00000124610	ortholog_one2one	-0.236606	-2.16656	0.0374443	0.366754
ENSMMUG00000002195	FAM20A	ENSG00000108950	ortholog_one2one	0.322032	2.16619	0.0374748	0.366754
ENSMMUG00000000546				0.429341	2.16586	0.0375021	0.366754
ENSMMUG00000015959	ARPP21	ENSG00000172995	ortholog_one2one	-0.186182	-2.16577	0.03751	0.366754
ENSMMUG00000007678	ANKRD13A	ENSG00000076513	ortholog_one2one	0.139701	2.16577	0.0375101	0.366754
ENSMMUG00000014808	GADD45A	ENSG00000116717	ortholog_one2one	-0.289625	-2.16565	0.0375193	0.366754
ENSMMUG00000020663	MPP7	ENSG00000150054	ortholog_one2one	-0.224873	-2.16534	0.0375449	0.366781
ENSMMUG00000001686	SLC44A3	ENSG00000143036	ortholog_one2one	0.260002	2.16419	0.0376406	0.36748
ENSMMUG00000011301	PSMB8	ENSG00000204264	ortholog_one2one	0.574029	2.16393	0.0376621	0.36748
ENSMMUG00000018432	PPT2	ENSG00000221988	ortholog_one2one	0.158901	2.16314	0.0377271	0.367848
ENSMMUG00000015250	CLEC4A	ENSG00000111729	ortholog_one2one	0.361911	2.16243	0.0377861	0.367848
ENSMMUG00000005792	PIK3R5	ENSG00000141506	ortholog_one2one	0.359202	2.1623	0.0377972	0.367848
ENSMMUG00000002536	CABP1	ENSG00000157782	ortholog_one2one	0.141539	2.16218	0.0378073	0.367848
ENSMMUG00000005212	PJA1	ENSG00000181191	ortholog_one2one	0.0876593	2.16195	0.037826	0.367848
ENSMMUG00000019614	ZFAND2B	ENSG00000158552	ortholog_one2one	0.130258	2.16121	0.0378878	0.367848
ENSMMUG00000015482	RTF1	ENSG00000137815	ortholog_one2one	-0.129614	-2.16104	0.0379019	0.367848
ENSMMUG00000019945	FGFR3	ENSG00000068078	ortholog_one2one	0.188085	2.16095	0.0379094	0.367848
ENSMMUG00000016404	LECT1	ENSG00000136110	ortholog_one2one	0.320454	2.16075	0.0379262	0.367848
ENSMMUG00000017569	DDX3X	ENSG00000215301	ortholog_one2one	-0.127114	-2.16058	0.0379404	0.367848
ENSMMUG00000011675	ZNF96	ENSG00000158691	ortholog_one2one	0.152335	2.1599	0.0379976	0.367848
ENSMMUG00000001405	PPP1R1B	ENSG00000131771	ortholog_one2one	0.19071	2.15989	0.0379984	0.367848
ENSMMUG00000018258	PTGES2	ENSG00000148334	ortholog_one2one	0.117473	2.15957	0.0380252	0.367848
ENSMMUG00000021588	STAU2	ENSG00000040341	ortholog_one2one	-0.0977589	-2.15937	0.0380413	0.367848
ENSMMUG00000014460	ORC2	ENSG00000115942	ortholog_one2one	-0.0965374	-2.15935	0.038043	0.367848
ENSMMUG00000002321	SLC24A3	ENSG00000185052	ortholog_one2one	0.1258	2.15866	0.0381012	0.368028
ENSMMUG00000010581	RAPGEF2	ENSG00000109756	ortholog_one2one	-0.0768764	-2.15858	0.0381074	0.368028
ENSMMUG00000015153	CSAD	ENSG00000139631	ortholog_one2one	0.229783	2.15734	0.0382116	0.368673
ENSMMUG00000007754	DCHS1	ENSG00000166341	ortholog_one2one	0.15518	2.15722	0.038222	0.368673
ENSMMUG00000014313	ZNF500	ENSG00000103199	ortholog_one2one	0.182962	2.15662	0.0382722	0.368673
ENSMMUG00000020215	NAIP	ENSG00000249437	ortholog_one2one	0.187649	2.15649	0.0382828	0.368673
ENSMMUG00000012389	MIER3	ENSG00000155545	ortholog_one2one	-0.103187	-2.15628	0.0383003	0.368673
ENSMMUG00000006831	DNAJB14	ENSG00000164031	ortholog_one2one	-0.108033	-2.15595	0.0383288	0.368673
ENSMMUG00000004490	IFI16	ENSG00000163565	ortholog_one2one	0.276048	2.15588	0.0383347	0.368673
ENSMMUG00000017399	P4HA3	ENSG00000149380	ortholog_one2one	0.20772	2.15511	0.0383992	0.369073
ENSMMUG00000021016				-0.251398	-2.15425	0.0384714	0.369284
ENSMMUG00000022843	FBXO11	ENSG00000138081	ortholog_one2one	-0.102364	-2.15408	0.0384863	0.369284
ENSMMUG00000016235	VDAC1			-0.12263	-2.154	0.0384927	0.369284
ENSMMUG00000008292	ZNF513	ENSG00000163795	ortholog_one2one	-0.12359	-2.15375	0.0385144	0.369284
ENSMMUG00000013777	DDHD2	ENSG00000085788	ortholog_one2one	-0.0936855	-2.15331	0.0385514	0.369284
ENSMMUG00000023083	AKAP11	ENSG00000023516	ortholog_one2one	-0.10786	-2.15319	0.0385611	0.369284
ENSMMUG00000023105	FAM101A	ENSG00000178882	ortholog_one2one	0.292224	2.15285	0.0385901	0.369284
ENSMMUG00000019048	SYNE1	ENSG00000131018	ortholog_one2one	-0.0963735	-2.15268	0.0386049	0.369284
ENSMMUG00000005147	DRD1	ENSG00000184845	ortholog_one2one	-0.127186	-2.15216	0.0386487	0.369484
ENSMMUG00000023303	EVI5L	ENSG00000142459	ortholog_one2one	0.116902	2.15166	0.0386915	0.369672
ENSMMUG00000009817	CCNA2	ENSG00000145386	ortholog_one2one	-0.223967	-2.1513	0.038722	0.369742
ENSMMUG00000029624	RPL36	ENSG00000130255	ortholog_one2one	0.258976	2.15074	0.0387694	0.369742
ENSMMUG00000023096	OBSCN	ENSG00000155657	ortholog_many2many	0.376801	2.14977	0.0388517	0.369742
ENSMMUG00000012746	ABCD1	ENSG00000101986	ortholog_one2one	0.221812	2.14968	0.0388592	0.369742
ENSMMUG00000020001	PCGF5	ENSG00000180628	ortholog_one2one	-0.115759	-2.14949	0.0388759	0.369742
ENSMMUG00000006077	HDAC4	ENSG00000068024	ortholog_one2one	0.192403	2.14926	0.0388949	0.369742
ENSMMUG00000018257	CSRP2	ENSG00000175183	ortholog_one2one	-0.236237	-2.14924	0.0388967	0.369742
ENSMMUG00000022853	PPP1R21	ENSG00000162869	ortholog_one2one	-0.120309	-2.14919	0.0389009	0.369742
ENSMMUG00000022002	SGSM2	ENSG00000141258	ortholog_one2one	0.137625	2.14909	0.0389102	0.369742
ENSMMUG00000005264	MED14	ENSG00000180182	ortholog_one2one	-0.0810183	-2.14887	0.0389287	0.369742
ENSMMUG00000031210	CDK5R2	ENSG00000171450	ortholog_one2one	0.450278	2.1479	0.0390116	0.370311
ENSMMUG00000008831	CCDC137	ENSG00000185298	ortholog_one2one	0.260548	2.14736	0.0390574	0.370527
ENSMMUG00000001203				0.302192	2.14573	0.0391973	0.371634
ENSMMUG00000008979	POFUT1	ENSG00000101346	ortholog_one2one	0.121224	2.14528	0.039236	0.371782
ENSMMUG00000022394	EGFR	ENSG00000146648	ortholog_one2one	0.215519	2.14492	0.0392672	0.371859
ENSMMUG00000019773	CKAP2L	ENSG00000169607	ortholog_one2one	-0.259031	-2.14418	0.0393307	0.372236
ENSMMUG00000017221	TMEM175	ENSG00000127419	ortholog_one2one	-0.164708	-2.1439	0.0393545	0.372236
ENSMMUG00000004868	DNAL4	ENSG00000100246	ortholog_one2one	-0.154022	-2.14354	0.0393856	0.372236
ENSMMUG00000022647	CDC73	ENSG00000134371	ortholog_one2one	-0.101626	-2.14326	0.0394102	0.372236
ENSMMUG00000008335	SAT1	ENSG00000130066	ortholog_one2one	0.14498	2.14301	0.0394315	0.372236
ENSMMUG00000020324	SMIM14	ENSG00000163683	ortholog_one2one	-0.0992451	-2.14271	0.0394576	0.372236
ENSMMUG00000012524	MAPK1	ENSG00000100030	ortholog_one2one	-0.0827649	-2.14258	0.039469	0.372236
ENSMMUG00000015363	DTNBP1	ENSG00000047579	ortholog_one2one	0.121871	2.1422	0.0395017	0.372315
ENSMMUG00000019715	ARL10	ENSG00000175414	ortholog_one2one	0.197076	2.1415	0.0395621	0.372315
ENSMMUG00000011932	TMC6	ENSG00000141524	ortholog_one2one	0.359284	2.14144	0.039567	0.372315
ENSMMUG00000016585	DLG1	ENSG00000075711	ortholog_one2one	-0.0937342	-2.14141	0.0395701	0.372315
ENSMMUG00000008879	KIAA0317	ENSG00000119682	ortholog_one2one	-0.107021	-2.14079	0.0396237	0.372602
ENSMMUG00000023063	BCL7B	ENSG00000106635	ortholog_one2one	0.127865	2.14029	0.0396666	0.37262
ENSMMUG00000000674	TXNL4B	ENSG00000140830	ortholog_one2one	0.157236	2.14002	0.0396901	0.37262
ENSMMUG00000002357	TMEM2	ENSG00000135048	ortholog_one2many	-0.218224	-2.13991	0.0397003	0.37262
ENSMMUG00000006168	GMEB2	ENSG00000101216	ortholog_one2one	0.166701	2.1396	0.0397267	0.37262
ENSMMUG00000006503	AFTPH	ENSG00000119844	ortholog_one2one	-0.088372	-2.13943	0.0397415	0.37262
ENSMMUG00000023251	KANK2	ENSG00000197256	ortholog_one2one	0.251061	2.13915	0.0397662	0.372635
ENSMMUG00000006405	TPH1	ENSG00000129158	ortholog_one2one	0.160511	2.13819	0.0398496	0.372814
ENSMMUG00000028946	GPX4	ENSG00000167468	ortholog_one2one	0.128114	2.13817	0.0398511	0.372814
ENSMMUG00000008149	ILF2	ENSG00000143621	ortholog_one2one	-0.0957035	-2.13812	0.039856	0.372814
ENSMMUG00000010755	CXADR	ENSG00000154639	ortholog_one2one	-0.199241	-2.13757	0.0399035	0.372814
ENSMMUG00000004812	SLC12A3	ENSG00000070915	ortholog_one2one	0.396744	2.13742	0.0399165	0.372814
ENSMMUG00000017225	C16orf89	ENSG00000153446	ortholog_one2one	0.231525	2.13673	0.039977	0.372814
ENSMMUG00000030941	CYS1	ENSG00000205795	ortholog_one2one	-0.46945	-2.13664	0.0399846	0.372814
ENSMMUG00000013954	PDZD2	ENSG00000133401	ortholog_one2one	0.189028	2.13606	0.0400357	0.372814
ENSMMUG00000017089	CCDC157	ENSG00000187860	ortholog_one2one	-0.18678	-2.13581	0.040057	0.372814
ENSMMUG00000019774	MTHFD1L	ENSG00000120254	ortholog_one2one	-0.153519	-2.1357	0.0400674	0.372814
ENSMMUG00000013045	CCDC81	ENSG00000149201	ortholog_one2one	0.236766	2.13567	0.0400698	0.372814
ENSMMUG00000005670	RPS6KA2	ENSG00000071242	ortholog_one2one	0.191032	2.13555	0.0400802	0.372814
ENSMMUG00000019392	PTP4A3	ENSG00000184489	ortholog_one2one	0.410816	2.13529	0.0401025	0.372814
ENSMMUG00000023370	DCAF17	ENSG00000115827	ortholog_one2one	-0.149283	-2.13521	0.04011	0.372814
ENSMMUG00000021459	MYCBP2	ENSG00000005810	ortholog_one2one	-0.0863037	-2.13427	0.0401923	0.373285
ENSMMUG00000023525	CDH5	ENSG00000179776	ortholog_one2one	0.32122	2.13367	0.040245	0.373285
ENSMMUG00000013171	H1FX	ENSG00000184897	ortholog_one2one	0.225709	2.13366	0.0402458	0.373285
ENSMMUG00000031034				-0.140665	-2.13357	0.0402535	0.373285
ENSMMUG00000019824	MAP6D1	ENSG00000180834	ortholog_one2one	0.317075	2.13253	0.0403452	0.37392
ENSMMUG00000018159	SNPH	ENSG00000101298	ortholog_one2one	0.11264	2.13183	0.0404075	0.373925
ENSMMUG00000001676	IL7R	ENSG00000168685	ortholog_one2one	-0.875481	-2.1316	0.0404278	0.373925
ENSMMUG00000003611	LDLR	ENSG00000130164	ortholog_one2one	-0.270276	-2.13157	0.0404297	0.373925
ENSMMUG00000023119	LIN7C	ENSG00000148943	ortholog_one2one	-0.0907262	-2.13147	0.0404387	0.373925
ENSMMUG00000015948	MGST3	ENSG00000143198	ortholog_one2one	-0.128064	-2.13105	0.0404758	0.374052
ENSMMUG00000016807	ELP4	ENSG00000109911	ortholog_one2one	-0.0989076	-2.12996	0.040572	0.374538
ENSMMUG00000021372	EMID1	ENSG00000186998	ortholog_one2one	0.229082	2.12978	0.0405882	0.374538
ENSMMUG00000011810	FAT4	ENSG00000196159	ortholog_one2many	0.236326	2.12956	0.0406075	0.374538
ENSMMUG00000013969	SERINC3	ENSG00000132824	ortholog_one2one	-0.0833181	-2.12941	0.0406215	0.374538
ENSMMUG00000001741	VMP1	ENSG00000062716	ortholog_one2one	-0.0811518	-2.12831	0.0407185	0.375051
ENSMMUG00000011556	CSF1R	ENSG00000182578	ortholog_one2one	0.260843	2.12814	0.0407336	0.375051
ENSMMUG00000001980	GSK3B	ENSG00000082701	ortholog_one2one	-0.102939	-2.12799	0.0407471	0.375051
ENSMMUG00000014169	EHBP1L1	ENSG00000173442	ortholog_one2one	0.352711	2.1274	0.0407996	0.375263
ENSMMUG00000032368				0.436331	2.12721	0.0408169	0.375263
ENSMMUG00000030094				0.352798	2.12652	0.0408779	0.375312
ENSMMUG00000009367	BIRC6	ENSG00000115760	ortholog_one2one	-0.0846558	-2.12595	0.0409292	0.375312
ENSMMUG00000000069	FAM210B	ENSG00000124098	ortholog_one2one	0.179194	2.12553	0.040966	0.375312
ENSMMUG00000008830	C17ORF90	ENSG00000204237	ortholog_one2one	0.216568	2.12525	0.0409913	0.375312
ENSMMUG00000005674	FGFR1OP	ENSG00000213066	ortholog_one2one	-0.12103	-2.12521	0.0409951	0.375312
ENSMMUG00000008300	CAND1	ENSG00000111530	ortholog_one2one	-0.0840342	-2.12509	0.0410054	0.375312
ENSMMUG00000013209	PABPC1L	ENSG00000101104	ortholog_one2one	-0.362338	-2.12489	0.041023	0.375312
ENSMMUG00000005352	USP36	ENSG00000055483	ortholog_one2one	0.166489	2.12438	0.041069	0.375312
ENSMMUG00000023758	MRPL19	ENSG00000115364	ortholog_one2one	-0.101483	-2.12403	0.0411007	0.375312
ENSMMUG00000018053	ZNF295	ENSG00000173276	ortholog_one2one	-0.161318	-2.12386	0.0411159	0.375312
ENSMMUG00000000495	ZBTB26	ENSG00000171448	ortholog_one2one	-0.152815	-2.12363	0.041136	0.375312
ENSMMUG00000017063	GET4	ENSG00000239857	ortholog_one2one	0.143904	2.12346	0.0411511	0.375312
ENSMMUG00000003572		ENSG00000105835	ortholog_many2many	-0.0969429	-2.12346	0.0411517	0.375312
ENSMMUG00000018468	SETX	ENSG00000107290	ortholog_one2one	-0.0965646	-2.12307	0.0411861	0.375312
ENSMMUG00000006656		ENSG00000134825	ortholog_one2many	0.146613	2.12278	0.041212	0.375312
ENSMMUG00000006940	QPCTL	ENSG00000011478	ortholog_one2one	-0.185799	-2.12271	0.0412183	0.375312
ENSMMUG00000010228	CLCN3	ENSG00000109572	ortholog_one2one	-0.0772932	-2.12271	0.0412189	0.375312
ENSMMUG00000002894	DOCK4	ENSG00000128512	ortholog_one2one	-0.0828473	-2.12227	0.0412586	0.37546
ENSMMUG00000011391	YTHDF2	ENSG00000198492	ortholog_one2one	-0.0773506	-2.12168	0.0413115	0.375729
ENSMMUG00000022356	TMEM98	ENSG00000006042	ortholog_one2one	0.385856	2.12046	0.041421	0.37595
ENSMMUG00000002185	PRKRA	ENSG00000180228	ortholog_one2one	-0.0894133	-2.11979	0.0414812	0.37595
ENSMMUG00000001850	SPARC	ENSG00000113140	ortholog_one2one	0.390157	2.11979	0.0414814	0.37595
ENSMMUG00000019918	ZNF414	ENSG00000133250	ortholog_one2one	0.219204	2.11975	0.0414851	0.37595
ENSMMUG00000022339	SURF6	ENSG00000148296	ortholog_one2one	0.188657	2.11962	0.0414967	0.37595
ENSMMUG00000009914	SMAD9	ENSG00000120693	ortholog_one2one	0.162924	2.1196	0.0414985	0.37595
ENSMMUG00000001224	NIM1	ENSG00000177453	ortholog_one2one	0.0830898	2.11959	0.0414994	0.37595
ENSMMUG00000007500	CNKSR2	ENSG00000149970	ortholog_one2one	-0.104055	-2.11904	0.0415491	0.376187
ENSMMUG00000016431	LONRF3	ENSG00000175556	ortholog_one2one	0.208425	2.1184	0.0416075	0.376326
ENSMMUG00000007854	MTFR1L	ENSG00000117640	ortholog_one2one	-0.0623419	-2.11824	0.0416214	0.376326
ENSMMUG00000023316		ENSG00000150991	ortholog_many2many	-0.117412	-2.11794	0.0416487	0.376326
ENSMMUG00000007052	MMP15	ENSG00000102996	ortholog_one2one	0.275196	2.11738	0.0417001	0.376326
ENSMMUG00000007247	TPP2	ENSG00000134900	ortholog_one2one	-0.0796176	-2.11733	0.0417039	0.376326
ENSMMUG00000020478	AIFM3	ENSG00000183773	ortholog_one2one	0.155422	2.11732	0.0417048	0.376326
ENSMMUG00000005181	RAB3C	ENSG00000152932	ortholog_one2one	-0.129785	-2.11701	0.0417335	0.376374
ENSMMUG00000019268	CD82	ENSG00000085117	ortholog_one2one	0.271369	2.1156	0.0418612	0.377161
ENSMMUG00000019172	SPTB	ENSG00000070182	ortholog_one2one	0.127384	2.11514	0.0419036	0.377161
ENSMMUG00000001745	OSBP	ENSG00000110048	ortholog_one2one	-0.0936604	-2.11499	0.0419174	0.377161
ENSMMUG00000025918	SNORA38	ENSG00000200816	ortholog_one2one	-0.442373	-2.11445	0.0419664	0.377161
ENSMMUG00000012458	AMIGO2	ENSG00000139211	ortholog_one2one	-0.188343	-2.1143	0.0419797	0.377161
ENSMMUG00000021272	POMK	ENSG00000185900	ortholog_one2one	-0.134757	-2.11423	0.0419863	0.377161
ENSMMUG00000008770	UGP2	ENSG00000169764	ortholog_one2one	-0.10924	-2.11415	0.0419933	0.377161
ENSMMUG00000001874	TM9SF3	ENSG00000077147	ortholog_one2one	-0.0909725	-2.11386	0.04202	0.377161
ENSMMUG00000020268	NOL3	ENSG00000140939	ortholog_one2one	0.271005	2.11363	0.0420414	0.377161
ENSMMUG00000017628	PLEKHA7	ENSG00000166689	ortholog_one2one	0.20417	2.11326	0.0420745	0.377161
ENSMMUG00000008522	DECR2	ENSG00000242612	ortholog_one2one	0.207829	2.11322	0.0420787	0.377161
ENSMMUG00000009768	RNF14	ENSG00000013561	ortholog_one2one	-0.0747517	-2.11246	0.0421477	0.377569
ENSMMUG00000022742	MAP1S	ENSG00000130479	ortholog_one2one	0.193609	2.11096	0.0422857	0.378138
ENSMMUG00000014175	SPRY4	ENSG00000187678	ortholog_one2one	-0.189872	-2.11074	0.0423058	0.378138
ENSMMUG00000001747	TAPT1	ENSG00000169762	ortholog_one2one	-0.107552	-2.11063	0.0423163	0.378138
ENSMMUG00000000662	GBP1	ENSG00000117228	ortholog_one2one	0.37124	2.11033	0.0423432	0.378138
ENSMMUG00000018867	CYP4X1	ENSG00000186377	ortholog_one2one	-0.208734	-2.1102	0.0423553	0.378138
ENSMMUG00000004686	DNAJC11	ENSG00000007923	ortholog_one2one	0.0795958	2.11	0.0423739	0.378138
ENSMMUG00000016875	ZNF207	ENSG00000010244	ortholog_one2one	-0.077479	-2.10981	0.0423918	0.378138
ENSMMUG00000009615	IMP4	ENSG00000136718	ortholog_one2one	0.254029	2.10944	0.0424258	0.378138
ENSMMUG00000007910	HSF2	ENSG00000025156	ortholog_one2one	-0.101017	-2.10883	0.042482	0.378138
ENSMMUG00000013920	TREM2	ENSG00000095970	ortholog_one2one	0.402694	2.10877	0.0424871	0.378138
ENSMMUG00000018815	KLF10	ENSG00000155090	ortholog_one2one	-0.279014	-2.1086	0.0425026	0.378138
ENSMMUG00000009100				0.391826	2.10809	0.0425496	0.378138
ENSMMUG00000006454	KLHL18	ENSG00000114648	ortholog_one2one	-0.0901444	-2.10806	0.0425524	0.378138
ENSMMUG00000016909	ACSL6	ENSG00000164398	ortholog_one2one	-0.0957732	-2.10778	0.0425785	0.378138
ENSMMUG00000015987	RIN1	ENSG00000174791	ortholog_one2one	0.188022	2.10731	0.0426216	0.378138
ENSMMUG00000004247				-1.19652	-2.10684	0.0426652	0.378138
ENSMMUG00000013284	GPRIN1	ENSG00000169258	ortholog_one2one	0.125522	2.10657	0.0426902	0.378138
ENSMMUG00000001077	CCK	ENSG00000187094	ortholog_one2one	0.39788	2.10632	0.0427135	0.378138
ENSMMUG00000002548	APLN			0.217013	2.106	0.0427436	0.378138
ENSMMUG00000000767	ZNF282	ENSG00000170265	ortholog_one2one	0.127719	2.10529	0.0428088	0.378138
ENSMMUG00000001572	PTRH2	ENSG00000141378	ortholog_one2one	-0.159598	-2.10482	0.042853	0.378138
ENSMMUG00000000978	CRAMP1L	ENSG00000007545	ortholog_one2one	0.193443	2.10464	0.0428692	0.378138
ENSMMUG00000008460	SOX13	ENSG00000143842	ortholog_one2one	0.25175	2.10451	0.0428815	0.378138
ENSMMUG00000021507	C2H3ORF38	ENSG00000179021	ortholog_one2one	-0.100806	-2.10449	0.0428837	0.378138
ENSMMUG00000000792	FAM134A	ENSG00000144567	ortholog_one2one	0.0988867	2.10383	0.0429446	0.378138
ENSMMUG00000002863	TFG	ENSG00000114354	ortholog_one2one	-0.102986	-2.10379	0.0429487	0.378138
ENSMMUG00000024203	U6	ENSG00000252738	ortholog_many2many	-0.383754	-2.10363	0.0429634	0.378138
ENSMMUG00000003582	MXRA8	ENSG00000162576	ortholog_one2one	0.478589	2.10341	0.0429836	0.378138
ENSMMUG00000020804	TMEM132B	ENSG00000139364	ortholog_one2one	-0.129306	-2.10329	0.0429949	0.378138
ENSMMUG00000008579	DCUN1D4	ENSG00000109184	ortholog_one2one	-0.100856	-2.10321	0.0430023	0.378138
ENSMMUG00000014876	C3orf17	ENSG00000163608	ortholog_one2one	-0.137262	-2.10296	0.0430258	0.378138
ENSMMUG00000003878	CPQ	ENSG00000104324	ortholog_one2one	-0.212642	-2.10271	0.0430491	0.378138
ENSMMUG00000014345	EXOSC5	ENSG00000077348	ortholog_one2one	-0.156085	-2.10271	0.0430497	0.378138
ENSMMUG00000002223	SH2B3	ENSG00000111252	ortholog_one2one	0.235073	2.1027	0.0430504	0.378138
ENSMMUG00000014318	PMS1	ENSG00000064933	ortholog_one2one	-0.136716	-2.10262	0.043058	0.378138
ENSMMUG00000014032	FLJ22184	ENSG00000183248	ortholog_one2one	0.391718	2.10242	0.0430764	0.378138
ENSMMUG00000006132	CLTA	ENSG00000122705	ortholog_one2one	0.148984	2.1023	0.0430879	0.378138
ENSMMUG00000022636	GIMAP8	ENSG00000171115	ortholog_one2one	0.336063	2.10211	0.0431049	0.378138
ENSMMUG00000016369	PRLHR	ENSG00000119973	ortholog_one2one	0.505371	2.10183	0.0431311	0.378162
ENSMMUG00000013340	COQ2	ENSG00000173085	ortholog_one2one	-0.218773	-2.10117	0.0431929	0.378174
ENSMMUG00000031292		ENSG00000003393	ortholog_one2many	-0.0905552	-2.10115	0.0431952	0.378174
ENSMMUG00000007152	SHARPIN	ENSG00000179526	ortholog_one2one	0.115699	2.10085	0.0432227	0.378174
ENSMMUG00000021441	AGL	ENSG00000162688	ortholog_one2one	-0.101504	-2.10068	0.0432387	0.378174
ENSMMUG00000030874	TMEM225	ENSG00000204300	ortholog_one2one	-0.318843	-2.10056	0.0432501	0.378174
ENSMMUG00000003535	SQLE	ENSG00000104549	ortholog_one2one	-0.157302	-2.09985	0.0433165	0.378548
ENSMMUG00000004071	TGFB2	ENSG00000092969	ortholog_one2one	0.192916	2.0991	0.0433876	0.378623
ENSMMUG00000007523	IKZF4	ENSG00000123411	ortholog_one2one	0.183725	2.09895	0.0434012	0.378623
ENSMMUG00000011294	LSR	ENSG00000105699	ortholog_one2one	0.27176	2.09884	0.0434121	0.378623
ENSMMUG00000004056	FRMPD2	ENSG00000170324	ortholog_one2one	-0.316041	-2.0985	0.0434439	0.378623
ENSMMUG00000011807	FAT4	ENSG00000196159	ortholog_one2many	0.237502	2.09811	0.0434808	0.378623
ENSMMUG00000005634	RNASEL	ENSG00000135828	ortholog_one2one	0.320013	2.09809	0.0434822	0.378623
ENSMMUG00000020474	POLR2C	ENSG00000102978	ortholog_one2one	-0.107934	-2.09801	0.0434898	0.378623
ENSMMUG00000004931	SYNE3	ENSG00000176438	ortholog_one2one	0.325527	2.09754	0.0435336	0.378799
ENSMMUG00000022844	GCC2	ENSG00000135968	ortholog_one2one	-0.105832	-2.09667	0.0436165	0.379229
ENSMMUG00000014069	PDCD6IP	ENSG00000170248	ortholog_one2one	-0.101047	-2.0965	0.043632	0.379229
ENSMMUG00000019357	IKBKAP	ENSG00000070061	ortholog_one2one	-0.116942	-2.09627	0.0436538	0.379229
ENSMMUG00000002171	KIF1B	ENSG00000054523	ortholog_one2one	-0.0857952	-2.09559	0.0437179	0.379581
ENSMMUG00000008661	SLC7A1	ENSG00000139514	ortholog_one2one	0.131861	2.09505	0.0437689	0.379584
ENSMMUG00000005355	TIMP-2	ENSG00000035862	ortholog_one2one	0.165079	2.095	0.0437735	0.379584
ENSMMUG00000020109	GLB1	ENSG00000170266	ortholog_one2one	-0.11543	-2.09469	0.0438035	0.379584
ENSMMUG00000002542	CSTF3	ENSG00000176102	ortholog_one2one	-0.0770144	-2.09459	0.0438127	0.379584
ENSMMUG00000019739	CNTNAP5	ENSG00000155052	ortholog_one2one	-0.151601	-2.09431	0.0438394	0.379611
ENSMMUG00000016993	PKHD1	ENSG00000170927	ortholog_one2one	0.718499	2.0937	0.0438972	0.379808
ENSMMUG00000004442	WFDC1	ENSG00000103175	ortholog_one2one	0.697653	2.09332	0.0439331	0.379808
ENSMMUG00000020979	FAM212A	ENSG00000185614	ortholog_one2one	0.246754	2.09239	0.0440212	0.379808
ENSMMUG00000001458	ARPC1B	ENSG00000130429	ortholog_one2one	0.163983	2.09236	0.0440244	0.379808
ENSMMUG00000004628	IARS	ENSG00000196305	ortholog_one2one	-0.0798713	-2.09223	0.0440371	0.379808
ENSMMUG00000029889				0.508691	2.09217	0.0440422	0.379808
ENSMMUG00000006540	SNAPC2	ENSG00000104976	ortholog_one2one	0.197174	2.09212	0.0440469	0.379808
ENSMMUG00000003312	CHSY3	ENSG00000198108	ortholog_one2one	-0.164374	-2.09204	0.0440551	0.379808
ENSMMUG00000011697	RNF219	ENSG00000152193	ortholog_one2one	-0.127522	-2.09166	0.0440911	0.379808
ENSMMUG00000012926	MUC15	ENSG00000169550	ortholog_one2one	-0.261573	-2.09157	0.0440994	0.379808
ENSMMUG00000015908	RBBP6	ENSG00000122257	ortholog_one2one	-0.10105	-2.09134	0.044122	0.379808
ENSMMUG00000031222		ENSG00000244588	ortholog_one2many	0.910838	2.09099	0.0441548	0.379888
ENSMMUG00000022287	ASCC3	ENSG00000112249	ortholog_one2one	-0.103242	-2.09034	0.0442169	0.380124
ENSMMUG00000005356	INTS8	ENSG00000164941	ortholog_one2one	-0.153019	-2.09021	0.0442296	0.380124
ENSMMUG00000006123				-1.18718	-2.08883	0.0443612	0.380821
ENSMMUG00000006941	XPO1	ENSG00000082898	ortholog_one2one	-0.0840833	-2.08879	0.0443656	0.380821
ENSMMUG00000017553	ANGPTL1	ENSG00000116194	ortholog_one2one	-0.262482	-2.08834	0.0444089	0.380821
ENSMMUG00000006448	PDHX	ENSG00000110435	ortholog_one2one	-0.10127	-2.08832	0.04441	0.380821
ENSMMUG00000020412	PACRG	ENSG00000112530	ortholog_one2one	0.253646	2.08805	0.0444366	0.380821
ENSMMUG00000022806	PTPRN2	ENSG00000155093	ortholog_one2one	0.125531	2.08788	0.0444528	0.380821
ENSMMUG00000002806	SLC9A3R2	ENSG00000065054	ortholog_one2one	0.285034	2.08722	0.0445158	0.381158
ENSMMUG00000014468	EPHA5	ENSG00000145242	ortholog_one2one	-0.264245	-2.08648	0.0445873	0.381566
ENSMMUG00000006197	PLGRKT	ENSG00000107020	ortholog_one2one	0.129062	2.08597	0.0446359	0.381779
ENSMMUG00000013960	SLC24A4	ENSG00000140090	ortholog_one2one	-0.189064	-2.08566	0.0446661	0.381835
ENSMMUG00000018124	LYSMD4	ENSG00000183060	ortholog_one2one	0.160343	2.08483	0.0447464	0.382318
ENSMMUG00000007318	C19orf52	ENSG00000142444	ortholog_one2one	0.158409	2.08383	0.044843	0.38294
ENSMMUG00000003784	KIAA0753	ENSG00000198920	ortholog_one2one	-0.120991	-2.08314	0.0449097	0.383306
ENSMMUG00000002153	G3BP2	ENSG00000138757	ortholog_one2one	-0.0849434	-2.08234	0.0449867	0.383621
ENSMMUG00000017525	NAB2	ENSG00000166886	ortholog_one2one	-0.106176	-2.08227	0.0449944	0.383621
ENSMMUG00000003502	TCEAL4	ENSG00000133142	ortholog_one2one	-0.0803277	-2.08151	0.0450677	0.384042
ENSMMUG00000003211	C16H17ORF58	ENSG00000186665	ortholog_one2one	0.178731	2.08062	0.0451543	0.384093
ENSMMUG00000005923	FAXC	ENSG00000146267	ortholog_one2one	-0.078722	-2.08027	0.0451886	0.384093
ENSMMUG00000014884	USP8	ENSG00000138592	ortholog_one2one	-0.0735179	-2.08015	0.0451998	0.384093
ENSMMUG00000015348	FAM49B	ENSG00000153310	ortholog_one2one	-0.103368	-2.0798	0.0452342	0.384093
ENSMMUG00000018823				0.349996	2.07976	0.045238	0.384093
ENSMMUG00000001704	EIF4EBP3	ENSG00000243056	ortholog_one2one	0.223941	2.07976	0.0452385	0.384093
ENSMMUG00000017478	TESC	ENSG00000088992	ortholog_one2one	0.198677	2.07971	0.0452433	0.384093
ENSMMUG00000020154	CCDC90B	ENSG00000137500	ortholog_one2one	-0.128138	-2.0794	0.0452729	0.384093
ENSMMUG00000006955	TMEM151A	ENSG00000179292	ortholog_one2one	0.318003	2.07924	0.0452886	0.384093
ENSMMUG00000017316	PIM1	ENSG00000137193	ortholog_one2one	0.170504	2.07882	0.0453297	0.384239
ENSMMUG00000023412	KIAA0100	ENSG00000007202	ortholog_one2one	-0.0781503	-2.0785	0.0453605	0.384264
ENSMMUG00000011928	ADAT3	ENSG00000213638	ortholog_one2one	0.424425	2.0783	0.0453804	0.384264
ENSMMUG00000021582	PWWP2B	ENSG00000171813	ortholog_one2one	0.130906	2.07745	0.0454632	0.384574
ENSMMUG00000005269	TRAPPC10	ENSG00000160218	ortholog_one2one	-0.0891692	-2.07744	0.0454648	0.384574
ENSMMUG00000021579	DRP2	ENSG00000102385	ortholog_one2one	-0.117249	-2.07677	0.04553	0.384825
ENSMMUG00000020322	ALDOC	ENSG00000109107	ortholog_one2one	0.126575	2.0763	0.0455767	0.384825
ENSMMUG00000000761	CYP2R1	ENSG00000186104	ortholog_one2one	-0.294971	-2.0762	0.0455863	0.384825
ENSMMUG00000010826	EPOR	ENSG00000205517	ortholog_one2one	0.238944	2.07612	0.0455937	0.384825
ENSMMUG00000010813	GTPBP4	ENSG00000107937	ortholog_one2one	-0.10269	-2.07576	0.0456291	0.384825
ENSMMUG00000032506	DSEL	ENSG00000171451	ortholog_one2one	-0.186755	-2.07549	0.0456557	0.384825
ENSMMUG00000022530	C4ORF14	ENSG00000084092	ortholog_one2one	0.110028	2.07514	0.0456901	0.384825
ENSMMUG00000013378	C17ORF96	ENSG00000179294	ortholog_one2one	0.643745	2.07493	0.0457107	0.384825
ENSMMUG00000002133	PITPNC1	ENSG00000154217	ortholog_one2one	0.109422	2.0749	0.0457136	0.384825
ENSMMUG00000008616	TMF1	ENSG00000144747	ortholog_one2one	-0.0888494	-2.0747	0.0457339	0.384825
ENSMMUG00000015792	MRVI1	ENSG00000072952	ortholog_one2one	0.301536	2.07347	0.0458545	0.385638
ENSMMUG00000007740	DNAJA1	ENSG00000086061	ortholog_one2one	-0.104581	-2.07322	0.0458794	0.385646
ENSMMUG00000023470	GNAI1	ENSG00000127955	ortholog_one2one	-0.0911531	-2.07269	0.0459313	0.385812
ENSMMUG00000034384	U2	ENSG00000223125	ortholog_one2one	-0.653689	-2.07221	0.0459787	0.385812
ENSMMUG00000024671	U8	ENSG00000200463	ortholog_one2one	0.277035	2.07217	0.0459832	0.385812
ENSMMUG00000007102	NCAPD3	ENSG00000151503	ortholog_one2one	-0.10169	-2.07204	0.0459962	0.385812
ENSMMUG00000009755	UBE2W	ENSG00000258677	ortholog_one2one	-0.0936185	-2.07159	0.0460405	0.385812
ENSMMUG00000007991	RPS26	ENSG00000197728	ortholog_one2one	0.39873	2.07151	0.0460485	0.385812
ENSMMUG00000008833	HGS	ENSG00000185359	ortholog_one2one	0.129111	2.07105	0.0460942	0.385812
ENSMMUG00000014888	RPLP1	ENSG00000137818	ortholog_one2one	0.180643	2.07001	0.0461968	0.385812
ENSMMUG00000003162	PIK3R2	ENSG00000268173	ortholog_one2many	0.210061	2.0698	0.0462181	0.385812
ENSMMUG00000008915	NUS1	ENSG00000153989	ortholog_one2one	-0.0936295	-2.06975	0.0462233	0.385812
ENSMMUG00000010672	SLC35B3	ENSG00000124786	ortholog_one2one	-0.177889	-2.06969	0.0462287	0.385812
ENSMMUG00000023236	CHIC1	ENSG00000204116	ortholog_one2one	-0.10389	-2.06969	0.046229	0.385812
ENSMMUG00000009145	AXL	ENSG00000167601	ortholog_one2one	0.135453	2.06967	0.0462312	0.385812
ENSMMUG00000006783	ANKRD50	ENSG00000151458	ortholog_one2one	-0.0997555	-2.06941	0.0462571	0.385812
ENSMMUG00000016976	DOCK8	ENSG00000107099	ortholog_one2one	0.204015	2.06923	0.0462743	0.385812
ENSMMUG00000012860	ZNF646	ENSG00000167395	ortholog_one2one	0.155515	2.06852	0.0463448	0.385812
ENSMMUG00000006864	KIAA1328	ENSG00000150477	ortholog_one2one	0.127413	2.06843	0.046354	0.385812
ENSMMUG00000017713	SLC39A14	ENSG00000104635	ortholog_one2one	-0.0841385	-2.06834	0.0463629	0.385812
ENSMMUG00000022585	SLC25A15	ENSG00000102743	ortholog_one2one	0.182522	2.06825	0.0463723	0.385812
ENSMMUG00000019670	ABHD15	ENSG00000168792	ortholog_one2one	0.32961	2.06818	0.046379	0.385812
ENSMMUG00000031842	CHCHD3	ENSG00000106554	ortholog_one2many	0.0965606	2.06667	0.0465294	0.386599
ENSMMUG00000014816	PLIN3	ENSG00000105355	ortholog_one2one	0.312745	2.06656	0.0465405	0.386599
ENSMMUG00000018256	KPNA2	ENSG00000182481	ortholog_one2many	-0.107354	-2.06629	0.0465674	0.386599
ENSMMUG00000007897	TNFAIP8L2	ENSG00000163154	ortholog_one2one	0.260406	2.06614	0.0465828	0.386599
ENSMMUG00000009980	WNT5A	ENSG00000114251	ortholog_one2one	0.28687	2.06603	0.0465939	0.386599
ENSMMUG00000022633	REPIN1	ENSG00000214022	ortholog_one2one	0.154593	2.06506	0.0466912	0.386652
ENSMMUG00000000610	TMEM8A	ENSG00000129925	ortholog_one2one	0.236417	2.06499	0.0466979	0.386652
ENSMMUG00000003235	HSD3B7	ENSG00000099377	ortholog_one2one	0.255098	2.06469	0.0467284	0.386652
ENSMMUG00000031610	ARL1	ENSG00000120805	ortholog_one2one	-0.0947004	-2.06455	0.0467423	0.386652
ENSMMUG00000018877	RGS19	ENSG00000171700	ortholog_one2one	0.159305	2.0643	0.0467667	0.386652
ENSMMUG00000015719				0.535152	2.0642	0.0467769	0.386652
ENSMMUG00000007186				-0.293871	-2.06408	0.0467887	0.386652
ENSMMUG00000023277	INPP5B	ENSG00000204084	ortholog_one2one	-0.133631	-2.06382	0.0468155	0.386652
ENSMMUG00000010313	KIF3A	ENSG00000131437	ortholog_one2one	-0.0833137	-2.06381	0.0468166	0.386652
ENSMMUG00000010342	SLC38A3			0.160784	2.06329	0.0468684	0.386881
ENSMMUG00000004082	GIGYF1	ENSG00000146830	ortholog_one2one	0.143376	2.06275	0.0469229	0.386956
ENSMMUG00000022542	C21ORF45	ENSG00000159055	ortholog_one2one	0.266527	2.06226	0.0469725	0.386956
ENSMMUG00000021937				-0.588505	-2.06222	0.0469767	0.386956
ENSMMUG00000000709	KLHL26	ENSG00000167487	ortholog_one2one	0.143399	2.06184	0.0470142	0.386956
ENSMMUG00000001800	CUL5	ENSG00000166266	ortholog_one2one	-0.0861961	-2.06164	0.0470347	0.386956
ENSMMUG00000007428	GAS6	ENSG00000183087	ortholog_one2one	0.139706	2.06125	0.0470737	0.386956
ENSMMUG00000012161	ANGPTL2	ENSG00000136859	ortholog_one2one	0.200934	2.06112	0.0470869	0.386956
ENSMMUG00000008757	SHF	ENSG00000138606	ortholog_one2one	0.190416	2.0609	0.0471094	0.386956
ENSMMUG00000023810	MARS2	ENSG00000247626	ortholog_one2one	-0.107865	-2.06053	0.0471468	0.386956
ENSMMUG00000015381	KRAS	ENSG00000133703	ortholog_one2one	-0.111042	-2.06039	0.0471606	0.386956
ENSMMUG00000016469	PCSK1N	ENSG00000102109	ortholog_one2one	0.471311	2.06021	0.047179	0.386956
ENSMMUG00000011571	GNPNAT1	ENSG00000100522	ortholog_one2one	-0.1163	-2.05993	0.0472071	0.386956
ENSMMUG00000000764		ENSG00000164587	ortholog_one2many	0.368092	2.05988	0.0472125	0.386956
ENSMMUG00000004144	JPH4	ENSG00000213983	ortholog_one2one	0.124445	2.05937	0.047264	0.386956
ENSMMUG00000026868	mml-mir-370	ENSG00000199005	ortholog_one2one	-0.467904	-2.05935	0.0472661	0.386956
ENSMMUG00000008164	PROM1	ENSG00000007062	ortholog_one2one	0.11964	2.05921	0.0472806	0.386956
ENSMMUG00000008281	PHF2	ENSG00000197724	ortholog_one2one	0.0953765	2.05915	0.0472866	0.386956
ENSMMUG00000005869	NPEPPS	ENSG00000141279	ortholog_one2one	-0.0940049	-2.05839	0.0473635	0.387388
ENSMMUG00000013862	ACAP3	ENSG00000131584	ortholog_one2one	0.148828	2.05764	0.0474399	0.387815
ENSMMUG00000022097	ANKRD12	ENSG00000101745	ortholog_one2one	-0.103979	-2.05636	0.0475697	0.388679
ENSMMUG00000008320	CC2D1A	ENSG00000132024	ortholog_one2one	0.163092	2.05586	0.0476206	0.388898
ENSMMUG00000009034	VMA21	ENSG00000160131	ortholog_one2one	-0.108059	-2.05506	0.0477021	0.389249
ENSMMUG00000002437	ABI3	ENSG00000108798	ortholog_one2one	0.283907	2.05497	0.047712	0.389249
ENSMMUG00000004647	RXFP1	ENSG00000171509	ortholog_one2one	-0.361763	-2.05366	0.0478461	0.389812
ENSMMUG00000020678	SYNPO	ENSG00000171992	ortholog_one2one	0.169656	2.05355	0.0478569	0.389812
ENSMMUG00000000042	ACVR2A	ENSG00000121989	ortholog_one2one	-0.139551	-2.05353	0.0478594	0.389812
ENSMMUG00000004717	ITFG1	ENSG00000129636	ortholog_one2one	-0.09393	-2.05334	0.047878	0.389812
ENSMMUG00000022975	SPRED3	ENSG00000188766	ortholog_one2one	0.28134	2.05255	0.0479597	0.390206
ENSMMUG00000005573	LMBRD1	ENSG00000168216	ortholog_one2one	-0.0997869	-2.0524	0.0479749	0.390206
ENSMMUG00000004842	SLC22A14	ENSG00000144671	ortholog_one2one	-0.365458	-2.05207	0.0480088	0.390221
ENSMMUG00000008564	C10orf88	ENSG00000119965	ortholog_one2one	-0.110435	-2.0519	0.0480263	0.390221
ENSMMUG00000012297				0.218509	2.05141	0.0480762	0.390221
ENSMMUG00000019680	IRF2BP1	ENSG00000170604	ortholog_one2one	0.182737	2.05116	0.0481021	0.390221
ENSMMUG00000007590	CNNM3	ENSG00000168763	ortholog_one2one	0.166416	2.05052	0.0481685	0.390221
ENSMMUG00000014140	PEX26	ENSG00000183785	ortholog_one2one	0.137916	2.05015	0.0482059	0.390221
ENSMMUG00000011512	ANO2	ENSG00000047617	ortholog_one2one	0.378812	2.05001	0.0482204	0.390221
ENSMMUG00000023030	APITD1	ENSG00000251503	ortholog_one2many	-0.203776	-2.04973	0.0482496	0.390221
ENSMMUG00000023474	IREB2	ENSG00000136381	ortholog_one2one	-0.102755	-2.04967	0.0482559	0.390221
ENSMMUG00000006192	GPR143	ENSG00000101850	ortholog_one2one	-0.911908	-2.04936	0.0482878	0.390221
ENSMMUG00000007509	MYOA	ENSG00000197535	ortholog_one2one	-0.107252	-2.04915	0.0483096	0.390221
ENSMMUG00000005455	RNF213	ENSG00000173821	ortholog_one2one	0.161177	2.04905	0.0483198	0.390221
ENSMMUG00000007706	DBT	ENSG00000137992	ortholog_one2one	-0.090058	-2.04885	0.0483406	0.390221
ENSMMUG00000012374	MGAT4B	ENSG00000161013	ortholog_one2one	0.147027	2.04853	0.048373	0.390221
ENSMMUG00000012843		ENSG00000120437	ortholog_one2many	-0.166997	-2.04851	0.0483752	0.390221
ENSMMUG00000019329	SPTY2D1	ENSG00000179119	ortholog_one2one	-0.0918567	-2.0482	0.048408	0.390221
ENSMMUG00000004434	ZCCHC2	ENSG00000141664	ortholog_one2one	-0.0851906	-2.04777	0.0484521	0.390221
ENSMMUG00000010868	YAF2	ENSG00000015153	ortholog_one2one	-0.100398	-2.04766	0.0484637	0.390221
ENSMMUG00000006080	TEK	ENSG00000120156	ortholog_one2one	0.222394	2.04744	0.0484866	0.390221
ENSMMUG00000015421	GCC1	ENSG00000179562	ortholog_one2one	-0.102149	-2.04743	0.0484869	0.390221
[truncated: 39 more rows]

## Sheet: SCZ DGE (Human)
Differential gene expression statistics (limma)								Upregulated genes - enriched GO terms (Fisher's exact test)						Downregulated genes - enriched GO terms (Fisher's exact test)
SCZ vs. control (genes with P<0.05)								Top 50 GO terms among the top 200 upregulated genes in SCZ vs. control						Top 50 GO terms among the top 200 downregulated genes in SCZ vs. control
Gene stable ID	Gene name	logFC	t	P	FDR			Gene Ontology term	n hits	Gene names	Odds Ratio	P		Gene Ontology term	n hits	Gene names	Odds Ratio	P
ENSG00000078177	N4BP2	0.179481	5.89049	1.57983e-08	0.000266581			blood microparticle	7	ACTB,C1S,C1R,SERPING1,ANGPTL4,CP,C4A	11.3487	6.8023e-06		transcriptional activator activity, RNA polymerase II core promoter proximal region sequence-specific binding	10	SOX4,ETV4,NR4A1,NR4A3,EGR1,NEUROD6,ESRRA,ARID3B,EGR2,MEIS3	5.85747	1.95209e-05
ENSG00000231185	SPRY4-AS1	-0.288981	-4.97994	1.35751e-06	0.00647128			complement activation, classical pathway	4	C1S,C1R,SERPING1,C4A	18.7224	0.000121663		positive regulation of synapse assembly	6	SYNDIG1,ADGRB1,EPHB2,BDNF,EPHB3,WNT7A	9.54737	7.44568e-05
ENSG00000132334	PTPRE	-0.101854	-4.93277	1.68543e-06	0.00647128			sympathetic ganglion development	3	SEMA3A,SEMA3F,CTNNB1	31.6046	0.000254199		regulation of axonogenesis	4	UST,EPHB2,EPHB3,WNT7A	16.0601	0.000204444
ENSG00000213626	LBH	-0.243745	-4.88978	2.05027e-06	0.00647128			nucleoplasm	53	TMEM192,EXOSC8,HIST1H2BN,BRIP1,ACTB,ITPKC,TRIM25,ARID5A,RRN3,RPS6KA5,TNIP2,ADIRF,ALKBH2,PTPN2,LSM6,GLIS3,HELZ2,AHCTF1,FNIP2,BIRC3,STAT3,RPA1,SF3B3,NR1D1,CENPC,CCDC59,METTL14,ARID5B,PML,RBBP7,ARL4A,C9orf78,POLR1E,SETDB2,CEP57,PRKAB2,SART3,LMNB1,EXOSC2,RCL1,JADE1,FKBP5,CMPK2,PXN,KLF5,LPIN1,RTCB,SLC26A11,MCM6,ZIC1,CTNNB1,SMAD1,ATAD2	1.803	0.000309597		extracellular region	21	NXPH3,XYLT1,PRSS3,ST3GAL2,CRH,EDN3,COL5A3,PLA2G5,COL9A1,EPHB2,PDGFB,CX3CL1,PLXDC1,BDNF,A2M,EPHB3,WNT7A,EMCN,IGFBP6,NECTIN1,NPTX2	2.59026	0.000322148
ENSG00000100092	SH3BP1	-0.24328	-4.86568	2.287e-06	0.00647128			negative regulation of tyrosine phosphorylation of Stat1 protein	2	PTPN2,SOCS3	84.0323	0.000822327		hormone activity	4	CRH,EDN3,VGF,OSTN	12.9721	0.000422264
ENSG00000115041	KCNIP3	-0.19992	-4.86076	2.33845e-06	0.00647128			interleukin-1-mediated signaling pathway	3	TRAF6,RPS6KA5,TNIP2	19.4584	0.000825021		plasma membrane	55	LIPH,EFR3B,ENTPD1,SPRED2,CCKBR,GRASP,GNG7,ARC,CBARP,P2RY12,CDK5R2,RAB15,PCDHB9,OSBPL3,KCNIP3,ADGRB1,MDGA1,PPP1CA,PLA2G5,PARD6A,KCNK1,DGKZ,ADRA1B,FMNL1,EPHB2,ASAP2,RFTN1,KCNC3,SLC35G1,KRT5,CX3CL1,CHRNA2,PTPRE,MARVELD1,PLXDC1,ARL4D,SYT12,EPHB3,RGS5,WNT7A,RASL10A,ABCG2,LINGO1,EMCN,CACNG4,ADRA1D,CCNY,ALPL,SLCO2A1,OR2AG2,SLC20A1,ETV5,HOMER1,HPSE2,NECTIN1	1.76904	0.000422475
ENSG00000135625	EGR4	-0.411378	-4.80894	2.95348e-06	0.00647128			temperature homeostasis	3	FTO,STAT3,ARRDC3	16.8615	0.00118092		dendritic spine morphogenesis	3	EPHB2,EPHB3,WNT7A	21.0707	0.000676341
ENSG00000152413	HOMER1	-0.163585	-4.77481	3.44108e-06	0.00647128			DNA-N1-methyladenine dioxygenase activity	2	ALKBH2,FTO	56.0791	0.00135971		cellular response to mycophenolic acid	2	EGR1,PDGFB	84.0323	0.000822327
ENSG00000171873	ADRA1D	-0.337826	-4.71779	4.4341e-06	0.00647128			complement activation	3	C1S,C1R,C4A	15.8097	0.0013899		extracellular membrane-bounded organelle	2	PHOSPHO1,ALPL	84.0323	0.000822327
ENSG00000244405	ETV5	-0.229052	-4.71516	4.48605e-06	0.00647128			negative regulation of endothelial cell apoptotic process	3	ICAM1,TNIP2,ANGPTL4	14.0579	0.00187405		response to hyperoxia	3	MT-ATP8,MT-ATP6,MT-CYB	19.4584	0.000825021
ENSG00000284703	AL805961.2	-0.380478	-4.70043	4.78772e-06	0.00647128			inhibition of cysteine-type endopeptidase activity involved in apoptotic process	2	AC074143.1,BIRC3	42.1174	0.00202345		neuromuscular synaptic transmission	3	EGR3,CHRNA2,ETV5	16.8615	0.00118092
ENSG00000170949	ZNF160	0.097323	4.66629	5.56437e-06	0.00647128			neural crest cell migration involved in autonomic nervous system development	2	SEMA3A,SEMA3F	42.1174	0.00202345		alpha1-adrenergic receptor activity	2	ADRA1B,ADRA1D	56.0791	0.00135971
ENSG00000150347	ARID5B	0.101354	4.66123	5.68936e-06	0.00647128			oxidative demethylation	2	ALKBH2,FTO	42.1174	0.00202345		receptor binding	10	NXPH3,CRH,EDN3,EPHB2,CX3CL1,A2M,OSTN,WNT7A,IGFBP6,NECTIN1	3.33434	0.00141876
ENSG00000249738	AC008691.1	-0.311943	-4.64747	6.04306e-06	0.00647128			semaphorin-plexin signaling pathway involved in neuron projection guidance	2	SEMA3A,SEMA3F	42.1174	0.00202345		regulation of neuronal synaptic plasticity	3	ARC,EPHB2,EGR2	14.0579	0.00187405
ENSG00000184922	FMNL1	-0.161859	-4.64705	6.05406e-06	0.00647128			sympathetic neuron projection extension	2	SEMA3A,SEMA3F	42.1174	0.00202345		norepinephrine-epinephrine vasoconstriction involved in regulation of systemic arterial blood pressure	2	ADRA1B,ADRA1D	42.1174	0.00202345
ENSG00000204764	RANBP17	0.157893	4.63069	6.50322e-06	0.00647128			sympathetic neuron projection guidance	2	SEMA3A,SEMA3F	42.1174	0.00202345		respiratory chain complex IV	2	MT-CO1,MT-CO3	42.1174	0.00202345
ENSG00000076003	MCM6	0.146885	4.63011	6.5196e-06	0.00647128			ventral trunk neural crest cell migration	2	SEMA3A,SEMA3F	42.1174	0.00202345		protein glycosylation	5	EXTL1,ST3GAL2,ST8SIA5,ST8SIA2,B4GALT2	5.93989	0.00215936
ENSG00000087116	ADAMTS2	0.312174	4.55212	9.14532e-06	0.00847772			dense body	2	ACTB,SND1	33.707	0.00281047		peripheral nervous system development	3	EGR3,ADGRB1,EGR2	12.6479	0.00245147
ENSG00000249087	ZNF436-AS1	0.16746	4.54217	9.54585e-06	0.00847772			fat pad development	2	ARID5B,ARRDC3	33.707	0.00281047		proteinaceous extracellular matrix	8	COL9A1,WNT7A,KAZALD1,PHOSPHO1,VIT,ALPL,MMP17,HPSE2	3.62859	0.00246896
ENSG00000101146	RAE1	0.115095	4.47794	1.25686e-05	0.0101109			nuclear polyadenylation-dependent tRNA catabolic process	2	EXOSC8,EXOSC2	33.707	0.00281047		oligosaccharide metabolic process	3	ST3GAL2,GAL3ST4,ST8SIA2	12.0469	0.00277691
ENSG00000131323	TRAF3	-0.119701	-4.47301	1.28351e-05	0.0101109			trigeminal nerve structural organization	2	SEMA3A,SEMA3F	33.707	0.00281047		cellular response to corticotropin-releasing hormone stimulus	2	NR4A1,NR4A3	33.707	0.00281047
ENSG00000164600	NEUROD6	-0.233182	-4.46674	1.31824e-05	0.0101109			cellular response to lipopolysaccharide	5	TRAF6,ICAM1,TNIP2,NR1D1,CMPK2	5.54925	0.00285098		negative regulation of norepinephrine secretion	2	P2RY12,CRH	33.707	0.00281047
ENSG00000135245	HILPDA	0.524516	4.42956	1.54326e-05	0.010869			serine-type endopeptidase activity	5	RHBDL3,C1S,C1R,TMPRSS3,C4A	5.33922	0.00333548		regulation of branching involved in mammary gland duct morphogenesis	2	ETV4,ETV5	33.707	0.00281047
ENSG00000158792	SPATA2L	-0.236865	-4.42463	1.57574e-05	0.010869			response to cytokine	4	STAT3,PML,TIMP2,OSMR	7.02738	0.00338586		multicellular organism development	10	SPRED2,SPRY4,GGN,EDN3,SPRED3,ADRA1B,LBH,OSTN,KAZALD1,ADRA1D	2.97041	0.00315241
ENSG00000145623	OSMR	0.483212	4.41949	1.61031e-05	0.010869			nuclear polyadenylation-dependent rRNA catabolic process	2	EXOSC8,EXOSC2	28.0826	0.00371775		adenylate cyclase-modulating G-protein coupled receptor signaling pathway	3	P2RY12,ADRA1B,ADRA1D	10.9979	0.00350444
ENSG00000139318	DUSP6	-0.294306	-4.33209	2.32206e-05	0.0136784			regulation of feeding behavior	2	STAT3,MC4R	28.0826	0.00371775		inactivation of MAPK activity	3	SPRED2,DUSP4,DUSP6	10.9979	0.00350444
ENSG00000266524	GDF10	0.189249	4.33047	2.33775e-05	0.0136784			positive regulation of transcription from RNA polymerase II promoter	18	TRAF6,RPS6KA5,TNIP2,ADIRF,HSF2,GLIS3,HELZ2,STAT3,PML,PLSCR1,RLF,JADE1,KLF5,LPIN1,ZIC1,CTNNB1,SMAD1,ATAD2	2.21366	0.00411758		negative regulation of ERK1 and ERK2 cascade	4	SPRY4,DUSP4,DUSP6,RAPGEF1	6.88456	0.00362788
ENSG00000111404	RERGL	-0.457255	-4.33015	2.3408e-05	0.0136784			inflammatory response	8	RPS6KA5,TPST1,TNIP2,CXCL5,CHI3L1,SCN9A,C4A,SMAD1	3.27607	0.00445025		alpha-N-acetylneuraminate alpha-2,8-sialyltransferase activity	2	ST8SIA5,ST8SIA2	28.0826	0.00371775
ENSG00000117411	B4GALT2	-0.150282	-4.32913	2.3508e-05	0.0136784			facial nerve structural organization	2	SEMA3A,SEMA3F	24.089	0.00474232		axon guidance receptor activity	2	EPHB2,EPHB3	28.0826	0.00371775
ENSG00000196843	ARID5A	0.273489	4.31357	2.50752e-05	0.014104			growth hormone receptor signaling pathway	2	STAT3,PXN	24.089	0.00474232		corpus callosum development	2	EPHB2,EPHB3	28.0826	0.00371775
ENSG00000173227	SYT12	-0.187448	-4.29581	2.69878e-05	0.0143013			cell development	3	TRAF6,ARID5B,GDF10	9.37042	0.00528193		pyrophosphatase activity	2	PHOSPHO1,ALPL	28.0826	0.00371775
ENSG00000120738	EGR1	-0.37589	-4.29438	2.71473e-05	0.0143013			exonucleolytic trimming to generate mature 3'-end of 5.8S rRNA from tricistronic rRNA transcript (SSU-rRNA, 5.8S rRNA, LSU-rRNA)	2	EXOSC8,EXOSC2	21.0706	0.00588127		regulation of type B pancreatic cell proliferation	2	NR4A1,NR4A3	28.0826	0.00371775
ENSG00000149131	SERPING1	0.206411	4.28716	2.79686e-05	0.0143013			negative regulation of necroptotic process	2	YBX3,BIRC3	21.0706	0.00588127		cell junction	12	SYNDIG1,PRR7,GRASP,ARC,CBARP,PARD6A,KCNK1,CHRNA2,SYT12,OLFM1,ZNRF1,HOMER1	2.59577	0.00378478
ENSG00000231752	EMBP1	-0.190729	-4.26503	3.06364e-05	0.0152047			nerve development	2	SEMA3A,SEMA3F	21.0706	0.00588127		establishment of cell polarity	3	UST,KIF26B,WNT7A	10.5407	0.00390772
ENSG00000154764	WNT7A	-0.217963	-4.2399	3.396e-05	0.0163726			neuropilin binding	2	SEMA3A,SEMA3F	21.0706	0.00588127		perikaryon	5	CRH,PPP1CA,KCNK1,SYNPO,OLFM1	5.02054	0.00427003
ENSG00000205221	VIT	-0.256114	-4.22768	3.57001e-05	0.0167335			positive regulation of endothelial cell differentiation	2	BTG1,CTNNB1	21.0706	0.00588127		cellular response to organic substance	3	NR4A1,EGR1,EGR2	10.1226	0.00433805
ENSG00000187678	SPRY4	-0.249729	-4.19284	4.11376e-05	0.018761			U4 snRNA 3'-end processing	2	EXOSC8,EXOSC2	21.0706	0.00588127		ephrin receptor activity	2	EPHB2,EPHB3	24.089	0.00474232
ENSG00000136492	BRIP1	0.201047	4.14682	4.95423e-05	0.0219994			exonucleolytic nuclear-transcribed mRNA catabolic process involved in deadenylation-dependent decay	3	EXOSC8,LSM6,EXOSC2	8.72283	0.0063398		cell differentiation	10	SOHLH1,ETV4,GGN,NEUROD6,HES4,OSTN,KAZALD1,DUSP6,ETV5,ATOH7	2.76594	0.00506931
ENSG00000170365	SMAD1	0.123057	4.13107	5.27782e-05	0.0224014			phosphorylation	5	ITPKC,STAT3,LIMK2,DGKG,N4BP2	4.48704	0.00667261		intracellular receptor signaling pathway	3	NR4A1,NR4A3,ESRRA	9.37042	0.00528193
ENSG00000170264	FAM161A	0.0801312	4.12954	5.31027e-05	0.0224014			axon extension involved in axon guidance	2	SEMA3A,SEMA3F	18.7434	0.00713173		central nervous system projection neuron axonogenesis	2	EPHB2,EPHB3	21.0706	0.00588127
ENSG00000188322	SBK1	-0.172792	-4.10015	5.97253e-05	0.0245806			branchiomotor neuron axon guidance	2	SEMA3A,SEMA3F	18.7434	0.00713173		urogenital system development	2	EPHB2,EPHB3	21.0706	0.00588127
ENSG00000170214	ADRA1B	-0.185534	-4.07724	6.54295e-05	0.0262871			DNA dealkylation involved in DNA repair	2	ALKBH2,FTO	18.7434	0.00713173		transcriptional activator activity, RNA polymerase II transcription regulatory region sequence-specific binding	4	SOHLH1,MAFG,ARID3B,ETV5	5.91905	0.00599661
ENSG00000189238	LINC00943	-0.341515	-4.0499	7.29144e-05	0.028613			DNA demethylation	2	ALKBH2,FTO	18.7434	0.00713173		phosphatase activity	3	PPP1CA,DUSP4,PHOSPHO1	8.72283	0.0063398
ENSG00000186665	C17orf58	0.126356	4.03863	7.6232e-05	0.029235			negative regulation of tumor necrosis factor-mediated signaling pathway	2	AC074143.1,PTPN2	18.7434	0.00713173		phospholipase C-activating G-protein coupled receptor signaling pathway	3	CCKBR,ADRA1B,ADRA1D	8.72283	0.0063398
ENSG00000283662	AC138904.3	-0.307866	-4.03126	7.8478e-05	0.0294275			nuclear-transcribed mRNA catabolic process, exonucleolytic, 3'-5'	2	EXOSC8,EXOSC2	18.7434	0.00713173		dephosphorylation	4	PPP1CA,DUSP4,PHOSPHO1,ALPL	5.81703	0.00635028
ENSG00000166603	MC4R	0.295419	4.01552	8.34878e-05	0.0306255			response to interferon-beta	2	IFITM3,PLSCR1	18.7434	0.00713173		adenylate cyclase-activating adrenergic receptor signaling pathway	2	ADRA1B,ADRA1D	18.7434	0.00713173
ENSG00000124205	EDN3	-0.272766	-4.00468	8.71151e-05	0.0312762			negative regulation of cell growth	5	PSRC1,BTG1,PML,RBBP7,JADE1	4.34818	0.00754654		endothelial cell chemotaxis	2	EGR3,NR4A1	18.7434	0.00713173
ENSG00000181830	SLC35C1	-0.109992	-3.99232	9.14341e-05	0.0321429			nucleus	74	RRAGB,EXOSC8,HIST1H2BN,BRIP1,TRAF6,SMARCA1,ARID5A,RRN3,RPS6KA5,YBX3,TNIP2,ADIRF,ALKBH2,PTPN2,PLIN2,HSF2,GLIS3,TUBB6,FTO,AHCTF1,RAE1,DUSP26,BIRC3,STAT3,RPA1,SF3B3,LIMK2,ZNF483,NR1D1,SND1,ZNF160,CENPC,BTG1,CCDC59,PEG10,METTL14,SMG1,PCBP3,ZNF331,ARID5B,PML,PLSCR1,RBBP7,ARL4A,NIM1K,POLR1E,SETDB2,CEP57,TCEAL2,SART3,PIM1,LMNB1,RLF,ZBTB16,EXOSC2,GSTM3,SESN1,MC4R,JADE1,CMPK2,ZNF791,CDKL1,KLF5,LPIN1,RTCB,…	1.45802	0.00799087		interstitial matrix	2	KAZALD1,VIT	18.7434	0.00713173
ENSG00000140557	ST8SIA2	-0.407104	-3.98162	9.53355e-05	0.0321948			fibroblast migration	2	ARID5B,PML	16.8615	0.00849089		postsynaptic membrane	7	SYNDIG1,PRR7,GRASP,ARC,CHRNA2,SYNPO,HOMER1	3.26249	0.00765683
ENSG00000173436	MICOS10	-0.0907026	-3.97738	9.69258e-05	0.0321948			I-SMAD binding	2	CTNNB1,SMAD1	16.8615	0.00849089		axon guidance	6	KIF26B,EPHB2,NR4A3,BDNF,EPHB3,NECTIN1	3.64162	0.00802289
ENSG00000071575	TRIB2	-0.160699	-3.97637	9.73056e-05	0.0321948
ENSG00000115423	DNAH6	0.104706	3.96833	0.000100401	0.0325802
ENSG00000183307	TMEM121B	-0.16077	-3.96183	0.000102974	0.0326807
ENSG00000080573	COL5A3	-0.276492	-3.9576	0.000104676	0.0326807
ENSG00000070882	OSBPL3	-0.124157	-3.9531	0.000106521	0.0326807
ENSG00000107821	KAZALD1	-0.281695	-3.94216	0.000111136	0.0331559
ENSG00000113368	LMNB1	0.125833	3.93929	0.000112377	0.0331559
ENSG00000120875	DUSP4	-0.421947	-3.93567	0.000113965	0.0331559
ENSG00000141026	MED9	0.08119	3.93049	0.000116266	0.0332522
ENSG00000142089	IFITM3	0.45267	3.92106	0.000120579	0.0334285
ENSG00000278494	RRN3	0.081458	3.91215	0.000124787	0.0334285
ENSG00000109762	SNX25	-0.0855538	-3.90949	0.000126074	0.0334285
ENSG00000130829	DUSP9	0.270108	3.89544	0.000133067	0.0334285
ENSG00000182541	LIMK2	0.278807	3.89463	0.000133482	0.0334285
[truncated: 2,095 more rows]
