# Supplementary material for: Antipsychotic drug use complicates assessment of gene expression changes associated with schizophrenia
Source: Transl Psychiatry. 2023 Mar 17;13:93. doi: 10.1038/s41398-023-02392-8 (PMC10023659; doi:10.1038/s41398-023-02392-8)
Supplement: Supplementary file 5 — Supplementary Table S4 [file 41398_2023_2392_MOESM5_ESM.xlsx]

## Sheet: Consensus WGCNA modules
Consensus WGCNA Module membership and differential gene expression ststistics
Module	Module Color	Macaque Ensemb Gene ID	Human Ensembl Gene ID	Gene Name	CLZ.logFC	CLZ.t	CLZ.P	HAL.lo.logFC	HAL.lo.t	HAL.lo.P	HAL.hi.logFC	HAL.hi.t	HAL.hi.P	Human.SCZ.logFC	Human.SCZ.t	Human.SCZ.P
1	turquoise	ENSMMUG00000007154	ENSG00000159788	RGS12	0.0229197	0.402445	0.689902	-0.0135652	-0.243645	0.808985	0.0237992	0.394418	0.695761	-0.090185	-2.67645	0.00804923
1	turquoise	ENSMMUG00000008392	ENSG00000197386	HTT	0.0192151	0.350976	0.727794	-0.026253	-0.490429	0.627013	0.0276775	0.476797	0.636589	-0.0120356	-0.518942	0.604367
1	turquoise	ENSMMUG00000008383	ENSG00000109736	MFSD10	-0.00215614	-0.0175454	0.986105	-0.0428288	-0.357004	0.723318	0.0214757	0.165407	0.869613	-0.0321721	-1.03199	0.303306
1	turquoise	ENSMMUG00000013158	ENSG00000125386	FAM193A	-0.0329383	-0.650537	0.519763	-0.056763	-1.1472	0.259392	0.0572859	1.06891	0.292719	-0.0072839	-0.450651	0.652723
1	turquoise	ENSMMUG00000019948	ENSG00000168924	LETM1	0.091465	1.62163	0.114217	0.0530734	0.962841	0.342496	0.0681121	1.14082	0.262	-0.0247614	-1.38917	0.166304
1	turquoise	ENSMMUG00000011190	ENSG00000168936	TMEM129	0.0947271	1.65249	0.107736	0.0703821	1.25656	0.217565	0.217105	3.57939	0.0010711	-0.0404751	-1.30351	0.193878
1	turquoise	ENSMMUG00000008357	ENSG00000090316	MAEA	0.0273263	0.58238	0.564193	-0.0581091	-1.2667	0.213959	0.03536	0.711155	0.481889	-0.0141406	-0.668437	0.504615
1	turquoise	ENSMMUG00000008323	ENSG00000159692	CTBP1	-0.0427943	-1.27417	0.211334	-0.0286027	-0.871011	0.38992	-0.0088888	-0.249624	0.804396	-0.0105838	-0.659003	0.510641
1	turquoise	ENSMMUG00000032299	ENSG00000127415	IDUA	0.299021	1.79501	0.0816398	0.164517	1.01232	0.318609	0.305041	1.735	0.0918935	-0.0794221	-1.93583	0.0542783
1	turquoise	ENSMMUG00000017222	ENSG00000145214	DGKQ	-0.0374014	-0.370077	0.713644	-0.0701481	-0.710555	0.482256	0.00793358	0.0742244	0.941271	-0.0341451	-0.98982	0.323442
1	turquoise	ENSMMUG00000016919	ENSG00000178950	GAK	0.0304203	0.654793	0.517052	-0.0407741	-0.897747	0.375699	0.0832282	1.69095	0.100091	-0.028018	-1.39033	0.165953
1	turquoise	ENSMMUG00000005016	ENSG00000168993	CPLX1	-0.0306882	-0.33282	0.741335	-0.0518252	-0.574969	0.569137	0.190152	1.94678	0.0599485	-0.0856782	-2.49927	0.0132382
1	turquoise	ENSMMUG00000017457	ENSG00000174227	PIGG	0.0797032	1.5264	0.136256	0.0676707	1.32578	0.193844	0.0294153	0.531893	0.598294	0.0134223	0.585119	0.559118
1	turquoise	ENSMMUG00000015800	ENSG00000188976	NOC2L	-0.0320953	-0.535303	0.595961	-0.0675236	-1.15204	0.257422	-0.0126672	-0.199451	0.843111	-0.00294967	-0.166161	0.868196
1	turquoise	ENSMMUG00000015802	ENSG00000187961	KLHL17	-0.0917615	-0.913864	0.36729	-0.0999286	-1.02011	0.314956	-0.0522151	-0.492684	0.625436	-0.0813721	-1.93003	0.0549973
1	turquoise	ENSMMUG00000000838	ENSG00000188157	AGRN	0.0645669	0.523636	0.603964	0.0644189	0.534392	0.596584	0.0845546	0.647149	0.521926	-0.0978412	-2.01302	0.0454348
1	turquoise	ENSMMUG00000018699	ENSG00000131591	C1orf159	0.0265412	0.170536	0.86561	0.000850619	0.00560341	0.995562	0.0404136	0.246085	0.807112	-0.09452	-2.7107	0.00728952
1	turquoise	ENSMMUG00000016279	ENSG00000169972	PUSL1	0.0846344	0.747982	0.459667	0.0987378	0.894479	0.377419	0.176036	1.47412	0.149743	-0.0674547	-2.0587	0.0408007
1	turquoise	ENSMMUG00000013875	ENSG00000224051	GLTPD1	0.0814937	1.23796	0.224301	0.00311803	0.0485205	0.961588	0.0321281	0.46197	0.647076	-0.0434614	-1.37977	0.169178
1	turquoise	ENSMMUG00000005578	ENSG00000189339	SLC35E2B	0.0352097	0.385781	0.702087	-0.0167419	-0.187701	0.852238	0.216161	2.23761	0.0319785	-0.0631286	-1.55348	0.121868
1	turquoise	ENSMMUG00000010280	ENSG00000157933	SKI	0.0283266	0.276545	0.783821	-0.000203145	-0.00203014	0.998392	0.212068	1.95735	0.0586424	-0.0270545	-1.17735	0.240435
1	turquoise	ENSMMUG00000009358	ENSG00000162591	MEGF6	0.201696	1.15874	0.254719	0.159972	0.942111	0.352851	0.464613	2.52931	0.0162862	0.00276304	0.045058	0.964105
1	turquoise	ENSMMUG00000003786	ENSG00000116213	WRAP73	-0.12109	-1.43977	0.159172	-0.0481098	-0.586244	0.561624	0.03503	0.394515	0.69569	-0.0411462	-1.61278	0.108347
1	turquoise	ENSMMUG00000022888	ENSG00000131697	NPHP4	-0.0458668	-0.350605	0.72807	0.0342116	0.267732	0.79054	0.0454872	0.3288	0.744345	-0.0406756	-1.48589	0.138862
1	turquoise	ENSMMUG00000016837	ENSG00000069424	KCNAB2	0.00121206	0.0211395	0.983259	-0.0142119	-0.253512	0.801415	0.0981563	1.6147	0.115715	-0.0361759	-1.413	0.159187
1	turquoise	ENSMMUG00000016838	ENSG00000116254	CHD5	0.017888	0.278824	0.782087	-0.0337917	-0.538701	0.593639	0.0646603	0.950591	0.34859	-0.0476518	-1.39158	0.165574
1	turquoise	ENSMMUG00000018348	ENSG00000158286	RNF207	0.0373816	0.422523	0.675331	-0.0151579	-0.175577	0.861679	0.118665	1.2703	0.21269	0.00594013	0.134039	0.893504
1	turquoise	ENSMMUG00000023677	ENSG00000215788	TNFRSF25	0.203977	1.50471	0.141728	0.255572	1.93232	0.0617744	0.345229	2.41256	0.0214436	-0.0461192	-0.717995	0.473587
1	turquoise	ENSMMUG00000023678	ENSG00000171680	PLEKHG5	-0.0872404	-0.776331	0.442977	0.0325137	0.295985	0.769061	0.175679	1.47595	0.149256	-0.0346393	-0.904776	0.366657
1	turquoise	ENSMMUG00000021398	ENSG00000162426	SLC45A1	0.0804428	0.913399	0.367531	-0.0447188	-0.519951	0.606502	0.00706742	0.0759122	0.939939	-0.0472348	-1.36283	0.174446
1	turquoise	ENSMMUG00000021399	ENSG00000142599	RERE	0.0109158	0.294559	0.77014	-0.00041763	-0.0115261	0.990872	0.0471635	1.2004	0.238368	0.0168393	1.23396	0.218644
1	turquoise	ENSMMUG00000006224	ENSG00000171608	PIK3CD	0.0684173	0.74209	0.463181	0.121475	1.34882	0.186403	0.128187	1.31464	0.197521	-0.0265546	-0.709006	0.479135
1	turquoise	ENSMMUG00000006225	ENSG00000171603	CLSTN1	0.0406111	0.806703	0.425503	-0.0518109	-1.05253	0.300058	-0.0477258	-0.894003	0.37767	-0.0136204	-0.518619	0.604592
1	turquoise	ENSMMUG00000002171	ENSG00000054523	KIF1B	0.0102981	0.266726	0.791308	-0.0758324	-2.00869	0.0526496	-0.0857952	-2.09559	0.0437179	-0.00257272	-0.156379	0.87589
1	turquoise	ENSMMUG00000007828	ENSG00000177000	MTHFR	-0.0612098	-0.712115	0.481302	-0.00922886	-0.109993	0.913069	0.0816676	0.899419	0.374821	-0.0377936	-1.56268	0.119686
1	turquoise	ENSMMUG00000007829	ENSG00000011021	CLCN6	-0.0461652	-0.755052	0.45547	-0.129431	-2.16536	0.0375433	-0.0809917	-1.25012	0.219879	-0.0109571	-0.640727	0.522423
1	turquoise	ENSMMUG00000023449	ENSG00000116688	MFN2	-0.0649785	-1.85143	0.072901	-0.103343	-3.01155	0.00490477	-0.0424056	-1.13964	0.262485	-0.0303433	-2.17439	0.030833
1	turquoise	ENSMMUG00000023070	ENSG00000189337	KAZ	0.090851	1.18946	0.242584	0.00981874	0.131645	0.896049	0.132388	1.63972	0.110381	-0.0296325	-1.26064	0.208886
1	turquoise	ENSMMUG00000016281	ENSG00000116786	PLEKHM2	-0.0530305	-1.15918	0.254542	-0.0838641	-1.87484	0.0695165	0.0351066	0.723799	0.474191	-0.0282863	-1.17063	0.243119
1	turquoise	ENSMMUG00000012732	ENSG00000132881	RSG1	-0.0685647	-0.783794	0.438643	0.0826252	0.967963	0.339969	0.109737	1.18819	0.243077	0.0191034	0.52617	0.599345
1	turquoise	ENSMMUG00000012733	ENSG00000037637	FBXO42	0.0393007	1.01894	0.315501	-0.00761394	-0.201974	0.841154	0.0185703	0.454785	0.652184	-0.00702516	-0.394277	0.693791
1	turquoise	ENSMMUG00000007315	ENSG00000058453	CROCC	-0.0920957	-1.02964	0.310522	-0.11027	-1.26309	0.21524	0.186324	1.97222	0.0568484	-0.0964081	-2.13313	0.0341154
1	turquoise	ENSMMUG00000001610	ENSG00000159363	ATP13A2	0.0581382	0.869248	0.390869	-0.0766418	-1.17198	0.249436	0.112095	1.5808	0.12328	-0.0407487	-1.37587	0.170379
1	turquoise	ENSMMUG00000010849	ENSG00000074964	ARHGEF10L	0.0714482	1.39661	0.171674	-0.0145872	-0.291729	0.772285	0.171125	3.15916	0.00333564	0.00175583	0.0739657	0.941111
1	turquoise	ENSMMUG00000023517	ENSG00000117154	IGSF21	0.0442883	0.764728	0.449764	0.0169727	0.29977	0.766197	0.0687613	1.12048	0.270441	-0.0786002	-2.75128	0.00647378
1	turquoise	ENSMMUG00000006669	ENSG00000127481	UBR4	0.0159732	0.315526	0.754311	-0.0874176	-1.76606	0.0864574	-0.0646338	-1.20414	0.236936	-0.00648406	-0.315223	0.752917
1	turquoise	ENSMMUG00000006688	ENSG00000127463	EMC1	-0.0307885	-0.593908	0.556545	-0.0694086	-1.36927	0.179984	-0.0199676	-0.363341	0.718623	0.0115722	0.822833	0.411569
1	turquoise	ENSMMUG00000006892	ENSG00000040487	PQLC2	0.0690669	0.893013	0.378193	-0.00664839	-0.0881078	0.930313	0.218737	2.6793	0.0113317	-0.0206701	-0.809333	0.419272
1	turquoise	ENSMMUG00000008837	ENSG00000117245	KIF17	0.0218958	0.174938	0.862177	-0.0518561	-0.424318	0.674034	0.0239414	0.180995	0.857457	0.01615	0.471769	0.637599
1	turquoise	ENSMMUG00000008847	ENSG00000189410	SH2D5	-0.144984	-1.62125	0.114297	-0.236658	-2.70655	0.0105978	-0.134649	-1.42048	0.164667	0.0251574	0.763401	0.446111
1	turquoise	ENSMMUG00000002218	ENSG00000076864	RAP1GAP	0.0571281	0.859901	0.395929	-0.0901982	-1.38852	0.174102	0.00268443	0.0381158	0.969821	-0.0429481	-1.47231	0.142488
1	turquoise	ENSMMUG00000019549	ENSG00000117308	GALE	0.0578481	1.03664	0.307297	-0.0241057	-0.442285	0.661113	0.011733	0.198855	0.843573	-0.00101189	-0.0384529	0.969364
1	turquoise	ENSMMUG00000012329	ENSG00000158008	EXTL1	0.0826021	0.93346	0.357233	0.112043	1.29509	0.204106	0.144442	1.54047	0.132799	-0.122034	-3.13551	0.00197026
1	turquoise	ENSMMUG00000004762	ENSG00000142784	WDTC1	-0.00619635	-0.0923228	0.926989	-0.0428769	-0.653479	0.517888	0.110467	1.55358	0.129639	-0.0311957	-1.72638	0.0858016
1	turquoise	ENSMMUG00000004767	ENSG00000186501	TMEM222	0.0257634	0.539417	0.593151	-0.0217724	-0.466354	0.643967	0.00419575	0.0829439	0.934388	-0.0247785	-1.30303	0.194043
1	turquoise	ENSMMUG00000009868	ENSG00000126705	AHDC1	0.0798482	0.957743	0.345023	-0.114903	-1.41032	0.167623	0.105381	1.19431	0.240706	-0.0178556	-0.56916	0.569877
1	turquoise	ENSMMUG00000015659	ENSG00000116353	MECR	0.132008	1.63211	0.111981	-0.0794573	-1.00594	0.321625	-0.0475689	-0.556329	0.581667	-0.0115883	-0.520836	0.603049
1	turquoise	ENSMMUG00000015661	ENSG00000060656	PTPRU	0.145425	1.27015	0.212744	-0.197677	-1.76697	0.0863031	0.130057	1.07354	0.290665	0.0167062	0.434584	0.664327
1	turquoise	ENSMMUG00000013519	ENSG00000162512	SDC3	0.114504	1.70528	0.0973598	0.0422166	0.643036	0.524559	0.0762541	1.07113	0.291733	-0.0433215	-1.52962	0.127669
1	turquoise	ENSMMUG00000023401	ENSG00000121753	BAI2	0.0777577	1.13682	0.263646	0.0397398	0.594218	0.55634	0.0861159	1.18747	0.243358	-0.107333	-2.70268	0.00746123
1	turquoise	ENSMMUG00000015650	ENSG00000121775	TMEM39B	0.0988755	1.68727	0.100802	0.047402	0.828659	0.413137	0.067763	1.09462	0.281455	-0.0514963	-2.21947	0.0275623
1	turquoise	ENSMMUG00000017718	ENSG00000160051	IQCC	-0.0337104	-0.499317	0.620805	0.0586084	0.889187	0.380215	0.0619107	0.867865	0.391616	-0.0229903	-0.721913	0.471179
1	turquoise	ENSMMUG00000019743	ENSG00000162522	KIAA1522	0.099155	1.38057	0.176514	0.0120745	0.17198	0.864483	0.132939	1.74726	0.0897136	-0.00366405	-0.101385	0.919345
1	turquoise	ENSMMUG00000019806	ENSG00000142687	KIAA0319L	0.0313833	0.806642	0.425538	-0.0608079	-1.59865	0.119247	0.00129869	0.031501	0.975056	-0.00808732	-0.541538	0.588731
1	turquoise	ENSMMUG00000019812	ENSG00000020129	NCDN	0.0114049	0.159323	0.874367	-0.125835	-1.79779	0.0811881	0.118364	1.55939	0.128262	0.028754	0.926196	0.355445
1	turquoise	ENSMMUG00000011957	ENSG00000142686	C1orf216	0.0367205	0.528328	0.600739	-0.0911073	-1.34115	0.188854	0.00375581	0.0510414	0.959594	0.0163496	0.629388	0.529804
1	turquoise	ENSMMUG00000011688	ENSG00000214193	SH3D21	-0.327517	-1.68082	0.102059	-0.0356908	-0.187775	0.852181	-0.102787	-0.499836	0.620443	-0.0494274	-1.34644	0.179663
1	turquoise	ENSMMUG00000022040	ENSG00000185090	MANEAL	0.0116833	0.282608	0.779208	-0.0442603	-1.09533	0.281149	-0.0235716	-0.538443	0.593816	-0.0248842	-0.947134	0.344698
1	turquoise	ENSMMUG00000023200	ENSG00000183386	FHL3	0.0992157	0.902551	0.37318	-0.00693169	-0.0646333	0.948848	0.0559719	0.482417	0.632633	0.0164749	0.468339	0.640045
1	turquoise	ENSMMUG00000012212	ENSG00000117016	RIMS3	0.00802928	0.168036	0.867561	-0.018579	-0.397646	0.693402	0.092072	1.81715	0.0781098	-0.018148	-0.624491	0.533007
1	turquoise	ENSMMUG00000016215	ENSG00000127124	HIVEP3	0.100771	1.04021	0.305661	-0.0566152	-0.598102	0.553776	0.154389	1.50616	0.141357	-0.0579241	-1.89911	0.0589686
1	turquoise	ENSMMUG00000002642	ENSG00000243710	WDR65	0.0650047	0.32286	0.748799	-0.200417	-1.02011	0.314955	0.0444629	0.209127	0.83561	-0.140635	-2.74128	0.0066667
1	turquoise	ENSMMUG00000012479	ENSG00000066135	KDM4A	0.0243337	0.754918	0.45555	0.00514538	0.163275	0.871279	0.0269092	0.787754	0.436355	-0.0210617	-1.17932	0.239653
1	turquoise	ENSMMUG00000015156	ENSG00000159214	CCDC24	0.0694373	0.856123	0.397985	-0.108892	-1.37572	0.177997	0.0456638	0.533162	0.597425	-0.00958579	-0.314802	0.753236
1	turquoise	ENSMMUG00000020973	ENSG00000117425	PTCH2	0.182659	1.76144	0.0872495	-0.087946	-0.868965	0.391022	0.0855834	0.781472	0.439989	-0.0422132	-0.913419	0.362107
1	turquoise	ENSMMUG00000012993	ENSG00000126107	HECTD3	0.102065	1.65358	0.107513	0.0881863	1.46178	0.153077	0.0151885	0.232378	0.817652	-0.0377452	-1.66873	0.0967137
1	turquoise	ENSMMUG00000015371	ENSG00000086015	MAST2	0.0943349	1.79643	0.0814087	0.0271668	0.529234	0.600117	0.0799556	1.43734	0.159856	-0.0406087	-1.93294	0.0546362
1	turquoise	ENSMMUG00000020976	ENSG00000157216	SSBP3	0.0426515	0.630414	0.532682	-0.0331712	-0.501521	0.61927	-0.00946913	-0.132109	0.895685	-0.00419683	-0.187954	0.8511
1	turquoise	ENSMMUG00000021577	ENSG00000116133	DHCR24	-0.0697021	-0.841098	0.406231	-0.132883	-1.64018	0.110284	-0.193132	-2.19937	0.0348246	-0.0643877	-1.78872	0.0751517
1	turquoise	ENSMMUG00000019493	ENSG00000178965	C1ORF173	-0.0235944	-0.446155	0.658343	-0.0650891	-1.25899	0.216699	-0.0405685	-0.724095	0.474012	0.101619	3.31311	0.00109252
1	turquoise	ENSMMUG00000017383	ENSG00000143013	LMO4	0.0199758	0.442596	0.66089	-0.0331543	-0.751306	0.457691	-0.0386814	-0.808369	0.424556	-0.0321176	-1.19084	0.23511
1	turquoise	ENSMMUG00000015375	ENSG00000143126	CELSR2	0.0927455	1.2248	0.229157	-0.0292899	-0.395608	0.694891	0.124225	1.54732	0.131141	-0.0549152	-1.54668	0.123499
1	turquoise	ENSMMUG00000005815	ENSG00000162650	ATXN7L2	0.0175606	0.228814	0.820398	-0.030495	-0.407218	0.686427	0.00775018	0.0956533	0.924363	-0.123606	-3.36708	0.000908812
1	turquoise	ENSMMUG00000005817	ENSG00000181754	AMIGO1	0.0390542	0.963214	0.342312	0.0259894	0.655631	0.516519	0.116067	2.70158	0.0107283	-0.0152305	-0.567875	0.570748
1	turquoise	ENSMMUG00000021544	ENSG00000197106	SLC6A17	0.0311316	0.595994	0.555167	-0.122257	-2.39378	0.0223997	-0.08952	-1.61647	0.115331	-0.0529897	-1.45081	0.148377
1	turquoise	ENSMMUG00000004614	ENSG00000116396	KCNC4	0.0700317	0.932931	0.357502	-0.159554	-2.17574	0.0366944	0.217155	2.7347	0.00988596	-0.0261553	-0.944069	0.346258
1	turquoise	ENSMMUG00000018684	ENSG00000177272	KCNA3	0.0369607	0.574094	0.569722	-0.0264354	-0.42034	0.67691	0.0645098	0.947402	0.350188	0.0166364	0.490941	0.623999
1	turquoise	ENSMMUG00000003311	ENSG00000116455	WDR77	0.0480529	1.06804	0.293103	0.00664667	0.151124	0.880781	0.0146988	0.308427	0.759659	-0.0182142	-0.913416	0.362108
1	turquoise	ENSMMUG00000014490	ENSG00000171385	KCND3	-0.0295115	-0.573455	0.57015	-0.08745	-1.73838	0.0912873	0.06139	1.12632	0.267999	0.0119904	0.516281	0.60622
1	turquoise	ENSMMUG00000008151	ENSG00000163399	ATP1A1	0.010323	0.173211	0.863524	0.00295196	0.0506556	0.959899	-0.0319571	-0.505666	0.616388	0.0219018	0.687258	0.492705
1	turquoise	ENSMMUG00000008157	ENSG00000143061	IGSF3	0.0847152	1.09007	0.283429	0.0546505	0.719345	0.476895	0.145312	1.76501	0.086637	0.0195573	0.553695	0.580398
1	turquoise	ENSMMUG00000015976	ENSG00000134253	TRIM45	-0.184492	-1.90217	0.0657369	-0.071165	-0.752062	0.457242	-0.0243445	-0.237796	0.813481	-0.0118762	-0.351553	0.725538
1	turquoise	ENSMMUG00000016786	ENSG00000116128	BCL9	0.0292448	0.453115	0.653374	-0.079005	-1.25247	0.219034	0.0683713	1.00068	0.324124	-0.0161583	-0.821612	0.412262
1	turquoise	ENSMMUG00000007257	ENSG00000159164	SV2A	-0.0205046	-0.475312	0.637635	-0.125199	-2.96823	0.00548413	-0.139615	-3.05242	0.00441164	-0.0165185	-0.588145	0.557089
1	turquoise	ENSMMUG00000006256	ENSG00000143374	TARS2	-0.0883908	-1.29915	0.202723	-0.0277381	-0.417357	0.679069	-0.00333719	-0.0463774	0.963284	0.023344	0.992518	0.322128
1	turquoise	ENSMMUG00000006257	ENSG00000143369	ECM1	-0.106645	-0.642701	0.524773	-0.122163	-0.754212	0.455968	-0.189767	-1.0826	0.286684	-0.0715164	-1.47748	0.141099
1	turquoise	ENSMMUG00000007643	ENSG00000143434	SEMA6C	0.119545	1.46591	0.151955	-0.0264315	-0.332073	0.741894	0.273249	3.17225	0.00322241	-0.0487402	-1.7465	0.0822386
1	turquoise	ENSMMUG00000005002	ENSG00000198837	DENND4B	0.0129337	0.164904	0.870006	-0.0412757	-0.538288	0.593921	0.0940001	1.13093	0.266079	-0.0346115	-1.51966	0.130155
1	turquoise	ENSMMUG00000023364	ENSG00000143515	ATP8B2	0.0151474	0.396742	0.694063	-0.0354981	-0.950938	0.348417	0.0484842	1.19813	0.239238	-0.0230074	-0.834351	0.405065
1	turquoise	ENSMMUG00000016093	ENSG00000160710	ADAR	0.0162146	0.397717	0.693351	-0.062469	-1.5671	0.126447	-0.0151981	-0.351586	0.727341	0.0263173	1.55599	0.121268
1	turquoise	ENSMMUG00000006579	ENSG00000163348	PYGO2	0.0165113	0.253932	0.801094	-0.0721385	-1.13496	0.264414	0.0773232	1.12272	0.269504	0.00431002	0.206281	0.836778
1	turquoise	ENSMMUG00000012182	ENSG00000163462	TRIM46	0.0183805	0.32352	0.748304	-0.00514384	-0.0926573	0.926725	-0.0106975	-0.177932	0.859843	-0.0952591	-3.09362	0.00225603
1	turquoise	ENSMMUG00000003902	ENSG00000169231	THBS3	0.0516016	0.496315	0.622899	-0.0296368	-0.292017	0.772067	0.0480992	0.437933	0.664234	-0.0370809	-0.879134	0.380369
1	turquoise	ENSMMUG00000023145	ENSG00000160753	RUSC1	-0.031339	-0.54428	0.589838	-0.0896172	-1.59191	0.120758	0.00147123	0.0241097	0.980907	-0.0321483	-1.16144	0.246826
1	turquoise	ENSMMUG00000004902	ENSG00000160785	SLC25A44	0.0470864	0.964611	0.341621	-0.00415087	-0.0869942	0.931192	-0.0137371	-0.265733	0.792066	-0.0433917	-2.05239	0.0414156
1	turquoise	ENSMMUG00000016696	ENSG00000116604	MEF2D	0.0250848	0.319758	0.751129	-0.0264291	-0.344607	0.732534	0.00482997	0.0581098	0.954005	-0.0441653	-1.46975	0.14318
1	turquoise	ENSMMUG00000012436	ENSG00000132694	ARHGEF11	0.00693764	0.183636	0.855401	-0.0607109	-1.64356	0.10958	-0.0609332	-1.52127	0.137534	-0.0405864	-1.59383	0.112532
1	turquoise	ENSMMUG00000009928	ENSG00000162728	KCNJ9	0.0761218	1.51068	0.140204	0.0261278	0.53036	0.599345	0.109261	2.04622	0.0486126	-0.0121457	-0.508965	0.61133
1	turquoise	ENSMMUG00000018126	ENSG00000158882	TOMM40L	-0.0246131	-0.457897	0.64997	0.04579	0.871322	0.389753	0.0182847	0.320987	0.750205	-0.0473505	-2.10884	0.0361854
1	turquoise	ENSMMUG00000004789	ENSG00000198929	NOS1AP	0.0923111	1.43883	0.159436	-0.0408113	-0.651154	0.519369	0.171699	2.53018	0.0162524	0.0330621	1.12088	0.263666
1	turquoise	ENSMMUG00000014042	ENSG00000168159	RNF187	-0.0545452	-0.690147	0.494835	-0.0545598	-0.706423	0.484788	0.05239	0.626255	0.535373	0.016294	0.899554	0.369424
1	turquoise	ENSMMUG00000005307	ENSG00000162931	TRIM17	0.0846303	0.557844	0.580643	-0.0637235	-0.430548	0.669543	0.176564	1.10266	0.277997	-0.0897534	-2.16185	0.0318008
1	turquoise	ENSMMUG00000005306	ENSG00000154370	TRIM11	0.00716129	0.0951733	0.924742	0.0149034	0.20293	0.840412	0.157552	1.98237	0.0556519	-0.0212189	-0.86846	0.386169
1	turquoise	ENSMMUG00000016891	ENSG00000154358	OBSCN	0.181443	1.10995	0.274889	0.0819363	0.513845	0.610719	0.408384	2.36739	0.0238096	0.00680142	0.121858	0.903132
1	turquoise	ENSMMUG00000023087	ENSG00000181873	C1ORF69	0.0339419	0.457841	0.65001	0.0805008	1.11278	0.273688	0.103162	1.31793	0.196431	-0.0657406	-2.46008	0.0147273
1	turquoise	ENSMMUG00000002792	ENSG00000143761	ARF1	0.00122869	0.0386117	0.969428	0.00175674	0.0564618	0.955308	-0.0117722	-0.348917	0.729326	0.0125936	0.809765	0.419024
1	turquoise	ENSMMUG00000008338	ENSG00000143816	WNT9A	0.185974	1.56163	0.127731	0.0155437	0.133815	0.894346	0.377684	3.00551	0.00498202	0.129345	1.879	0.0616793
1	turquoise	ENSMMUG00000001869	ENSG00000143740	SNAP47	-0.0242186	-0.489287	0.627813	-0.0956619	-1.97722	0.0562565	0.00292792	0.0558494	0.955792	0.0142086	0.78513	0.433294
1	turquoise	ENSMMUG00000001867	ENSG00000081692	JMJD4	-0.0374945	-0.636214	0.528941	-0.00131702	-0.0228657	0.981892	0.0561369	0.899703	0.374672	-0.0350195	-1.44043	0.151286
1	turquoise	ENSMMUG00000018525	ENSG00000143801	PSEN2	-0.00299079	-0.0609262	0.951778	-0.00420348	-0.0876169	0.9307	0.00715784	0.137744	0.891264	-0.0443744	-1.77562	0.0772947
1	turquoise	ENSMMUG00000003369	ENSG00000008118	CAMK1G	0.103422	1.3461	0.187269	-0.0215982	-0.28765	0.775379	-0.0387207	-0.476154	0.637042	0.0131939	0.328852	0.742607
1	turquoise	ENSMMUG00000004563	ENSG00000076356	PLXNA2	0.100625	1.33101	0.192134	0.0511937	0.692536	0.493353	-0.028807	-0.359402	0.72154	-0.0770169	-2.3321	0.0206764
1	turquoise	ENSMMUG00000018585	ENSG00000162873	KLHDC8A	0.0248707	0.216597	0.82983	-0.034311	-0.306209	0.761332	-0.0667297	-0.550392	0.585686	-0.0227876	-0.59431	0.552967
1	turquoise	ENSMMUG00000010487	ENSG00000170382	LRRN2	-0.00676315	-0.0818448	0.935255	-0.100438	-1.24407	0.22207	0.0748673	0.856415	0.397826	-0.0413541	-1.17998	0.239389
1	turquoise	ENSMMUG00000017114	ENSG00000143850	PLEKHA6	0.00322431	0.04235	0.96647	-0.0362751	-0.487332	0.629183	0.0721826	0.894677	0.377315	-0.0475044	-1.59447	0.112387
1	turquoise	ENSMMUG00000021116	ENSG00000058668	ATP2B4	0.133338	1.75456	0.0884381	-0.15435	-2.07728	0.0454806	-0.0822406	-1.02072	0.314669	0.0583986	2.6178	0.00951713
1	turquoise	ENSMMUG00000015037	ENSG00000183155	RABIF	-0.0172345	-0.254083	0.800978	-0.019595	-0.295974	0.769069	-0.00315245	-0.0440012	0.965163	-0.0231093	-0.990888	0.322921
1	turquoise	ENSMMUG00000001916	ENSG00000198700	IPO9	0.0376603	1.02992	0.310394	0.0384385	1.07509	0.289984	0.0108766	0.280605	0.780732	-0.0177459	-1.12987	0.259864
1	turquoise	ENSMMUG00000013500	ENSG00000116857	TMEM9	-0.0329494	-0.87881	0.385737	0.0117159	0.319591	0.751254	0.0391978	0.986356	0.330998	0.0201445	1.27344	0.204321
1	turquoise	ENSMMUG00000001481	ENSG00000157064	NMNAT2	-0.0365843	-0.866823	0.392178	-0.077738	-1.88379	0.0682582	-0.0510477	-1.14107	0.261895	0.0129553	0.48931	0.625151
1	turquoise	ENSMMUG00000014498	ENSG00000198216	CACNA1E	0.00730228	0.123037	0.90281	-0.0244064	-0.420588	0.67673	0.0522915	0.831012	0.411825	0.00899967	0.282386	0.777935
1	turquoise	ENSMMUG00000020019	ENSG00000135835	KIAA1614	-0.0615242	-0.729546	0.470716	-0.0379354	-0.460929	0.647815	0.30861	3.46534	0.00146534	-0.0303914	-0.804277	0.422178
1	turquoise	ENSMMUG00000023216	ENSG00000152092	ASTN1	0.0787838	1.56972	0.125837	-0.00278199	-0.056691	0.955127	0.0448468	0.842793	0.405295	-0.0167782	-0.811876	0.417814
1	turquoise	ENSMMUG00000000634	ENSG00000171163	ZNF692	0.00179972	0.0237155	0.98122	0.0380149	0.513073	0.611252	0.0205661	0.25645	0.799165	-0.0358427	-0.858823	0.391452
1	turquoise	ENSMMUG00000019585	ENSG00000162714	ZNF496	0.0373984	0.67214	0.506084	-0.00224102	-0.0412506	0.96734	0.0899655	1.52999	0.135366	-0.0169496	-0.876226	0.381943
1	turquoise	ENSMMUG00000017449	ENSG00000119283	TRIM67	0.13259	1.29464	0.204258	0.125537	1.25645	0.217607	0.266554	2.46601	0.0189215	-0.0967059	-2.56728	0.0109698
1	turquoise	ENSMMUG00000012914	ENSG00000160299	PCNT	0.0463472	0.858701	0.396582	-0.0672689	-1.27481	0.211111	0.0696168	1.21727	0.231971	-0.0153662	-0.582123	0.56113
1	turquoise	ENSMMUG00000022331	ENSG00000160294	MCM3AP	0.00258685	0.0532416	0.957854	-0.0637	-1.34087	0.188943	0.0180713	0.350889	0.727859	-0.0207826	-1.19169	0.234776
1	turquoise	ENSMMUG00000004175	ENSG00000142185	TRPM2	0.0099882	0.0960172	0.924076	-0.0389629	-0.383489	0.70377	0.0626464	0.569516	0.572788	-0.0608558	-1.65924	0.0986127
1	turquoise	ENSMMUG00000014892	ENSG00000160216	AGPAT3	-0.0169664	-0.490093	0.627249	-0.0616754	-1.8221	0.0773381	-0.0104917	-0.285851	0.776745	-0.0314486	-1.82898	0.0688711
1	turquoise	ENSMMUG00000012304	ENSG00000160214	RRP1	-0.0478974	-0.745819	0.460955	-0.120539	-1.92	0.0633679	-0.0694477	-1.02087	0.314602	-0.020457	-1.03474	0.302024
1	turquoise	ENSMMUG00000000104	ENSG00000160208	RRP1B	-0.0522308	-0.887053	0.381347	-0.0771167	-1.3407	0.188998	0.0386577	0.620672	0.538997	-0.0202733	-1.18377	0.237888
1	turquoise	ENSMMUG00000001550	ENSG00000160193	WDR4	0.0236343	0.29932	0.766537	-0.0358134	-0.464892	0.645003	-0.0263828	-0.316552	0.753539	-0.0384125	-1.22137	0.223364
1	turquoise	ENSMMUG00000007399	ENSG00000159259	CHAF1B	0.0500777	0.373945	0.710791	-0.181378	-1.38827	0.174179	0.0555875	0.393276	0.696597	0.0653735	2.38049	0.0182154
1	turquoise	ENSMMUG00000010336	ENSG00000142197	DOPEY2	0.0744039	1.22843	0.227807	-0.0539349	-0.910796	0.368882	0.0383543	0.59756	0.554134	-0.0349684	-1.08787	0.277942
1	turquoise	ENSMMUG00000010295	ENSG00000142207	URB1	0.0922502	1.13683	0.263641	0.0381456	0.481145	0.633527	0.0771699	0.898927	0.375079	-0.00451473	-0.192331	0.847675
1	turquoise	ENSMMUG00000017063	ENSG00000239857	GET4	-0.0121328	-0.189309	0.850988	0.0405762	0.648239	0.52123	0.143904	2.12346	0.0411511	0.035846	0.873719	0.383305
1	turquoise	ENSMMUG00000017064	ENSG00000105963	ADAP1	0.0147434	0.286943	0.775916	0.0064021	0.127436	0.899354	0.0688523	1.26428	0.214818	-0.0624662	-2.29566	0.0227177
1	turquoise	ENSMMUG00000012540	ENSG00000164877	MICALL2	0.12952	0.799237	0.429759	0.085186	0.538483	0.593788	0.217388	1.26978	0.212873	-0.0191695	-0.408757	0.683149
1	turquoise	ENSMMUG00000006475	ENSG00000136213	CHST12	-0.00693748	-0.0795702	0.93705	-0.0102264	-0.120207	0.905034	0.164448	1.7866	0.0830156	-0.0384099	-1.497	0.135947
1	turquoise	ENSMMUG00000004088	ENSG00000174945	AMZ1	0.152542	1.48268	0.147465	0.140659	1.40052	0.170512	0.265258	2.44034	0.0200969	-0.0138375	-0.319698	0.749527
1	turquoise	ENSMMUG00000019724	ENSG00000146555	SDK1	0.053079	0.728022	0.471636	-0.00256703	-0.0360593	0.971448	0.00236767	0.0307277	0.975668	-0.0532582	-1.3749	0.170679
1	turquoise	ENSMMUG00000011227	ENSG00000164916	FOXK1	0.0683953	0.647336	0.521807	-0.0278309	-0.26991	0.788878	0.182434	1.63512	0.111345	-0.0311638	-1.1948	0.233561
1	turquoise	ENSMMUG00000005052	ENSG00000155034	FBXL18	-0.0191181	-0.267971	0.790357	-0.0320853	-0.460164	0.648358	0.244602	3.23829	0.00270447	-0.074057	-2.23577	0.0264568
1	turquoise	ENSMMUG00000008220	ENSG00000182095	TNRC18	0.0662548	0.623166	0.537377	0.0161489	0.15539	0.877442	0.372908	3.3119	0.00222099	-0.0722994	-2.22277	0.0273353
1	turquoise	ENSMMUG00000010292	ENSG00000164535	DAGLB	-0.00920898	-0.133696	0.89444	-0.0861745	-1.28003	0.209289	-0.0532735	-0.730554	0.470108	0.0379652	1.60357	0.110364
1	turquoise	ENSMMUG00000015546	ENSG00000146576	C7orf26	-0.046684	-0.607246	0.547764	0.0254539	0.339267	0.736517	0.0941325	1.15948	0.254424	-0.0298175	-1.39952	0.163184
1	turquoise	ENSMMUG00000015479	ENSG00000205356	TECPR1	0.167437	1.62501	0.113491	0.0825237	0.819408	0.41832	0.150916	1.38326	0.175696	-0.0275042	-0.966483	0.334953
1	turquoise	ENSMMUG00000012377	ENSG00000166448	TMEM130	-0.0556877	-1.06963	0.292399	-0.0109931	-0.215952	0.830329	0.0123193	0.223235	0.824702	0.0202552	0.66099	0.509369
1	turquoise	ENSMMUG00000023318	ENSG00000196367	TRRAP	0.0461457	1.00388	0.322603	0.0108744	0.241951	0.810287	0.00585915	0.120224	0.905021	-0.0250437	-1.30884	0.19207
1	turquoise	ENSMMUG00000013447	ENSG00000221838	AP4M1	-0.0241134	-0.436666	0.665143	-0.00422327	-0.0783245	0.938034	-0.0222723	-0.381618	0.705144	-0.0519396	-2.05555	0.0411073
1	turquoise	ENSMMUG00000013450	ENSG00000106290	TAF6	-0.0160595	-0.230066	0.819433	-0.0463744	-0.679939	0.501194	0.0334974	0.453556	0.65306	-0.0268989	-1.29382	0.197198
1	turquoise	ENSMMUG00000007461	ENSG00000077080	ACTL6B	-0.0173545	-0.303222	0.763587	-0.0608421	-1.08762	0.284493	-0.0588022	-0.97021	0.338864	0.0138102	0.51673	0.605908
1	turquoise	ENSMMUG00000004082	ENSG00000146830	GIGYF1	0.0348008	0.530035	0.599568	-0.0216506	-0.337392	0.737917	0.143376	2.06275	0.0469229	0.00827177	0.309287	0.757421
1	turquoise	ENSMMUG00000021257	ENSG00000087085	ACHE	0.200056	1.92246	0.0630469	-0.0380887	-0.374751	0.710197	0.0763881	0.694194	0.492326	-0.00839773	-0.254731	0.799189
1	turquoise	ENSMMUG00000021461	ENSG00000257923	CUX1	0.0136489	0.284773	0.777563	0.032385	0.691178	0.494195	0.0608303	1.19791	0.239322	-0.00624673	-0.405891	0.685251
1	turquoise	ENSMMUG00000012021	ENSG00000161036	LRWD1	0.0646923	0.879634	0.385296	0.00814115	0.113302	0.910464	0.0114928	0.147714	0.88345	-0.0478533	-2.00556	0.0462324
1	turquoise	ENSMMUG00000009917	ENSG00000146701	MDH2	0.0318854	0.581183	0.56499	-0.0196214	-0.365763	0.716831	0.0540425	0.929131	0.359439	0.0100479	0.480961	0.631063
1	turquoise	ENSMMUG00000007362	ENSG00000005486	RHBDD2	-0.0483566	-0.850147	0.401252	-0.0511529	-0.919813	0.364217	0.0319683	0.530278	0.599401	-0.0259841	-1.2069	0.228877
1	turquoise	ENSMMUG00000017675	ENSG00000158321	AUTS2	0.132452	2.26341	0.0301781	0.0642749	1.12448	0.268767	0.208779	3.37373	0.00187989	-0.0164902	-0.800436	0.424395
1	turquoise	ENSMMUG00000022555	ENSG00000185274	WBSCR17	-0.0147684	-0.271229	0.787872	-0.00667171	-0.125317	0.901018	-0.035651	-0.617687	0.540939	-0.0179557	-0.626202	0.531887
1	turquoise	ENSMMUG00000019992	ENSG00000106070	GRB10	0.0427469	0.896333	0.376443	0.0672727	1.44283	0.158314	0.0562667	1.11348	0.273395	-0.022953	-1.08791	0.277924
1	turquoise	ENSMMUG00000002652	ENSG00000122515	ZMIZ2	-0.00806993	-0.0854258	0.932429	-0.076754	-0.831172	0.411736	0.0890879	0.890239	0.379658	-0.037145	-1.4534	0.147659
1	turquoise	ENSMMUG00000002651	ENSG00000105953	OGDH	0.00278934	0.0594072	0.952979	-0.0443045	-0.96501	0.341425	0.0339069	0.681128	0.500452	-0.00960596	-0.521808	0.602373
1	turquoise	ENSMMUG00000000779	ENSG00000015676	NUDCD3	0.051098	1.65687	0.106842	0.0159586	0.529228	0.600121	0.0337606	1.03245	0.309225	0.0047444	0.273408	0.784818
1	turquoise	ENSMMUG00000002408	ENSG00000106608	URGCP	0.04146	0.953554	0.34711	-0.0531966	-1.25132	0.219448	0.0589843	1.27981	0.209365	0.0327011	1.81006	0.0717661
1	turquoise	ENSMMUG00000019015	ENSG00000002746	HECW1	0.0306855	0.58021	0.565638	-0.023647	-0.457301	0.650394	0.00887594	0.158295	0.87517	-0.0214844	-0.77147	0.441326
1	turquoise	ENSMMUG00000005915	ENSG00000158560	DNCI1	0.0764441	1.14433	0.260562	-0.0600067	-0.918718	0.364782	0.027571	0.38928	0.699522	0.0433916	1.55197	0.122229
1	turquoise	ENSMMUG00000000383	ENSG00000146776	ATXN7L1	0.0553277	1.2206	0.230723	-0.0581044	-1.31194	0.19842	0.0793893	1.65519	0.107185	0.00177419	0.0891104	0.929082
1	turquoise	ENSMMUG00000015423	ENSG00000004059	ARF5	0.0154961	0.331458	0.742354	-0.000241683	-0.00528685	0.995813	-5.4678e-05	-0.00110315	0.999126	0.000436289	0.0223825	0.982165
1	turquoise	ENSMMUG00000015432	ENSG00000197157	SND1	-0.037905	-0.92874	0.359639	0.0066872	0.167576	0.86792	-0.00225441	-0.0521137	0.958746	0.0442691	3.08249	0.00233813
1	turquoise	ENSMMUG00000014509	ENSG00000106348	IMPDH1	-0.0405155	-0.552553	0.584222	-0.0674113	-0.941308	0.353256	0.0344535	0.444392	0.659605	-0.0413267	-1.43712	0.152225
1	turquoise	ENSMMUG00000009625	ENSG00000128596	CCDC136	-0.0123357	-0.266206	0.791705	-0.0139081	-0.306952	0.760771	0.0284502	0.579173	0.56633	-0.0199665	-0.736732	0.462136
1	turquoise	ENSMMUG00000005127	ENSG00000221866	PLXNA4	0.0054197	0.0785618	0.937847	-0.0604971	-0.896844	0.376174	-0.0211408	-0.289055	0.774312	-0.0735214	-1.82149	0.0700059
1	turquoise	ENSMMUG00000015870	ENSG00000157800	SLC37A3	0.134057	1.54265	0.132268	-0.0155287	-0.182841	0.85602	-0.00370503	-0.0402755	0.968112	0.0208396	1.1863	0.23689
1	turquoise	ENSMMUG00000012633	ENSG00000159784	FAM131B	-0.0463165	-0.941724	0.353046	-0.140563	-2.92305	0.00615681	0.00643754	0.123454	0.902482	-0.0358239	-1.26328	0.207938
1	turquoise	ENSMMUG00000018549	ENSG00000197362	ZNF786	0.013246	0.137183	0.891704	-0.00708007	-0.0751484	0.940542	0.0886952	0.870116	0.390402	-0.0136134	-0.424202	0.671868
1	turquoise	ENSMMUG00000018710	ENSG00000204946	ZNF783	-0.0507691	-0.514143	0.610512	0.0171866	0.178361	0.859509	0.15957	1.53049	0.135243	-0.0167117	-0.594918	0.552562
1	turquoise	ENSMMUG00000002497	ENSG00000196453	ZNF777	0.0507802	0.654306	0.517362	-0.0366661	-0.483917	0.631579	0.159271	1.9422	0.0605217	-0.0203768	-0.849994	0.39633
1	turquoise	ENSMMUG00000018707	ENSG00000181220	ZNF746	-0.00545644	-0.0529505	0.958084	-0.091603	-0.910388	0.369093	0.185285	1.70126	0.0981194	0.0141758	0.713301	0.47648
1	turquoise	ENSMMUG00000002273	ENSG00000171130	ATP6V0E2	0.0109996	0.276259	0.784039	-0.0697189	-1.79083	0.0823211	0.0259164	0.613882	0.543421	-0.0292149	-1.16551	0.24518
1	turquoise	ENSMMUG00000022633	ENSG00000214022	REPIN1	0.0507152	0.717489	0.478024	0.117276	1.69733	0.0988664	0.154593	2.06506	0.0466912	-0.00651015	-0.327498	0.743629
1	turquoise	ENSMMUG00000020436	ENSG00000055118	KCNH2	0.031092	0.45171	0.654376	0.0763687	1.13576	0.264081	0.145761	2.00202	0.0533965	-0.0715181	-2.18618	0.0299472
1	turquoise	ENSMMUG00000020442	ENSG00000197150	ACCN3	-0.0226048	-0.25132	0.803095	-0.0828838	-0.943525	0.352138	0.0257848	0.271118	0.787957	-0.0336596	-1.31735	0.189209
1	turquoise	ENSMMUG00000020459	ENSG00000164896	FASTK	-0.012984	-0.205138	0.8387	-0.0147569	-0.238533	0.812915	-0.0252697	-0.377051	0.708503	-0.056357	-3.13896	0.00194829
1	turquoise	ENSMMUG00000006682	ENSG00000033100	mml-mir-671	0.00783721	0.143913	0.886427	-0.051276	-0.963379	0.34223	0.0373813	0.648354	0.521156	-0.0569152	-1.94052	0.0537028
1	turquoise	ENSMMUG00000006973	ENSG00000126870	WDR60	-0.203517	-2.57755	0.014509	-0.105816	-1.37116	0.1794	0.092962	1.11207	0.273991	-0.0367768	-1.70375	0.0899588
1	turquoise	ENSMMUG00000002230	ENSG00000173175	ADCY5	0.00695654	0.118198	0.906614	-0.025444	-0.442177	0.66119	0.141893	2.27499	0.0293997	-0.0171126	-0.653339	0.514278
1	turquoise	ENSMMUG00000016720	ENSG00000114554	PLXNA1	0.111617	1.46415	0.152432	-0.0798336	-1.07106	0.291763	0.108766	1.34601	0.187298	-0.121607	-2.84198	0.00494139
1	turquoise	ENSMMUG00000001342	ENSG00000144711	IQSEC1	0.0249247	0.379686	0.706564	-0.0958389	-1.49318	0.144708	-0.0393388	-0.565223	0.575671	-0.0584874	-2.35081	0.0196921
1	turquoise	ENSMMUG00000001339	ENSG00000144712	CAND2	0.0528746	0.783254	0.438956	0.047485	0.71968	0.476691	0.0478854	0.669868	0.507513	-0.0539412	-1.82462	0.0695301
1	turquoise	ENSMMUG00000021806	ENSG00000144560	VGLL4	-0.0720543	-1.24762	0.220782	-0.0537129	-0.951377	0.348197	0.0235186	0.384429	0.70308	-0.0461643	-2.2898	0.023062
1	turquoise	ENSMMUG00000018285	ENSG00000163703	CRELD1	-0.0139127	-0.270681	0.78829	0.0149872	0.298249	0.767347	-0.00185319	-0.0340268	0.973057	0.00544157	0.168393	0.866442
1	turquoise	ENSMMUG00000010628	ENSG00000156990	RPUSD3	-0.0478237	-0.732836	0.468733	-0.0451162	-0.708009	0.483815	-0.0502478	-0.728435	0.471387	-0.013925	-0.475479	0.634957
1	turquoise	ENSMMUG00000006114	ENSG00000171148	TADA3	0.0499158	1.28611	0.207186	-0.00504368	-0.132922	0.895047	0.0348044	0.846196	0.403421	-0.0149783	-0.837339	0.403387
1	turquoise	ENSMMUG00000019262	ENSG00000157388	CACNA1D	0.0190353	0.440031	0.662728	0.00758839	0.179439	0.858669	0.0280793	0.612649	0.544227	-0.0262743	-0.98675	0.324941
1	turquoise	ENSMMUG00000005619	ENSG00000010322	NISCH	0.0807924	1.67194	0.103811	0.0109294	0.231323	0.818465	0.0680486	1.3282	0.19305	0.045805	1.92873	0.0551605
1	turquoise	ENSMMUG00000010499	ENSG00000088543	C2H3ORF18	0.020541	0.311109	0.757637	0.0422037	0.654016	0.517547	0.116199	1.66244	0.105714	-0.0612349	-3.02879	0.00277443
1	turquoise	ENSMMUG00000007022	ENSG00000007402	CACNA2D2	-0.0440326	-0.631819	0.531774	-0.226014	-3.31908	0.00217856	-0.0524475	-0.711225	0.481846	-0.0134626	-0.413278	0.679839
1	turquoise	ENSMMUG00000020120	ENSG00000243477	NAT6	-0.062228	-0.849315	0.401708	-0.0240763	-0.336759	0.73839	-0.017034	-0.220209	0.827039	-0.0351309	-0.853514	0.394381
1	turquoise	ENSMMUG00000003494	ENSG00000004534	RBM6	0.00944495	0.289618	0.773886	0.0226904	0.711757	0.481521	0.0420596	1.21758	0.231852	-0.0111955	-0.551497	0.5819
1	turquoise	ENSMMUG00000031811	ENSG00000164077	MON1A	-0.0636506	-0.907351	0.370673	0.0625727	0.912764	0.36786	0.024225	0.326289	0.746226	-0.039767	-1.70711	0.089331
1	turquoise	ENSMMUG00000014589	ENSG00000176095	IP6K1	0.0252028	0.744635	0.461661	-0.0500827	-1.5134	0.139515	0.00903348	0.251742	0.802771	-0.00524676	-0.271683	0.786142
1	turquoise	ENSMMUG00000014584	ENSG00000173540	GMPPB	-0.00812697	-0.130853	0.896671	0.0313424	0.517025	0.608521	0.00715858	0.10912	0.913755	-0.0051952	-0.227515	0.820252
1	turquoise	ENSMMUG00000014564	ENSG00000164068	RNF123	0.0320423	0.546904	0.588053	-0.0256053	-0.447048	0.657704	0.0283626	0.456946	0.650646	-0.0483672	-1.78048	0.0764945
1	turquoise	ENSMMUG00000014537	ENSG00000164061	BSN	0.119464	1.2951	0.204101	-0.0785145	-0.870519	0.390185	0.108296	1.10725	0.276037	-0.0746336	-1.82958	0.0687811
1	turquoise	ENSMMUG00000008282	ENSG00000188315	C2H3ORF62	-0.0911591	-1.46907	0.151102	-0.143215	-2.3646	0.023963	-0.0931648	-1.42147	0.164383	-0.0137547	-0.501973	0.616231
1	turquoise	ENSMMUG00000002948	ENSG00000172046	USP19	0.0466734	1.17948	0.24648	0.00616664	0.15938	0.874322	0.0391544	0.933456	0.357235	-0.0384783	-1.90947	0.0576126
1	turquoise	ENSMMUG00000005660	ENSG00000198218	QRICH1	-0.0503941	-1.63009	0.11241	-0.0504626	-1.6696	0.104278	-0.0559949	-1.70936	0.0965935	-0.00767429	-0.589938	0.555889
1	turquoise	ENSMMUG00000014720	ENSG00000213672	NCKIPSD	-0.0655715	-0.742074	0.463191	-0.172545	-1.99725	0.0539365	0.0505651	0.539969	0.592774	0.0394674	1.23861	0.216921
1	turquoise	ENSMMUG00000014707	ENSG00000008300	CELSR3	0.019794	0.234424	0.816076	-0.0589571	-0.714217	0.480019	0.0569622	0.636651	0.52866	-0.0258973	-0.806601	0.420841
1	turquoise	ENSMMUG00000014705	ENSG00000010256	UQCRC1	0.00512666	0.124693	0.901508	-0.0562376	-1.39897	0.170971	-0.0452911	-1.03902	0.306205	-0.00741942	-0.384642	0.700906
1	turquoise	ENSMMUG00000003820	ENSG00000132153	DHX30	0.0477996	1.36817	0.180327	-0.0304484	-0.891303	0.379096	0.040797	1.1014	0.27854	-0.010098	-0.625373	0.53243
1	turquoise	ENSMMUG00000014045	ENSG00000076201	PTPN23	0.0927326	0.95156	0.348105	-0.0455569	-0.478373	0.635479	0.194178	1.88271	0.0684091	0.00758001	0.317244	0.751385
1	turquoise	ENSMMUG00000019813	ENSG00000160796	NBEAL2	-0.0549569	-0.295896	0.769128	-0.239723	-1.32302	0.19475	0.357627	1.82439	0.0769843	0.00755962	0.161405	0.871935
1	turquoise	ENSMMUG00000021247	ENSG00000178038	ALS2CL	-0.109536	-0.336206	0.738803	-0.0371153	-0.116744	0.907757	0.307839	0.894743	0.37728	0.0667846	0.815746	0.415602
1	turquoise	ENSMMUG00000022227	ENSG00000185219	ZNF445	0.0347328	0.840712	0.406444	-0.0199452	-0.493832	0.624633	-0.0182955	-0.417984	0.678615	-0.0166005	-0.90713	0.365415
1	turquoise	ENSMMUG00000009745	ENSG00000144647	POMGNT2	0.118097	1.6566	0.106897	0.0518443	0.744612	0.461675	0.0686685	0.910947	0.368803	-0.0175759	-0.700591	0.484361
1	turquoise	ENSMMUG00000017701	ENSG00000170011	MYRIP	0.124163	2.76978	0.00906148	-0.0416538	-0.950341	0.348715	-0.0128124	-0.269657	0.789071	0.0470897	1.76825	0.0785221
1	turquoise	ENSMMUG00000020145	ENSG00000168026	TTC21A	0.116102	0.886671	0.381549	0.127625	0.998736	0.325051	0.129311	0.9352	0.356349	0.0426121	1.06908	0.286305
1	turquoise	ENSMMUG00000004847	ENSG00000093217	XYLB	-0.0520836	-0.459474	0.648849	-0.0600845	-0.543129	0.590621	0.0353194	0.295047	0.769771	-0.00880208	-0.296908	0.766841
1	turquoise	ENSMMUG00000004842	ENSG00000144671	SLC22A14	-0.172692	-1.02335	0.313442	-0.222016	-1.34875	0.186425	-0.365458	-2.05207	0.0480088	-0.0218521	-0.344303	0.730975
1	turquoise	ENSMMUG00000006816	ENSG00000168016	TRANK1	-0.00381457	-0.0575337	0.95446	-0.0267213	-0.412219	0.682794	-0.0135497	-0.192847	0.848238	0.0131299	0.401545	0.688442
1	turquoise	ENSMMUG00000000800	ENSG00000175166	PSMD2	0.0178143	0.487621	0.62898	-0.00464381	-0.130006	0.897336	-0.0166193	-0.429065	0.67061	-0.0284206	-2.03695	0.0429543
1	turquoise	ENSMMUG00000018949	ENSG00000145198	VWA5B2	0.0304008	0.356987	0.72333	-0.0172372	-0.207123	0.837162	0.0905889	1.00508	0.322033	-0.0959009	-2.10503	0.0365198
1	turquoise	ENSMMUG00000006558	ENSG00000161204	ABCF3	-0.0278403	-0.681609	0.500151	-0.0733587	-1.83704	0.0750501	-0.0515454	-1.1909	0.242024	0.00360764	0.214128	0.830662
1	turquoise	ENSMMUG00000006557	ENSG00000161203	AP2M1	0.0118823	0.26325	0.793963	-0.0745255	-1.68865	0.100534	-0.0551263	-1.15187	0.257491	-0.00492461	-0.224875	0.822303
1	turquoise	ENSMMUG00000005515	ENSG00000114770	ABCC5	0.0360028	0.951265	0.348253	-0.0415466	-1.12267	0.269523	-0.0363758	-0.906622	0.371053	-0.0127149	-0.466874	0.641091
1	turquoise	ENSMMUG00000008070	ENSG00000163872	YEATS2	-0.00933715	-0.244975	0.807964	-0.0674113	-1.80875	0.0794326	0.00115393	0.0285559	0.977387	-0.000132455	-0.00621108	0.99505
1	turquoise	ENSMMUG00000012605	ENSG00000174640	SLCO2A1	-0.104102	-1.11483	0.272821	0.0110258	0.121032	0.904385	0.0259978	0.26378	0.793558	-0.263798	-3.44111	0.000703376
1	turquoise	ENSMMUG00000008919	ENSG00000154917	RAB6B	0.021369	0.4473	0.657525	0.0263308	0.563661	0.576722	0.0139688	0.275809	0.784382	0.00472711	0.202818	0.839481
1	turquoise	ENSMMUG00000020110	ENSG00000188167	TMPPE	0.0176813	0.238356	0.813051	-0.0262584	-0.362166	0.719492	0.0350804	0.446678	0.657969	-0.0434705	-1.59437	0.112411
1	turquoise	ENSMMUG00000031409	ENSG00000119227	PIGZ	0.0592732	0.540141	0.592657	-0.114317	-1.06782	0.293204	0.0990836	0.855464	0.398345	-0.0236585	-0.652643	0.514725
1	turquoise	ENSMMUG00000000972	ENSG00000061938	TNK2	-0.0056645	-0.0845746	0.933101	-0.0558242	-0.852403	0.400017	0.139812	1.96892	0.0572423	-0.0449438	-1.65088	0.100312
1	turquoise	ENSMMUG00000006235	ENSG00000155275	C4ORF23	0.13118	0.831079	0.411788	0.04898	0.317995	0.752454	0.209747	1.25853	0.216861	-0.00585267	-0.201136	0.840794
1	turquoise	ENSMMUG00000006234	ENSG00000087008	ACOX3	0.0611545	0.709045	0.48318	-0.0226835	-0.269414	0.789257	0.0301764	0.33118	0.742562	-0.0155698	-0.724463	0.469616
1	turquoise	ENSMMUG00000013984	ENSG00000163995	ABLIM2	0.016114	0.313844	0.755577	0.0309523	0.616609	0.541642	0.0809214	1.48731	0.146244	-0.0721479	-2.48243	0.0138608
1	turquoise	ENSMMUG00000012923	ENSG00000196526	AFAP1	0.0752431	0.78452	0.438223	0.0411232	0.439168	0.663347	0.281107	2.77354	0.008977	-0.0491177	-1.77614	0.0772091
1	turquoise	ENSMMUG00000018067	ENSG00000047662	FAM184B	0.0396368	0.420453	0.676828	-0.00161436	-0.0175217	0.986124	0.149944	1.50228	0.142351	-0.00247584	-0.0701994	0.944104
1	turquoise	ENSMMUG00000013071	ENSG00000154277	UCHL1	0.031854	0.441537	0.661649	-0.0951977	-1.34952	0.186181	0.0788378	1.03055	0.310101	0.0344757	1.2827	0.201062
1	turquoise	ENSMMUG00000016358	ENSG00000109265	KIAA1211	0.104894	1.1335	0.265016	0.115975	1.28328	0.208161	0.305878	3.12665	0.00363368	0.02606	1.29572	0.196546
1	turquoise	ENSMMUG00000018493	ENSG00000137460	FHDC1	0.26387	1.247	0.221007	0.0511578	0.247816	0.805783	0.190304	0.851986	0.400245	0.0519598	1.07083	0.28552
1	turquoise	ENSMMUG00000004898	ENSG00000173320	STOX2	0.0148773	0.312639	0.756484	-0.061606	-1.32412	0.194387	0.0407157	0.807281	0.425174	0.0299061	1.77104	0.0780555
1	turquoise	ENSMMUG00000003787	ENSG00000180104	EXOC3	0.0235443	0.597725	0.554025	-0.0281725	-0.731481	0.469549	-0.0127181	-0.304607	0.762541	0.00105006	0.0621989	0.950466
1	turquoise	ENSMMUG00000014738	ENSG00000028310	BRD9	0.0200683	0.444811	0.659305	-0.0643951	-1.46022	0.153504	0.024777	0.518618	0.607421	0.00229474	0.129823	0.896835
1	turquoise	ENSMMUG00000005193	ENSG00000049656	CLPTM1L	-0.00175256	-0.0503067	0.960175	-0.0234322	-0.688041	0.496143	0.00613701	0.166286	0.868927	-0.0363781	-2.67542	0.00807301
1	turquoise	ENSMMUG00000021942	ENSG00000154122	ANKH	0.0102576	0.212875	0.832709	-0.0676808	-1.43646	0.160103	0.0573465	1.12252	0.269588	-0.00691877	-0.485615	0.627765
1	turquoise	ENSMMUG00000013954	ENSG00000133401	PDZD2	0.00856268	0.10258	0.918905	0.0757212	0.927705	0.360167	0.189028	2.13606	0.0400357	-0.00893576	-0.240025	0.810553
1	turquoise	ENSMMUG00000005357	ENSG00000069020	MAST4	0.0218084	0.272837	0.786646	-0.0421008	-0.538767	0.593595	0.0912257	1.07725	0.289029	-0.0302589	-1.34114	0.181374
1	turquoise	ENSMMUG00000000358	ENSG00000043143	JADE2	0.00360155	0.0732203	0.942064	-0.00355322	-0.0738899	0.941535	0.00830284	0.159299	0.874386	-0.0603325	-2.3643	0.0190084
1	turquoise	ENSMMUG00000011925	ENSG00000146021	KLHL3	-0.0263434	-0.35165	0.727293	-0.0142499	-0.19456	0.846908	-0.0107348	-0.135225	0.89324	-0.027811	-1.24709	0.213803
1	turquoise	ENSMMUG00000011929	ENSG00000177733	HNRNPA0	-0.0414718	-0.697383	0.490354	-0.0509357	-0.876236	0.387114	-0.0693138	-1.10054	0.278906	0.0160683	0.942756	0.346927
1	turquoise	ENSMMUG00000000456	ENSG00000132563	REEP2	-0.0184256	-0.448223	0.656865	-0.0329433	-0.819555	0.418237	0.0196381	0.450615	0.655157	-0.0502772	-1.86024	0.0642985
1	turquoise	ENSMMUG00000001939	ENSG00000120725	SIL1	0.0550939	0.789834	0.435156	0.184792	2.71165	0.0104653	0.198536	2.69055	0.0110232	-0.0132763	-0.76133	0.447344
1	turquoise	ENSMMUG00000001707	ENSG00000113108	APBB3	-0.0125944	-0.184323	0.854866	-0.0874425	-1.30959	0.199205	0.0635291	0.878535	0.385884	-0.0213868	-0.769178	0.442682
1	turquoise	ENSMMUG00000010012	ENSG00000120314	WDR55	0.0349523	0.637594	0.528053	-0.0341639	-0.638147	0.527697	0.0159837	0.275805	0.784384	-0.0398851	-1.71505	0.0878635
1	turquoise	ENSMMUG00000004481	ENSG00000170445	HARS	-0.00187134	-0.0297376	0.976452	0.0292829	0.476746	0.636625	-0.0197498	-0.297125	0.768198	-0.0041079	-0.226591	0.82097
1	turquoise	ENSMMUG00000008368	ENSG00000187372	PCDHB13	0.177155	1.5915	0.12085	0.0522565	0.481077	0.633575	0.0387145	0.329399	0.743896	-0.0408543	-1.56485	0.119177
1	turquoise	ENSMMUG00000021963	ENSG00000240764	PCDHGC3	0.015147	0.282844	0.779029	0.0118874	0.227025	0.821778	0.0285173	0.502235	0.618773	-0.0721936	-1.95341	0.052146
1	turquoise	ENSMMUG00000021964	ENSG00000131504	DIAPH1	0.0534705	1.0741	0.290422	0.00611395	0.125647	0.900759	0.103889	1.97079	0.0570187	0.00145543	0.0503401	0.959901
1	turquoise	ENSMMUG00000012588	ENSG00000171720	HDAC3	-0.0320438	-0.74126	0.463678	-0.0712588	-1.6874	0.100776	-0.0827433	-1.80958	0.0793011	0.0254424	1.27681	0.203131
1	turquoise	ENSMMUG00000012591	ENSG00000164620	RELL2	-0.0108763	-0.197501	0.844624	-0.0955296	-1.77474	0.0849882	-0.0204701	-0.351044	0.727744	-0.0867233	-2.144	0.0332229
1	turquoise	ENSMMUG00000008710	ENSG00000156453	PCDH1	0.0714271	1.22138	0.23043	-0.0808908	-1.41465	0.166359	-0.00725373	-0.116992	0.907562	-0.04815	-1.45345	0.147644
1	turquoise	ENSMMUG00000000419	ENSG00000145819	ARHGAP26	0.0218381	0.635381	0.529477	-0.0189957	-0.565254	0.575651	0.0140763	0.38627	0.701729	-0.00837034	-0.362958	0.717014
1	turquoise	ENSMMUG00000021657	ENSG00000173210	ABLIM3	-0.0805853	-1.46076	0.153356	-0.0238057	-0.441502	0.661674	-0.0207811	-0.355774	0.724231	-0.0430044	-1.93051	0.0549375
1	turquoise	ENSMMUG00000004749	ENSG00000155846	PPARGC1B	0.0094818	0.116719	0.907777	0.000152003	0.00191691	0.998482	0.0846289	0.986218	0.331065	-0.0512717	-1.76522	0.079032
1	turquoise	ENSMMUG00000011559	ENSG00000011083	SLC6A7	0.0771016	0.947777	0.35	0.0348022	0.43755	0.664508	0.132572	1.53763	0.133491	-0.0250887	-0.591579	0.554791
1	turquoise	ENSMMUG00000009111	ENSG00000070814	TCOF1	-0.0279613	-0.421822	0.675838	-0.0433615	-0.669726	0.507602	0.00384744	0.0548888	0.956552	-0.0413217	-1.78586	0.0756153
1	turquoise	ENSMMUG00000009411	ENSG00000155506	LARP1	0.0430946	0.762057	0.451334	-0.0740915	-1.3399	0.189258	0.0191704	0.319764	0.751124	-0.0125823	-0.618091	0.537209
1	turquoise	ENSMMUG00000010997	ENSG00000055163	CYFIP2	0.00324441	0.0842325	0.933371	-0.0616888	-1.63795	0.11075	-0.0504621	-1.23554	0.225186	-0.00175589	-0.0815981	0.935047
1	turquoise	ENSMMUG00000017087	ENSG00000184347	SLIT3	0.0827482	0.959906	0.34395	-0.015561	-0.184689	0.854582	0.0753203	0.825107	0.415122	-0.0071297	-0.166167	0.868191
1	turquoise	ENSMMUG00000013282	ENSG00000146083	RNF44	-0.103961	-0.892077	0.378687	-0.0831432	-0.731044	0.469812	0.118496	0.962842	0.342495	-0.0397876	-1.66163	0.0981322
1	turquoise	ENSMMUG00000002649	ENSG00000113763	UNC5A	0.0274112	0.3467	0.730976	-0.0471628	-0.610087	0.545903	-0.060184	-0.718123	0.477638	-0.0533175	-1.39596	0.164254
1	turquoise	ENSMMUG00000009045	ENSG00000169228	RAB24	0.0325818	0.658853	0.514474	-0.0504925	-1.04453	0.303684	0.0674258	1.28734	0.206759	0.0562347	1.95589	0.0518512
1	turquoise	ENSMMUG00000019817	ENSG00000198055	GRK6	0.0323425	0.544053	0.589992	-0.0626583	-1.0794	0.288087	0.0462295	0.735683	0.467021	-0.0257114	-1.25987	0.209164
1	turquoise	ENSMMUG00000016910	ENSG00000146067	FAM193B	-0.0428756	-0.66057	0.513385	-0.0662326	-1.04481	0.303558	-0.00744063	-0.108414	0.914311	-0.0290145	-1.36528	0.173677
1	turquoise	ENSMMUG00000018758	ENSG00000145916	RMND5B	0.0545466	0.830384	0.412175	0.00296576	0.0462014	0.963423	-0.0708608	-1.01915	0.315406	-0.0451573	-2.29954	0.022492
1	turquoise	ENSMMUG00000000635	ENSG00000146090	RASGEF1C	0.183864	2.19027	0.0355345	0.021756	0.265224	0.792455	0.167428	1.88471	0.0681309	-0.0404669	-0.918094	0.35966
1	turquoise	ENSMMUG00000009137	ENSG00000131446	MGAT1	-0.0130262	-0.23004	0.819454	0.0178384	0.322482	0.749082	0.0634259	1.05891	0.297182	-0.018063	-1.16062	0.247159
1	turquoise	ENSMMUG00000020939	ENSG00000176454	LPCAT4	0.0106562	0.17001	0.86602	-0.0522073	-0.852004	0.400235	-1.00285e-05	-0.000151022	0.99988	-0.0419292	-1.251	0.212377
1	turquoise	ENSMMUG00000012408	ENSG00000140323	DISP2	0.0547607	0.722165	0.475182	-0.0521284	-0.703255	0.486735	0.11981	1.49153	0.145138	0.0201372	0.633311	0.527244
1	turquoise	ENSMMUG00000013160	ENSG00000104129	DNAJC17	-0.0177008	-0.22646	0.822214	-0.0457496	-0.599598	0.55279	0.0534453	0.647214	0.521884	-0.0149956	-0.597648	0.550742
1	turquoise	ENSMMUG00000014539	ENSG00000104142	VPS18	0.023152	0.488431	0.628413	-0.0573516	-1.23755	0.22445	-0.0453071	-0.901989	0.373474	-0.00684389	-0.321415	0.748227
1	turquoise	ENSMMUG00000015482	ENSG00000137815	RTF1	-0.0525816	-0.929368	0.359318	-0.175222	-3.16734	0.00326447	-0.129614	-2.16104	0.0379019	0.017729	1.00317	0.316974
1	turquoise	ENSMMUG00000008175	ENSG00000103932	RPAP1	0.0326126	0.368311	0.714948	-0.134084	-1.54979	0.130548	0.130194	1.38958	0.173782	-0.00602994	-0.256771	0.797616
1	turquoise	ENSMMUG00000013803	ENSG00000092445	TYRO3	0.0319945	0.630398	0.532692	-0.00429973	-0.0866397	0.931471	-0.00363741	-0.0675985	0.946505	-0.0353796	-1.55947	0.120443
1	turquoise	ENSMMUG00000014511	ENSG00000166887	VPS39	0.0612229	1.34149	0.188746	-0.0114795	-0.257237	0.798562	0.0743936	1.53749	0.133524	0.0169337	1.0002	0.318408
1	turquoise	ENSMMUG00000015123	ENSG00000140326	CDAN1	0.082948	1.30062	0.202225	-0.0450502	-0.723248	0.474525	0.00181834	0.0269658	0.978646	-0.0205116	-0.789831	0.430549
1	turquoise	ENSMMUG00000007860	ENSG00000168781	PPIP5K1	0.00440137	0.118371	0.906478	-0.0879945	-2.4203	0.0210604	0.0101279	0.256955	0.798778	-0.0135192	-0.516496	0.606071
1	turquoise	ENSMMUG00000003097	ENSG00000166762	CATSPER2	0.0113619	0.123977	0.902071	-0.0686582	-0.767326	0.448239	0.124196	1.28239	0.20847	-0.0554885	-1.2628	0.20811
1	turquoise	ENSMMUG00000010948	ENSG00000166839	ANKDD1A	-0.0717165	-0.697337	0.490382	-0.0070427	-0.0701499	0.94449	0.139648	1.28532	0.207458	0.0389445	1.29661	0.196239
1	turquoise	ENSMMUG00000021783	ENSG00000174498	IGDCC3	0.100192	0.791121	0.434415	-0.00246504	-0.0199528	0.984199	0.448283	3.35417	0.001982	0.0455861	1.15376	0.249955
1	turquoise	ENSMMUG00000006356	ENSG00000103647	CORO2B	-0.0363508	-0.599692	0.552729	-0.0202737	-0.342062	0.734432	-0.0352589	-0.5487	0.586834	-0.043118	-2.05861	0.0408098
1	turquoise	ENSMMUG00000002568	ENSG00000067221	STOML1	-0.0327167	-0.669904	0.507491	-0.0640266	-1.34102	0.188895	-0.0470713	-0.909756	0.369422	0.0139834	0.632206	0.527965
1	turquoise	ENSMMUG00000001835	ENSG00000167178	ISLR2	0.0261638	0.28146	0.780081	-0.0626403	-0.689804	0.495048	0.109135	1.10993	0.274898	-0.025828	-0.536915	0.591915
1	turquoise	ENSMMUG00000021825	ENSG00000138623	SEMA7A	0.103354	1.25908	0.216665	-0.115431	-1.43871	0.159469	0.079432	0.913808	0.367319	-0.0658441	-1.7633	0.0793548
1	turquoise	ENSMMUG00000021826	ENSG00000138629	UBL7	-0.0267904	-0.491393	0.626338	-0.0810901	-1.52153	0.137469	-0.0551594	-0.955156	0.346311	-0.0377352	-2.0448	0.0421661
1	turquoise	ENSMMUG00000013079	ENSG00000140398	NEIL1	-0.126812	-1.30692	0.200101	-0.129323	-1.36531	0.181215	-0.0872848	-0.851482	0.400521	-0.0384455	-1.02069	0.308619
1	turquoise	ENSMMUG00000000617	ENSG00000103723	AP3B2	0.0423341	0.927907	0.360064	-0.0215584	-0.483245	0.632051	0.0295913	0.611767	0.544803	-0.0177085	-0.630756	0.52891
1	turquoise	ENSMMUG00000010434	ENSG00000136383	ALPK3	0.0432188	0.37035	0.713443	-0.199195	-1.74629	0.0898849	0.0996331	0.806201	0.425788	-0.0397265	-1.02825	0.305055
1	turquoise	ENSMMUG00000011160	ENSG00000140521	POLG	0.0797436	1.83029	0.0760762	0.000806024	0.0189242	0.985013	0.122314	2.64977	0.0121802	-0.00521628	-0.231656	0.817038
1	turquoise	ENSMMUG00000029504	ENSG00000183208	GDPGP1	0.0713451	1.39585	0.171903	0.0880571	1.76548	0.0865575	0.143231	2.65406	0.0120535	-0.061091	-1.9074	0.0578821
1	turquoise	ENSMMUG00000012305	ENSG00000140443	IGF1R	0.0191021	0.327421	0.745378	-0.0430395	-0.754622	0.455725	0.0939384	1.51974	0.137918	0.0175402	0.915442	0.361046
1	turquoise	ENSMMUG00000021160	ENSG00000140470	ADAMTS17	-0.122214	-0.936872	0.3555	-0.0331047	-0.26013	0.796349	0.0254314	0.184713	0.854563	-0.0271702	-0.730298	0.46605
1	turquoise	ENSMMUG00000013325	ENSG00000154237	LRRK1	0.282725	2.60499	0.0135798	0.000697945	0.00658685	0.994783	0.355092	3.09612	0.00393646	-0.00285071	-0.0860063	0.931546
1	turquoise	ENSMMUG00000015002	ENSG00000100888	CHD8	0.0239596	0.809393	0.423976	-0.011289	-0.39003	0.698972	-0.0546528	-1.74139	0.0907526	0.011063	0.862604	0.389374
1	turquoise	ENSMMUG00000019653	ENSG00000092068	SLC7A8	-0.0986593	-1.7927	0.0820149	-0.120236	-2.23489	0.0321745	-0.0246327	-0.422539	0.675319	-0.0600914	-1.82162	0.0699857
1	turquoise	ENSMMUG00000014746	ENSG00000129473	BCL2L2	-0.0245196	-0.566286	0.574957	-0.0348875	-0.824233	0.415611	-0.0566101	-1.23428	0.225649	-0.0336761	-1.90257	0.0585129
1	turquoise	ENSMMUG00000014747	ENSG00000100836	PABPN1	-0.0287022	-0.817163	0.419583	-0.00607543	-0.176901	0.860646	-0.0163763	-0.43986	0.662851	-0.0323765	-1.55691	0.12105
1	turquoise	ENSMMUG00000012447	ENSG00000100949	RABGGTA	0.028491	0.625955	0.535567	-0.0301921	-0.678911	0.501837	0.0817004	1.69658	0.0990093	0.0227176	0.962782	0.336803
1	turquoise	ENSMMUG00000020516	ENSG00000100626	GALNT16	0.115593	1.61235	0.116227	0.0170303	0.242986	0.809491	0.142743	1.87934	0.0688817	0.121985	3.82843	0.000171794
1	turquoise	ENSMMUG00000005786	ENSG00000006432	MAP3K9	-0.00486751	-0.0830823	0.934278	-0.105076	-1.83455	0.0754274	-0.00636457	-0.102523	0.91895	-0.0820741	-2.41834	0.0164749
1	turquoise	ENSMMUG00000004911	ENSG00000176903	PNMA1	0.0791626	1.13406	0.264786	-0.147904	-2.16692	0.0374145	0.102714	1.38793	0.174281	0.0177071	0.981634	0.327449
1	turquoise	ENSMMUG00000004263	ENSG00000198208	RPS6KL1	0.0430272	0.769664	0.446869	0.00441053	0.0807018	0.936157	-0.0407336	-0.687715	0.496346	-0.0764805	-2.57804	0.0106449
1	turquoise	ENSMMUG00000018553	ENSG00000071246	VASH1	0.032665	0.66163	0.512714	0.0245083	0.507962	0.614794	0.116144	2.22259	0.0330708	-0.135445	-3.56721	0.000450164
1	turquoise	ENSMMUG00000001092	ENSG00000165548	TMEM63C	0.0390627	0.637229	0.528288	-0.1213	-2.02426	0.0509403	0.0258421	0.397955	0.693177	-0.00503471	-0.156535	0.875767
1	turquoise	ENSMMUG00000023627	ENSG00000063761	ADCK1	0.0642559	1.09535	0.281141	0.027123	0.473441	0.638956	-0.0143928	-0.232084	0.817879	-0.0691911	-1.81739	0.0706326
1	turquoise	ENSMMUG00000020687	ENSG00000015133	CCDC88C	-0.0368397	-0.421586	0.676008	0.0655949	0.769179	0.447153	0.125816	1.36341	0.181807	-0.032901	-0.535065	0.593191
1	turquoise	ENSMMUG00000009971	ENSG00000100604	CHGA	0.144716	2.23055	0.0324881	0.051535	0.81235	0.422301	0.137439	1.99805	0.0538449	0.0168232	0.448498	0.654272
1	turquoise	ENSMMUG00000010576	ENSG00000099814	CEP170B	0.159619	1.97062	0.0570397	0.0643188	0.812085	0.422451	0.244297	2.84511	0.00750271	-0.0572861	-1.56912	0.118179
1	turquoise	ENSMMUG00000010579	ENSG00000185567	AHNAK2	-0.051783	-0.371254	0.712775	-0.296421	-2.17339	0.0368852	-0.00931559	-0.0630018	0.950138	-0.0208057	-0.418289	0.676178
1	turquoise	ENSMMUG00000001276	ENSG00000184916	JAG2	0.0892689	1.03112	0.309838	0.00424152	0.0501258	0.960319	0.112507	1.22746	0.228167	-0.0933695	-2.44788	0.01522
1	turquoise	ENSMMUG00000013828	ENSG00000184887	BTBD6	0.0654198	1.29705	0.203436	-0.00510113	-0.10347	0.918204	0.074413	1.39299	0.172758	-0.0489384	-2.14005	0.0335449
1	turquoise	ENSMMUG00000017313	ENSG00000182979	MTA1	0.040974	0.717827	0.477818	0.0442592	0.793457	0.433071	0.140044	2.3179	0.0266716	-0.0218083	-1.2814	0.201517
1	turquoise	ENSMMUG00000002940	ENSG00000124788	ATXN1	-0.052851	-0.898329	0.375393	-0.0197269	-0.34291	0.733799	0.096854	1.55287	0.129809	-0.0289323	-1.70092	0.0904912
1	turquoise	ENSMMUG00000003869	ENSG00000227057	WDR46	-0.0173734	-0.266588	0.791413	-0.056408	-0.885844	0.381988	-0.0159299	-0.231022	0.818697	0.0101908	0.515526	0.606747
1	turquoise	ENSMMUG00000010649	ENSG00000112511	PHF1	-0.00356084	-0.0685658	0.945741	-0.0411979	-0.811366	0.422858	0.0435795	0.791785	0.434032	0.00453148	0.279741	0.779961
1	turquoise	ENSMMUG00000023046	ENSG00000124493	GRM4	0.0698704	0.783676	0.438712	-0.0963685	-1.10777	0.275818	0.116176	1.23433	0.225633	-0.0287072	-0.808657	0.41966
1	turquoise	ENSMMUG00000021718	ENSG00000064999	ANKS1A	0.0180059	0.275395	0.784697	0.0478659	0.749412	0.458816	0.104838	1.51593	0.138876	-0.061604	-2.25661	0.0250989
1	turquoise	ENSMMUG00000023557	ENSG00000146197	SCUBE3	-0.0907849	-1.06962	0.292401	-0.0532796	-0.643408	0.52432	0.0236776	0.264287	0.793171	-0.149253	-1.95107	0.0524259
1	turquoise	ENSMMUG00000023559	ENSG00000065029	ZNF76	0.00707521	0.139604	0.889805	0.0471257	0.951741	0.348015	0.0606425	1.13105	0.26603	-0.0276097	-1.04458	0.297459
1	turquoise	ENSMMUG00000008442	ENSG00000112053	SLC26A8	0.101143	1.02054	0.314752	0.0586238	0.606331	0.548364	0.113986	1.08973	0.283576	0.0219572	0.50278	0.615665
1	turquoise	ENSMMUG00000015416	ENSG00000096070	BRPF3	0.0221937	0.327049	0.745657	-0.112578	-1.69728	0.098876	0.0142877	0.198827	0.843594	-0.0386509	-1.6143	0.108017
1	turquoise	ENSMMUG00000005854	ENSG00000124772	CPNE5	0.0892466	1.42893	0.162243	-0.0673741	-1.10359	0.277603	0.00492997	0.0745254	0.941034	-0.0381052	-1.09815	0.273442
1	turquoise	ENSMMUG00000011573	ENSG00000137200	FTSJD2	0.0303722	0.759005	0.453134	-0.00564063	-0.14417	0.886226	0.0201217	0.474425	0.638261	-0.0048679	-0.26837	0.788687
1	turquoise	ENSMMUG00000019985	ENSG00000137166	FOXP4	-0.0113712	-0.104907	0.917073	-0.156592	-1.47995	0.148188	0.262816	2.29521	0.0280841	0.0328765	1.1717	0.242693
1	turquoise	ENSMMUG00000012417	ENSG00000137218	FRS3	-0.0247739	-0.323106	0.748614	-0.042513	-0.567816	0.573929	0.047452	0.585496	0.56212	-0.0278339	-1.12211	0.263144
1	turquoise	ENSMMUG00000004873	ENSG00000112640	PPP2R5D	0.0131416	0.41775	0.678784	-0.000861264	-0.0279995	0.977828	-0.0329717	-0.988712	0.329861	-0.00697361	-0.362143	0.717622
1	turquoise	ENSMMUG00000002451	ENSG00000044090	CUL7	0.0797391	1.56479	0.126989	0.0493041	0.989742	0.329364	0.0901849	1.6707	0.104058	-0.0339706	-1.12698	0.261082
1	turquoise	ENSMMUG00000005434	ENSG00000112659	CUL9	0.0239315	0.372205	0.712074	-0.109617	-1.74405	0.0902798	0.0497607	0.730583	0.47009	-0.011367	-0.424275	0.671815
1	turquoise	ENSMMUG00000017322	ENSG00000146216	TTBK1	0.0447078	0.535311	0.595955	0.026245	0.321421	0.749879	0.199248	2.25121	0.0310177	-0.0742259	-2.54689	0.0116105
1	turquoise	ENSMMUG00000011567	ENSG00000171467	ZNF318	0.00810489	0.165156	0.869809	0.00693359	0.144533	0.885942	-0.0164922	-0.317241	0.753021	-0.0281352	-1.38478	0.167642
1	turquoise	ENSMMUG00000015574	ENSG00000171462	DLK2	-0.0357591	-0.444852	0.659275	-0.161985	-2.06522	0.0466753	-0.096029	-1.13154	0.265826	-0.132218	-2.5944	0.010167
1	turquoise	ENSMMUG00000008890	ENSG00000172432	GTPBP2	-0.0124956	-0.256386	0.799213	0.00937994	0.196945	0.845055	0.00246731	0.0478276	0.962136	-0.00690377	-0.299636	0.764762
1	turquoise	ENSMMUG00000016230	ENSG00000137216	TMEM63B	-0.0226705	-0.472053	0.639936	-0.0699435	-1.48984	0.145579	-0.0649843	-1.27732	0.210231	-0.0480284	-1.75621	0.0805624
1	turquoise	ENSMMUG00000014387	ENSG00000124608	AARS2	-0.0275928	-0.358523	0.722191	-0.0314703	-0.418315	0.678375	0.0218166	0.267633	0.790615	-0.0193712	-0.823627	0.411119
1	turquoise	ENSMMUG00000019927	ENSG00000112379	KIAA1244	0.0183386	0.395495	0.694974	-0.0682144	-1.5046	0.141757	-0.0644001	-1.30992	0.199095	-0.00713908	-0.319964	0.749325
1	turquoise	ENSMMUG00000014645	ENSG00000189241	TSPYL1	-0.00396869	-0.0794756	0.937125	-0.0344331	-0.705207	0.485535	0.00371113	0.0700878	0.944539	0.0481297	1.98106	0.0489355
1	turquoise	ENSMMUG00000023221	ENSG00000135596	MICAL1	0.122172	1.11743	0.271724	-0.0404137	-0.378643	0.707332	0.149437	1.29369	0.204584	-0.117504	-2.95547	0.00349154
1	turquoise	ENSMMUG00000020410	ENSG00000185345	PARK2	-0.0146913	-0.222721	0.825099	-0.0695493	-1.08024	0.287716	-0.00854986	-0.122711	0.903066	-0.00137605	-0.0539952	0.956992
1	turquoise	ENSMMUG00000001433	ENSG00000131831	RAI2	0.0135473	0.163137	0.871386	-0.0113178	-0.139703	0.889727	0.0900506	1.02743	0.311548	-0.0319016	-1.12955	0.260001
1	turquoise	ENSMMUG00000003897	ENSG00000065923	SLC9A7	0.0267576	0.576304	0.568245	0.00219088	0.0482756	0.961782	-0.0351028	-0.713992	0.480156	-0.0144219	-0.50625	0.613231
1	turquoise	ENSMMUG00000017423	ENSG00000182872	RBM10	0.00830967	0.154403	0.878214	-0.0236391	-0.44935	0.65606	0.0952351	1.6708	0.104038	-0.015128	-0.550961	0.582267
1	turquoise	ENSMMUG00000017428	ENSG00000130985	UBA1	-0.0113687	-0.232958	0.817205	-0.0715001	-1.49845	0.143339	-0.0221007	-0.42713	0.672005	0.00171787	0.116883	0.907068
1	turquoise	ENSMMUG00000016608	ENSG00000102226	USP11	0.0441332	0.68525	0.49788	-0.135816	-2.15671	0.0382643	-0.00656328	-0.0961103	0.924003	0.0395517	1.8197	0.0702795
1	turquoise	ENSMMUG00000011420	ENSG00000008056	SYN1	0.17579	2.3481	0.0248904	-0.0185923	-0.25399	0.801049	0.182467	2.29884	0.0278537	-0.00489421	-0.168646	0.866243
1	turquoise	ENSMMUG00000018335	ENSG00000068354	TBC1D25	-0.0688668	-1.16538	0.252058	-0.0481387	-0.834244	0.410027	0.00735821	0.11781	0.906919	-0.0349255	-1.54465	0.123989
1	turquoise	ENSMMUG00000015396	ENSG00000101940	WDR13	0.048673	0.792165	0.433814	0.0817543	1.36136	0.182448	0.081061	1.24611	0.221328	-0.0275108	-1.40299	0.162148
1	turquoise	ENSMMUG00000004553	ENSG00000102100	SLC35A2	-0.00539541	-0.120142	0.905085	-0.00682256	-0.155545	0.877321	-0.0666885	-1.40433	0.169384	-0.0198012	-0.986763	0.324934
1	turquoise	ENSMMUG00000004557	ENSG00000102096	PIM2	0.0838452	1.4488	0.156649	0.0564532	0.99879	0.325025	0.0815664	1.33294	0.191507	0.026157	0.967296	0.334548
1	turquoise	ENSMMUG00000004559	ENSG00000102057	KCND1	0.00173074	0.0214389	0.983022	-0.0829935	-1.05364	0.299553	0.00488914	0.0573692	0.95459	-0.0102435	-0.310166	0.756753
1	turquoise	ENSMMUG00000020059	ENSG00000068400	GRIPAP1	0.00645469	0.125507	0.900869	-0.0230293	-0.457946	0.649935	0.0282487	0.518117	0.607767	0.000216767	0.0122527	0.990236
1	turquoise	ENSMMUG00000023494	ENSG00000068323	TFE3	-0.0029623	-0.0608378	0.951848	0.00128615	0.0270171	0.978606	0.0778203	1.5081	0.140861	-0.0142939	-0.854899	0.393616
1	turquoise	ENSMMUG00000010617	ENSG00000147144	CCDC120	0.0975249	1.03368	0.308658	-0.0109049	-0.118489	0.906384	0.142079	1.42706	0.162778	-0.00595681	-0.201939	0.840167
1	turquoise	ENSMMUG00000008623	ENSG00000101997	CCDC22	-0.0479296	-0.406674	0.686822	-0.0669379	-0.581512	0.564771	0.131	1.05124	0.300639	-0.0383582	-1.62787	0.105105
1	turquoise	ENSMMUG00000021120	ENSG00000179222	MAGED1	0.032389	0.608168	0.547159	-0.0368408	-0.707484	0.484138	0.0369043	0.653594	0.517815	0.010987	0.576639	0.564822
1	turquoise	ENSMMUG00000002592	ENSG00000184194	GPR173	0.0251897	0.365769	0.716827	-0.0246304	-0.36648	0.716302	0.0633683	0.871329	0.389749	-0.0210214	-1.02347	0.307304
1	turquoise	ENSMMUG00000002593	ENSG00000184205	TSPYL2	0.020056	0.409304	0.68491	-0.045619	-0.952187	0.347792	0.0459055	0.883623	0.38317	0.0397316	1.48871	0.138118
1	turquoise	ENSMMUG00000020553	ENSG00000126012	KDM5C	-0.0373255	-0.490353	0.627067	-0.122467	-1.6454	0.109198	-0.122536	-1.5184	0.138253	-0.00310924	-0.187073	0.85179
1	turquoise	ENSMMUG00000020555	ENSG00000124313	IQSEC2	0.0815597	1.11757	0.271666	0.0346602	0.485734	0.630303	0.100153	1.29474	0.204223	-0.04433	-1.33667	0.182829
1	turquoise	ENSMMUG00000006362	ENSG00000086758	HUWE1	0.0097886	0.209365	0.835426	-0.082437	-1.80324	0.0803113	-0.0513881	-1.03655	0.307339	-0.0293367	-1.57811	0.116098
1	turquoise	ENSMMUG00000004309	ENSG00000184675	AMER1	0.144814	1.71098	0.0962901	0.0347233	0.420436	0.67684	0.120728	1.35105	0.185694	0.0376036	1.52849	0.127949
1	turquoise	ENSMMUG00000000667	ENSG00000147130	ZMYM3	0.0374786	0.750647	0.458082	-0.0245632	-0.503151	0.618136	0.00732985	0.138502	0.890669	0.0163811	0.772955	0.440449
1	turquoise	ENSMMUG00000007487	ENSG00000198934	MAGEE1	0.0562673	1.04627	0.302893	-0.0676511	-1.28652	0.207044	0.0162885	0.285722	0.776843	0.0122504	0.446885	0.655435
1	turquoise	ENSMMUG00000004336	ENSG00000184788	SATL1	0.0375253	0.270295	0.788584	-0.00649071	-0.0479331	0.962053	0.0832937	0.568611	0.573396	-0.00656338	-0.158473	0.874241
1	turquoise	ENSMMUG00000011078	ENSG00000165194	PCDH19	0.0731895	0.949079	0.349347	0.0271776	0.360476	0.720744	0.0319432	0.390918	0.698322	0.00849697	0.232733	0.816203
1	turquoise	ENSMMUG00000023606	ENSG00000196440	ARMCX4	0.104182	1.73472	0.0919426	-0.000345337	-0.00589044	0.995335	0.0111599	0.175896	0.86143	0.0115589	0.627589	0.530979
1	turquoise	ENSMMUG00000017574	ENSG00000174460	ZCCHC12	0.00950389	0.104768	0.917182	0.014043	0.158436	0.87506	0.0119542	0.124534	0.901633	0.0578303	1.25915	0.209424
1	turquoise	ENSMMUG00000007587	ENSG00000009694	ODZ1	0.0760729	1.09251	0.282371	-0.0703786	-1.03392	0.308547	0.0238763	0.323699	0.748169	0.0183543	0.667731	0.505064
1	turquoise	ENSMMUG00000008781	ENSG00000085185	BCORL1	0.141189	1.67102	0.103994	-0.0664284	-0.805417	0.426234	0.110977	1.24335	0.222332	-0.00523061	-0.196787	0.844192
1	turquoise	ENSMMUG00000000678	ENSG00000182195	LDOC1	-0.0486892	-0.75889	0.453202	0.0229763	0.366351	0.716396	0.055253	0.812969	0.421951	0.0477877	2.48982	0.0135844
1	turquoise	ENSMMUG00000022263	ENSG00000013619	MAMLD1	0.09282	1.21325	0.233483	-0.0178836	-0.239552	0.812131	0.0572078	0.7082	0.483698	0.0225314	0.793487	0.428422
1	turquoise	ENSMMUG00000016610	ENSG00000102181	CD99L2	-0.01886	-0.349723	0.728726	-0.0323983	-0.614418	0.543071	-0.055315	-0.967564	0.340166	0.00346634	0.174618	0.861554
1	turquoise	ENSMMUG00000016929	ENSG00000130032	PRRG3	0.000988262	0.0174756	0.98616	-0.0852034	-1.5435	0.132064	0.000248305	0.00415654	0.996708	-0.00358857	-0.110543	0.912088
1	turquoise	ENSMMUG00000010585	ENSG00000130822	PNCK	-0.01876	-0.290397	0.773295	0.0469533	0.743606	0.462276	0.123784	1.80962	0.0792944	0.0423828	1.23357	0.218791
1	turquoise	ENSMMUG00000003374	ENSG00000067829	IDH3G	-0.0373817	-0.828845	0.413033	-0.0604645	-1.37127	0.179367	-0.0151033	-0.315995	0.753958	0.0114569	0.624253	0.533163
1	turquoise	ENSMMUG00000003379	ENSG00000198910	L1CAM	0.0483803	0.708406	0.483572	-0.0703023	-1.05283	0.299921	-0.0623153	-0.86061	0.395543	0.0237495	0.676422	0.499544
1	turquoise	ENSMMUG00000000319	ENSG00000172534	HCFC1	0.0309357	0.427537	0.671712	-0.0619135	-0.87524	0.387648	0.132819	1.73254	0.0923351	-0.0374014	-1.61347	0.108196
1	turquoise	ENSMMUG00000018704	ENSG00000169057	MECP2	-0.0189252	-0.446664	0.657979	-0.0737903	-1.7812	0.0839085	0.00956098	0.212837	0.832739	-0.0271096	-1.44388	0.150315
1	turquoise	ENSMMUG00000005502	ENSG00000203879	GDI1	0.0237372	0.604087	0.549837	-0.0413678	-1.07667	0.289287	-0.00392821	-0.0942758	0.925449	0.00750917	0.450752	0.65265
1	turquoise	ENSMMUG00000023361	ENSG00000168546	GFRA2	-0.00394408	-0.0443902	0.964856	-0.187125	-2.15694	0.038245	-0.0807193	-0.859617	0.396083	-0.0762739	-2.08036	0.0387488
1	turquoise	ENSMMUG00000002035	ENSG00000158815	FGF17	0.0549382	0.325359	0.746924	-0.012335	-0.0748784	0.940755	-0.00979912	-0.0549749	0.956484	-0.0221434	-0.326576	0.744325
1	turquoise	ENSMMUG00000005870	ENSG00000158856	DMTN	-0.0041237	-0.0609151	0.951787	-0.0114128	-0.172426	0.864135	0.146332	2.03884	0.0493844	-0.0395701	-1.51632	0.130995
1	turquoise	ENSMMUG00000013017	ENSG00000158863	FAM160B2	0.00698988	0.0789281	0.937557	0.0328992	0.380493	0.705971	0.162308	1.73439	0.0920021	-0.0370152	-1.2332	0.21893
1	turquoise	ENSMMUG00000013022	ENSG00000168453	HR	0.0319457	0.321079	0.750137	-0.1376	-1.41523	0.166189	0.0440485	0.418324	0.678368	-0.155187	-3.62876	0.000360438
1	turquoise	ENSMMUG00000013032	ENSG00000168490	PHYHIP	-0.0239991	-0.561699	0.578044	-0.032286	-0.772809	0.44503	0.0178379	0.393727	0.696266	0.0110414	0.388861	0.697787
1	turquoise	ENSMMUG00000021991	ENSG00000158941	KIAA1967	0.0192171	0.511981	0.612008	-0.033911	-0.923956	0.362088	-0.0207646	-0.521804	0.605225	-0.0133933	-0.839276	0.402302
1	turquoise	ENSMMUG00000016653	ENSG00000147457	CHMP7	-0.0202691	-0.570639	0.572036	-0.0334711	-0.963806	0.342019	0.00365437	0.0970708	0.923246	0.000240453	0.0148233	0.988188
1	turquoise	ENSMMUG00000019159	ENSG00000120899	PTK2B	0.0518834	0.630909	0.532362	-0.0368598	-0.458414	0.649602	0.0620659	0.711819	0.481483	0.0475748	1.30364	0.193834
1	turquoise	ENSMMUG00000017700	ENSG00000012232	EXTL3	-0.0467758	-0.979451	0.334347	-0.020332	-0.435527	0.665961	-0.0383965	-0.759057	0.453103	-0.0276974	-1.2056	0.229378
1	turquoise	ENSMMUG00000014721	ENSG00000158669	AGPAT6	0.000488452	0.0107935	0.991452	-0.0511716	-1.15672	0.255531	-0.020494	-0.427507	0.671734	0.0167345	1.16872	0.24389
1	turquoise	ENSMMUG00000014726	ENSG00000029534	ANK1	-0.0859371	-1.06607	0.293982	-0.129626	-1.64525	0.10923	0.0280662	0.328791	0.744351	-0.0685138	-1.87962	0.0615932
1	turquoise	ENSMMUG00000013770	ENSG00000182674	KCNB2	-0.0106392	-0.160867	0.87316	-0.091142	-1.41012	0.167682	-0.0429895	-0.614119	0.543267	-0.0605538	-1.64112	0.102323
1	turquoise	ENSMMUG00000012531	ENSG00000008513	ST3GAL1	0.178725	2.46232	0.0190861	0.0598014	0.843194	0.405074	0.0896103	1.16678	0.251501	-0.0277701	-0.971674	0.33237
1	turquoise	ENSMMUG00000008045	ENSG00000123908	AGO2	-0.0229506	-0.35377	0.725719	-0.0799762	-1.26122	0.215904	-0.073287	-1.06674	0.293682	-0.0278176	-1.49781	0.135737
1	turquoise	ENSMMUG00000013579	ENSG00000022567	SLC45A4	-0.0693768	-0.904423	0.372201	-0.104633	-1.39695	0.171575	0.0084728	0.104507	0.917387	-0.0657931	-2.28709	0.0232223
1	turquoise	ENSMMUG00000019877	ENSG00000181790	BAI1	0.0485225	0.519974	0.606486	0.051733	0.567011	0.57447	0.200565	2.02785	0.0505529	-0.154259	-3.78374	0.00020332
1	turquoise	ENSMMUG00000014989	ENSG00000180155	LYNX1	0.00666474	0.110155	0.912941	0.0087765	0.148393	0.882919	0.114468	1.78599	0.0831159	-0.0973354	-2.8868	0.00431341
1	turquoise	ENSMMUG00000022933	ENSG00000184428	TOP1MT	0.007135	0.0660478	0.947731	0.0500448	0.474686	0.638077	0.0939838	0.823855	0.415823	0.015368	0.463083	0.643801
1	turquoise	ENSMMUG00000010939	ENSG00000158106	RHPN1	0.143414	1.14634	0.259742	0.128488	1.05255	0.300046	0.240795	1.82314	0.077177	-0.0138715	-0.489462	0.625043
1	turquoise	ENSMMUG00000019255	ENSG00000014164	ZC3H3	0.0701186	0.928918	0.359547	-0.00399906	-0.054287	0.957028	0.0880103	1.10409	0.277389	-0.0123988	-0.53026	0.596511
1	turquoise	ENSMMUG00000000388	ENSG00000178209	PLEC	0.0857299	0.8155	0.420521	-0.0395426	-0.384707	0.702876	0.302543	2.71437	0.0103953	-0.00565419	-0.192595	0.847468
1	turquoise	ENSMMUG00000007161	ENSG00000197858	GPAA1	0.031717	0.635503	0.529399	0.0203993	0.418121	0.678515	0.0829213	1.56839	0.126148	-0.00469775	-0.234673	0.814699
1	turquoise	ENSMMUG00000007157	ENSG00000179698	KIAA1875	0.0738292	0.527171	0.601534	-0.206375	-1.51079	0.140178	0.0680496	0.46048	0.648134	-0.0529659	-0.622324	0.534428
1	turquoise	ENSMMUG00000014716	ENSG00000179832	HEATR7A	0.0042577	0.0497139	0.960644	-0.0851758	-1.01745	0.316198	0.0519843	0.573153	0.570352	-0.0286638	-0.901376	0.368457
1	turquoise	ENSMMUG00000000825	ENSG00000185000	DGAT1	-0.0571644	-0.939613	0.354112	-0.0868547	-1.46209	0.152993	-0.0631036	-0.981412	0.333394	-0.0515104	-1.89318	0.0597575
1	turquoise	ENSMMUG00000007370	ENSG00000182325	FBXL6	0.163098	1.35435	0.184651	0.0584527	0.49736	0.62217	0.0820248	0.645003	0.523299	-0.110759	-2.70636	0.00738199
1	turquoise	ENSMMUG00000007376	ENSG00000173137	ADCK5	0.0341329	0.602518	0.550868	-0.038055	-0.688031	0.496149	0.0494512	0.826072	0.414582	-0.0445996	-1.3625	0.174552
1	turquoise	ENSMMUG00000007380	ENSG00000071894	CPSF1	0.0704723	0.78244	0.439428	0.0213805	0.242817	0.809621	0.0448984	0.470451	0.641068	-0.0154571	-0.520182	0.603504
1	turquoise	ENSMMUG00000002655	ENSG00000160949	TONSL	-0.140695	-1.26568	0.214322	0.0235051	0.216744	0.829717	0.186982	1.59367	0.120362	0.00269743	0.0572428	0.954408
1	turquoise	ENSMMUG00000015588	ENSG00000160957	RECQL4	0.0575003	0.325832	0.746569	-0.0115056	-0.0668305	0.947112	0.208715	1.12058	0.270402	-0.0620089	-1.06003	0.29039
1	turquoise	ENSMMUG00000015593	ENSG00000160959	LRRC14	-0.0131905	-0.285803	0.776781	0.00408837	0.0906589	0.928301	-0.00512256	-0.104888	0.917088	-0.0119846	-0.543787	0.587185
1	turquoise	ENSMMUG00000015596	ENSG00000147799	ARHGAP39	0.0324176	0.536329	0.59526	-0.0485958	-0.822581	0.416538	0.182974	2.85929	0.00723889	0.0342616	1.2184	0.224489
1	turquoise	ENSMMUG00000016030	ENSG00000119771	KLHL29	0.053071	0.789855	0.435144	0.039068	0.594876	0.555906	0.16277	2.28785	0.0285573	-0.056275	-1.54703	0.123414
1	turquoise	ENSMMUG00000009600	ENSG00000138031	ADCY3	0.08672	1.26996	0.212812	-0.0413739	-0.619865	0.539522	0.0464571	0.642351	0.524998	0.0114138	0.444916	0.656855
1	turquoise	ENSMMUG00000016587	ENSG00000138101	DTNB	0.00982986	0.203811	0.839728	0.0126764	0.268853	0.789685	-0.0205222	-0.401641	0.690487	0.00026533	0.0141281	0.988742
1	turquoise	ENSMMUG00000019732	ENSG00000084764	MAPRE3	-0.00242428	-0.045182	0.964229	-0.0803829	-1.53226	0.134806	-0.0116806	-0.205396	0.8385	0.0232003	1.0775	0.282535
1	turquoise	ENSMMUG00000016044	ENSG00000084693	AGBL5	0.0423006	0.833243	0.410583	0.0446584	0.900703	0.374147	0.108483	2.02096	0.0512984	-0.027233	-1.4542	0.147436
1	turquoise	ENSMMUG00000010269	ENSG00000084774	CAD	0.0545535	0.765776	0.449148	0.0130728	0.18781	0.852154	0.0257681	0.341826	0.734608	0.00802917	0.321496	0.748166
1	turquoise	ENSMMUG00000005101	ENSG00000115226	FNDC4	0.0110815	0.23658	0.814417	0.0151908	0.33176	0.742128	0.0655598	1.32123	0.195339	-0.0646764	-2.3934	0.0176044
1	turquoise	ENSMMUG00000014461	ENSG00000158019	BRE	0.0138964	0.33807	0.737411	-0.0136783	-0.340419	0.735657	-0.0228214	-0.524209	0.603569	0.0204136	1.08814	0.277823
1	turquoise	ENSMMUG00000010265	ENSG00000171094	ALK	0.142327	1.64648	0.108975	-0.0647247	-0.767158	0.448337	0.140824	1.54247	0.132312	-0.0363527	-1.13916	0.255981
1	turquoise	ENSMMUG00000020074	ENSG00000162878	PKDCC	0.00910073	0.0790372	0.937471	0.102414	0.911651	0.368437	0.134311	1.10514	0.276939	-0.0575661	-1.43814	0.151935
1	turquoise	ENSMMUG00000007868	ENSG00000115977	AAK1	0.02532	0.489826	0.627436	-0.0303271	-0.600011	0.552518	0.0084676	0.154521	0.878122	-0.00576669	-0.262619	0.793111
1	turquoise	ENSMMUG00000010592	ENSG00000075340	ADD2	0.0192553	0.467561	0.643112	-0.0223187	-0.554278	0.583054	-0.0199796	-0.457576	0.650198	0.00482899	0.1629	0.870759
1	turquoise	ENSMMUG00000002301	ENSG00000135631	RAB11FIP5	0.0193409	0.37026	0.713509	0.00289354	0.0566564	0.955154	0.161583	2.91878	0.0062242	-0.0144099	-0.565477	0.572374
1	turquoise	ENSMMUG00000012445	ENSG00000135632	SMYD5	0.0143679	0.308565	0.759555	-0.0376098	-0.82624	0.414488	0.114776	2.32699	0.0261236	0.0127532	0.648921	0.517124
1	turquoise	ENSMMUG00000015610	ENSG00000204843	DCTN1	0.00307216	0.0769374	0.939129	-0.00917114	-0.234892	0.815716	-0.00623144	-0.147173	0.883874	0.00034099	0.0180156	0.985644
1	turquoise	ENSMMUG00000002719	ENSG00000005448	WDR54	0.0380124	0.579723	0.565963	-0.00484806	-0.0757055	0.940102	0.0287223	0.414319	0.68127	0.0650421	1.99245	0.0476623
1	turquoise	ENSMMUG00000005149	ENSG00000135622	SEMA4F	-0.0599142	-0.891399	0.379045	-0.137533	-2.09378	0.0438893	0.0275069	0.386617	0.701474	-0.0114479	-0.351126	0.725858
1	turquoise	ENSMMUG00000015815	ENSG00000068654	POLR1A	0.0111871	0.122951	0.902877	-0.00729759	-0.0820399	0.935101	0.0490884	0.509201	0.613934	-0.00351552	-0.16728	0.867316
1	turquoise	ENSMMUG00000000197	ENSG00000155066	PROM2	0.019704	0.124311	0.901808	-0.134502	-0.87	0.390465	-0.00918435	-0.0549139	0.956532	-0.051283	-0.862613	0.389369
1	turquoise	ENSMMUG00000012873	ENSG00000135956	TMEM127	0.0670583	1.1295	0.266674	0.0670821	1.15593	0.25585	0.0855647	1.36076	0.182634	-0.0421349	-1.9217	0.0560449
1	turquoise	ENSMMUG00000011477	ENSG00000114982	KANSL3	0.0504291	1.11107	0.274415	0.0261538	0.589365	0.559553	0.0875443	1.81997	0.0776693	-0.00102996	-0.0475774	0.9621
1	turquoise	ENSMMUG00000007595	ENSG00000158158	CNNM4	0.0788345	1.1912	0.241911	-0.00443627	-0.0686324	0.945688	-0.0107442	-0.15353	0.878897	0.0167927	0.578002	0.563904
1	turquoise	ENSMMUG00000009732	ENSG00000115073	ACTR1B	0.0360261	0.729564	0.470705	-0.0253008	-0.523998	0.603714	-0.00683137	-0.130485	0.89696	0.00718813	0.274633	0.783878
1	turquoise	ENSMMUG00000022903	ENSG00000040933	INPP4A	0.0266293	0.566146	0.575051	-0.0529167	-1.15063	0.257998	-0.0245051	-0.491383	0.626345	-0.0118425	-0.527836	0.59819
1	turquoise	ENSMMUG00000022836	ENSG00000144218	AFF3	0.0903216	1.77642	0.0847073	0.118062	2.37511	0.023389	0.144587	2.6837	0.0112102	-0.0144459	-0.517618	0.605289
1	turquoise	ENSMMUG00000009874	ENSG00000204634	TBC1D8	-0.0295926	-0.291255	0.772644	-0.162566	-1.63852	0.110633	-0.0505298	-0.470506	0.641029	0.00652786	0.29183	0.770715
1	turquoise	ENSMMUG00000015789	ENSG00000135966	TGFBRAP1	0.020899	0.472576	0.639567	0.00575	0.133033	0.894959	0.0208341	0.444977	0.659186	-0.000959518	-0.05056	0.959726
1	turquoise	ENSMMUG00000018567	ENSG00000163161	ERCC3	0.0188552	0.279835	0.781317	-0.0139423	-0.211664	0.833646	-0.00244933	-0.0343098	0.972833	-0.00978762	-0.605253	0.545688
1	turquoise	ENSMMUG00000021287	ENSG00000136715	SAP130	0.00262179	0.0469583	0.962824	-0.0354105	-0.649271	0.520571	-0.0134726	-0.228161	0.820902	-0.0127267	-0.949956	0.343265
1	turquoise	ENSMMUG00000019008	ENSG00000178171	FAM123C	0.00203538	0.0319372	0.974711	-0.0261956	-0.420566	0.676746	0.0510385	0.756422	0.45466	-0.0189887	-0.611497	0.541556
1	turquoise	ENSMMUG00000022067	ENSG00000120645	IQSEC3	0.0206179	0.272775	0.786694	0.0268321	0.363144	0.718769	0.21335	2.66478	0.011742	-0.0958966	-2.72167	0.00706018
1	turquoise	ENSMMUG00000013894	ENSG00000139044	B4GALNT3	-0.0360799	-0.265799	0.792016	-0.0499463	-0.377101	0.708466	0.223036	1.55634	0.128984	-0.055941	-1.11552	0.265946
1	turquoise	ENSMMUG00000012988	ENSG00000151067	CACNA1C	0.0235677	0.381616	0.705145	-0.0263759	-0.436831	0.665025	0.0518722	0.792584	0.433573	0.00585455	0.208191	0.835288
1	turquoise	ENSMMUG00000018679	ENSG00000111640	GAPDH	-0.044887	-1.186	0.243928	-0.00354307	-0.0957389	0.924296	-0.0506117	-1.26102	0.215974	0.0233318	1.43843	0.151852
1	turquoise	ENSMMUG00000016990	ENSG00000126746	ZNF384	-0.0828631	-1.28342	0.208114	-0.022688	-0.359917	0.721159	0.0224993	0.329775	0.743614	0.00794704	0.429592	0.667948
1	turquoise	ENSMMUG00000016994	ENSG00000139200	C11H12ORF53	0.01848	0.153488	0.87893	-0.074385	-0.632423	0.531384	0.169938	1.33441	0.191031	-0.0118707	-0.472287	0.63723
1	turquoise	ENSMMUG00000005190	ENSG00000111664	GNB3	0.275468	2.06783	0.0464141	0.116423	0.89583	0.376708	0.162737	1.15743	0.255246	-0.114919	-1.43318	0.153345
1	turquoise	ENSMMUG00000005192	ENSG00000111667	USP5	0.0077186	0.164598	0.870245	-0.0478331	-1.04324	0.304272	-0.0529134	-1.06428	0.294778	-0.00623083	-0.298432	0.765679
1	turquoise	ENSMMUG00000010201	ENSG00000111676	ATN1	0.101092	0.812668	0.422121	-0.112915	-0.928622	0.359699	0.287353	2.18121	0.0362538	-0.00328746	-0.157324	0.875146
1	turquoise	ENSMMUG00000008899	ENSG00000139182	CLSTN3	0.0219317	0.377839	0.707923	-0.0636073	-1.12074	0.270333	-0.101698	-1.65241	0.107753	-0.0310319	-0.916404	0.360543
1	turquoise	ENSMMUG00000004242	ENSG00000139197	PEX5	0.023214	0.502453	0.618621	-0.0291635	-0.645692	0.522858	-0.0741443	-1.51472	0.139182	-0.0350731	-1.93126	0.0548448
1	turquoise	ENSMMUG00000007704	ENSG00000177875	C11H12ORF68	-0.049372	-0.527948	0.601	0.0401223	0.439199	0.663325	-0.00929681	-0.0939838	0.925679	-0.143789	-3.0804	0.00235383
1	turquoise	ENSMMUG00000006253	ENSG00000174233	ADCY6	0.0637429	1.4019	0.170102	-0.0422457	-0.950605	0.348583	0.0755389	1.56908	0.125987	0.00415791	0.159112	0.873739
1	turquoise	ENSMMUG00000006971	ENSG00000134285	FKBP11	0.0849794	0.72423	0.47393	0.081169	0.709215	0.483076	0.241115	1.9474	0.0598709	-0.0621992	-1.37453	0.170794
1	turquoise	ENSMMUG00000015718	ENSG00000167548	KMT2D	0.0909162	0.987081	0.330648	-0.0677256	-0.752033	0.45726	0.127545	1.30639	0.200281	-0.0539692	-1.71409	0.0880402
1	turquoise	ENSMMUG00000022495	ENSG00000110844	PRPF40B	0.00457103	0.0615032	0.951322	-0.0443632	-0.61082	0.545423	0.0799606	1.01643	0.316677	-0.0263067	-1.12758	0.26083
1	turquoise	ENSMMUG00000022913	ENSG00000135472	FAIM2	-0.0100004	-0.19058	0.85	-0.103889	-2.02489	0.0508723	-0.00440977	-0.0792626	0.937293	-0.0264936	-1.1071	0.269563
1	turquoise	ENSMMUG00000001139	ENSG00000184271	POU6F1	-0.0123067	-0.168236	0.867405	-0.00974985	-0.136556	0.892196	0.0969755	1.25511	0.218087	-0.0546325	-2.1385	0.0336717
1	turquoise	ENSMMUG00000006200	ENSG00000135503	ACVR1B	0.0227716	0.538241	0.593953	-0.0645557	-1.5606	0.127975	-0.0434885	-0.969807	0.339062	0.0206476	0.904783	0.366654
1	turquoise	ENSMMUG00000000329	ENSG00000167778	SPRYD3	-0.0301724	-0.581304	0.564909	-0.0891691	-1.75705	0.0880053	0.00734478	0.133468	0.894618	0.00851248	0.401439	0.68852
1	turquoise	ENSMMUG00000006613	ENSG00000139625	MAP3K12	0.0368774	0.939976	0.353929	-0.0269151	-0.701655	0.487719	0.0010941	0.0263111	0.979165	-0.0151831	-0.67837	0.49831
1	turquoise	ENSMMUG00000011642	ENSG00000123415	SMUG1	0.0410955	0.767545	0.44811	0.0443027	0.846895	0.403037	0.0394711	0.696814	0.490705	-0.027127	-1.49086	0.13755
1	turquoise	ENSMMUG00000000111	ENSG00000123360	PDE1B	-0.0111018	-0.301421	0.764948	-0.0274177	-0.761302	0.451779	-0.0418833	-1.07271	0.291035	0.0172801	0.561986	0.574746
1	turquoise	ENSMMUG00000007523	ENSG00000123411	IKZF4	0.0643551	0.775987	0.443177	-0.0591811	-0.731461	0.469561	0.183725	2.09895	0.0434012	-0.0114237	-0.437345	0.662326
1	turquoise	ENSMMUG00000008273	ENSG00000139613	SMARCC2	-0.0657378	-1.80885	0.0794178	-0.0538429	-1.51526	0.139046	-0.0380699	-0.98804	0.330185	-0.0242015	-1.65076	0.100336
1	turquoise	ENSMMUG00000008679	ENSG00000139645	ANKRD52	0.043774	0.675146	0.504196	-0.089983	-1.42017	0.164757	-0.0811628	-1.18278	0.245187	-0.0936024	-3.07852	0.00236811
1	turquoise	ENSMMUG00000021782	ENSG00000123384	LRP1	0.0883748	1.04767	0.302258	-0.0899582	-1.09065	0.283175	0.0859338	0.960737	0.343537	-0.000754092	-0.0288849	0.976985
1	turquoise	ENSMMUG00000011277	ENSG00000166986	MARS	0.0385179	0.990013	0.329234	-0.0036299	-0.0954212	0.924546	-0.0589679	-1.42995	0.161952	-0.00694936	-0.379533	0.704689
1	turquoise	ENSMMUG00000011292	ENSG00000175203	DCTN2	0.0139874	0.375555	0.709605	-0.0510601	-1.40205	0.170057	-0.047009	-1.19046	0.242195	0.0115553	0.73724	0.461829
1	turquoise	ENSMMUG00000001180	ENSG00000178498	DTX3	0.0104573	0.263464	0.7938	-0.0105651	-0.272222	0.787115	0.015441	0.366976	0.715935	-0.0082615	-0.507959	0.612034
1	turquoise	ENSMMUG00000031819	ENSG00000240771	SLC26A10	0.065414	1.22718	0.22827	0.00576593	0.110632	0.912565	0.136689	2.41919	0.0211149	0.00611575	0.236228	0.813494
1	turquoise	ENSMMUG00000011952	ENSG00000111110	PPM1H	0.00914617	0.209402	0.835397	-0.0305315	-0.715054	0.479508	-0.00231694	-0.0500733	0.96036	-0.0300818	-1.54697	0.12343
1	turquoise	ENSMMUG00000014187	ENSG00000175782	SLC35E3	0.0543275	0.717865	0.477795	0.00590222	0.0799323	0.936765	0.0337974	0.423041	0.674957	-0.0428049	-1.6831	0.0938946
1	turquoise	ENSMMUG00000005156	ENSG00000177463	NR2C2	0.0735342	1.51948	0.137982	0.010022	0.211895	0.833468	0.0627634	1.22496	0.229096	0.00559669	0.413773	0.679478
1	turquoise	ENSMMUG00000012727	ENSG00000163913	IFT122	0.0817408	1.19072	0.242097	0.029449	0.439163	0.663351	0.0782834	1.07827	0.288581	-0.0398335	-1.43872	0.151771
1	turquoise	ENSMMUG00000018663	ENSG00000132394	EEFSEC	0.0913363	1.42871	0.162306	0.0143956	0.230629	0.819	0.0284908	0.421716	0.675915	-0.019241	-0.694248	0.488321
1	turquoise	ENSMMUG00000000166	ENSG00000114626	ABTB1	-0.0780852	-0.610499	0.545633	-0.0133123	-0.106502	0.915817	0.124205	0.917503	0.365409	-0.0478969	-1.71499	0.0878746
1	turquoise	ENSMMUG00000000164	ENSG00000114631	PODXL2	0.0290004	0.593774	0.556634	-0.0914361	-1.91473	0.0640598	-0.0508377	-0.981979	0.333118	-0.00147076	-0.065669	0.947706
1	turquoise	ENSMMUG00000004953	ENSG00000179088	C12orf42	-0.0627637	-0.699387	0.489117	-0.106905	-1.22093	0.2306	-0.108878	-1.14931	0.258533	-0.119703	-1.85404	0.0651857
1	turquoise	ENSMMUG00000006350	ENSG00000111696	NT5DC3	0.203626	2.71111	0.0104793	0.0153814	0.209461	0.835351	0.185853	2.3349	0.025655	0.0616501	1.66817	0.0968243
1	turquoise	ENSMMUG00000015107	ENSG00000084112	SSH1	0.0581971	1.00352	0.322771	-0.0451924	-0.797078	0.430994	0.0605398	0.985062	0.331624	-0.012447	-0.549752	0.583094
1	turquoise	ENSMMUG00000015108	ENSG00000166111	SVOP	0.0385663	0.833759	0.410296	-0.0300039	-0.663415	0.511585	0.0106304	0.216764	0.829701	-0.0218555	-0.789195	0.430919
1	turquoise	ENSMMUG00000019649	ENSG00000110906	KCTD10	-0.131924	-1.77619	0.0847451	-0.0835341	-1.15211	0.257394	-0.120978	-1.5418	0.132475	-0.00485178	-0.232028	0.81675
1	turquoise	ENSMMUG00000019650	ENSG00000151148	UBE3B	0.0166664	0.27666	0.783733	-0.0675805	-1.14757	0.259241	0.0065302	0.102334	0.919099	-0.00635575	-0.35305	0.724418
1	turquoise	ENSMMUG00000004205	ENSG00000151176	PLBD2	0.134211	1.99621	0.0540548	-0.15539	-2.36626	0.0238719	0.0275746	0.387852	0.700568	-0.0300954	-0.931257	0.352828
1	turquoise	ENSMMUG00000001238	ENSG00000135119	RNFT2	-0.019305	-0.28766	0.775371	-0.0603927	-0.921741	0.363225	-0.00602615	-0.0849735	0.932786	-0.0468544	-2.11945	0.0352687
1	turquoise	ENSMMUG00000005421	ENSG00000171435	KSR2	0.0781736	0.975818	0.336118	-0.01482	-0.189481	0.850854	0.205092	2.4228	0.0209379	0.0267532	0.928782	0.354106
1	turquoise	ENSMMUG00000021230	ENSG00000139767	SRRM4	-0.0513481	-0.76918	0.447152	-0.0221324	-0.339497	0.736345	0.0446497	0.632713	0.531197	-0.00898276	-0.30035	0.764218
1	turquoise	ENSMMUG00000019861	ENSG00000122966	CIT	0.0270689	0.496865	0.622515	-0.00549313	-0.103124	0.918477	0.0893374	1.54666	0.1313	0.0197635	0.610546	0.542184
1	turquoise	ENSMMUG00000011210	ENSG00000111737	RAB35	0.0316302	0.642081	0.525171	0.00120373	0.0249937	0.980208	0.0629884	1.20675	0.235945	-0.0457775	-2.63845	0.00897484
1	turquoise	ENSMMUG00000002536	ENSG00000157782	CABP1	0.00102105	0.0165363	0.986904	-0.00179164	-0.0296745	0.976502	0.141539	2.16218	0.0378073	-0.0464199	-1.322	0.187658
1	turquoise	ENSMMUG00000020650	ENSG00000157837	SPPL3	0.0321562	0.830829	0.411927	-0.0335708	-0.88719	0.381274	-0.000568255	-0.0138562	0.989027	-0.011227	-0.666626	0.505769
1	turquoise	ENSMMUG00000021564	ENSG00000089094	KDM2B	0.0803889	1.87073	0.0701005	0.000490341	0.0116733	0.990755	0.146643	3.22215	0.00282318	-0.0219844	-1.18627	0.236904
1	turquoise	ENSMMUG00000012645	ENSG00000139725	RHOF	-0.0291181	-0.373397	0.711195	-0.0820857	-1.07819	0.288616	0.0120375	0.146089	0.884722	-0.0414096	-1.42938	0.154434
1	turquoise	ENSMMUG00000012650	ENSG00000110987	BCL7A	-0.0778406	-1.48868	0.145885	-0.0855956	-1.67454	0.103296	-0.00558411	-0.100816	0.920295	0.0327811	1.59774	0.111658
1	turquoise	ENSMMUG00000012654	ENSG00000176383	B3GNT4	-0.0355167	-0.291919	0.772141	-0.314339	-2.64824	0.0122258	0.096304	0.749959	0.458491	-0.00352772	-0.0924714	0.926415
1	turquoise	ENSMMUG00000005301	ENSG00000150967	ABCB9	0.0184943	0.31122	0.757553	-0.0235588	-0.405639	0.687575	0.060291	0.958288	0.344753	-0.0501703	-1.79508	0.07413
1	turquoise	ENSMMUG00000023107	ENSG00000196498	NCOR2	0.0666333	0.636697	0.52863	-0.0442465	-0.432401	0.668209	0.189692	1.71005	0.096464	-0.094343	-2.95173	0.00353233
1	turquoise	ENSMMUG00000017902	ENSG00000150990	DHX37	0.145968	1.36576	0.181074	-0.035765	-0.342918	0.733793	0.218212	1.93365	0.0616044	-0.0430934	-1.61173	0.108575
1	turquoise	ENSMMUG00000012564	ENSG00000151948	GLT1D1	0.0131295	0.198772	0.843638	0.00691332	0.107057	0.91538	0.05414	0.773532	0.444608	-0.0532566	-1.96344	0.0509617
1	turquoise	ENSMMUG00000015773	ENSG00000177169	ULK1	0.0866001	0.731457	0.469564	-0.0325194	-0.281166	0.780305	0.215529	1.72109	0.0944187	-0.0019391	-0.0672617	0.94644
1	turquoise	ENSMMUG00000031463	ENSG00000177192	PUS1	-0.0265945	-0.296401	0.768746	-0.0315615	-0.36052	0.720712	0.17335	1.83016	0.0760964	0.00602437	0.224829	0.822339
1	turquoise	ENSMMUG00000017729	ENSG00000183495	EP400	0.0635974	0.752918	0.456735	-0.0490886	-0.594462	0.556179	0.0897417	1.00279	0.323118	-0.026836	-1.28366	0.200726
1	turquoise	ENSMMUG00000017731	ENSG00000185684	EP400NL	0.0608625	0.467255	0.643329	0.0912281	0.717908	0.477769	0.280573	2.0409	0.0491676	-0.123632	-3.04056	0.00267288
1	turquoise	ENSMMUG00000006735	ENSG00000184967	NOC4L	-0.0215871	-0.237968	0.813349	-0.152745	-1.72537	0.0936354	-0.0617085	-0.644191	0.523819	-0.0488674	-1.55963	0.120407
1	turquoise	ENSMMUG00000017026	ENSG00000112787	FBRSL1	0.0807667	0.49862	0.621291	0.0874958	0.553805	0.583374	0.372007	2.17657	0.0366275	-0.0558345	-1.92085	0.0561526
1	turquoise	ENSMMUG00000031451	ENSG00000090615	GOLGA3	0.0547454	1.44806	0.156854	0.0146951	0.39751	0.693502	0.0583799	1.45657	0.154503	-0.0324481	-1.65837	0.0987887
1	turquoise	ENSMMUG00000015468	ENSG00000072609	CHFR	0.188609	3.31733	0.00218881	0.111724	2.01113	0.0523775	0.109806	1.82522	0.0768551	0.0103571	0.425978	0.670576
1	turquoise	ENSMMUG00000004935	ENSG00000067057	PFKP	0.101726	1.30934	0.199289	-0.12755	-1.67909	0.102398	0.00411097	0.0499076	0.960491	0.016352	0.602735	0.547358
1	turquoise	ENSMMUG00000001290	ENSG00000196372	ASB13	0.0184261	0.195471	0.8462	-0.0740221	-0.804083	0.426993	0.071797	0.720472	0.47621	-0.0395224	-1.33814	0.182349
1	turquoise	ENSMMUG00000008376	ENSG00000120549	KIAA1217	-0.0599573	-0.879131	0.385565	-0.0764434	-1.14644	0.2597	-0.0771001	-1.06676	0.293674	0.000861816	0.0354896	0.971724
1	turquoise	ENSMMUG00000000275	ENSG00000197444	OGDHL	0.0759159	1.12095	0.270246	-0.0553659	-0.836185	0.40895	0.0210433	0.29322	0.771154	0.00483434	0.184099	0.85412
1	turquoise	ENSMMUG00000019780	ENSG00000122359	ANXA11	-0.0024897	-0.038092	0.969839	0.00903629	0.141396	0.8884	0.0530859	0.766249	0.448871	0.0310332	1.08543	0.279019
1	turquoise	ENSMMUG00000008790	ENSG00000108175	ZMIZ1	0.0413799	0.538207	0.593977	-0.0384805	-0.51203	0.611975	0.133101	1.63469	0.111437	-0.00204884	-0.0886243	0.929468
1	turquoise	ENSMMUG00000005514	ENSG00000148606	POLR3A	-0.00550808	-0.130341	0.897073	-0.0850541	-2.05856	0.0473463	-0.0703156	-1.57002	0.125768	0.0149718	0.69102	0.490343
1	turquoise	ENSMMUG00000021393	ENSG00000148660	CAMK2G	0.0135981	0.255485	0.799904	-0.179177	-3.44298	0.00155755	0.0297172	0.526587	0.601934	-0.0297733	-1.30308	0.194026
1	turquoise	ENSMMUG00000008780	ENSG00000176986	SEC24C	-0.0314793	-0.96179	0.343016	-0.0601685	-1.88032	0.0687433	-0.047888	-1.38064	0.176492	0.0126509	0.868346	0.386231
1	turquoise	ENSMMUG00000015711	ENSG00000166343	MSS51	0.153153	1.59803	0.119386	0.0387082	0.413982	0.681514	0.2216	2.1907	0.0355009	0.0523114	1.3183	0.188889
1	turquoise	ENSMMUG00000002122	ENSG00000107742	SPOCK2	-0.059202	-1.16702	0.251406	-0.154015	-3.10507	0.00384523	0.0375674	0.698485	0.489673	-0.00397908	-0.187912	0.851133
1	turquoise	ENSMMUG00000015302	ENSG00000156515	HK1	0.0399655	1.07147	0.291585	-0.0291836	-0.800205	0.429205	-0.00685872	-0.173428	0.863354	0.00077181	0.0353484	0.971837
1	turquoise	ENSMMUG00000003589	ENSG00000151150	ANK3	-0.00413617	-0.0902782	0.928601	-0.0709045	-1.58273	0.122838	-0.0944332	-1.94375	0.0603269	-0.00710796	-0.326583	0.74432
1	turquoise	ENSMMUG00000015050	ENSG00000107864	CPEB3	0.0570576	1.07865	0.288417	-0.0567031	-1.09649	0.280652	0.0390164	0.696199	0.491085	0.0131678	0.578981	0.563245
1	turquoise	ENSMMUG00000010428	ENSG00000187122	SLIT1	0.187255	2.22855	0.0326336	-0.0758211	-0.922846	0.362658	0.0480272	0.539115	0.593357	-0.0112523	-0.255002	0.79898
1	turquoise	ENSMMUG00000019634	ENSG00000052749	RRP12	0.0458006	0.581054	0.565076	-0.000467756	-0.00607398	0.99519	-0.00544818	-0.065336	0.948293	-0.0300491	-1.02723	0.305535
1	turquoise	ENSMMUG00000015503	ENSG00000155256	ZFYVE27	0.0291633	0.600523	0.552181	0.0112259	0.236439	0.814525	0.037168	0.722205	0.475158	0.000644946	0.0352983	0.971877
1	turquoise	ENSMMUG00000018154	ENSG00000095713	CRTAC1	-0.0170315	-0.196188	0.845643	0.0236748	0.279022	0.781936	-0.0643235	-0.699855	0.488828	-0.0206177	-0.585732	0.558707
1	turquoise	ENSMMUG00000020604	ENSG00000107521	HPS1	0.0655054	0.787241	0.436651	0.00737899	0.0908568	0.928145	0.0358601	0.408034	0.685834	0.0108938	0.600839	0.548618
1	turquoise	ENSMMUG00000006622	ENSG00000075826	SEC31B	-0.0234868	-0.307933	0.760032	-0.0496757	-0.666327	0.509745	-0.012212	-0.151209	0.880714	-0.0122517	-0.320104	0.749219
1	turquoise	ENSMMUG00000006637	ENSG00000166135	HIF1AN	0.0162299	0.262522	0.79452	0.129777	2.15036	0.0388014	0.110437	1.69087	0.100105	-0.0239636	-1.42244	0.156436
1	turquoise	ENSMMUG00000010680	ENSG00000095539	SEMA4G	-0.0222266	-0.244896	0.808024	-0.0476844	-0.538445	0.593814	0.0364467	0.380372	0.70606	-0.0154497	-0.426724	0.670033
1	turquoise	ENSMMUG00000022617	ENSG00000186862	PDZD7	0.00629867	0.0590076	0.953295	-0.0981799	-0.94248	0.352665	-0.0384631	-0.341216	0.735063	-0.0533545	-1.19946	0.231748
1	turquoise	ENSMMUG00000006747	ENSG00000166169	POLL	-0.0240379	-0.497683	0.621944	0.0164962	0.349449	0.72893	0.0449592	0.879269	0.385492	0.0431416	2.01522	0.0452013
1	turquoise	ENSMMUG00000009375	ENSG00000198728	LDB1	-0.0177278	-0.373218	0.711327	-0.0397343	-0.855641	0.398248	-0.00981451	-0.194993	0.846571	0.00355563	0.166186	0.868176
1	turquoise	ENSMMUG00000001186	ENSG00000148840	PPRC1	0.0170492	0.311113	0.757634	-0.0241976	-0.452001	0.654168	-0.0243282	-0.419727	0.677353	-0.0172023	-0.728424	0.467194
1	turquoise	ENSMMUG00000002985	ENSG00000107862	GBF1	-0.00354878	-0.082352	0.934855	-0.0420014	-0.996772	0.32599	-0.0730554	-1.59911	0.119144	-0.00201645	-0.0998869	0.920533
1	turquoise	ENSMMUG00000011948	ENSG00000138111	TMEM180	-0.0383795	-0.52388	0.603796	-0.00726103	-0.101512	0.919746	-0.0487774	-0.630045	0.53292	-0.0986981	-3.10872	0.00214888
1	turquoise	ENSMMUG00000011949	ENSG00000138107	ACTR1A	0.0721256	2.09839	0.0434543	0.013346	0.397116	0.693789	-0.0102547	-0.281392	0.780133	-0.00373234	-0.245267	0.806497
1	turquoise	ENSMMUG00000007058	ENSG00000148843	PDCD11	-0.0197252	-0.348392	0.729716	-0.0402339	-0.726974	0.472269	-0.0174901	-0.291673	0.772328	-0.0161653	-0.841241	0.401203
1	turquoise	ENSMMUG00000010908	ENSG00000165868	HSPA12A	0.0589139	1.35894	0.183206	-0.0744051	-1.75523	0.0883208	0.036973	0.8044	0.426813	-0.0272232	-1.04852	0.295649
1	turquoise	ENSMMUG00000021582	ENSG00000171813	PWWP2B	0.0306429	0.514031	0.61059	-0.0802333	-1.37834	0.177195	0.130906	2.07745	0.0454632	-0.0746608	-1.93126	0.0548444
1	turquoise	ENSMMUG00000006089	ENSG00000171798	KNDC1	0.0821288	1.1834	0.244942	-0.0437895	-0.645289	0.523116	0.16423	2.232	0.032383	-0.0665095	-1.83792	0.0675362
1	turquoise	ENSMMUG00000023033	ENSG00000151651	ADAM8	-0.0275617	-0.222706	0.825111	-0.0894821	-0.741099	0.463774	-0.0495065	-0.378997	0.707071	-0.044552	-0.702539	0.483149
1	turquoise	ENSMMUG00000023034	ENSG00000130640	TUBGCP2	-0.00695616	-0.168343	0.867321	-0.0543803	-1.34602	0.187295	-0.0710904	-1.62332	0.113854	-0.0038154	-0.161391	0.871946
1	turquoise	ENSMMUG00000011506	ENSG00000177963	RIC8A	0.0730881	1.64151	0.110007	0.0314832	0.723288	0.474501	0.0258569	0.548128	0.587222	-0.000928027	-0.0592184	0.952836
1	turquoise	ENSMMUG00000021665	ENSG00000099849	RASSF7	0.0172507	0.223821	0.82425	-0.0649373	-0.862874	0.394315	0.0689016	0.845864	0.403604	-0.0702576	-1.61477	0.107915
1	turquoise	ENSMMUG00000007511	ENSG00000177225	PDDC1	-0.0920326	-1.02126	0.314419	-0.0904842	-1.0291	0.310775	0.0504309	0.530114	0.599514	-0.0530164	-1.7871	0.0754153
1	turquoise	ENSMMUG00000007512	ENSG00000184524	CEND1	-0.00795311	-0.0979157	0.92258	-0.0362817	-0.456962	0.650635	0.0949677	1.10395	0.277447	-0.0305039	-0.808328	0.419849
1	turquoise	ENSMMUG00000007513	ENSG00000177542	SLC25A22	0.0825311	1.18722	0.243454	-0.0674787	-0.992896	0.327847	-0.0359475	-0.488016	0.628703	-0.0212499	-0.67564	0.500039
1	turquoise	ENSMMUG00000003620	ENSG00000183020	AP2A2	0.0558935	1.477	0.148974	-0.027911	-0.754322	0.455903	0.0594159	1.4809	0.147938	-0.0102296	-0.439778	0.660566
1	turquoise	ENSMMUG00000011211	ENSG00000174672	BRSK2	0.0362387	0.59328	0.556961	0.0105832	0.177217	0.860401	0.0956908	1.47835	0.148614	-0.0564755	-1.89632	0.0593394
1	turquoise	ENSMMUG00000019734	ENSG00000131620	ANO1	0.162762	1.18803	0.24314	0.0507562	0.379832	0.706457	0.13171	0.911121	0.368713	-0.00533284	-0.115483	0.908177
1	turquoise	ENSMMUG00000010128	ENSG00000132740	IGHMBP2	0.061915	0.699692	0.488929	0.0519059	0.600222	0.552379	-0.010042	-0.107209	0.91526	-0.0143677	-0.604676	0.54607
1	turquoise	ENSMMUG00000018526	ENSG00000167792	NDUFV1	-0.0263973	-0.526856	0.60175	-0.0693607	-1.4158	0.166023	0.014706	0.276891	0.783558	0.00580046	0.31171	0.755581
1	turquoise	ENSMMUG00000017275	ENSG00000172613	RAD9A	-0.0360819	-0.4369	0.664975	-0.0651769	-0.808685	0.424377	-0.0682667	-0.782754	0.439246	-0.0614683	-1.77548	0.0773183
1	turquoise	ENSMMUG00000015928	ENSG00000172932	ANKRD13D	-0.0374684	-0.60087	0.551953	-0.0448622	-0.736206	0.466707	-0.0532942	-0.807545	0.425025	-0.0586179	-2.39559	0.0175026
1	turquoise	ENSMMUG00000008771	ENSG00000173120	KDM2A	0.0555287	1.36389	0.181657	0.0227704	0.572006	0.57112	0.0347697	0.805716	0.426064	-0.0210875	-1.07809	0.282276
1	turquoise	ENSMMUG00000003387	ENSG00000174516	PELI3	-0.0909689	-1.26281	0.215337	-0.225446	-3.20283	0.00297182	0.00343826	0.0451037	0.964291	-0.0224129	-0.801939	0.423527
1	turquoise	ENSMMUG00000015992	ENSG00000174684	B3GNT1	0.0160339	0.453797	0.652888	-0.0818938	-2.37051	0.0236385	-0.0614953	-1.64154	0.110001	0.040752	1.76415	0.0792123
1	turquoise	ENSMMUG00000031202	ENSG00000174903	RAB1B	0.033913	0.907338	0.37068	0.0165379	0.452603	0.653739	0.038221	0.96517	0.341345	-0.019148	-1.35289	0.177596
1	turquoise	ENSMMUG00000022520	ENSG00000174996	KLC2	0.0394596	0.503693	0.617759	-0.0816527	-1.066	0.294014	0.15616	1.88053	0.0687144	-0.0169497	-0.625347	0.532446
1	turquoise	ENSMMUG00000022518	ENSG00000175115	PACS1	0.111144	1.44655	0.157275	-0.0633593	-0.843555	0.404875	0.0519686	0.638534	0.527449	0.00314208	0.142388	0.886915
1	turquoise	ENSMMUG00000008654	ENSG00000175573	C11ORF68	-0.0243665	-0.461539	0.647381	-0.0749974	-1.45333	0.155396	-0.00643446	-0.115074	0.90907	0.0205626	1.07525	0.28354
1	turquoise	ENSMMUG00000008651	ENSG00000172500	FIBP	0.00799604	0.116047	0.908305	-0.128526	-1.90833	0.0649104	-0.0619748	-0.849228	0.401756	-0.0180388	-0.819088	0.413698
1	turquoise	ENSMMUG00000019017	ENSG00000172803	SNX32	-0.00136958	-0.0167156	0.986762	0.000904407	0.0112939	0.991056	0.0115168	0.132774	0.895163	0.0150496	0.37019	0.711627
1	turquoise	ENSMMUG00000023477	ENSG00000142186	SCYL1	0.0393931	1.1832	0.245022	-0.0254444	-0.781638	0.439893	0.0193372	0.547939	0.58735	-0.00726536	-0.427477	0.669485
1	turquoise	ENSMMUG00000013475	ENSG00000014216	CAPN1	-0.00296204	-0.0429841	0.965968	-0.0630619	-0.93607	0.355907	0.0452388	0.619546	0.539729	-0.0120373	-0.535202	0.593097
1	turquoise	ENSMMUG00000003973	ENSG00000110046	ATG2A	0.0282747	0.306233	0.761314	-0.159969	-1.77256	0.0853565	0.0263667	0.269689	0.789046	-0.0453983	-1.37078	0.171958
1	turquoise	ENSMMUG00000031160	ENSG00000133895	MEN1	-0.025535	-0.43962	0.663023	-0.043997	-0.776161	0.443076	0.0391364	0.638032	0.527771	0.0014717	0.0658407	0.947569
1	turquoise	ENSMMUG00000022598	ENSG00000068831	RASGRP2	-0.00186531	-0.0168105	0.986687	-0.0394127	-0.363992	0.718141	0.0953621	0.813955	0.421393	-0.0333862	-0.949233	0.343632
1	turquoise	ENSMMUG00000022595	ENSG00000110076	NRXN2	0.0928174	1.50366	0.141996	-0.0169862	-0.281421	0.780111	0.10752	1.64294	0.10971	-0.0573808	-2.05208	0.0414467
1	turquoise	ENSMMUG00000000482	ENSG00000126500	FLRT1	0.0513671	0.78027	0.440686	-0.0602135	-0.935842	0.356023	0.0895562	1.28502	0.20756	-0.143123	-2.89486	0.00420847
1	turquoise	ENSMMUG00000014133	ENSG00000167771	RCOR2	0.0241637	0.37567	0.70952	-0.107325	-1.70929	0.0966065	0.113459	1.66963	0.10427	-0.054235	-1.26153	0.208569
1	turquoise	ENSMMUG00000017292	ENSG00000168539	CHRM1	0.00909908	0.154399	0.878218	-0.0735488	-1.27636	0.210568	-0.0435231	-0.696649	0.490807	-0.0309695	-0.809765	0.419024
1	turquoise	ENSMMUG00000013951	ENSG00000185085	INTS5	-0.0475786	-0.860626	0.395535	-0.0664568	-1.23011	0.227186	-0.0856915	-1.46457	0.15232	-0.00424314	-0.184398	0.853886
1	turquoise	ENSMMUG00000004420	ENSG00000149503	INCENP	-0.0385668	-0.559193	0.579733	-0.0890318	-1.32247	0.19493	-0.00240476	-0.0330075	0.973864	-0.0114993	-0.574447	0.566302
1	turquoise	ENSMMUG00000009363	ENSG00000134780	DAGLA	0.055508	1.03415	0.308442	-0.0378917	-0.722093	0.475226	0.017004	0.298992	0.766785	-0.104466	-2.731	0.00687037
1	turquoise	ENSMMUG00000005122	ENSG00000011347	SYT7	0.0455327	0.656875	0.515729	-0.00375697	-0.0554302	0.956124	-0.0238663	-0.324751	0.74738	-0.0440061	-1.34286	0.180817
1	turquoise	ENSMMUG00000002691	ENSG00000167986	DDB1	0.017329	0.575291	0.568922	0.004534	0.153946	0.878572	-0.0487239	-1.52563	0.136447	0.0141999	0.927306	0.35487
1	turquoise	ENSMMUG00000002688	ENSG00000167992	VWCE	0.0412826	0.209715	0.835155	-0.131221	-0.683367	0.499054	0.292714	1.40896	0.168021	-0.0101027	-0.164176	0.869756
1	turquoise	ENSMMUG00000017810	ENSG00000149136	SSRP1	0.0702289	1.9877	0.0550316	0.0344938	0.998535	0.325147	0.0226854	0.605805	0.548709	-0.00458015	-0.389894	0.697024
1	turquoise	ENSMMUG00000015602	ENSG00000110514	MADD	-0.0179347	-0.342849	0.733845	-0.0645071	-1.2612	0.215909	-0.0983803	-1.77378	0.0851498	0.00281845	0.111532	0.911304
1	turquoise	ENSMMUG00000015597	ENSG00000134575	ACP2	0.0106966	0.225581	0.822892	0.0369123	0.796501	0.431325	-0.0420854	-0.838409	0.407717	-0.0403797	-1.49428	0.136658
1	turquoise	ENSMMUG00000018571	ENSG00000157613	CREB3L1	0.290103	1.41909	0.165069	-0.222191	-1.11376	0.273275	0.418263	1.93725	0.0611464	-0.103748	-2.23021	0.0268291
1	turquoise	ENSMMUG00000021646	ENSG00000135372	NAT10	-0.023053	-0.434155	0.666947	0.0332053	0.639782	0.526647	0.0322589	0.57372	0.569972	0.0296125	1.85259	0.0653939
1	turquoise	ENSMMUG00000017218	ENSG00000110427	KIAA1549L	-0.00783251	-0.153605	0.878839	-0.0147991	-0.296807	0.768438	-0.0661413	-1.22344	0.229661	-0.0302421	-0.995955	0.320459
1	turquoise	ENSMMUG00000016942	ENSG00000166833	NAV2	0.0580032	1.07828	0.28858	0.00237175	0.0450948	0.964298	0.0477197	0.836972	0.408513	-0.0233429	-0.860394	0.390587
1	turquoise	ENSMMUG00000007133	ENSG00000110786	PTPN5	-0.0386586	-0.544922	0.589401	0.0224759	0.324003	0.747941	0.0893801	1.18837	0.243007	-0.02503	-0.823648	0.411107
1	turquoise	ENSMMUG00000006403	ENSG00000129159	KCNC1	0.0378188	0.466872	0.6436	-0.0667659	-0.843836	0.40472	0.212066	2.47567	0.0184954	-0.0389087	-1.20042	0.231375
1	turquoise	ENSMMUG00000023581	ENSG00000006071	ABCC8	-0.0165697	-0.179653	0.858503	-0.104638	-1.16051	0.25401	0.0617758	0.632218	0.531517	-0.0237082	-0.651253	0.51562
1	turquoise	ENSMMUG00000023580	ENSG00000187486	KCNJ11	0.00863935	0.101714	0.919587	-0.0795634	-0.958676	0.34456	0.140881	1.56759	0.126334	-0.070997	-2.16727	0.0313791
1	turquoise	ENSMMUG00000021827	ENSG00000166436	TRIM66	0.0894335	0.94102	0.353402	-0.0219204	-0.23627	0.814655	0.0399727	0.398118	0.693058	-0.0293557	-1.07537	0.283485
1	turquoise	ENSMMUG00000015012	ENSG00000166402	TUB	-0.0217878	-0.552767	0.584077	-0.0276528	-0.717592	0.477961	0.0508031	1.21624	0.232357	-0.0272724	-1.14787	0.252373
1	turquoise	ENSMMUG00000007728	ENSG00000110171	TRIM3	-0.00336856	-0.0781056	0.938207	-0.0594138	-1.40906	0.167993	-0.00422055	-0.0923423	0.926974	-0.0148806	-0.66617	0.506059
1	turquoise	ENSMMUG00000007723	ENSG00000166313	APBB1	0.0418017	1.09413	0.281667	-0.0471302	-1.26167	0.215744	0.00115344	0.0284746	0.977452	-0.0200671	-1.13192	0.259004
1	turquoise	ENSMMUG00000010451	ENSG00000165458	INPPL1	0.0411696	0.67059	0.507059	-0.0157304	-0.262118	0.794828	0.0190719	0.293293	0.771099	-0.0030072	-0.0974625	0.922455
1	turquoise	ENSMMUG00000005423	ENSG00000162129	CLPB	-2.68967e-05	-0.000672994	0.999467	-0.033127	-0.847796	0.402542	0.0237145	0.559939	0.57923	-0.0363592	-2.21289	0.0280202
1	turquoise	ENSMMUG00000001293	ENSG00000168010	ATG16L2	0.0551415	0.636893	0.528504	0.0211305	0.25003	0.804085	0.231143	2.52734	0.0163629	-0.0715516	-2.30116	0.0223988
1	turquoise	ENSMMUG00000003139	ENSG00000110237	ARHGEF17	0.0237585	0.38602	0.701912	-0.0746045	-1.23963	0.223687	0.0278869	0.427389	0.671819	0.0103005	0.443912	0.65758
1	turquoise	ENSMMUG00000003142	ENSG00000054965	FAM168A	0.0256289	0.666451	0.509667	0.0508152	1.35158	0.185527	0.0576297	1.41431	0.166458	-0.0357931	-2.11177	0.0359299
1	turquoise	ENSMMUG00000017398	ENSG00000214517	PPME1	0.0142352	0.447523	0.657365	-0.0278409	-0.895102	0.377091	-0.0458113	-1.35842	0.183369	-0.00841321	-0.399874	0.68967
1	turquoise	ENSMMUG00000009022	ENSG00000158555	GDPD5	-0.0166227	-0.202121	0.841039	-0.191124	-2.38028	0.0231112	0.0046915	0.0539852	0.957266	-0.0437562	-1.26402	0.207674
1	turquoise	ENSMMUG00000017476	ENSG00000118369	USP35	0.104346	1.56693	0.126489	-0.0282129	-0.433533	0.667395	0.113949	1.61678	0.115263	-0.0439152	-1.68331	0.0938532
1	turquoise	ENSMMUG00000001730	ENSG00000166025	AMOTL1	-0.0108595	-0.215694	0.830528	-0.077619	-1.57791	0.123942	-0.0162854	-0.305737	0.761688	-0.0553914	-2.30689	0.0220707
1	turquoise	ENSMMUG00000006267	ENSG00000149575	SCN2B	-0.0110861	-0.175529	0.861716	0.0234389	0.379538	0.706673	0.0444823	0.664299	0.511026	-0.00828726	-0.298138	0.765903
1	turquoise	ENSMMUG00000005482	ENSG00000118058	ALL-1	0.00273383	0.0491591	0.961083	-0.116537	-2.14325	0.0394104	0.00178391	0.030256	0.976042	0.0183728	1.12571	0.261618
1	turquoise	ENSMMUG00000005492	ENSG00000149582	TMEM25	0.02898	0.490491	0.62697	-0.0386085	-0.668418	0.508427	0.00676004	0.107996	0.914641	-0.00840138	-0.292379	0.770295
1	turquoise	ENSMMUG00000009318	ENSG00000186174	BCL9L	0.114741	1.10806	0.275694	-0.0409587	-0.405245	0.687862	0.267556	2.44627	0.0198194	-0.0546737	-1.83668	0.0677204
1	turquoise	ENSMMUG00000030891	ENSG00000149428	HYOU1	0.00989235	0.211219	0.833991	-0.022682	-0.495299	0.623608	-0.0308309	-0.620906	0.538845	0.00521987	0.278396	0.780992
1	turquoise	ENSMMUG00000014864	ENSG00000160695	VPS11	-0.0568081	-1.24546	0.221566	-0.0394753	-0.885153	0.382356	-0.0288266	-0.596228	0.555013	-0.000735604	-0.039673	0.968393
1	turquoise	ENSMMUG00000014875	ENSG00000172375	C2CD2L	0.0234096	0.391299	0.698043	0.0127668	0.218277	0.828531	-0.0439356	-0.693083	0.493014	-0.0508135	-1.79351	0.0743812
1	turquoise	ENSMMUG00000013799	ENSG00000172350	ABCG4	-0.0429329	-0.698693	0.489545	-0.0521099	-0.868117	0.39148	0.021068	0.324171	0.747815	-0.038028	-1.16566	0.245119
1	turquoise	ENSMMUG00000012189	ENSG00000160703	NLRX1	0.14805	2.02797	0.0505408	0.134966	1.89443	0.0667886	0.212219	2.75292	0.00944952	-0.0209027	-0.704223	0.482102
1	turquoise	ENSMMUG00000005484	ENSG00000173456	RNF26	0.0327944	0.620196	0.539306	0.00179272	0.0346861	0.972535	0.0148049	0.264419	0.79307	-0.0141388	-0.58355	0.560172
1	turquoise	ENSMMUG00000022347	ENSG00000149403	GRIK4	0.024915	0.269509	0.789184	-0.026967	-0.298863	0.766883	0.0933266	0.955796	0.345992	-0.0440105	-1.32796	0.185683
1	turquoise	ENSMMUG00000002919	ENSG00000154127	UBASH3B	-0.0865575	-1.23699	0.224655	-0.0878568	-1.28431	0.207807	-0.0424949	-0.573202	0.570319	-0.0759532	-2.08118	0.0386728
1	turquoise	ENSMMUG00000008053	ENSG00000165495	PKNOX2	0.0365024	0.592423	0.557528	0.0728481	1.20939	0.234941	0.0145181	0.222398	0.825349	-0.0589427	-1.79015	0.0749207
1	turquoise	ENSMMUG00000007938	ENSG00000182934	SRPR	-0.0522913	-1.24882	0.22035	-0.0591717	-1.44535	0.157609	-0.00190049	-0.0428262	0.966093	-0.00972799	-0.527994	0.59808
1	turquoise	ENSMMUG00000007946	ENSG00000150455	TIRAP	-0.0383633	-0.528166	0.60085	-0.086151	-1.21483	0.232888	-0.0106186	-0.138345	0.890792	-0.049048	-1.31374	0.190418
1	turquoise	ENSMMUG00000017547	ENSG00000170322	NFRKB	8.71349e-05	0.00157746	0.998751	0.0487422	0.903104	0.372891	-0.0116206	-0.198807	0.84361	-0.0699741	-2.98265	0.00320788
1	turquoise	ENSMMUG00000007107	ENSG00000151498	ACAD8	0.105631	1.0517	0.300433	0.0379305	0.386662	0.701441	0.157477	1.48289	0.147411	-0.00511834	-0.311279	0.755908
1	turquoise	ENSMMUG00000009187	ENSG00000148408	CACNA1B	0.124407	1.60977	0.116791	0.0695943	0.921067	0.363572	0.189248	2.31081	0.0271056	0.00140477	0.0458565	0.96347
1	turquoise	ENSMMUG00000019607	ENSG00000130653	PNPLA7	0.101442	0.567455	0.574172	-0.190169	-1.08988	0.283509	0.16239	0.860039	0.395854	-0.0241506	-0.483772	0.62907
1	turquoise	ENSMMUG00000019602	ENSG00000188747	NOXA1	0.241827	1.79606	0.0814694	0.193304	1.47153	0.15044	0.106425	0.748866	0.459141	-0.0714782	-1.46888	0.143413
1	turquoise	ENSMMUG00000032154	ENSG00000187609	EXD3	-0.169176	-1.52851	0.135732	-0.218606	-2.02408	0.0509594	-0.1647	-1.40942	0.167887	0.00846609	0.223347	0.82349
1	turquoise	ENSMMUG00000004942	ENSG00000188986	NELFB	-0.0344992	-0.642169	0.525115	0.0142944	0.272168	0.787156	0.0804441	1.41333	0.166742	-0.00667267	-0.301807	0.763108
1	turquoise	ENSMMUG00000012164	ENSG00000188229	TUBB2C	0.0187907	0.361922	0.719674	-0.0653454	-1.28723	0.206798	0.0367784	0.668322	0.508487	-0.0168685	-0.570904	0.568696
1	turquoise	ENSMMUG00000023185	ENSG00000212864	RNF208	-0.0119578	-0.121369	0.904121	-0.143948	-1.49722	0.143659	0.0954147	0.917212	0.365559	-0.0272583	-1.02915	0.304634
1	turquoise	ENSMMUG00000001669	ENSG00000176248	ANAPC2	-0.00705759	-0.104304	0.917548	-0.0631316	-0.954718	0.346529	-0.00473732	-0.0661488	0.947651	-0.0476775	-2.17345	0.0309047
1	turquoise	ENSMMUG00000001661	ENSG00000176884	GRIN1	0.0663264	0.860405	0.395655	-0.0294791	-0.391117	0.698176	0.117459	1.43714	0.159911	-0.00777616	-0.228838	0.819226
1	turquoise	ENSMMUG00000008036	ENSG00000177239	MAN1B1	0.0258502	0.454735	0.65222	-0.0122467	-0.220332	0.826944	0.0730445	1.21225	0.233858	0.0116347	0.510854	0.610009
1	turquoise	ENSMMUG00000017860	ENSG00000107281	NPDC1	0.022892	0.299338	0.766523	0.00971465	0.129926	0.897399	0.124006	1.53002	0.13536	-0.0079959	-0.338991	0.734967
1	turquoise	ENSMMUG00000005048	ENSG00000177943	MAMDC4	-0.0392556	-0.180115	0.858143	-0.374555	-1.76192	0.087167	-0.0291015	-0.126539	0.900058	-0.0225596	-0.327822	0.743385
1	turquoise	ENSMMUG00000003106	ENSG00000148396	SEC16A	0.0278001	0.394227	0.695901	-0.0843375	-1.2234	0.229679	0.0265898	0.355892	0.724143	-0.0281855	-1.38781	0.166719
1	turquoise	ENSMMUG00000003105	ENSG00000148384	INPP5E	0.127965	1.65429	0.107369	0.0625573	0.828709	0.413109	0.285536	3.49577	0.00134827	-0.0534965	-1.82838	0.0689614
1	turquoise	ENSMMUG00000003086	ENSG00000165684	SNAPC4	0.0134424	0.157044	0.876149	0.00654358	0.0783118	0.938044	0.0741261	0.819675	0.418169	-0.0375023	-1.27722	0.202983
1	turquoise	ENSMMUG00000003081	ENSG00000160360	GPSM1	0.0877194	1.23744	0.22449	-0.00433704	-0.0626268	0.950434	0.230111	3.06866	0.00422904	-0.0310531	-1.17424	0.241675
1	turquoise	ENSMMUG00000012147	ENSG00000130635	COL5A1	-0.147343	-1.33041	0.192331	-0.0343592	-0.31795	0.752488	0.0758751	0.648925	0.520792	-0.07576	-1.18916	0.235768
1	turquoise	ENSMMUG00000008183	ENSG00000186350	RXRA	-0.105942	-1.47979	0.148232	0.0256929	0.367682	0.715413	0.103671	1.37097	0.179458	-0.0260568	-0.982372	0.327087
1	turquoise	ENSMMUG00000017214	ENSG00000160293	VAV2	0.0862036	1.33094	0.192157	-0.0773932	-1.2225	0.230014	0.0430628	0.627902	0.534306	-0.0325461	-1.15334	0.250128
1	turquoise	ENSMMUG00000010981	ENSG00000160326	SLC2A6	0.0462985	0.762264	0.451213	-0.0384532	-0.648254	0.52122	0.00950753	0.148061	0.883178	-0.055274	-1.70912	0.0889573
1	turquoise	ENSMMUG00000006479	ENSG00000107263	RAPGEF1	-0.0210803	-0.393334	0.696554	-0.0116041	-0.221449	0.826081	0.0916668	1.6138	0.11591	-0.0821796	-3.09419	0.00225192
1	turquoise	ENSMMUG00000009975	ENSG00000130714	POMT1	0.0561411	0.683373	0.49905	-0.0119797	-0.149201	0.882286	0.105267	1.21023	0.234624	-0.0330829	-1.77821	0.0768681
1	turquoise	ENSMMUG00000009973	ENSG00000130723	PRRC2B	0.0587191	0.763677	0.450382	-0.0311173	-0.4139	0.681574	0.148921	1.82667	0.076632	-0.00937884	-0.362452	0.717392
1	turquoise	ENSMMUG00000021278	ENSG00000126882	FAM78A	0.099483	1.20344	0.237203	0.0953562	1.18161	0.245645	0.133368	1.52702	0.136101	-0.121354	-3.28046	0.00121988
1	turquoise	ENSMMUG00000003797	ENSG00000136878	USP20	0.0119139	0.192087	0.848829	-0.147668	-2.43524	0.0203379	0.0698756	1.06318	0.295273	0.0278303	1.42778	0.154892
1	turquoise	ENSMMUG00000011816	ENSG00000148331	ASB6	0.0123253	0.244171	0.808581	-0.0392096	-0.794616	0.432406	-0.0125441	-0.234588	0.81595	-0.0272311	-1.31993	0.188348
1	turquoise	ENSMMUG00000011765	ENSG00000148343	FAM73B	-0.0253462	-0.501901	0.619006	-0.0307285	-0.622579	0.537758	-0.0381094	-0.712838	0.48086	-0.054063	-2.4909	0.0135445
1	turquoise	ENSMMUG00000019179	ENSG00000107021	TBC1D13	-0.0341765	-0.710116	0.482525	-0.0318121	-0.676326	0.503456	0.0779342	1.52948	0.135494	-0.035579	-1.67555	0.095368
1	turquoise	ENSMMUG00000010870	ENSG00000160445	ZER1	0.0432432	0.83849	0.407672	-0.0508842	-1.00907	0.320144	-0.0104662	-0.191413	0.849353	0.00170049	0.0747534	0.940485
1	turquoise	ENSMMUG00000009327	ENSG00000197694	SPTAN1	0.017063	0.421426	0.676124	-0.0692887	-1.75013	0.0892107	-0.0187092	-0.435741	0.665807	0.0342039	1.65869	0.098723
1	turquoise	ENSMMUG00000014148	ENSG00000167114	SLC27A4	0.0113105	0.187773	0.852182	-0.0999935	-1.69813	0.0987133	-0.062246	-0.975466	0.33629	-0.0635945	-2.13236	0.03418
1	turquoise	ENSMMUG00000022967	ENSG00000167110	GOLGA2	0.0421685	0.92232	0.362928	0.0337402	0.754799	0.45562	0.0591548	1.22084	0.230631	-0.0120195	-0.774807	0.439356
1	turquoise	ENSMMUG00000013717	ENSG00000106976	DNM1	0.0322516	0.744651	0.461652	-0.075258	-1.77705	0.0846016	-0.0595685	-1.29701	0.203452	-0.00135785	-0.0431361	0.965635
1	turquoise	ENSMMUG00000013712	ENSG00000148337	CIZ1	-0.0232256	-0.386271	0.701728	-0.0220978	-0.375962	0.709305	0.0540135	0.847999	0.402431	-0.00277572	-0.161911	0.871537
1	turquoise	ENSMMUG00000006348	ENSG00000119522	DENND1A	-0.0353254	-0.583384	0.563525	-0.0822247	-1.38936	0.173848	0.0646868	1.0091	0.320129	-0.0275065	-1.52109	0.129796
1	turquoise	ENSMMUG00000011453	ENSG00000106852	LHX6	0.0353554	0.513763	0.610775	-0.0668554	-0.994704	0.32698	0.145488	1.99945	0.0536867	-0.0473755	-1.29313	0.197436
1	turquoise	ENSMMUG00000004639	ENSG00000136848	DAB2IP	0.0742272	1.10359	0.277602	0.0251854	0.383069	0.704078	0.176354	2.47574	0.0184922	-0.0265561	-0.881044	0.379337
1	turquoise	ENSMMUG00000004900	ENSG00000157693	C15H9ORF91	0.0196098	0.194048	0.847305	0.0738468	0.747687	0.459842	0.131249	1.22685	0.228394	0.0302631	1.20675	0.228935
1	turquoise	ENSMMUG00000008557	ENSG00000157657	ZNF618	0.173037	1.66368	0.105464	0.0505424	0.498081	0.621667	0.2452	2.23357	0.0322691	-0.0048648	-0.139283	0.889365
1	turquoise	ENSMMUG00000016675	ENSG00000198785	GRIN3A	0.122796	1.83994	0.0746116	0.0388977	0.596057	0.555126	0.130191	1.84	0.0746033	0.0516043	1.40886	0.160407
1	turquoise	ENSMMUG00000023797	ENSG00000165152	C9ORF125	-0.0132484	-0.327543	0.745287	-0.0600681	-1.51875	0.138167	-0.0652266	-1.52103	0.137595	0.0367781	1.48519	0.139047
1	turquoise	ENSMMUG00000002853	ENSG00000106789	CORO2A	0.0786099	0.716547	0.478598	-0.122753	-1.14691	0.259508	0.0412991	0.356666	0.723569	-0.0491913	-1.3002	0.195007
1	turquoise	ENSMMUG00000013057	ENSG00000137124	ALDH1B1	0.129139	0.981318	0.333439	-0.0474398	-0.369475	0.714089	0.156822	1.12886	0.266941	0.00617779	0.206506	0.836603
1	turquoise	ENSMMUG00000031865	ENSG00000137103	TMEM8B	0.0916595	1.19845	0.239116	0.00577552	0.077326	0.938822	-0.0230595	-0.285206	0.777234	-0.0432343	-1.48278	0.139684
1	turquoise	ENSMMUG00000016333	ENSG00000107185	RGP1	-0.0340712	-0.535957	0.595513	-0.00857113	-0.138112	0.890975	-0.0748696	-1.11473	0.272866	-0.0294871	-1.27168	0.204944
1	turquoise	ENSMMUG00000016316	ENSG00000107140	TESK1	0.0461516	0.975742	0.336155	0.0417171	0.902396	0.373261	0.0520028	1.0384	0.306486	-0.0408743	-1.71152	0.0885137
1	turquoise	ENSMMUG00000016313	ENSG00000198853	RUSC2	-0.0172537	-0.426447	0.672498	-0.046956	-1.187	0.243542	-0.00382824	-0.0892451	0.929416	-0.025677	-1.17803	0.240163
1	turquoise	ENSMMUG00000020789	ENSG00000213930	GALT	0.0824714	0.979101	0.334517	0.041527	0.505148	0.616747	0.0324919	0.365261	0.717203	-0.0269595	-0.930486	0.353226
1	turquoise	ENSMMUG00000020773	ENSG00000164970	C9ORF25	0.0114226	0.252475	0.80221	-0.034569	-0.781402	0.440029	-0.0137909	-0.287507	0.775487	-0.033779	-1.60891	0.109192
1	turquoise	ENSMMUG00000000389	ENSG00000165271	NOL6	0.0442233	0.868928	0.391042	0.0203605	0.409208	0.68498	-0.00882701	-0.163693	0.870952	-0.0452615	-1.4918	0.137305
1	turquoise	ENSMMUG00000013195	ENSG00000136807	CDK9	0.0234034	0.490562	0.62692	-0.00443884	-0.0951691	0.924745	0.0472055	0.933841	0.357039	0.00368634	0.216545	0.828781
1	turquoise	ENSMMUG00000016432	ENSG00000095370	SH2D3C	0.0144658	0.143603	0.88667	-0.0456536	-0.464395	0.645356	0.142518	1.33973	0.189311	-0.0281933	-0.823362	0.411269
1	turquoise	ENSMMUG00000016429	ENSG00000160404	TOR2A	-0.00322612	-0.0401853	0.968183	-0.0409299	-0.522375	0.604832	0.0596553	0.703599	0.486523	-0.0450689	-1.56838	0.118351
1	turquoise	ENSMMUG00000016421	ENSG00000136854	STXBP1	0.0284324	0.477422	0.636148	-0.0739883	-1.27057	0.212596	-0.0326159	-0.516478	0.608899	-0.0129174	-0.476004	0.634584
1	turquoise	ENSMMUG00000009961	ENSG00000136830	FAM129B	-0.0266667	-0.161183	0.872913	0.18146	1.12403	0.268955	0.167248	0.957514	0.345137	-0.0449596	-1.19743	0.232536
1	turquoise	ENSMMUG00000009956	ENSG00000148356	LRSAM1	0.0611067	1.01905	0.315449	0.0264644	0.451554	0.654487	0.1029	1.62077	0.114401	0.00906319	0.423377	0.672469
1	turquoise	ENSMMUG00000013881	ENSG00000165238	WNK2	0.134888	1.25331	0.218733	-0.0967447	-0.919377	0.364442	0.220663	1.93454	0.0614904	-0.051578	-1.38796	0.166671
1	turquoise	ENSMMUG00000031598	ENSG00000204352	C9orf129	0.102438	1.55879	0.128404	-0.0257424	-0.401022	0.690939	0.0799336	1.15015	0.258189	0.00614717	0.2138	0.830917
1	turquoise	ENSMMUG00000015805	ENSG00000175787	ZNF169	0.027583	0.238177	0.813188	-0.192256	-1.70187	0.098003	-0.010243	-0.0838147	0.9337	-0.0378303	-1.29596	0.196463
1	turquoise	ENSMMUG00000007316	ENSG00000144355	DLX1	0.0744516	1.34314	0.188218	0.114134	2.10735	0.0426185	0.17843	3.042	0.00453268	-0.0562069	-1.39688	0.163978
1	turquoise	ENSMMUG00000000314	ENSG00000173166	RAPH1	0.106551	2.78439	0.00873722	0.0251441	0.672173	0.506063	0.0310422	0.765771	0.449151	-0.0625755	-1.88662	0.0606394
1	turquoise	ENSMMUG00000022819	ENSG00000127838	PNKD	-0.00527564	-0.0844779	0.933177	-0.0545984	-0.89418	0.377577	0.0658065	0.994238	0.327203	-0.0222521	-0.900502	0.368921
1	turquoise	ENSMMUG00000006737	ENSG00000115568	ZNF142	0.0408071	0.620744	0.53895	-0.109199	-1.69929	0.0984933	-0.00523294	-0.0751525	0.940538	-0.0193734	-0.933681	0.351579
1	turquoise	ENSMMUG00000006744	ENSG00000163482	STK36	-0.0635509	-0.953985	0.346895	-0.0969825	-1.49135	0.145187	-0.13605	-1.93305	0.0616812	-0.0457586	-1.45297	0.147779
1	turquoise	ENSMMUG00000019619	ENSG00000198925	ATG9A	-0.0501731	-0.723961	0.474093	-0.0953135	-1.40665	0.168699	-0.0754959	-1.02782	0.311365	-0.020601	-0.99825	0.319347
1	turquoise	ENSMMUG00000019628	ENSG00000127824	TUBA4A	0.0228177	0.423274	0.674788	-0.000878401	-0.0166652	0.986802	-0.0661484	-1.15732	0.255292	-0.00938444	-0.251858	0.801406
1	turquoise	ENSMMUG00000012008	ENSG00000054356	PTPRN	0.0449573	0.946581	0.350601	-0.0229593	-0.494412	0.624228	-0.0846832	-1.68169	0.101888	-0.0349332	-1.0053	0.315948
1	turquoise	ENSMMUG00000002519	ENSG00000144589	STK11IP	0.0797286	0.991042	0.328738	0.0166821	0.212195	0.833235	0.204593	2.40295	0.021928	-0.0327561	-1.04031	0.299435
1	turquoise	ENSMMUG00000019467	ENSG00000169047	IRS1	-0.0138435	-0.218304	0.828511	-0.046933	-0.757439	0.454058	0.0372656	0.555336	0.582339	-0.0228194	-0.813755	0.416739
1	turquoise	ENSMMUG00000012216	ENSG00000066248	NGEF	-0.000229042	-0.00401063	0.996824	-0.0769252	-1.37765	0.177407	0.0030272	0.0499955	0.960422	-0.0592196	-1.90383	0.058348
1	turquoise	ENSMMUG00000009511	ENSG00000065802	ASB1	0.0287935	0.622178	0.538018	0.0112801	0.249371	0.80459	0.0422189	0.861561	0.395027	-0.0323621	-1.74774	0.0820229
1	turquoise	ENSMMUG00000006077	ENSG00000068024	HDAC4	0.0209134	0.247382	0.806116	-0.121132	-1.46591	0.151957	0.192403	2.14926	0.0388949	0.021078	1.00939	0.313989
1	turquoise	ENSMMUG00000014832	ENSG00000063660	GPC1	0.0527267	0.779081	0.441377	0.00356298	0.0538436	0.957378	0.100783	1.40495	0.169202	-0.0490129	-1.51384	0.131622
1	turquoise	ENSMMUG00000021802	ENSG00000130294	KIF1A	0.053663	0.840229	0.406711	-0.0708129	-1.13393	0.26484	0.0292421	0.431785	0.668652	-0.0196125	-0.810185	0.418783
1	turquoise	ENSMMUG00000008047	ENSG00000168397	ATG4B	0.0609172	1.55942	0.128254	0.0144284	0.377948	0.707843	0.0762343	1.84386	0.0740247	0.0145908	0.722519	0.470808
1	turquoise	ENSMMUG00000018548	ENSG00000180902	D2HGDH	0.0915062	1.12881	0.266961	0.0895165	1.13086	0.266108	0.206791	2.4135	0.0213966	-0.0618697	-1.8536	0.065248
1	turquoise	ENSMMUG00000018878	ENSG00000171703	TCEA2	-0.0372708	-0.69588	0.491282	5.14894e-05	0.000983473	0.999221	0.102061	1.7991	0.0809772	0.00674441	0.388979	0.697699
1	turquoise	ENSMMUG00000015556	ENSG00000196700	ZNF512B	-0.00322345	-0.0575913	0.954415	-0.0140063	-0.25596	0.79954	0.0314032	0.529497	0.599937	-0.0477392	-1.55054	0.122572
1	turquoise	ENSMMUG00000020712	ENSG00000130584	ZBTB46	0.167649	2.40931	0.0216061	0.0285844	0.420693	0.676654	0.196641	2.6735	0.0114939	-0.0628816	-1.97861	0.0492135
1	turquoise	ENSMMUG00000000169	ENSG00000101246	ARFRP1	0.0275899	0.473459	0.638943	0.0100635	0.176694	0.860808	0.112518	1.82388	0.0770628	0.00646285	0.328709	0.742715
1	turquoise	ENSMMUG00000022526	ENSG00000101210	EEF1A2	0.0273468	0.516678	0.60876	-0.0252485	-0.487866	0.628809	0.0836793	1.49102	0.145273	0.0154863	0.547376	0.584722
1	turquoise	ENSMMUG00000015916	ENSG00000101204	CHRNA4	0.061808	0.312662	0.756467	-0.128614	-0.666786	0.509456	-0.0961003	-0.460487	0.648129	-0.031424	-0.858843	0.391441
1	turquoise	ENSMMUG00000015911	ENSG00000101199	ARFGAP1	0.0540025	1.33769	0.189968	0.0258689	0.655526	0.516586	0.0822814	1.92425	0.0628147	-0.0142246	-0.632512	0.527764
1	turquoise	ENSMMUG00000019310	ENSG00000101191	DIDO1	0.0147609	0.433974	0.667077	-0.0210596	-0.633239	0.530858	0.0340861	0.945434	0.351177	-0.0039259	-0.224827	0.82234
1	turquoise	ENSMMUG00000005011	ENSG00000149679	CABLES2	0.0329613	0.342181	0.734343	0.0698416	0.743184	0.462528	0.0301191	0.296245	0.768863	-0.0669299	-1.98263	0.0487587
1	turquoise	ENSMMUG00000009606	ENSG00000101180	HRH3	0.202542	1.6884	0.100583	-0.0410468	-0.350404	0.72822	0.341578	2.69387	0.0109337	0.0553272	1.41773	0.157805
1	turquoise	ENSMMUG00000012607	ENSG00000101181	MTG2	-0.108482	-1.69412	0.0994804	-0.0489778	-0.783028	0.439087	-0.0381265	-0.563004	0.577165	-0.00650634	-0.258128	0.79657
1	turquoise	ENSMMUG00000014084	ENSG00000149657	LSM14B	0.0369618	0.750599	0.458111	-0.0261406	-0.543032	0.590687	-0.0207241	-0.397293	0.69366	0.00435998	0.217523	0.82802
1	turquoise	ENSMMUG00000001833	ENSG00000254995	STX16	0.0288486	0.497114	0.622341	-0.0405099	-0.714109	0.480084	-0.0108336	-0.176229	0.86117	-0.051565	-0.74585	0.456621
1	turquoise	ENSMMUG00000018846	ENSG00000020256	ZFP64	0.0821763	1.22392	0.229484	-0.00441808	-0.0674169	0.946649	0.0921125	1.2989	0.202808	-0.0181563	-0.827179	0.409107
1	turquoise	ENSMMUG00000000918	ENSG00000054793	ATP9A	0.00548873	0.162164	0.872146	-0.0364629	-1.10173	0.278396	-0.0499401	-1.39138	0.17324	-0.00898746	-0.460118	0.645924
1	turquoise	ENSMMUG00000000740	ENSG00000158480	SPATA2	0.0282244	0.551621	0.584853	-0.0836626	-1.67251	0.103699	0.0458887	0.84645	0.403281	0.0325766	1.5093	0.132778
1	turquoise	ENSMMUG00000002124	ENSG00000158470	B4GALT5	0.0174712	0.448235	0.656856	-0.0062806	-0.164814	0.870077	-0.041653	-1.00854	0.320394	0.0182402	0.851975	0.395233
1	turquoise	ENSMMUG00000018071	ENSG00000080189	SLC35C2	-0.0015811	-0.0312132	0.975284	0.0180237	0.364053	0.718096	0.0590193	1.10056	0.278897	-0.0113308	-0.553474	0.580549
1	turquoise	ENSMMUG00000016553	ENSG00000124140	SLC12A5	0.0442254	0.994591	0.327034	-0.0442792	-1.01841	0.315752	0.0215243	0.456504	0.65096	-0.0211536	-0.656195	0.512443
1	turquoise	ENSMMUG00000013702	ENSG00000198026	ZNF335	0.00394904	0.0675951	0.946508	0.00793006	0.138884	0.890369	0.0461729	0.746496	0.460552	-0.0250667	-1.07235	0.284837
1	turquoise	ENSMMUG00000023515	ENSG00000124104	SNX21	0.0410396	0.826209	0.414505	0.0478426	0.986069	0.331137	0.183332	3.49017	0.0013691	-0.0258798	-1.26893	0.205922
1	turquoise	ENSMMUG00000002840	ENSG00000197296	FITM2	0.0882713	2.2022	0.0346067	-0.0313715	-0.800787	0.428873	0.01339	0.315526	0.754311	-0.015468	-0.889109	0.374998
1	turquoise	ENSMMUG00000020458	ENSG00000124177	CHD6	-0.0125905	-0.324027	0.747923	-0.0424523	-1.11734	0.271762	-0.0549731	-1.33443	0.191024	0.0198272	1.64201	0.102137
1	turquoise	ENSMMUG00000005905	ENSG00000124181	PLCG1	0.0591585	1.07612	0.289527	0.0244997	0.455831	0.65144	0.0658244	1.12992	0.266502	-0.0274206	-1.21025	0.227591
1	turquoise	ENSMMUG00000003376	ENSG00000101438	SLC32A1	-0.00398097	-0.0559524	0.955711	-0.0662842	-0.953175	0.347299	0.0534753	0.709765	0.48274	-0.0348169	-0.951974	0.342243
1	turquoise	ENSMMUG00000015940	ENSG00000166619	BLCAP	-0.015828	-0.338868	0.736815	-0.0433138	-0.948428	0.349674	-0.0425167	-0.858554	0.396661	0.00615094	0.350936	0.726
1	turquoise	ENSMMUG00000020131	ENSG00000197122	SRC	0.136573	2.64351	0.0123676	0.065703	1.30119	0.202034	0.159205	2.9108	0.00635214	-0.0267692	-0.924987	0.356072
1	turquoise	ENSMMUG00000007335	ENSG00000126001	CEP250	-0.0103189	-0.154986	0.877758	-0.100485	-1.54371	0.132012	0.130002	1.84273	0.074193	0.00855065	0.40258	0.687681
1	turquoise	ENSMMUG00000018206	ENSG00000125966	MMP24	-0.0174741	-0.414126	0.68141	-0.0516	-1.25096	0.219576	-0.00958144	-0.214361	0.831559	-0.0153494	-0.57954	0.562868
1	turquoise	ENSMMUG00000017940	ENSG00000100983	GSS	0.0552292	0.912698	0.367894	-0.0808728	-1.36851	0.180219	-0.0762299	-1.19164	0.241741	0.013531	0.664659	0.507024
1	turquoise	ENSMMUG00000017931	ENSG00000131067	GGT7	0.00681837	0.1224	0.903311	-0.0109167	-0.200439	0.842344	0.0124452	0.21079	0.834322	-0.0200921	-0.871968	0.384257
1	turquoise	ENSMMUG00000021492	ENSG00000131061	ZNF341	0.0816179	0.93023	0.358878	0.0147528	0.172347	0.864197	0.10666	1.15173	0.257548	-0.0418156	-1.28154	0.201466
1	turquoise	ENSMMUG00000007121	ENSG00000197183	C20ORF112	0.107168	1.37367	0.178626	-0.0287402	-0.377251	0.708356	0.151807	1.84081	0.0744814	-0.0838978	-2.66374	0.00834876
1	turquoise	ENSMMUG00000007117	ENSG00000171456	ASXL1	0.0296237	0.509552	0.613691	-0.0620755	-1.09226	0.282478	-0.00108397	-0.017602	0.98606	0.0170991	1.05475	0.292796
1	turquoise	ENSMMUG00000017416	ENSG00000101337	TM9SF4	0.000276148	0.00733502	0.994191	-0.0295789	-0.803501	0.427325	-0.0157458	-0.394517	0.695689	-0.0048042	-0.295708	0.767756
1	turquoise	ENSMMUG00000005119	ENSG00000101294	HM13	0.0745515	1.53428	0.134311	0.0186296	0.392312	0.697302	0.0180557	0.351069	0.727725	-0.021779	-1.41341	0.159067
1	turquoise	ENSMMUG00000012599	ENSG00000125841	NRSN2	-0.0355704	-0.419378	0.677605	-0.0735962	-0.887787	0.380958	0.0391797	0.436312	0.665397	-0.0264169	-1.08058	0.281168
1	turquoise	ENSMMUG00000004711	ENSG00000125895	C20ORF46	0.0222534	0.297467	0.767939	0.0494855	0.677865	0.502492	0.118528	1.50058	0.142789	0.0515565	1.11881	0.264542
1	turquoise	ENSMMUG00000018159	ENSG00000101298	SNPH	0.0549812	1.10323	0.277755	-0.0133861	-0.274711	0.785218	0.11264	2.13183	0.0404075	-0.0331722	-1.18884	0.235894
1	turquoise	ENSMMUG00000005204	ENSG00000215305	VPS16	0.0203856	0.491367	0.626357	-0.0322758	-0.795755	0.431752	0.0711091	1.61755	0.115096	0.00919183	0.463865	0.643242
1	turquoise	ENSMMUG00000010028	ENSG00000088899	PROSAPIP1	0.0149406	0.354245	0.725365	-0.0100165	-0.242894	0.809562	0.116344	2.60172	0.0136874	-0.00160088	-0.0590423	0.952977
1	turquoise	ENSMMUG00000022079	ENSG00000101220	C20orf27	0.0291117	0.522056	0.605051	0.0541505	0.993886	0.327372	0.105886	1.79476	0.0816798	-0.0495621	-1.60948	0.109067
1	turquoise	ENSMMUG00000018922	ENSG00000101224	CDC25B	-0.0279364	-0.427174	0.671974	-0.150218	-2.35307	0.0246075	0.0234193	0.338986	0.736727	-0.00138038	-0.049727	0.960389
1	turquoise	ENSMMUG00000017154	ENSG00000125843	AP5S1	-0.0661324	-0.608104	0.547202	-0.0815931	-0.769037	0.447236	-0.135071	-1.17674	0.247556	-0.0387699	-1.65141	0.100202
1	turquoise	ENSMMUG00000014626	ENSG00000125851	PCSK2	0.110044	1.91924	0.0634667	0.0240155	0.428353	0.671123	-0.00176515	-0.0290368	0.977007	-0.0349348	-1.16551	0.24518
1	turquoise	ENSMMUG00000015852	ENSG00000101463	TMEM90B	0.0772564	1.7607	0.0873764	-0.000889037	-0.0207235	0.983589	0.084604	1.81948	0.0777461	-0.085582	-3.16948	0.00176352
1	turquoise	ENSMMUG00000019925	ENSG00000070413	DGCR2	-0.00413076	-0.0659741	0.947789	-0.0837565	-1.36832	0.180279	0.0646254	0.974077	0.336969	0.00761726	0.347981	0.728216
1	turquoise	ENSMMUG00000009650	ENSG00000100084	HIRA	-0.0467812	-0.885308	0.382273	-0.0210782	-0.408026	0.685839	-0.0485717	-0.86762	0.391748	-0.0389408	-1.57989	0.115691
1	turquoise	ENSMMUG00000017144	ENSG00000215012	GNB1L	0.0242381	0.471814	0.640105	0.007784	0.155076	0.877688	0.108522	1.99641	0.0540314	0.00398171	0.127716	0.8985
1	turquoise	ENSMMUG00000017147	ENSG00000184470	TXNRD2	0.13453	2.29918	0.0278327	0.0962532	1.68326	0.101581	0.217797	3.51671	0.00127298	0.00337227	0.140339	0.888531
1	turquoise	ENSMMUG00000020233	ENSG00000183597	C22ORF25	0.125006	1.25669	0.217521	-0.140419	-1.44675	0.157219	0.141304	1.34562	0.187422	-0.0534176	-2.33402	0.0205731
1	turquoise	ENSMMUG00000020099	ENSG00000099899	TRMT2A	0.122291	1.66658	0.10488	0.0120195	0.167773	0.867766	0.0979206	1.26283	0.215332	-0.0175791	-0.781587	0.435369
1	turquoise	ENSMMUG00000008152	ENSG00000099910	KLHL22	0.0504213	1.03623	0.307486	-0.0552422	-1.16118	0.25374	-0.0215697	-0.418268	0.678408	0.00346816	0.192553	0.847502
1	turquoise	ENSMMUG00000011182	ENSG00000099960	SLC7A4	0.132873	1.08956	0.28365	0.017776	0.149219	0.882272	0.0872251	0.67628	0.503485	-0.032342	-0.798253	0.425658
1	turquoise	ENSMMUG00000020482	ENSG00000099949	LZTR1	0.0888153	1.14572	0.259992	0.00994904	0.131307	0.896315	0.214713	2.61583	0.0132278	0.00103922	0.0355358	0.971687
1	turquoise	ENSMMUG00000022167	ENSG00000241973	PI4KA	-0.0171345	-0.224407	0.823797	-0.133128	-1.78317	0.0835813	-0.0798709	-0.98655	0.330905	-0.0178754	-0.585761	0.558687
1	turquoise	ENSMMUG00000031089	ENSG00000169635	HIC2	0.00470435	0.0427136	0.966182	-0.113677	-1.05793	0.297622	0.0586926	0.504894	0.616924	-0.0364785	-0.968147	0.334124
1	turquoise	ENSMMUG00000014487	ENSG00000100038	TOP3B	-0.058591	-1.0632	0.295261	-0.0570093	-1.05899	0.297147	-0.0539095	-0.924832	0.361639	-0.0524483	-1.62619	0.105461
1	turquoise	ENSMMUG00000010839	ENSG00000167037	SGSM1	-0.00305568	-0.0386794	0.969375	-0.160959	-2.08417	0.0448103	-0.0184388	-0.220317	0.826956	-0.00725528	-0.248303	0.804151
1	turquoise	ENSMMUG00000016052	ENSG00000100095	SEZ6L	0.0393164	0.482463	0.632601	-0.0475452	-0.596744	0.554672	0.0101802	0.117868	0.906873	-0.00473325	-0.170621	0.864692
1	turquoise	ENSMMUG00000021380	ENSG00000100280	AP1B1	0.00179796	0.0450474	0.964336	-0.014139	-0.362288	0.719402	0.0585969	1.3848	0.175227	-0.0289564	-1.43266	0.153493
1	turquoise	ENSMMUG00000017089	ENSG00000187860	CCDC157	-0.0862799	-1.04139	0.305121	-0.150504	-1.86193	0.0713651	-0.18678	-2.13581	0.040057	-0.0126521	-0.376149	0.707199
1	turquoise	ENSMMUG00000017091	ENSG00000099999	RNF215	0.0493254	0.60544	0.548949	0.0476809	0.59949	0.552862	0.120669	1.40183	0.170122	-0.0470346	-2.08264	0.0385376
1	turquoise	ENSMMUG00000019804	ENSG00000100036	SLC35E4	0.0292191	0.366058	0.716613	0.00198031	0.0254258	0.979866	-0.0061648	-0.0731547	0.942116	-0.0425682	-1.69354	0.0918883
1	turquoise	ENSMMUG00000022395	ENSG00000185133	INPP5J	0.101672	1.28205	0.208588	0.0344395	0.444861	0.659268	0.169095	2.01828	0.0515907	-0.0334402	-0.975489	0.33048
1	turquoise	ENSMMUG00000002181	ENSG00000198089	SFI1	-0.0764528	-1.11579	0.272416	-0.168278	-2.51664	0.0167851	0.0299205	0.413545	0.681831	0.0189741	0.671184	0.502867
1	turquoise	ENSMMUG00000002182	ENSG00000241878	PISD	-0.00908282	-0.152124	0.879997	0.000894593	0.0153267	0.987862	0.016621	0.262749	0.794346	0.0353156	1.54284	0.124429
1	turquoise	ENSMMUG00000006732	ENSG00000185666	SYN3	-0.188604	-1.93251	0.06175	-0.0892641	-0.936861	0.355506	0.0213222	0.206771	0.837435	0.0387311	1.02335	0.307361
1	turquoise	ENSMMUG00000013383	ENSG00000100284	TOM1	0.0272286	0.507872	0.614857	0.0207635	0.396122	0.694516	0.0601884	1.0594	0.296964	0.032564	1.79288	0.0744828
1	turquoise	ENSMMUG00000023429	ENSG00000100302	RASD2	-0.0443529	-0.406607	0.686872	-0.0420068	-0.394703	0.695553	0.0952731	0.827428	0.413824	0.0122875	0.333247	0.739292
1	turquoise	ENSMMUG00000031026	ENSG00000166862	CACNG2	0.0733049	0.810315	0.423453	-0.02107	-0.238695	0.81279	0.0886289	0.927994	0.36002	-0.0510108	-1.93913	0.0538729
1	turquoise	ENSMMUG00000003853	ENSG00000100083	GGA1	-0.0225738	-0.44063	0.662299	-0.0376114	-0.751509	0.45757	0.119899	2.21245	0.0338272	-0.0438915	-1.91768	0.0565566
1	turquoise	ENSMMUG00000015254	ENSG00000100124	ANKRD54	-0.0592133	-0.75844	0.453467	-0.0209045	-0.274424	0.785437	-0.0464792	-0.563945	0.576531	-0.0247744	-1.33707	0.182697
1	turquoise	ENSMMUG00000002697	ENSG00000100151	PICK1	0.0620326	1.03291	0.309011	0.0106196	0.180911	0.857523	0.078726	1.23789	0.224326	0.0114694	0.434712	0.664234
1	turquoise	ENSMMUG00000007845	ENSG00000100307	CBX7	-0.0295171	-0.461838	0.64717	-0.0829705	-1.32767	0.193224	0.0879544	1.29802	0.203109	-0.0260521	-1.23376	0.218719
1	turquoise	ENSMMUG00000012101	ENSG00000100321	SYNGR1	0.0156227	0.278686	0.782192	-0.0413548	-0.754458	0.455822	-0.0841702	-1.41599	0.165969	-0.0810378	-2.44313	0.015416
1	turquoise	ENSMMUG00000004878	ENSG00000100346	CACNA1I	0.0738893	0.91041	0.369082	-0.00851099	-0.107288	0.915198	0.170413	1.9828	0.0556012	-0.0223682	-0.597612	0.550766
1	turquoise	ENSMMUG00000020411	ENSG00000196588	MKL1	0.0365011	0.380083	0.706273	-0.07621	-0.812358	0.422296	0.197198	1.94125	0.0606404	0.0235307	1.06907	0.28631
1	turquoise	ENSMMUG00000014164	ENSG00000100395	L3MBTL2	-0.0174982	-0.330979	0.742713	-0.116144	-2.2474	0.0312849	0.0373499	0.666988	0.509328	0.00909324	0.431594	0.666495
1	turquoise	ENSMMUG00000014166	ENSG00000100401	RANGAP1	0.0548971	0.90025	0.374385	-0.0359474	-0.602878	0.550632	0.0174824	0.270407	0.788499	-0.0191117	-0.90293	0.367634
1	turquoise	ENSMMUG00000005219	ENSG00000100403	ZC3H7B	-0.0823771	-1.5875	0.121754	-0.0350055	-0.689929	0.49497	0.0502204	0.913038	0.367718	-0.0498153	-2.03095	0.043565
1	turquoise	ENSMMUG00000001852	ENSG00000172346	CSDC2	0.00874226	0.107237	0.915238	0.0264872	0.332983	0.741213	0.192506	2.23679	0.0320377	-0.118818	-2.59921	0.0100304
1	turquoise	ENSMMUG00000001853	ENSG00000100417	PMM1	0.0620202	0.640444	0.526222	0.028822	0.304499	0.762623	0.150993	1.4724	0.150206	0.00604971	0.246941	0.805204
1	turquoise	ENSMMUG00000003357	ENSG00000198911	SREBF2	-0.0332062	-0.585071	0.562403	0.000944537	0.0170209	0.98652	-0.0953316	-1.58429	0.122482	-0.0440291	-1.98747	0.0482155
1	turquoise	ENSMMUG00000006059	ENSG00000100304	TTLL12	-0.108797	-1.24682	0.221073	-0.0513297	-0.601951	0.551242	-0.0551939	-0.597659	0.554069	0.00570903	0.206345	0.836728
1	turquoise	ENSMMUG00000014063	ENSG00000188636	LDOC1L	-0.0285766	-0.4709	0.640751	-0.0265322	-0.44788	0.65711	0.0785653	1.2254	0.228933	-0.0397782	-2.05759	0.0409085
1	turquoise	ENSMMUG00000005364	ENSG00000186654	PRR5	0.38125	2.10277	0.0430441	0.445031	2.51535	0.0168368	0.663434	3.46565	0.00146412	-0.019781	-0.456166	0.648759
1	turquoise	ENSMMUG00000014098	ENSG00000073169	SELO	0.0348867	0.487814	0.628845	-0.047642	-0.681665	0.500116	0.0206185	0.272397	0.786981	-0.0197411	-0.829585	0.407749
1	turquoise	ENSMMUG00000011023	ENSG00000073150	PANX2	0.0966063	0.921996	0.363094	-0.0172565	-0.168793	0.86697	0.288622	2.60935	0.0134372	-0.105179	-2.87466	0.00447589
1	turquoise	ENSMMUG00000030986	ENSG00000128159	TUBGCP6	-0.0668657	-1.06009	0.296655	-0.0845108	-1.37103	0.179441	-0.0093813	-0.140516	0.88909	-0.0335611	-1.15666	0.248771
1	turquoise	ENSMMUG00000014107	ENSG00000185386	MAPK11	0.0729685	1.16265	0.253152	0.0718436	1.17093	0.249854	0.0359892	0.541172	0.591954	-0.0311205	-1.12498	0.261928
1	turquoise	ENSMMUG00000008327	ENSG00000205593	DENND6B	0.037483	0.595227	0.555674	0.0665575	1.08128	0.287263	0.049714	0.745442	0.46118	-0.0315612	-1.02202	0.307991
1	turquoise	ENSMMUG00000009075	ENSG00000100239	PPP6R2	0.0473709	1.04636	0.302855	0.00770135	0.173974	0.862928	0.0274398	0.571749	0.571292	-0.0273014	-1.50723	0.133307
1	turquoise	ENSMMUG00000009082	ENSG00000100241	SBF1	0.0364689	0.442104	0.661242	-0.0662257	-0.821092	0.417374	0.162994	1.86371	0.0711075	-0.0230514	-0.910537	0.36362
1	turquoise	ENSMMUG00000001763	ENSG00000025770	NCAPH2	-0.0437628	-0.897427	0.375867	-0.0680325	-1.42705	0.16278	0.0149212	0.288812	0.774497	0.0195621	1.10514	0.270408
1	turquoise	ENSMMUG00000011181	ENSG00000008735	MAPK8IP2	0.0762269	1.31218	0.19834	-0.109228	-1.92298	0.0629792	0.152848	2.482	0.0182213	-0.0226413	-0.851567	0.395459
1	turquoise	ENSMMUG00000008661	ENSG00000139514	SLC7A1	0.12559	2.11186	0.0422027	-0.0252429	-0.43436	0.6668	0.131861	2.09505	0.0437689	-0.0430284	-1.7926	0.0745266
1	turquoise	ENSMMUG00000016520	ENSG00000123191	ATP7B	0.147528	1.51764	0.138446	0.169009	1.78123	0.0839044	0.0634776	0.618207	0.540601	0.0299475	0.93939	0.348648
1	turquoise	ENSMMUG00000002854	ENSG00000165300	SLITRK5	0.00678916	0.153616	0.87883	-0.0339905	-0.786595	0.437024	-0.0102148	-0.21806	0.828699	0.0466737	1.60616	0.109794
1	turquoise	ENSMMUG00000007428	ENSG00000183087	GAS6	0.0740214	1.15762	0.255172	-0.0889291	-1.42237	0.164124	0.139706	2.06125	0.0470737	-0.0122867	-0.459794	0.646156
1	turquoise	ENSMMUG00000000590	ENSG00000103148	NPRL3	0.122429	1.13456	0.264579	-0.13726	-1.30336	0.201299	0.203497	1.78573	0.0831583	-0.0653248	-2.15125	0.0326385
1	turquoise	ENSMMUG00000000605	ENSG00000103126	AXIN1	0.0631287	1.08428	0.285949	0.0422859	0.743621	0.462267	0.123831	2.01137	0.0523512	-0.0338038	-1.38561	0.167386
1	turquoise	ENSMMUG00000000609	ENSG00000086504	MRPL28	0.0798886	1.11487	0.272807	0.115958	1.65622	0.106975	0.183281	2.41717	0.0212144	-0.0146578	-0.595805	0.55197
1	turquoise	ENSMMUG00000000610	ENSG00000129925	TMEM8A	-0.107673	-0.99315	0.327725	0.0811869	0.76732	0.448242	0.236417	2.06499	0.0466979	-0.0425981	-1.27332	0.204363
1	turquoise	ENSMMUG00000029296	ENSG00000007541	PIGQ	-0.0154485	-0.181467	0.85709	0.0911225	1.09667	0.28057	0.156966	1.74576	0.0899784	-0.0418199	-1.19499	0.233487
1	turquoise	ENSMMUG00000022010	ENSG00000140983	RHOT2	0.0949814	1.07706	0.289113	-0.0239563	-0.277991	0.78272	-0.0198506	-0.212694	0.832849	-0.048317	-1.59577	0.112097
1	turquoise	ENSMMUG00000001986	ENSG00000127580	WDR24	-0.0662542	-0.763617	0.450417	-0.0844751	-0.996864	0.325945	0.0338339	0.368815	0.714576	-0.00743208	-0.304568	0.761007
1	turquoise	ENSMMUG00000014213	ENSG00000196557	CACNA1H	0.481082	3.59396	0.00102878	0.171938	1.31463	0.197525	0.352286	2.48717	0.0180001	-0.198732	-3.5177	0.000537162
1	turquoise	ENSMMUG00000021415	ENSG00000007516	BAIAP3	-0.144146	-0.752798	0.456806	-0.412947	-2.20577	0.0343336	-0.0443525	-0.218559	0.828313	0.0912659	1.84801	0.0660562
1	turquoise	ENSMMUG00000021518	ENSG00000103249	CLCN7	0.00628901	0.0882617	0.930192	-0.0850025	-1.22041	0.230795	0.134547	1.78278	0.0836472	-0.00727387	-0.286456	0.774821
1	turquoise	ENSMMUG00000008119	ENSG00000100726	TELO2	0.16385	1.55372	0.129608	-0.0679812	-0.660341	0.513531	0.173956	1.56131	0.127808	-0.00560053	-0.182226	0.855588
1	turquoise	ENSMMUG00000000978	ENSG00000007545	CRAMP1L	0.0412306	0.473857	0.638662	-0.0294889	-0.347202	0.730601	0.193443	2.10464	0.0428692	0.0053318	0.231481	0.817174
1	turquoise	ENSMMUG00000017496	ENSG00000138834	MAPK8IP3	-0.000449966	-0.00588499	0.995339	-0.101654	-1.35975	0.182949	0.101114	1.24728	0.220905	-0.0273667	-0.993283	0.321756
1	turquoise	ENSMMUG00000007943	ENSG00000183751	TBL3	0.0891465	0.916832	0.365755	-0.0816168	-0.859591	0.396098	0.0355834	0.346204	0.731345	-0.0160176	-0.636951	0.524875
1	turquoise	ENSMMUG00000007960	ENSG00000127561	SYNGR3	0.0610305	1.1296	0.266633	-0.056267	-1.06524	0.294352	-0.00551686	-0.0963699	0.923799	-0.0498412	-1.65729	0.0990075
1	turquoise	ENSMMUG00000002808	ENSG00000103197	TSC2	0.0541869	0.706481	0.484752	-0.0790403	-1.05393	0.299423	0.11087	1.36356	0.18176	-0.0265882	-1.01274	0.312393
1	turquoise	ENSMMUG00000019226	ENSG00000167971	CASKIN1	0.0632508	1.05108	0.300712	0.0287276	0.488223	0.628558	0.229028	3.59026	0.00103936	-0.0992879	-2.7119	0.00726418
1	turquoise	ENSMMUG00000019232	ENSG00000167965	MLST8	-0.0422137	-0.683273	0.499112	-0.0638269	-1.05779	0.297686	-0.00322351	-0.0493448	0.960936	-0.0519421	-1.99157	0.0477596
1	turquoise	ENSMMUG00000019235	ENSG00000167967	E4F1	-0.00482989	-0.0828189	0.934486	-0.0597365	-1.04778	0.302208	0.0637462	1.03176	0.309543	-0.0408335	-1.76911	0.0783789
1	turquoise	ENSMMUG00000019242	ENSG00000167972	ABCA3	0.0482269	0.641518	0.525532	-0.136736	-1.8602	0.0716163	-0.0177337	-0.222495	0.825273	-0.0155527	-0.495128	0.621046
1	turquoise	ENSMMUG00000000001	ENSG00000162063	CCNF	0.0962996	1.07731	0.289006	0.0104681	0.119949	0.905237	0.0724901	0.76741	0.448189	0.0677731	2.17247	0.0309796
1	turquoise	ENSMMUG00000015884	ENSG00000059122	FLYWCH2	-0.00665905	-0.128585	0.898451	-0.0601138	-1.18726	0.243439	0.0522593	0.952189	0.347791	0.0228973	0.976826	0.329819
1	turquoise	ENSMMUG00000004214	ENSG00000127564	PKMYT1	-0.163893	-0.611341	0.545082	-0.137213	-0.524511	0.603362	-0.180163	-0.636381	0.528834	-0.117874	-2.77497	0.00603663
1	turquoise	ENSMMUG00000009487	ENSG00000122386	ZNF205	-0.00935495	-0.144343	0.886091	-0.0316328	-0.500174	0.620208	0.179654	2.6253	0.0129276	0.00359137	0.131179	0.895764
1	turquoise	ENSMMUG00000020970	ENSG00000085644	ZNF213	0.0750729	1.1345	0.2646	0.0484903	0.750574	0.458126	0.139433	1.99398	0.0543092	-0.00100053	-0.039211	0.968761
1	turquoise	ENSMMUG00000002286	ENSG00000005339	CREBBP	0.0431483	0.769099	0.447199	-0.0529315	-0.964898	0.341479	0.069484	1.16822	0.25093	-0.0154697	-0.775659	0.438854
1	turquoise	ENSMMUG00000001243	ENSG00000162104	ADCY9	0.0628714	1.04217	0.304762	-0.0130099	-0.220762	0.826612	0.0628406	0.984878	0.331713	-0.0340268	-1.3484	0.179035
1	turquoise	ENSMMUG00000009898	ENSG00000089486	CDIP1	-0.0154617	-0.236601	0.814401	-0.0688863	-1.07809	0.288663	0.0825289	1.19116	0.241924	0.00790742	0.444112	0.657435
1	turquoise	ENSMMUG00000001888	ENSG00000102858	MGRN1	-0.0385552	-0.602484	0.550891	-0.0438649	-0.701432	0.487856	0.0893936	1.31972	0.195837	-0.0393492	-1.58895	0.113629
1	turquoise	ENSMMUG00000011001	ENSG00000168096	ANKS3	0.0481486	0.661958	0.512506	-0.086549	-1.21914	0.23127	0.115208	1.49969	0.14302	-0.0185765	-0.758645	0.448946
1	turquoise	ENSMMUG00000009569	ENSG00000118900	UBN1	-0.0368996	-0.797847	0.430554	-0.0605192	-1.33847	0.189717	-0.068999	-1.40794	0.168321	-0.0238587	-1.13919	0.255966
1	turquoise	ENSMMUG00000017822	ENSG00000118898	PPL	-0.0281317	-0.147015	0.883997	-0.171612	-0.918118	0.365091	0.287619	1.42124	0.164448	0.0294901	0.702902	0.482923
1	turquoise	ENSMMUG00000006900	ENSG00000067365	METTL22	-0.116306	-1.50118	0.142634	-0.090785	-1.20043	0.238357	-0.0466845	-0.570418	0.572184	-0.0159998	-0.683144	0.495295
1	turquoise	ENSMMUG00000006515	ENSG00000038532	CLEC16A	0.00628581	0.0993301	0.921466	-0.0228123	-0.368889	0.714521	0.0530323	0.791729	0.434065	-0.0190773	-1.04957	0.295164
1	turquoise	ENSMMUG00000014239	ENSG00000184602	SNN	0.0612813	1.07898	0.288269	-0.0151864	-0.273465	0.786167	0.0735427	1.22122	0.230491	-0.0289699	-1.19593	0.233119
1	turquoise	ENSMMUG00000017131	ENSG00000103489	XYLT1	0.0190161	0.264379	0.793101	-0.0220479	-0.3136	0.75576	0.0361528	0.474568	0.638161	-0.112004	-3.26106	0.00130198
1	turquoise	ENSMMUG00000022035	ENSG00000140743	CDR2	0.184039	1.21614	0.232395	-0.19637	-1.33004	0.19245	0.273835	1.7144	0.0956531	0.0395361	1.37756	0.169856
1	turquoise	ENSMMUG00000020521	ENSG00000103365	GGA2	0.0574199	1.02452	0.312898	-0.102907	-1.87917	0.0689051	0.0902875	1.52248	0.137231	0.0150338	0.759351	0.448524
1	turquoise	ENSMMUG00000005942	ENSG00000205629	LCMT1	-0.0214965	-0.569654	0.572696	-0.0706171	-1.91449	0.0640916	0.0172323	0.431159	0.669102	0.023771	1.37861	0.169534
1	turquoise	ENSMMUG00000008254	ENSG00000077235	GTF3C1	0.0226525	0.51479	0.610065	-0.0248945	-0.578604	0.566709	-0.0211324	-0.452966	0.65348	-0.00413111	-0.257679	0.796916
1	turquoise	ENSMMUG00000015570	ENSG00000047578	KIAA0556	0.0392347	0.785618	0.437588	-0.00911444	-0.186792	0.852945	-0.00719587	-0.13619	0.892482	0.0169001	0.827084	0.409161
1	turquoise	ENSMMUG00000018623	ENSG00000169180	XPO6	0.026396	0.741685	0.463424	-0.00917918	-0.263767	0.793568	-0.0751029	-1.9905	0.0547086	-0.0420432	-1.99631	0.0472373
1	turquoise	ENSMMUG00000023527	ENSG00000177548	RABEP2	-0.00614233	-0.0700899	0.944537	0.0727359	0.850742	0.400926	0.0520035	0.562232	0.577684	0.000147716	0.00482132	0.996158
1	turquoise	ENSMMUG00000023524	ENSG00000178188	SH2B1	-0.0939005	-1.48312	0.14735	-0.0681841	-1.10178	0.278377	0.0731058	1.09041	0.283278	-0.0205419	-1.17104	0.242956
1	turquoise	ENSMMUG00000003298	ENSG00000168488	ATXN2L	0.0811524	1.2246	0.229231	-0.0545331	-0.841781	0.405854	0.0597406	0.850874	0.400854	-0.00421762	-0.242802	0.808404
1	turquoise	ENSMMUG00000009683	ENSG00000167371	PRRT2	-0.0628197	-1.03379	0.308608	-0.141404	-2.37983	0.0231352	0.0577629	0.896716	0.376241	0.00073945	0.0250847	0.980012
1	turquoise	ENSMMUG00000018986	ENSG00000174938	SEZ6L2	0.072469	0.8766	0.386919	-0.102096	-1.26305	0.215255	-0.00927571	-0.105828	0.916347	-0.0115459	-0.361206	0.718321
1	turquoise	ENSMMUG00000020277	ENSG00000149927	DOC2A	0.0160714	0.303671	0.763248	-0.0816011	-1.57693	0.124168	-0.00808028	-0.144043	0.886326	-0.015966	-0.505509	0.61375
1	turquoise	ENSMMUG00000000983	ENSG00000149925	ALDOA	0.0393681	0.491156	0.626504	-0.0401399	-0.512171	0.611877	0.0553325	0.651067	0.519425	0.000772458	0.0316352	0.974794
1	turquoise	ENSMMUG00000021845	ENSG00000169221	TBC1D10B	0.0605238	0.83175	0.411414	-0.088613	-1.24598	0.221378	0.0563713	0.731772	0.469374	0.00735424	0.307572	0.758724
1	turquoise	ENSMMUG00000029159	ENSG00000180035	ZNF48	-0.0403395	-0.98485	0.331726	-0.0417306	-1.04293	0.304418	-0.0461496	-1.06527	0.294337	-0.0172271	-0.679201	0.497785
1	turquoise	ENSMMUG00000016879	ENSG00000169957	ZNF768	-0.00944798	-0.161168	0.872925	0.00407775	0.0711904	0.943668	0.0605694	0.976476	0.335797	-0.00791278	-0.333946	0.738765
1	turquoise	ENSMMUG00000010556	ENSG00000080603	SRCAP	0.089733	0.890985	0.379264	-0.050296	-0.510811	0.612819	0.138039	1.29353	0.204636	-0.0167176	-0.590213	0.555705
1	turquoise	ENSMMUG00000020878	ENSG00000156873	PHKG2	0.00589118	0.128958	0.898159	-0.0461426	-1.03335	0.308809	-0.0554762	-1.14679	0.259558	-0.00502461	-0.227102	0.820573
1	turquoise	ENSMMUG00000020891	ENSG00000102870	ZNF629	-0.000753373	-0.012322	0.990241	0.0152357	0.255209	0.800115	0.0703188	1.08825	0.28422	-0.0325798	-1.30158	0.194537
1	turquoise	ENSMMUG00000003233	ENSG00000099381	SETD1A	-0.0224319	-0.206941	0.837303	0.0112637	0.106497	0.915821	0.12241	1.06973	0.292353	-0.0548777	-1.82978	0.06875
1	turquoise	ENSMMUG00000003236	ENSG00000099365	STX1B	-0.00116688	-0.0136212	0.989213	-0.162938	-1.94536	0.0601252	0.0453454	0.499421	0.620733	-0.0453841	-1.73164	0.0848585
1	turquoise	ENSMMUG00000011867	ENSG00000167394	ZNF668	0.0258594	0.425604	0.673107	0.053097	0.895302	0.376986	0.080562	1.25527	0.218028	-0.0401993	-1.5796	0.115756
1	turquoise	ENSMMUG00000016032	ENSG00000103507	BCKDK	-0.0096358	-0.184277	0.854903	0.0466942	0.913854	0.367296	0.012444	0.224883	0.823431	-0.015519	-0.671781	0.502487
1	turquoise	ENSMMUG00000000895	ENSG00000140691	ARMC5	0.0114338	0.141991	0.887934	0.0249308	0.317281	0.752991	0.230788	2.71457	0.0103903	-0.0131171	-0.56412	0.573295
1	turquoise	ENSMMUG00000000899	ENSG00000140688	C20H16ORF58	-0.00923671	-0.110327	0.912805	-0.0654852	-0.800195	0.429211	0.064847	0.731369	0.469617	0.00337128	0.144695	0.885096
1	turquoise	ENSMMUG00000003118	ENSG00000121281	ADCY7	0.136353	1.37264	0.178945	0.0147514	0.152164	0.879966	0.165307	1.57589	0.124407	-0.0772661	-1.86217	0.0640255
1	turquoise	ENSMMUG00000019900	ENSG00000087258	GNAO1	0.0547463	0.875048	0.387751	-0.00967973	-0.158231	0.87522	0.093434	1.40859	0.16813	-0.0167979	-0.914952	0.361303
1	turquoise	ENSMMUG00000015695	ENSG00000140854	KATNB1	-0.0523133	-0.842786	0.405299	-0.0101016	-0.166478	0.868777	-0.0308035	-0.468453	0.642481	0.00306177	0.13384	0.893662
1	turquoise	ENSMMUG00000022669	ENSG00000103005	C16ORF57	0.0845343	0.768317	0.447658	-0.0587609	-0.54742	0.587703	0.136148	1.1724	0.249268	-0.0364077	-2.04592	0.0420546
1	turquoise	ENSMMUG00000014618	ENSG00000103034	NDRG4	0.0402338	0.967705	0.340096	-0.0598376	-1.4719	0.150339	-0.0271013	-0.61474	0.542861	-0.0428896	-1.60351	0.110378
1	turquoise	ENSMMUG00000018102	ENSG00000125149	C20H16ORF70	0.000402403	0.00877153	0.993053	-0.063302	-1.41151	0.167273	-0.0245538	-0.505274	0.61666	0.0408163	1.82789	0.069035
1	turquoise	ENSMMUG00000020258	ENSG00000205250	E2F4	-0.00362894	-0.0820887	0.935063	-0.0106297	-0.246085	0.807112	0.0232021	0.496019	0.623105	-0.0438478	-2.04231	0.0424149
1	turquoise	ENSMMUG00000020260	ENSG00000125122	LRRC29	0.0684984	0.833739	0.410308	-0.052916	-0.659787	0.513881	0.0118685	0.136733	0.892057	-0.0957844	-2.37212	0.0186221
1	turquoise	ENSMMUG00000018113	ENSG00000135740	SLC9A5	0.0665645	0.760857	0.452042	0.0597741	0.700176	0.48863	0.18436	1.99581	0.0541005	0.0194891	0.515425	0.606817
1	turquoise	ENSMMUG00000009825	ENSG00000159714	ZDHHC1	-0.0376886	-0.457283	0.650406	-0.0328883	-0.408999	0.685132	0.141088	1.62175	0.11419	0.0420556	1.38801	0.166656
1	turquoise	ENSMMUG00000029105	ENSG00000159720	ATP6V0D1	0.0600824	1.3071	0.200041	0.00383448	0.0853208	0.932512	-0.0397789	-0.816552	0.419928	-0.019291	-0.953693	0.341374
1	turquoise	ENSMMUG00000017105	ENSG00000039523	FAM65A	0.110049	1.33991	0.189252	-0.0636983	-0.79332	0.43315	0.0785228	0.902398	0.37326	-0.0398904	-1.79376	0.0743411
1	turquoise	ENSMMUG00000009799	ENSG00000159753	RLTPR	0.016275	0.270065	0.78876	0.0181194	0.307626	0.760263	0.0687445	1.07747	0.288935	-0.0118487	-0.438274	0.661654
1	turquoise	ENSMMUG00000009805	ENSG00000102977	ACD	0.0106985	0.148655	0.882713	0.0122853	0.174945	0.862171	0.0589641	0.776043	0.443144	-0.024131	-1.06676	0.287347
1	turquoise	ENSMMUG00000009811	ENSG00000141098	GFOD2	0.0245585	0.66708	0.50927	-0.00508713	-0.141354	0.888433	-0.00847698	-0.217379	0.829226	-0.0212724	-0.958862	0.33877
1	turquoise	ENSMMUG00000007804	ENSG00000141084	RANBP10	-0.0647756	-1.29745	0.203301	-0.0376624	-0.772048	0.445475	0.0141807	0.268441	0.789999	-0.0215457	-0.894918	0.371892
1	turquoise	ENSMMUG00000007803	ENSG00000102904	TSNAXIP1	-0.167012	-0.926187	0.360944	-0.128839	-0.732272	0.469073	-0.0861202	-0.452327	0.653936	0.0152933	0.434506	0.664383
1	turquoise	ENSMMUG00000011888	ENSG00000038358	EDC4	0.0509008	1.21581	0.232518	-0.0668503	-1.63328	0.111734	0.0200289	0.451512	0.654517	-0.008871	-0.413614	0.679594
1	turquoise	ENSMMUG00000010147	ENSG00000103066	PLA2G15	0.0791664	0.994892	0.32689	0.00170755	0.0219918	0.982584	0.04468	0.53185	0.598324	0.0223198	0.946453	0.345044
1	turquoise	ENSMMUG00000002064	ENSG00000103064	SLC7A6	-0.000329334	-0.00477904	0.996215	-0.0171228	-0.254634	0.800555	-0.00902622	-0.124059	0.902007	-0.0086456	-0.375821	0.707443
1	turquoise	ENSMMUG00000002066	ENSG00000132600	PRMT7	-0.0630415	-0.919894	0.364176	-0.0462431	-0.690378	0.494691	-0.175613	-2.41989	0.0210806	0.00856293	0.375284	0.707841
1	turquoise	ENSMMUG00000016716	ENSG00000102984	ZNF821	0.0532019	1.10494	0.277023	-0.00970898	-0.206412	0.837713	0.0587583	1.15375	0.256733	0.0366106	1.51578	0.131131
1	turquoise	ENSMMUG00000012007	ENSG00000040199	PHLPP2	0.0407631	1.27913	0.209601	-0.00752014	-0.241363	0.810738	0.00389461	0.115322	0.908875	-0.00660707	-0.37054	0.711367
1	turquoise	ENSMMUG00000020421	ENSG00000103043	VAC14	0.00814199	0.182178	0.856536	-0.0259415	-0.593805	0.556614	0.0831791	1.75733	0.0879572	-0.0172222	-1.01887	0.309481
1	turquoise	ENSMMUG00000015977	ENSG00000157350	ST3GAL2	-0.050391	-0.778089	0.441953	-0.0630918	-0.996893	0.325931	0.0134949	0.196858	0.845123	-0.0896075	-3.21782	0.00150378
1	turquoise	ENSMMUG00000021653	ENSG00000090861	AARS	-0.0125142	-0.234275	0.816191	-0.029403	-0.562963	0.577192	-0.0411236	-0.726092	0.472803	0.017473	0.950481	0.342999
1	turquoise	ENSMMUG00000020053	ENSG00000140943	MBTPS1	-0.0295031	-0.662209	0.512347	-0.113132	-2.59686	0.0138492	-0.0485988	-1.02886	0.310885	-0.0174964	-1.2109	0.227342
1	turquoise	ENSMMUG00000008569	ENSG00000103168	TAF1C	-0.000808264	-0.00776278	0.993852	-0.0398453	-0.392161	0.697412	0.0749751	0.681977	0.499921	-0.0583332	-1.62543	0.105623
1	turquoise	ENSMMUG00000011243	ENSG00000135686	KLHL36	0.00209098	0.0360871	0.971426	-0.0522148	-0.922066	0.363058	-0.0149526	-0.243781	0.808881	0.0283927	1.56027	0.120254
1	turquoise	ENSMMUG00000011893	ENSG00000135709	KIAA0513	0.0119303	0.182813	0.856042	-0.0599516	-0.93953	0.354154	0.0754196	1.09016	0.283389	-0.0562356	-1.84657	0.0662657
1	turquoise	ENSMMUG00000017610	ENSG00000103264	FBXO31	0.0519044	0.859705	0.396035	0.0364449	0.617414	0.541117	0.0994544	1.55446	0.129432	-0.00335806	-0.14061	0.888318
1	turquoise	ENSMMUG00000022867	ENSG00000104731	KLHDC4	-0.0600556	-0.569135	0.573044	0.0158044	0.153295	0.879081	-0.0511238	-0.457942	0.649938	0.0111741	0.455981	0.648892
1	turquoise	ENSMMUG00000001595	ENSG00000103257	SLC7A5	-0.0760807	-0.607657	0.547494	0.00635243	0.0519996	0.958836	0.0639028	0.483481	0.631886	-0.0227046	-0.615195	0.539115
1	turquoise	ENSMMUG00000007251	ENSG00000174177	CTU2	-0.000248604	-0.00238089	0.998114	-0.0413902	-0.406072	0.687261	-0.0949973	-0.861154	0.395248	-0.0625804	-2.27745	0.0238019
1	turquoise	ENSMMUG00000007298	ENSG00000129993	CBFA2T3	0.339694	2.32882	0.0260141	0.0514964	0.361884	0.719701	0.447188	2.90486	0.00644895	-0.051241	-1.28375	0.200693
1	turquoise	ENSMMUG00000023245	ENSG00000176715	ACSF3	0.0117845	0.101547	0.919719	-0.0162952	-0.143892	0.886444	0.15258	1.24521	0.221656	-0.0403849	-1.29979	0.195147
1	turquoise	ENSMMUG00000017161	ENSG00000167522	ANKRD11	0.106006	1.6189	0.114805	-0.0233265	-0.364333	0.717889	0.180084	2.59447	0.0139292	-0.0327271	-1.51534	0.131243
1	turquoise	ENSMMUG00000002505	ENSG00000075399	VPS9D1	0.0390056	0.362523	0.719228	0.174752	1.66442	0.105314	0.214279	1.88618	0.0679264	-0.03216	-1.15232	0.250545
1	turquoise	ENSMMUG00000029059	ENSG00000258947	TUBB3	0.0620551	0.818163	0.41902	-0.128615	-1.73431	0.0920173	-0.0393393	-0.489193	0.627879	-0.029824	-0.645239	0.519502
1	turquoise	ENSMMUG00000000391	ENSG00000140995	DEF8	-0.031216	-0.511801	0.612133	-0.0330387	-0.55402	0.583228	0.022764	0.352152	0.72692	-0.0222919	-1.17325	0.242071
1	turquoise	ENSMMUG00000001533	ENSG00000187624	C17orf97	0.00402358	0.022492	0.982188	-0.15267	-0.874754	0.387909	-0.119258	-0.631614	0.531907	-0.0564306	-1.54816	0.123142
1	turquoise	ENSMMUG00000017561	ENSG00000167703	SLC43A2	-0.00929232	-0.109062	0.913801	-0.0669456	-0.804303	0.426868	0.155887	1.72974	0.0928402	-0.040672	-1.26773	0.206346
1	turquoise	ENSMMUG00000004820	ENSG00000174231	PRPF8	0.000953814	0.0153689	0.987829	-0.0969098	-1.59704	0.119606	-0.0966676	-1.46908	0.1511	0.011398	0.619393	0.536352
1	turquoise	ENSMMUG00000022002	ENSG00000141258	SGSM2	0.00367183	0.0607912	0.951885	0.0118248	0.200229	0.842507	0.137625	2.14909	0.0389102	-0.0381991	-1.34873	0.178929
1	turquoise	ENSMMUG00000020527	ENSG00000132361	CLUH	0.0487569	0.706807	0.484552	-0.0882486	-1.30857	0.199546	0.0501497	0.686088	0.497358	-0.0161744	-0.714591	0.475684
1	turquoise	ENSMMUG00000020251	ENSG00000004660	CAMKK1	0.039024	0.660437	0.51347	-0.0137416	-0.237853	0.813437	0.119347	1.90511	0.0653417	0.0153672	0.480604	0.631316
1	turquoise	ENSMMUG00000019180	ENSG00000074755	ZZEF1	0.049462	1.30798	0.199747	0.0370319	1.00149	0.323736	-0.0155972	-0.389059	0.699684	-0.0186093	-1.01064	0.313392
1	turquoise	ENSMMUG00000022859	ENSG00000132382	MYBBP1A	-0.0463147	-0.528993	0.600283	-0.0873836	-1.02145	0.314327	0.0695824	0.751106	0.45781	-0.0186143	-0.836441	0.403891
1	turquoise	ENSMMUG00000010150	ENSG00000141456	PELP1	0.0578199	0.712922	0.480809	-0.0223222	-0.28159	0.779982	0.104865	1.22113	0.230523	0.000149212	0.00882672	0.992966
1	turquoise	ENSMMUG00000017654	ENSG00000141480	ARRB2	-0.129127	-2.08493	0.0447363	-0.0156787	-0.259196	0.797063	0.0129681	0.198035	0.844209	-0.0194481	-0.927352	0.354846
1	turquoise	ENSMMUG00000002765	ENSG00000108528	SLC25A11	0.0490365	1.08621	0.285107	-0.0122433	-0.277403	0.783168	-0.0133089	-0.278219	0.782547	-0.0150396	-1.06312	0.288992
1	turquoise	ENSMMUG00000009176	ENSG00000108509	CAMTA2	0.0341053	0.424963	0.673569	-0.0872645	-1.112	0.274018	0.0868979	1.02129	0.314403	-0.0496691	-1.83993	0.0672397
1	turquoise	ENSMMUG00000006594	ENSG00000005100	DHX33	-0.0462341	-0.922588	0.36279	-0.116671	-2.38319	0.0229561	-0.0538287	-1.01552	0.317107	-0.00636	-0.378502	0.705454
1	turquoise	ENSMMUG00000015620	ENSG00000169992	NLGN2	0.0870662	1.00649	0.321363	-0.0321879	-0.380588	0.705901	0.170972	1.86512	0.0709053	-0.0136942	-0.503769	0.614971
1	turquoise	ENSMMUG00000023616	ENSG00000174282	ZBTB4	-0.0559728	-0.791951	0.433937	-0.0465914	-0.674221	0.504776	0.12503	1.66903	0.10439	-0.0214663	-1.16931	0.243652
1	turquoise	ENSMMUG00000013510	ENSG00000129245	FXR2	-0.00985576	-0.2776	0.783018	-0.00965086	-0.277996	0.782716	-0.00840246	-0.223233	0.824704	-0.0115055	-0.714904	0.47549
1	turquoise	ENSMMUG00000008166	ENSG00000183914	DNAH2	-0.0744428	-0.407446	0.686261	0.0112968	0.0632684	0.949927	-0.0249595	-0.129067	0.898073	-0.0616554	-1.10347	0.271132
1	turquoise	ENSMMUG00000008173	ENSG00000132510	KDM6B	0.0622348	0.568895	0.573205	-0.184869	-1.73167	0.0924916	0.14287	1.2368	0.224723	0.0093396	0.285536	0.775525
1	turquoise	ENSMMUG00000030333	ENSG00000170049	KCNAB3	-0.106329	-0.960411	0.343699	-0.0634584	-0.587547	0.560759	0.0910365	0.779104	0.441363	-0.0222038	-0.586628	0.558106
1	turquoise	ENSMMUG00000001938	ENSG00000178971	CTC1	0.0317018	0.420023	0.677138	-0.139135	-1.88813	0.0676562	0.093283	1.16958	0.250387	-0.0117119	-0.438482	0.661503
1	turquoise	ENSMMUG00000013536	ENSG00000178921	PFAS	0.114109	1.632	0.112004	0.0420122	0.615085	0.542636	0.0325683	0.440347	0.662501	0.0383852	1.43398	0.153117
1	turquoise	ENSMMUG00000023803	ENSG00000133026	MYH10	0.0558624	1.08925	0.283784	0.0080669	0.160875	0.873154	0.0283172	0.520781	0.605929	-0.0140943	-0.54918	0.583486
1	turquoise	ENSMMUG00000018092	ENSG00000007237	GAS7	0.0152944	0.331094	0.742626	0.0820868	1.81739	0.0780723	0.0202642	0.413716	0.681707	-0.00350595	-0.144045	0.885608
1	turquoise	ENSMMUG00000023377	ENSG00000108557	RAI1	0.0328211	0.439006	0.663463	-0.0355772	-0.486709	0.62962	0.122094	1.54089	0.132697	-0.0935265	-2.63388	0.00909244
1	turquoise	ENSMMUG00000003349	ENSG00000175662	TOM1L2	-0.00562602	-0.106898	0.915504	-0.0240027	-0.466467	0.643887	0.0664456	1.1912	0.24191	-0.0277243	-1.27547	0.203601
1	turquoise	ENSMMUG00000018344	ENSG00000091536	MYO15A	-0.149307	-0.977816	0.335143	-0.136919	-0.919008	0.364632	-0.314549	-1.95137	0.0593779	0.000904411	0.0197377	0.984272
1	turquoise	ENSMMUG00000018355	ENSG00000177731	FLII	0.000544362	0.00880416	0.993027	-0.0734849	-1.2157	0.232561	-0.000541088	-0.00825883	0.993459	-0.0465889	-1.94818	0.0527731
1	turquoise	ENSMMUG00000018359	ENSG00000177427	SMCR7	-0.000853592	-0.0160296	0.987305	-0.00578682	-0.111199	0.912119	-0.0370498	-0.65737	0.515415	0.0210815	0.93803	0.349344
1	turquoise	ENSMMUG00000013534	ENSG00000176994	SMCR8	-0.0128278	-0.253489	0.801433	-0.0578614	-1.17018	0.250149	0.0049427	0.0923004	0.927007	0.00635959	0.305098	0.760605
1	turquoise	ENSMMUG00000005377	ENSG00000124422	USP22	0.0830296	2.15151	0.0387036	-0.0209013	-0.553931	0.583289	0.0271186	0.662805	0.511971	0.00773747	0.432491	0.665844
1	turquoise	ENSMMUG00000019145	ENSG00000109079	TNFAIP1	-0.00158056	-0.0400327	0.968304	0.0187842	0.486653	0.629659	0.0144428	0.345256	0.732051	-0.0578941	-2.79225	0.00573493
1	turquoise	ENSMMUG00000012240	ENSG00000087111	PIGS	0.0775749	1.64054	0.110209	0.0616654	1.33376	0.191239	-0.00331351	-0.0661079	0.947683	-0.00955307	-0.532635	0.594869
1	turquoise	ENSMMUG00000021408	ENSG00000173065	FAM222B	0.0650523	0.775387	0.443526	0.00760908	0.0929106	0.926526	0.094746	1.06902	0.29267	-0.0181699	-0.9411	0.347773
1	turquoise	ENSMMUG00000012523	ENSG00000132589	FLOT2	0.0194041	0.327818	0.74508	-0.030763	-0.531572	0.598514	0.0746511	1.1901	0.242336	0.0128803	0.686286	0.493317
1	turquoise	ENSMMUG00000014411	ENSG00000167549	CORO6	0.0497174	0.420355	0.676899	0.027284	0.236345	0.814598	0.160902	1.28795	0.206552	-0.0115424	-0.268922	0.788263
1	turquoise	ENSMMUG00000019762	ENSG00000198933	TBKBP1	0.0522351	0.843978	0.404642	0.0551229	0.911534	0.368498	0.20273	3.09561	0.00394171	0.0211551	0.834761	0.404835
1	turquoise	ENSMMUG00000021935	ENSG00000082641	mml-mir-7167	-0.00923801	-0.294419	0.770247	-0.0532838	-1.73681	0.0915692	-0.0398634	-1.19824	0.239194	-0.00854267	-0.53549	0.592898
1	turquoise	ENSMMUG00000000153	ENSG00000005884	ITGA3	0.0421732	0.332401	0.741649	-0.0324655	-0.262004	0.794916	0.12462	0.92903	0.35949	-0.0359368	-1.06945	0.286138
1	turquoise	ENSMMUG00000014685	ENSG00000005882	PDK2	0.00938646	0.158438	0.875059	-0.0197841	-0.341633	0.734751	0.087925	1.40123	0.170303	-0.0130981	-0.622069	0.534595
1	turquoise	ENSMMUG00000017226	ENSG00000015532	XYLT2	-0.00549495	-0.0983196	0.922262	-0.0317173	-0.580717	0.565301	0.0742838	1.25582	0.217833	0.0228298	0.921187	0.358047
1	turquoise	ENSMMUG00000017197	ENSG00000141376	BCAS3	0.00389054	0.113187	0.910555	-0.025624	-0.762518	0.451064	-0.0579441	-1.59092	0.12098	-0.0018194	-0.118799	0.905552
1	turquoise	ENSMMUG00000000296	ENSG00000141750	STAC2	0.0192086	0.147809	0.883375	-0.182826	-1.44178	0.158607	0.200194	1.45916	0.153793	-0.0697568	-1.77336	0.0776697
1	turquoise	ENSMMUG00000014756	ENSG00000108773	KAT2A	0.0966576	1.0021	0.323448	-0.0220311	-0.233676	0.816652	0.0685412	0.671016	0.506791	-0.0324446	-1.12511	0.261872
1	turquoise	ENSMMUG00000022644	ENSG00000033627	ATP6V0A1	0.00845021	0.212244	0.833197	-0.0521797	-1.34038	0.189102	-0.0451247	-1.06891	0.292719	-0.0229318	-1.24208	0.215641
1	turquoise	ENSMMUG00000016796	ENSG00000141699	FAM134C	0.0261149	0.575059	0.569077	0.00552867	0.124551	0.90162	0.0735813	1.53015	0.135327	-0.0249802	-1.77966	0.0766287
1	turquoise	ENSMMUG00000016797	ENSG00000131462	TUBG2	-0.0534419	-0.950396	0.348688	-0.0707566	-1.28703	0.206868	-0.0558801	-0.93771	0.355076	-0.0457921	-1.64314	0.101902
1	turquoise	ENSMMUG00000006086	ENSG00000068137	PLEKHH3	0.0639671	0.572796	0.570591	-0.080228	-0.73625	0.46668	0.147185	1.24838	0.220508	0.00961529	0.287673	0.773891
1	turquoise	ENSMMUG00000006091	ENSG00000108797	CNTNAP1	0.0364495	0.525602	0.602612	-0.0989444	-1.45924	0.153771	0.0295735	0.40223	0.690058	-0.0203526	-0.653054	0.514461
1	turquoise	ENSMMUG00000012685	ENSG00000131467	PSME3	0.00468617	0.118985	0.905994	-0.0182005	-0.472718	0.639466	-0.00196392	-0.0470695	0.962736	-0.0363175	-3.09422	0.00225164
1	turquoise	ENSMMUG00000008091	ENSG00000198863	RUNDC1	0.10771	3.21684	0.00286333	0.00293327	0.0896363	0.929108	0.00996227	0.28102	0.780416	0.00321003	0.155104	0.876894
1	turquoise	ENSMMUG00000006806	ENSG00000108840	HDAC5	0.010277	0.221173	0.826295	0.00299516	0.0659264	0.947827	0.0921276	1.87006	0.0701959	-0.0377572	-1.65838	0.0987868
1	turquoise	ENSMMUG00000019924	ENSG00000108312	UBTF	0.0616358	1.49563	0.144071	0.0558165	1.38525	0.175091	0.0555523	1.27181	0.21216	-0.0459725	-2.49076	0.0135497
1	turquoise	ENSMMUG00000029927	ENSG00000073670	ADAM11	0.0567215	0.846783	0.403098	0.00171534	0.0261933	0.979258	0.113514	1.59924	0.119116	-0.0844858	-2.441	0.0155047
1	turquoise	ENSMMUG00000013118	ENSG00000108883	EFTUD2	0.0686654	1.37559	0.178036	-0.0107944	-0.221162	0.826303	-0.0469695	-0.88771	0.380998	0.0180038	1.07771	0.282444
1	turquoise	ENSMMUG00000013411	ENSG00000170921	TANC2	0.0198864	0.378907	0.707137	-0.0308441	-0.601028	0.551849	-0.05982	-1.07508	0.289988	-0.0214901	-0.898923	0.369759
1	turquoise	ENSMMUG00000016595	ENSG00000168646	AXIN2	-0.0691171	-1.3034	0.201287	-0.0363364	-0.701127	0.488044	-0.0173411	-0.308917	0.759289	-0.0061711	-0.254547	0.799331
1	turquoise	ENSMMUG00000019970	ENSG00000069188	SDK2	0.117879	0.942168	0.352822	-0.106689	-0.873463	0.388602	-0.00928897	-0.0702671	0.944397	-0.060405	-1.4813	0.140077
1	turquoise	ENSMMUG00000005733	ENSG00000172794	RAB37	-0.0726725	-0.340175	0.735839	-0.267556	-1.28397	0.207923	0.017441	0.0773634	0.938793	-0.0161058	-0.366803	0.714148
1	turquoise	ENSMMUG00000005738	ENSG00000109065	NAT9	-0.00266486	-0.0557228	0.955892	-0.0387208	-0.828432	0.413264	0.0474053	0.936269	0.355806	-0.00947181	-0.36845	0.712922
1	turquoise	ENSMMUG00000011648	ENSG00000180901	KCTD2	-0.0104601	-0.229431	0.819923	-0.00542481	-0.121685	0.903872	0.0168365	0.348317	0.729772	0.0155723	0.802847	0.423003
1	turquoise	ENSMMUG00000018021	ENSG00000125447	GGA3	0.0520445	0.864511	0.393428	0.021032	0.357384	0.723036	0.0260327	0.40824	0.685684	-0.0165522	-0.578073	0.563856
1	turquoise	ENSMMUG00000018967	ENSG00000175931	UBE2O	0.0266354	0.656932	0.515693	-0.0314423	-0.793095	0.433279	0.00255026	0.059327	0.953043	-0.00301584	-0.120937	0.90386
1	turquoise	ENSMMUG00000016300	ENSG00000167889	MGAT5B	0.0463459	0.675402	0.504035	0.08855	1.31983	0.1958	0.20099	2.76366	0.00920046	-0.0339095	-0.87625	0.38193
1	turquoise	ENSMMUG00000023028	ENSG00000167281	RBFOX3	-0.0338018	-0.434596	0.66663	-0.0767726	-1.00999	0.319709	0.0623084	0.756667	0.454515	-0.0556222	-1.98585	0.0483968
1	turquoise	ENSMMUG00000020840	ENSG00000167291	TBC1D16	-0.0398045	-0.744321	0.461849	0.0500392	0.957348	0.34522	0.109617	1.93568	0.0613455	-0.0266683	-0.97866	0.328914
1	turquoise	ENSMMUG00000002850	ENSG00000181045	SLC26A11	0.170072	0.982728	0.332755	0.0839347	0.497129	0.622331	0.239361	1.3104	0.198935	0.111552	3.25275	0.00133868
1	turquoise	ENSMMUG00000001285	ENSG00000173818	ENDOV	0.222927	1.96433	0.0577945	0.238217	2.15192	0.0386692	0.221579	1.85013	0.0730929	-0.00707995	-0.350302	0.726476
1	turquoise	ENSMMUG00000001286	ENSG00000171246	NPTX1	0.013442	0.235932	0.814916	-0.141047	-2.53197	0.0161831	0.0870802	1.44154	0.158674	-0.0196672	-0.598718	0.550029
1	turquoise	ENSMMUG00000015512	ENSG00000175866	BAIAP2	0.021713	0.259626	0.796734	-0.0258208	-0.315807	0.7541	0.0838247	0.945987	0.350899	-0.0425727	-1.36612	0.173414
1	turquoise	ENSMMUG00000021096	ENSG00000141577	AZI1	0.0494446	0.593184	0.557024	0.100556	1.23607	0.224993	0.155645	1.76812	0.0861078	-0.00693308	-0.233016	0.815984
1	turquoise	ENSMMUG00000008833	ENSG00000185359	HGS	0.0451138	0.766846	0.44852	-0.0184121	-0.320116	0.750859	0.129111	2.07105	0.0460942	0.00764705	0.426801	0.669977
1	turquoise	ENSMMUG00000009949	ENSG00000141522	ARHGDIA	-0.0394421	-0.656293	0.516098	0.0131353	0.223534	0.824471	0.0228196	0.358218	0.722418	-0.0151331	-0.726716	0.468238
1	turquoise	ENSMMUG00000010895	ENSG00000169750	RAC3	0.0996299	1.80536	0.079972	-0.0113378	-0.210225	0.83476	0.0114873	0.196663	0.845274	0.0261159	0.885991	0.376672
1	turquoise	ENSMMUG00000012799	ENSG00000169733	RFNG	-0.0456669	-0.620265	0.539262	-0.0582979	-0.811008	0.42306	0.0471003	0.605371	0.548994	-0.0124342	-0.440716	0.659888
1	turquoise	ENSMMUG00000012800	ENSG00000169727	GPS1	0.0667575	1.52215	0.137315	-0.00331521	-0.0773152	0.938831	0.042334	0.910821	0.368868	-0.022744	-1.35015	0.178473
1	turquoise	ENSMMUG00000012803	ENSG00000169718	DUS1L	0.0193237	0.270567	0.788377	-0.0369032	-0.529429	0.599984	0.0790768	1.04841	0.301922	-0.0410911	-1.94622	0.0530102
1	turquoise	ENSMMUG00000012811	ENSG00000169710	FASN	0.0539714	0.610014	0.54595	-0.10281	-1.18846	0.242971	0.0835186	0.89034	0.379605	-0.0401259	-1.23611	0.217847
1	turquoise	ENSMMUG00000018329	ENSG00000141551	CSNK1D	-0.0371916	-0.631275	0.532126	-0.0316198	-0.549476	0.586308	-0.015866	-0.254668	0.800529	-0.0188157	-1.05576	0.292332
1	turquoise	ENSMMUG00000011466	ENSG00000141404	GNAL	-0.0590649	-0.597782	0.553988	-0.0378159	-0.391471	0.697917	-0.0369279	-0.352713	0.726504	-0.0819927	-2.12148	0.0350954
1	turquoise	ENSMMUG00000015761	ENSG00000168502	KIAA0802	-0.0202488	-0.402424	0.689917	-0.0354538	-0.720624	0.476118	0.0575727	1.07946	0.28806	-0.0237884	-0.78968	0.430637
1	turquoise	ENSMMUG00000002742	ENSG00000101638	ST8SIA5	-0.0233919	-0.353026	0.726271	-0.0403886	-0.623595	0.537098	-0.0378403	-0.539195	0.593302	-0.142059	-3.54603	0.000485623
1	turquoise	ENSMMUG00000020898	ENSG00000134030	CTIF	0.0222581	0.310411	0.758163	-0.0686666	-0.979832	0.334162	0.0955163	1.25818	0.216988	-0.0032404	-0.142253	0.887021
1	turquoise	ENSMMUG00000009050	ENSG00000141644	MBD1	-0.00415779	-0.0955788	0.924422	-0.00652891	-0.153508	0.878914	0.00496786	0.107758	0.914828	-0.00122223	-0.0783735	0.937608
1	turquoise	ENSMMUG00000009051	ENSG00000154832	CXXC1	-0.0181992	-0.248796	0.805031	0.00994784	0.139142	0.890167	0.0965341	1.24656	0.221166	0.00150864	0.0736582	0.941355
1	turquoise	ENSMMUG00000023717	ENSG00000105556	MIER2	0.128854	1.56404	0.127165	0.0502422	0.624915	0.536242	0.117762	1.35367	0.184865	-0.00429398	-0.181734	0.855973
1	turquoise	ENSMMUG00000012768	ENSG00000099822	HCN2	0.0835411	0.856612	0.397719	-0.0377902	-0.396769	0.694043	0.23861	2.31424	0.0268949	-0.065775	-2.21429	0.0279221
1	turquoise	ENSMMUG00000014617	ENSG00000099821	POLRMT	0.00591749	0.0984407	0.922166	-0.0144433	-0.245757	0.807364	0.0886845	1.39215	0.17301	0.00758844	0.376846	0.706682
1	turquoise	ENSMMUG00000002278	ENSG00000116017	ARID3A	-0.0434395	-0.314049	0.755422	0.0777336	0.576066	0.568404	0.407885	2.79368	0.00853672	0.010638	0.321699	0.748012
1	turquoise	ENSMMUG00000015303	ENSG00000064687	ABCA7	0.137018	1.35299	0.185079	-0.0973635	-0.984591	0.331852	-0.0796501	-0.74407	0.461999	-0.0812267	-1.59263	0.1128
1	turquoise	ENSMMUG00000003043	ENSG00000160953	MUM1	-0.00326046	-0.0801993	0.936554	-0.113144	-2.84674	0.00747188	0.0391628	0.909187	0.369718	-0.01297	-0.753693	0.451908
1	turquoise	ENSMMUG00000002847	ENSG00000079313	REXO1	0.0646445	0.697164	0.490489	0.0250209	0.276049	0.784199	0.178275	1.81531	0.0783983	-0.0924963	-2.79374	0.00570958
1	turquoise	ENSMMUG00000006618	ENSG00000133243	BTBD2	0.0140573	0.240519	0.811387	-0.0446979	-0.782121	0.439613	0.118285	1.90889	0.0648356	-0.0203233	-0.815624	0.415672
1	turquoise	ENSMMUG00000015663	ENSG00000065000	AP3D1	0.0582858	0.952991	0.347391	-0.0251071	-0.419832	0.677277	0.0415917	0.641415	0.525598	-0.0290246	-1.37728	0.169944
1	turquoise	ENSMMUG00000001192	ENSG00000176619	LMNB2	0.0720427	1.12478	0.268643	0.045027	0.719925	0.476542	0.11868	1.75308	0.0886954	-0.0353773	-1.84517	0.0664709
1	turquoise	ENSMMUG00000020130	ENSG00000176490	DIRAS1	-0.0465693	-0.653496	0.517878	-0.0490039	-0.703774	0.486415	0.0613985	0.814297	0.4212	-0.0788486	-2.5481	0.0115715
1	turquoise	ENSMMUG00000007268	ENSG00000172009	THOP1	-0.00235176	-0.0376843	0.970162	-0.0371877	-0.609658	0.546183	0.0304802	0.46127	0.647573	-0.00142908	-0.0775175	0.938288
1	turquoise	ENSMMUG00000007269	ENSG00000172006	ZNF554	0.0333433	0.376651	0.708798	0.0377139	0.436601	0.665189	0.0256725	0.274689	0.785235	-0.0146259	-0.561977	0.574752
1	turquoise	ENSMMUG00000002913	ENSG00000065717	TLE2	-0.00828785	-0.0846042	0.933077	-0.0942301	-0.98539	0.331465	-0.0147541	-0.142562	0.887486	-0.0377998	-1.0562	0.292134
1	turquoise	ENSMMUG00000017036	ENSG00000125912	NCLN	-0.0305593	-0.51501	0.609913	-0.105102	-1.81424	0.0785664	0.0669303	1.06747	0.293358	-0.0712794	-2.82899	0.00513842
1	turquoise	ENSMMUG00000003439	ENSG00000141905	NFIC	0.105124	0.979028	0.334553	-0.110367	-1.05284	0.299917	0.279652	2.4649	0.0189709	-0.0674221	-2.69272	0.0076797
1	turquoise	ENSMMUG00000019870	ENSG00000105325	FZR1	0.00572666	0.116891	0.907641	-0.0559486	-1.16828	0.250903	0.0429385	0.82753	0.413767	-0.0110712	-0.450689	0.652695
1	turquoise	ENSMMUG00000010653	ENSG00000161091	MFSD12	-0.0867761	-0.921607	0.363294	-0.148247	-1.6131	0.116063	0.106886	1.07475	0.290133	-0.0398513	-1.3802	0.169044
1	turquoise	ENSMMUG00000008137	ENSG00000186111	PIP5K1C	0.0332295	0.516579	0.608829	-0.0635093	-1.00988	0.319762	0.0343021	0.503279	0.618047	-0.109336	-3.07144	0.00242234
1	turquoise	ENSMMUG00000013357	ENSG00000105278	ZFR2	0.113877	0.908138	0.370264	-0.0384923	-0.314497	0.755086	0.188018	1.41957	0.164931	-0.015383	-0.410114	0.682155
1	turquoise	ENSMMUG00000028929	ENSG00000167654	ATCAY	-0.0141442	-0.277531	0.783071	-0.0374963	-0.752711	0.456857	-0.0307919	-0.570585	0.572072	-0.0408813	-1.59628	0.111983
1	turquoise	ENSMMUG00000022765	ENSG00000167657	DAPK3	0.063363	0.690866	0.494388	-0.0808089	-0.901256	0.373858	0.000518077	0.00533181	0.995777	-0.00886912	-0.383609	0.70167
1	turquoise	ENSMMUG00000019564	ENSG00000126934	MAP2K2	-0.0120473	-0.181693	0.856913	-0.0301491	-0.465108	0.64485	0.0881966	1.25549	0.217951	-0.0223773	-1.32494	0.186681
1	turquoise	ENSMMUG00000028928	ENSG00000089847	ANKRD24	0.0083315	0.166231	0.86897	-0.0470723	-0.960728	0.343542	0.00992303	0.18687	0.852885	-0.0392897	-1.17866	0.239916
1	turquoise	ENSMMUG00000000268	ENSG00000105255	FSD1	-0.0432045	-0.658685	0.51458	-0.0541663	-0.845335	0.403895	-0.0853208	-1.22969	0.227342	-0.0282222	-0.964167	0.33611
1	turquoise	ENSMMUG00000028926	ENSG00000008382	MPND	0.0757043	1.01713	0.31635	0.0135952	0.187114	0.852695	0.0301479	0.383406	0.703831	-0.0555553	-2.19597	0.0292281
1	turquoise	ENSMMUG00000021716	ENSG00000142002	DPP9	-0.0751727	-1.09426	0.281613	-0.0595695	-0.888632	0.380509	0.0450754	0.621469	0.538479	-0.039621	-1.52869	0.1279
1	turquoise	ENSMMUG00000014163	ENSG00000127666	TICAM1	0.0890518	0.670941	0.506838	-0.26316	-2.03232	0.0500749	0.210823	1.50496	0.141665	0.0616959	2.60572	0.00984775
1	turquoise	ENSMMUG00000011962	ENSG00000105426	PTPRS	0.0501968	0.837492	0.408225	-0.042922	-0.732408	0.46899	-0.0452949	-0.712753	0.480912	-0.0503384	-1.81588	0.0708657
1	turquoise	ENSMMUG00000017970	ENSG00000160633	SAFB	0.0333484	0.671131	0.506718	0.00371438	0.0764558	0.939509	0.0080915	0.153642	0.87881	0.00841178	0.517016	0.605708
1	turquoise	ENSMMUG00000005697	ENSG00000130382	MLLT1	-0.111905	-1.29584	0.203851	0.00227355	0.0269446	0.978663	0.106142	1.16158	0.25358	-0.0411294	-1.47451	0.141895
1	turquoise	ENSMMUG00000005597	ENSG00000088247	KHSRP	0.0384925	0.653978	0.51757	-0.0730395	-1.26927	0.213054	0.0121964	0.195559	0.846131	-0.00158513	-0.0994494	0.92088
1	turquoise	ENSMMUG00000011392	ENSG00000032444	PNPLA6	0.0367547	0.443377	0.660331	-0.0683748	-0.843701	0.404795	0.0960919	1.09407	0.281696	-0.0289415	-1.19594	0.233115
1	turquoise	ENSMMUG00000009540	ENSG00000076826	KIAA1543	0.103709	1.26995	0.212816	0.0315308	0.395324	0.695099	0.272837	3.15992	0.00332899	-0.0352387	-1.11496	0.266186
1	turquoise	ENSMMUG00000010003	ENSG00000142449	FBN3	0.150227	0.842917	0.405227	-0.0240465	-0.138313	0.890817	0.166783	0.886664	0.381553	-0.0605703	-0.835246	0.404562
1	turquoise	ENSMMUG00000006542	ENSG00000104980	TIMM44	-0.0325132	-0.57622	0.568301	-0.0388243	-0.704379	0.486043	-0.0298633	-0.500421	0.620036	-0.048101	-2.09308	0.0375855
1	turquoise	ENSMMUG00000016821	ENSG00000142303	ADAMTS10	0.0178701	0.163918	0.870776	0.0863392	0.811423	0.422826	0.302168	2.62413	0.0129645	-0.0235167	-0.648731	0.517246
1	turquoise	ENSMMUG00000017216	ENSG00000244165	P2RY11	-0.268345	-0.846356	0.403333	-0.449237	-1.45265	0.155582	0.123056	0.367826	0.715307	-0.0451725	-1.189	0.235828
1	turquoise	ENSMMUG00000014604	ENSG00000130816	DNMT1	-0.00141762	-0.0286916	0.97728	-0.0544032	-1.12628	0.268015	-0.0697262	-1.33198	0.191818	-0.0668831	-2.98759	0.00315866
1	turquoise	ENSMMUG00000003111	ENSG00000105401	CDC37	0.0020428	0.0402794	0.968108	-0.103702	-2.09131	0.0441245	-0.0410074	-0.762811	0.450891	0.0266388	1.30279	0.194123
1	turquoise	ENSMMUG00000016122	ENSG00000065989	PDE4A	0.0826429	0.933194	0.357368	-0.17696	-2.04476	0.0487648	0.0489186	0.521871	0.605178	-0.0284236	-0.861663	0.389891
1	turquoise	ENSMMUG00000004401	ENSG00000142453	CARM1	0.0373568	0.875973	0.387255	-0.0416112	-0.998271	0.325273	0.0488468	1.08174	0.287059	-0.0159739	-0.797158	0.426291
1	turquoise	ENSMMUG00000012042	ENSG00000127616	SMARCA4	0.0754516	1.2542	0.218413	-0.0875804	-1.48885	0.14584	0.11358	1.78082	0.0839714	-0.0222055	-1.11367	0.266739
1	turquoise	ENSMMUG00000020616	ENSG00000196361	ELAVL3	0.0734781	1.30381	0.201149	-0.0106217	-0.192865	0.848224	0.0485594	0.814044	0.421343	-0.0424051	-2.03988	0.0426589
1	turquoise	ENSMMUG00000020618	ENSG00000130159	ECSIT	-0.00440122	-0.0973782	0.923004	-0.0473134	-1.07078	0.291889	-0.03266	-0.682048	0.499877	-0.0170439	-0.759905	0.448194
1	turquoise	ENSMMUG00000016870	ENSG00000132004	FBXW9	-0.0237277	-0.271543	0.787632	-0.0723481	-0.848388	0.402217	-0.052468	-0.568598	0.573404	-0.0313482	-1.09242	0.275946
1	turquoise	ENSMMUG00000005684	ENSG00000105576	TNPO2	0.047198	0.914572	0.366924	-0.038839	-0.769732	0.446829	0.082481	1.50748	0.141019	-0.00922366	-0.513521	0.608145
1	turquoise	ENSMMUG00000005686	ENSG00000095066	HOOK2	0.24625	2.39772	0.022196	0.180388	1.80041	0.0807658	0.190196	1.75467	0.0884184	-0.0470342	-1.50589	0.13365
1	turquoise	ENSMMUG00000008740	ENSG00000105613	MAST1	0.0896322	1.09822	0.279905	-0.026288	-0.329445	0.743861	0.199391	2.30542	0.0274406	-0.019724	-0.581503	0.561547
1	turquoise	ENSMMUG00000004390	ENSG00000179115	FARSA	0.0159177	0.301662	0.764766	-0.0195666	-0.379324	0.706831	0.0536803	0.960393	0.343708	-0.0218992	-1.16505	0.245368
1	turquoise	ENSMMUG00000004393	ENSG00000179262	RAD23A	0.0146808	0.23277	0.81735	-0.0232451	-0.377015	0.708529	-0.00218939	-0.0327707	0.974051	0.0142101	0.907245	0.365354
1	turquoise	ENSMMUG00000001167	ENSG00000104907	TRMT1	0.102641	1.1503	0.25813	0.0225655	0.258945	0.797255	0.213474	2.26291	0.030212	-0.0232676	-1.17135	0.242834
1	turquoise	ENSMMUG00000017645	ENSG00000132003	ZSWIM4	-0.083895	-1.10262	0.278015	-0.066902	-0.901073	0.373954	-0.0379635	-0.472554	0.639582	-0.121705	-2.95121	0.00353801
1	turquoise	ENSMMUG00000008320	ENSG00000132024	CC2D1A	0.0629439	0.839926	0.406878	0.0228627	0.31216	0.756845	0.163092	2.05586	0.0476206	0.0191217	0.816313	0.415279
1	turquoise	ENSMMUG00000008326	ENSG00000132017	DCAF15	-0.0288216	-0.306264	0.761291	0.00441984	0.0481357	0.961893	0.0732431	0.737259	0.466075	-0.00935274	-0.327549	0.743591
1	turquoise	ENSMMUG00000018966	ENSG00000132005	RFX1	0.11821	0.998553	0.325138	0.113947	0.986617	0.330872	0.321952	2.5767	0.0145387	-0.0329612	-1.02023	0.308834
1	turquoise	ENSMMUG00000014132	ENSG00000072062	PRKACA	0.0489263	0.583684	0.563325	-0.139592	-1.70386	0.0976268	0.0455361	0.513108	0.611228	-0.0111743	-0.590491	0.555519
1	turquoise	ENSMMUG00000014137	ENSG00000072071	LPHN1	0.0852527	1.24703	0.220998	-0.0414609	-0.620267	0.53926	0.0662029	0.913381	0.36754	-0.061868	-1.76858	0.0784671
1	turquoise	ENSMMUG00000021382	ENSG00000141867	AKAP8L	0.0340859	0.703851	0.486368	-0.0279286	-0.589828	0.559246	0.0822979	1.60323	0.118231	-0.0156541	-0.694912	0.487906
1	turquoise	ENSMMUG00000014026	ENSG00000072958	AP1M1	0.0886688	1.60049	0.118837	-0.0520023	-0.960129	0.343839	0.0926413	1.57824	0.123866	-0.0116916	-0.58202	0.5612
1	turquoise	ENSMMUG00000000994	ENSG00000127527	EPS15L1	-0.0192509	-0.447133	0.657644	-0.00368074	-0.0874684	0.930818	0.00273919	0.0600886	0.952441	0.0207212	1.20975	0.227784
1	turquoise	ENSMMUG00000012958	ENSG00000085872	CHERP	0.0122885	0.130467	0.896974	-0.060023	-0.652193	0.518707	0.0677431	0.679734	0.501322	0.00102684	0.0469825	0.962573
1	turquoise	ENSMMUG00000018504	ENSG00000127511	SIN3B	0.0326208	0.509709	0.613582	-0.0601341	-0.961039	0.343388	0.0752143	1.10886	0.275353	0.038045	1.48677	0.138628
1	turquoise	ENSMMUG00000016232	ENSG00000074855	ANO8	0.140887	1.71264	0.0959803	0.0954383	1.1881	0.243112	0.234517	2.69705	0.0108484	-0.0310229	-1.01035	0.313532
1	turquoise	ENSMMUG00000023403	ENSG00000130299	GTPBP3	-0.174695	-1.1032	0.277766	-0.0710475	-0.459872	0.648566	0.0885842	0.530003	0.59959	-0.0175589	-0.613379	0.540313
1	turquoise	ENSMMUG00000015476	ENSG00000130477	UNC13A	0.0332776	0.646989	0.522028	-0.0330305	-0.65676	0.515802	-0.0258507	-0.474107	0.638486	-0.0292507	-0.826797	0.409324
1	turquoise	ENSMMUG00000022742	ENSG00000130479	MAP1S	0.113757	1.31319	0.198003	-0.0062397	-0.0737005	0.941685	0.193609	2.11096	0.0422857	-0.00310373	-0.105253	0.916279
1	turquoise	ENSMMUG00000003161	ENSG00000099308	MAST3	-0.00369035	-0.0416221	0.967046	-0.0412845	-0.476218	0.636997	0.0732724	0.779476	0.441147	-0.0605837	-1.84814	0.0660386
1	turquoise	ENSMMUG00000005027	ENSG00000105649	RAB3A	-0.0476503	-0.680862	0.500617	-0.000769433	-0.0112435	0.991096	-0.0339432	-0.457461	0.650279	0.00127927	0.0441193	0.964853
1	turquoise	ENSMMUG00000021183	ENSG00000105655	ISYNA1	-0.0138072	-0.120601	0.904724	0.0503653	0.450842	0.654996	0.28414	2.35078	0.0247372	-0.0644128	-1.57553	0.116692
1	turquoise	ENSMMUG00000009587	ENSG00000105701	FKBP8	0.00149896	0.0396668	0.968593	-0.0303387	-0.821093	0.417373	0.0910601	2.27262	0.0295579	0.00724985	0.4025	0.68774
1	turquoise	ENSMMUG00000019665	ENSG00000064607	SUGP2	0.0275421	0.958097	0.344848	-0.0191927	-0.68284	0.499382	-0.00614402	-0.201591	0.84145	-0.0356158	-1.87041	0.0628677
1	turquoise	ENSMMUG00000018374	ENSG00000254901	MEF2BNB	0.130764	1.60584	0.117654	0.0424657	0.534247	0.596683	0.211493	2.45866	0.0192513	0.0092786	0.349306	0.727222
1	turquoise	ENSMMUG00000028834	ENSG00000105705	SUGP1	0.0138327	0.234632	0.815916	-0.0550168	-0.954895	0.346441	0.0507609	0.813475	0.421665	-0.0263494	-1.47971	0.140503
1	turquoise	ENSMMUG00000003036	ENSG00000089639	GMIP	-0.0585721	-0.723796	0.474193	0.0844483	1.06875	0.292791	0.0194395	0.227292	0.821572	-0.0151129	-0.349224	0.727284
1	turquoise	ENSMMUG00000003039	ENSG00000105726	ATP13A1	0.045027	0.462815	0.646476	0.00191169	0.0201391	0.984051	0.0886706	0.863362	0.39405	-0.0251624	-1.04736	0.296178
1	turquoise	ENSMMUG00000018024	ENSG00000124302	CHST8	-0.0465639	-0.368576	0.714753	-0.122562	-0.994176	0.327233	-0.0201738	-0.151237	0.880692	-0.0929408	-2.00194	0.0466237
1	turquoise	ENSMMUG00000005887	ENSG00000142279	WTIP	-0.00818887	-0.066028	0.947746	-0.0493861	-0.407844	0.685972	0.170644	1.30201	0.201755	-0.025107	-0.495153	0.621028
1	turquoise	ENSMMUG00000001538	ENSG00000089351	GRAMD1A	0.0737214	1.37476	0.178293	0.0127756	0.243741	0.808912	0.101864	1.79385	0.0818285	0.0495838	2.25534	0.0251794
1	turquoise	ENSMMUG00000002392	ENSG00000167595	C19orf55	-0.123478	-0.693341	0.492854	-0.335089	-1.9283	0.0622899	-0.281268	-1.4957	0.144053	-0.0343321	-1.09484	0.274887
1	turquoise	ENSMMUG00000002394	ENSG00000004777	ARHGAP33	0.0804015	0.919332	0.364465	0.0101234	0.118438	0.906424	0.186615	2.0157	0.0518741	-0.0258087	-0.865881	0.387578
1	turquoise	ENSMMUG00000007793	ENSG00000126243	LRFN3	0.108434	0.948103	0.349836	0.0240373	0.21533	0.83081	0.22439	1.85756	0.0720012	-0.0888597	-2.81066	0.00542852
1	turquoise	ENSMMUG00000019701	ENSG00000105270	CLIP3	0.0692186	0.695352	0.491609	-0.094723	-0.973158	0.337419	0.0698587	0.661919	0.512531	-0.0215948	-1.00033	0.318343
1	turquoise	ENSMMUG00000000249	ENSG00000126247	CAPNS1	0.101322	1.81428	0.0785589	0.0634904	1.16272	0.253122	0.0274017	0.46291	0.646409	0.0124978	0.661188	0.509242
1	turquoise	ENSMMUG00000003493	ENSG00000011332	DPF1	0.0898092	1.41146	0.167288	0.0881609	1.41803	0.165378	0.129825	1.92831	0.0622889	-0.0561676	-2.0523	0.0414244
1	turquoise	ENSMMUG00000022973	ENSG00000179168	GGN	0.246738	1.42763	0.162615	0.406036	2.40801	0.0216719	0.465949	2.55377	0.0153616	-0.202349	-3.77051	0.000213653
1	turquoise	ENSMMUG00000019376	ENSG00000105197	TIMM50	0.0341386	0.666183	0.509836	0.0535522	1.06913	0.292621	0.090736	1.672	0.103798	-0.0386353	-2.54561	0.0116518
1	turquoise	ENSMMUG00000022726	ENSG00000105204	DYRK1B	0.0599099	0.894285	0.377521	-0.0291884	-0.446016	0.658443	0.14149	1.99692	0.0539743	-0.0275356	-1.14628	0.253029
1	turquoise	ENSMMUG00000003621	ENSG00000105221	AKT2	-0.00345302	-0.0614775	0.951343	0.10172	1.85391	0.0725357	0.034325	0.577747	0.567281	-0.0335066	-1.22137	0.223363
1	turquoise	ENSMMUG00000006071	ENSG00000105223	PLD3	-0.0073017	-0.160553	0.873405	-0.0313102	-0.704093	0.486219	-0.0411709	-0.853748	0.399282	-0.0185467	-0.651342	0.515563
1	turquoise	ENSMMUG00000020798	ENSG00000090006	LTBP4	-0.0108857	-0.0953958	0.924566	0.134257	1.20464	0.236746	0.39984	3.31403	0.0022083	-0.0333144	-0.936358	0.350202
1	turquoise	ENSMMUG00000017427	ENSG00000105409	ATP1A3	0.0464297	0.607874	0.547352	-0.135756	-1.81771	0.0780223	0.00674777	0.0833138	0.934096	-0.0297437	-0.726935	0.468104
1	turquoise	ENSMMUG00000017431	ENSG00000105737	GRIK5	0.110449	1.3046	0.200883	0.0181991	0.21991	0.82727	0.0829824	0.925458	0.361318	-0.0250978	-0.913462	0.362084
1	turquoise	ENSMMUG00000013374	ENSG00000105732	ZNF574	-0.0808924	-1.28113	0.208907	-0.0727037	-1.17919	0.246593	0.0410227	0.614698	0.542889	-0.00287395	-0.127562	0.898622
1	turquoise	ENSMMUG00000012174	ENSG00000079432	CIC	0.0654726	0.649069	0.5207	-0.0543136	-0.550785	0.585419	0.166822	1.56094	0.127895	-0.04045	-1.33734	0.182608
1	turquoise	ENSMMUG00000012170	ENSG00000167619	TMEM145	0.0232147	0.340105	0.735892	-0.074679	-1.12063	0.27038	0.122341	1.69611	0.0990991	0.000354651	0.0122458	0.990242
1	turquoise	ENSMMUG00000014932	ENSG00000105429	MEGF8	0.0482414	0.520731	0.605964	-0.137732	-1.52054	0.137716	0.0620862	0.632088	0.531601	-0.041907	-1.40407	0.161827
1	turquoise	ENSMMUG00000004467	ENSG00000073050	XRCC1	-0.0919193	-1.56875	0.126062	-0.0702871	-1.22871	0.227704	-0.0655565	-1.05889	0.297194	-0.0211745	-0.914842	0.361361
1	turquoise	ENSMMUG00000014303	ENSG00000130204	TOMM40	0.00157151	0.0359534	0.971532	-0.0210791	-0.493408	0.624929	0.0116209	0.251068	0.803288	-0.0216791	-1.07801	0.282308
1	turquoise	ENSMMUG00000018672	ENSG00000007047	MARK4	0.0540185	0.813568	0.421612	-0.0404923	-0.62403	0.536816	0.155677	2.2152	0.0336203	-0.00925717	-0.420393	0.674643
1	turquoise	ENSMMUG00000014419	ENSG00000104884	ERCC2	-0.0300331	-0.393209	0.696645	0.0220102	0.295055	0.769764	0.0397297	0.491985	0.625925	-0.0301032	-1.24313	0.215256
1	turquoise	ENSMMUG00000000717	ENSG00000117877	CD3EAP	0.139411	2.35194	0.0246716	0.0610556	1.05545	0.298737	0.236401	3.77656	0.000618169	-0.08454	-2.53006	0.012164
1	turquoise	ENSMMUG00000006940	ENSG00000011478	QPCTL	-0.0647454	-0.780937	0.440299	-0.0771518	-0.953691	0.347041	-0.185799	-2.12271	0.0412183	0.029163	0.996482	0.320204
1	turquoise	ENSMMUG00000021360	ENSG00000177051	FBXO46	0.0237732	0.282259	0.779474	-0.0462261	-0.56257	0.577457	0.110082	1.2383	0.224174	0.0126783	0.48964	0.624918
1	turquoise	ENSMMUG00000016457	ENSG00000104936	DMPK	-0.0860227	-1.17284	0.249096	0.000765925	0.0106875	0.991536	0.0596059	0.768031	0.447825	-0.0652442	-1.84722	0.0661717
1	turquoise	ENSMMUG00000004085	ENSG00000104967	NOVA2	0.107752	1.03475	0.308166	0.015861	0.156105	0.876883	0.170345	1.54961	0.13059	-0.00652282	-0.288927	0.772932
1	turquoise	ENSMMUG00000000217	ENSG00000011485	PPP5C	0.00510043	0.116787	0.907723	-0.0194549	-0.455629	0.651584	-0.01201	-0.259466	0.796857	-0.0149116	-0.939729	0.348474
1	turquoise	ENSMMUG00000021202	ENSG00000204851	PNMAL2	0.0844145	1.07227	0.29123	-0.121453	-1.57927	0.12363	0.0691403	0.830275	0.412235	0.0029044	0.0926015	0.926312
1	turquoise	ENSMMUG00000009275	ENSG00000134815	DHX34	0.045456	0.565743	0.575322	-0.0813722	-1.03774	0.30679	0.0904139	1.06559	0.294195	-0.0309472	-0.847916	0.397484
1	turquoise	ENSMMUG00000014723	ENSG00000118162	KPTN	0.0345777	0.378396	0.707513	0.0486706	0.545761	0.588831	0.114095	1.18237	0.245347	-0.0335647	-1.04853	0.295642
1	turquoise	ENSMMUG00000014727	ENSG00000105402	NAPA	-0.0474977	-0.966846	0.340519	-0.110286	-2.29602	0.0280329	-0.0449916	-0.863818	0.393804	-0.00421499	-0.182845	0.855102
1	turquoise	ENSMMUG00000005983	ENSG00000105464	GRIN2D	0.108839	1.0368	0.307225	-0.0127211	-0.124215	0.901884	0.224594	2.02722	0.0506209	-0.0235341	-0.590999	0.555179
1	turquoise	ENSMMUG00000001791	ENSG00000105447	GRWD1	-0.0739495	-0.765704	0.44919	-0.0443828	-0.470894	0.640755	0.0938678	0.92039	0.363921	-0.0312936	-1.45226	0.147974
1	turquoise	ENSMMUG00000022159	ENSG00000063176	SPHK2	-0.0372258	-0.43832	0.663955	-0.0660966	-0.797375	0.430824	0.0981736	1.09441	0.281548	-0.0550134	-2.1604	0.0319146
1	turquoise	ENSMMUG00000014800	ENSG00000104888	SLC17A7	0.0731688	0.915995	0.366188	-0.191263	-2.44884	0.0197002	-0.0336773	-0.397625	0.693418	-0.0236636	-0.81794	0.414351
1	turquoise	ENSMMUG00000012937	ENSG00000126464	PRR12	0.101653	0.682148	0.499815	-0.0113615	-0.0781241	0.938192	0.403767	2.56573	0.0149272	-0.0262025	-0.913423	0.362105
1	turquoise	ENSMMUG00000012938	ENSG00000126461	SCAF1	0.0538576	0.524191	0.603582	-0.0829322	-0.825739	0.414768	0.249509	2.2929	0.0282317	-0.0373326	-1.32071	0.188085
1	turquoise	ENSMMUG00000014735	ENSG00000169169	CPT1C	0.0655137	0.857637	0.39716	-0.0256255	-0.343594	0.733289	0.0683657	0.846952	0.403005	-0.0463262	-1.84528	0.0664546
1	turquoise	ENSMMUG00000011612	ENSG00000196961	AP2A1	0.050834	0.743945	0.462073	-0.0770012	-1.1525	0.257239	-0.00230777	-0.0318554	0.974776	-0.0264087	-1.00621	0.315516
1	turquoise	ENSMMUG00000020175	ENSG00000104973	MED25	0.0284578	0.385199	0.702514	-0.0335731	-0.465032	0.644904	0.191589	2.45037	0.0196297	0.0184909	1.02302	0.307518
1	turquoise	ENSMMUG00000011622	ENSG00000039650	PNKP	-0.0354674	-0.361374	0.720079	-0.0607748	-0.634347	0.530144	0.0952595	0.918699	0.364792	-0.0169555	-0.507216	0.612554
1	turquoise	ENSMMUG00000001426	ENSG00000131398	KCNC3	0.0182779	0.197237	0.844829	-0.0269161	-0.297601	0.767837	0.110548	1.12957	0.266645	-0.141457	-3.46919	0.000637514
1	turquoise	ENSMMUG00000009355	ENSG00000213023	SYT3	-0.0213552	-0.302978	0.763772	-0.102244	-1.48583	0.146635	0.0256442	0.344328	0.732742	-0.0532464	-1.57869	0.115965
1	turquoise	ENSMMUG00000009357	ENSG00000161681	SHANK1	0.168731	1.20328	0.237264	-0.034331	-0.250419	0.803786	0.2619	1.7624	0.0870848	-0.0664063	-1.65718	0.0990285
1	turquoise	ENSMMUG00000023529	ENSG00000142549	IGLON5	-0.031717	-0.340082	0.735909	-0.0692985	-0.761172	0.451856	0.073794	0.748926	0.459105	-0.0380482	-1.10133	0.272059
1	turquoise	ENSMMUG00000021986	ENSG00000105568	PPP2R1A	0.0518452	1.40562	0.169002	0.0165302	0.458355	0.649644	0.00277868	0.0710506	0.943778	0.0156855	0.856544	0.392708
1	turquoise	ENSMMUG00000000236	ENSG00000179820	MYADM	-0.0306129	-0.30774	0.760177	-0.0652518	-0.672151	0.506077	0.0611533	0.582169	0.564334	-0.0415387	-1.39076	0.165824
1	turquoise	ENSMMUG00000007972	ENSG00000126583	PRKCG	-0.0286891	-0.292929	0.771376	-0.0537552	-0.561332	0.578291	0.0917135	0.883394	0.383292	-0.00423604	-0.103176	0.917925
1	turquoise	ENSMMUG00000007975	ENSG00000105605	CACNG7	0.0108145	0.14926	0.882239	-0.0402065	-0.568179	0.573686	0.0851529	1.11159	0.274195	-0.016997	-0.833339	0.405634
1	turquoise	ENSMMUG00000020520	ENSG00000105063	PPP6R1	0.0527662	1.00711	0.321071	0.0654151	1.27686	0.210391	0.0941955	1.69579	0.0991605	-0.07272	-2.8129	0.00539233
1	turquoise	ENSMMUG00000004811	ENSG00000063245	EPN1	0.00807184	0.190866	0.849778	-0.0350621	-0.847884	0.402494	0.124374	2.77412	0.00896399	0.0144886	0.701447	0.483828
1	turquoise	ENSMMUG00000020497	ENSG00000152467	ZSCAN1	0.117499	0.72917	0.470943	-0.0805542	-0.51245	0.611684	-0.267089	-1.57062	0.125627	-0.074685	-1.36622	0.173383
2	blue	ENSMMUG00000001158	ENSG00000214367	HAUS3	0.0873015	1.2001	0.23848	-0.0363736	-0.511705	0.6122	-0.0820444	-1.06577	0.294115	0.0346348	1.99341	0.0475568
2	blue	ENSMMUG00000003989	ENSG00000131127	ZNF141	-0.0447707	-1.10637	0.276414	0.0427073	1.08026	0.287708	-0.0243294	-0.568342	0.573576	0.0361756	1.57269	0.117349
2	blue	ENSMMUG00000013292	ENSG00000162441	LZIC	-0.0546573	-1.05647	0.298281	-0.0108804	-0.21533	0.83081	-0.037787	-0.690758	0.494455	-0.0321686	-1.53209	0.127059
2	blue	ENSMMUG00000010970	ENSG00000125944	HNRNPR	-0.00946988	-0.310642	0.757989	-0.0077377	-0.259592	0.79676	0.0123551	0.38227	0.704665	0.0284594	2.04898	0.0417512
2	blue	ENSMMUG00000002968	ENSG00000117614	SYF2	-0.0258779	-0.496195	0.622983	0.024057	0.472086	0.639912	-0.0126458	-0.229163	0.82013	0.0192937	0.879068	0.380404
2	blue	ENSMMUG00000012252	ENSG00000117758	STX12	-0.0172467	-0.515109	0.609845	-0.0207037	-0.632426	0.531383	-0.0916068	-2.58063	0.0144021	0.0143557	0.91752	0.35996
2	blue	ENSMMUG00000006933	ENSG00000117751	PPP1R8	0.00971047	0.27691	0.783543	0.0180053	0.525288	0.602827	-0.0232282	-0.625411	0.53592	0.027957	1.45721	0.146605
2	blue	ENSMMUG00000009940	ENSG00000162521	RBBP4	-0.0553349	-1.26555	0.214368	-0.0173002	-0.404667	0.688283	-0.0773657	-1.66935	0.104328	0.0228174	1.67753	0.0949789
2	blue	ENSMMUG00000032180	ENSG00000117000	RLF	0.0134862	0.305566	0.761817	-0.0373465	-0.865397	0.392949	-0.112849	-2.41166	0.0214883	0.0555571	3.05887	0.00252156
2	blue	ENSMMUG00000005992	ENSG00000084073	ZMPSTE24	-0.00697016	-0.151121	0.880783	-0.0563813	-1.25045	0.219761	-0.0948364	-1.94105	0.060666	-0.0345073	-1.74772	0.0820251
2	blue	ENSMMUG00000009234	ENSG00000117010	ZNF684	0.0141739	0.165822	0.869289	-0.100395	-1.20369	0.237108	-0.0998662	-1.10665	0.276295	-0.0161216	-0.554988	0.579514
2	blue	ENSMMUG00000001960	ENSG00000159592	GPBP1L1	-0.00270753	-0.0739455	0.941492	-0.0207093	-0.578424	0.566829	-0.0261801	-0.674447	0.504635	-0.00185972	-0.134848	0.892866
2	blue	ENSMMUG00000009282	ENSG00000132122	SPATA6	0.0406052	0.572489	0.570796	0.121921	1.76087	0.0873463	0.0508207	0.67823	0.502263	0.0235813	0.593528	0.553489
2	blue	ENSMMUG00000019056	ENSG00000185104	FAF1	-0.0202802	-0.63382	0.530483	-0.0158985	-0.508193	0.614633	-0.0441872	-1.30302	0.201414	0.0167673	1.42742	0.154998
2	blue	ENSMMUG00000004735	ENSG00000117859	OSBPL9	0.0377649	0.899095	0.374991	-0.0224062	-0.545759	0.588832	0.00766456	0.172316	0.864221	0.0386909	1.5682	0.118392
2	blue	ENSMMUG00000017023	ENSG00000134744	ZCCHC11	0.0123293	0.328593	0.7445	-0.00940888	-0.25646	0.799157	0.00728803	0.183248	0.855703	0.0200012	1.27452	0.203938
2	blue	ENSMMUG00000004952	ENSG00000116171	SCP2	-0.0853814	-1.91252	0.0643523	0.0105337	0.241317	0.810774	-0.0652061	-1.37798	0.177303	0.0273202	1.62382	0.105968
2	blue	ENSMMUG00000007606	ENSG00000157184	CPT2	0.0547124	0.80929	0.424034	0.00189574	0.0287214	0.977256	0.131761	1.84435	0.0739516	0.0648767	1.29451	0.196961
2	blue	ENSMMUG00000007611	ENSG00000162385	MAGOH	-0.0825951	-1.27382	0.211456	-0.0166146	-0.262499	0.794537	-0.0639908	-0.934219	0.356847	0.034067	1.60932	0.109102
2	blue	ENSMMUG00000010931	ENSG00000162604	TM2D1	-0.0759328	-1.27359	0.211535	-0.030483	-0.523034	0.604378	-0.0770352	-1.21986	0.231001	0.00915463	0.461914	0.644638
2	blue	ENSMMUG00000002339	ENSG00000162607	USP1	0.0141453	0.372795	0.711639	-0.0150106	-0.404622	0.688316	-0.00453149	-0.112696	0.910942	0.0310984	1.48612	0.1388
2	blue	ENSMMUG00000000386	ENSG00000125703	ATG4C	-0.0387997	-0.611393	0.545048	-0.101936	-1.64305	0.109686	-0.10148	-1.50932	0.140551	0.00357277	0.0917773	0.926966
2	blue	ENSMMUG00000004668	ENSG00000185483	ROR1	-0.0113475	-0.0807284	0.936136	-0.0355833	-0.259468	0.796855	-0.0149844	-0.100998	0.920152	0.004293	0.083171	0.933798
2	blue	ENSMMUG00000007490	ENSG00000184588	PDE4B	0.0246465	0.460092	0.648409	0.00630484	0.12037	0.904906	-0.0164457	-0.289564	0.773926	0.0124949	0.40107	0.688791
2	blue	ENSMMUG00000000641	ENSG00000152763	WDR78	-0.192927	-2.44776	0.0197505	0.0202214	0.26297	0.794177	-0.113763	-1.36745	0.180549	0.0709707	2.25006	0.0255188
2	blue	ENSMMUG00000000643	ENSG00000198160	MIER1	0.0099183	0.290071	0.773542	-0.0313769	-0.93862	0.354615	-0.0169821	-0.468735	0.642282	0.0315932	1.79041	0.0748791
2	blue	ENSMMUG00000000652	ENSG00000142864	SERBP1	-0.0526269	-1.45111	0.156008	-0.0281786	-0.794666	0.432377	-0.107584	-2.79792	0.00844675	0.00761899	0.543789	0.587184
2	blue	ENSMMUG00000014808	ENSG00000116717	GADD45A	-0.208985	-1.64979	0.10829	-0.213463	-1.727	0.0933375	-0.289625	-2.16565	0.0375193	0.173408	2.23334	0.026619
2	blue	ENSMMUG00000013852	ENSG00000116754	SRSF11	-0.0114086	-0.342598	0.734032	-0.00625185	-0.19201	0.848889	-0.0363537	-1.02969	0.3105	0.0211336	1.24363	0.215072
2	blue	ENSMMUG00000007220	ENSG00000117054	ACADM	-0.029546	-0.482384	0.632656	0.0631335	1.05434	0.299238	-0.0325679	-0.501802	0.619074	0.0147409	0.68502	0.494113
2	blue	ENSMMUG00000000873	ENSG00000137955	RABGGTB	-0.0631087	-1.15244	0.257261	-0.0723727	-1.35183	0.185446	-0.0556112	-0.958375	0.344709	0.0331717	1.41322	0.159122
2	blue	ENSMMUG00000020219	ENSG00000036549	ZZZ3	0.0151027	0.354113	0.725464	-0.0471448	-1.13049	0.266262	-0.0171803	-0.379957	0.706365	0.0394944	2.20847	0.0283315
2	blue	ENSMMUG00000005720	ENSG00000142867	BCL10	0.00423279	0.0705859	0.944145	-0.0310307	-0.530283	0.599398	-0.0138261	-0.218372	0.828459	-0.00165544	-0.0585182	0.953393
2	blue	ENSMMUG00000020588	ENSG00000065243	PKN2	0.0457906	1.02231	0.31393	-0.0103344	-0.236007	0.814858	0.0407349	0.858361	0.396766	-0.0101303	-0.524254	0.600674
2	blue	ENSMMUG00000012828	ENSG00000171492	LRRC8D	-0.0407211	-0.857389	0.397296	-0.0587898	-1.26625	0.214121	-0.0944901	-1.87812	0.0690534	-0.0148962	-0.370825	0.711155
2	blue	ENSMMUG00000007635	ENSG00000122482	ZNF644	-0.0264179	-0.636879	0.528513	-0.0287335	-0.708466	0.483535	-0.0620377	-1.41065	0.167525	0.0113861	0.473425	0.636419
2	blue	ENSMMUG00000005070	ENSG00000067208	EVI5	-0.0172431	-0.341193	0.735079	0.00945573	0.191367	0.849388	-0.00722207	-0.13484	0.893542	0.0289403	1.67353	0.0957646
2	blue	ENSMMUG00000016811	ENSG00000117500	TMED5	-0.0129589	-0.229258	0.820056	-0.0807322	-1.46073	0.153365	-0.118855	-1.98369	0.0554977	0.0524813	1.4399	0.151436
2	blue	ENSMMUG00000014013	ENSG00000117528	ABCD3	-0.0168681	-0.416691	0.679551	0.00893339	0.225702	0.822798	-0.0727954	-1.69659	0.0990073	-0.021341	-0.879601	0.380116
2	blue	ENSMMUG00000016130	ENSG00000117569	PTBP2	-0.0140219	-0.317207	0.753047	-0.0347356	-0.80366	0.427234	-0.0671394	-1.43258	0.161203	0.0112587	0.528012	0.598068
2	blue	ENSMMUG00000004243	ENSG00000122435	TRMT13	0.0421331	0.532617	0.597798	-0.0189415	-0.245404	0.807635	-0.031341	-0.375301	0.709792	0.00885339	0.264814	0.791421
2	blue	ENSMMUG00000010158	ENSG00000116266	STXBP3	0.0329954	0.536468	0.595164	0.0214336	0.356465	0.723718	-0.0404605	-0.620931	0.538828	-0.00853592	-0.227991	0.819883
2	blue	ENSMMUG00000002463	ENSG00000156171	DRAM2	0.0374153	0.494062	0.624472	0.00731407	0.0988293	0.92186	0.01777	0.22169	0.825895	0.0332862	1.17657	0.240747
2	blue	ENSMMUG00000007766	ENSG00000007341	ST7L	0.00974404	0.243088	0.809413	0.0146173	0.372995	0.711491	0.0119288	0.280859	0.780538	0.00657025	0.340321	0.733967
2	blue	ENSMMUG00000015668	ENSG00000116489	CAPZA1	0.0191375	0.462734	0.646533	0.0230905	0.570992	0.571799	-0.0770453	-1.75728	0.0879659	0.0113966	0.651742	0.515305
2	blue	ENSMMUG00000017823	ENSG00000081019	RSBN1	0.0149537	0.363975	0.718154	-0.0668848	-1.66526	0.105145	-0.071397	-1.64021	0.110277	0.0437483	2.22503	0.0271809
2	blue	ENSMMUG00000001973	ENSG00000052723	SIKE1	-0.0208713	-0.446623	0.658009	-0.0417267	-0.913319	0.367573	-0.0889831	-1.7971	0.0813002	-0.0115055	-0.580048	0.562526
2	blue	ENSMMUG00000021531	ENSG00000143401	ANP32E	-0.0795355	-1.76367	0.0868657	-0.0059143	-0.134137	0.894094	0.0148805	0.311329	0.757471	0.041978	1.46887	0.143418
2	blue	ENSMMUG00000010072	ENSG00000143443	C1orf56	0.0169391	0.239856	0.811897	-0.045896	-0.664883	0.510657	-0.18774	-2.51043	0.0170345	0.0242206	0.540534	0.589422
2	blue	ENSMMUG00000008148	ENSG00000143553	SNAPIN	0.0515326	1.28348	0.208093	0.073131	1.86362	0.0711206	0.0189536	0.445917	0.658513	0.00633268	0.285062	0.775888
2	blue	ENSMMUG00000000039	ENSG00000143314	MRPL24	-0.14731	-1.59086	0.120994	-0.0532659	-0.589282	0.559608	-0.00990948	-0.101294	0.919918	-0.000404625	-0.0227639	0.981861
2	blue	ENSMMUG00000002008	ENSG00000143256	PFDN2	-0.0602449	-1.20328	0.237267	-0.0317094	-0.647999	0.521383	-0.0818861	-1.5449	0.131725	0.0232535	1.18261	0.23835
2	blue	ENSMMUG00000004049	ENSG00000118217	ATF6	-0.0295769	-0.634479	0.530059	0.0245785	0.539283	0.593242	-0.100248	-2.02927	0.0504005	0.0258713	1.61697	0.107438
2	blue	ENSMMUG00000016014	ENSG00000183814	LIN9	0.0481278	0.602308	0.551007	0.00557972	0.0715602	0.943376	-0.0149697	-0.177431	0.860234	0.0547048	1.72198	0.0865971
2	blue	ENSMMUG00000019058	ENSG00000182827	ACBD3	-0.0480058	-1.03282	0.309056	-0.0053621	-0.117989	0.906778	-0.0643544	-1.3063	0.20031	0.0141932	0.903977	0.36708
2	blue	ENSMMUG00000017148	ENSG00000143751	SDE2	0.0336107	0.654009	0.517551	0.0696903	1.38917	0.173908	0.0103809	0.191197	0.84952	0.0352305	1.29602	0.196443
2	blue	ENSMMUG00000000134	ENSG00000143742	SRP9	-0.0193373	-0.412781	0.682385	-0.0325283	-0.71016	0.482498	-0.0474299	-0.954915	0.346431	0.0371742	1.45636	0.146839
2	blue	ENSMMUG00000002400	ENSG00000143753	DEGS1	-0.0367473	-0.809287	0.424036	-0.0603885	-1.36024	0.182798	-0.0352042	-0.731539	0.469514	0.00183745	0.0895791	0.92871
2	blue	ENSMMUG00000015025	ENSG00000186063	AIDA	0.0949624	1.39135	0.173252	-0.0619467	-0.929474	0.359264	0.0452017	0.62653	0.535195	0.0298667	1.34982	0.178577
2	blue	ENSMMUG00000007806	ENSG00000143353	LYPLAL1	-0.0726267	-0.758755	0.453282	-0.0390963	-0.418121	0.678515	-0.0766298	-0.756858	0.454402	0.0331791	1.28125	0.20157
2	blue	ENSMMUG00000022639	ENSG00000136636	KCTD3	-0.00105467	-0.0254872	0.979817	0.0239922	0.592955	0.557176	-0.00148127	-0.0337644	0.973264	0.0607952	1.93254	0.0546851
2	blue	ENSMMUG00000011735	ENSG00000174606	ANGEL2	0.0779036	1.92297	0.0629804	-0.0238009	-0.600949	0.551901	0.00420865	0.0980504	0.922474	0.0408258	2.50058	0.0131909
2	blue	ENSMMUG00000011711	ENSG00000196352	CD55	-0.0774192	-0.888938	0.380347	-0.0840679	-0.988678	0.329877	0.0405658	0.440781	0.66219	0.00449692	0.0803	0.936078
2	blue	ENSMMUG00000005645	ENSG00000069275	NUCKS1	-0.053202	-1.91135	0.0645073	-0.0561526	-2.06327	0.0468709	-0.0812571	-2.7534	0.00943822	0.0183896	0.960506	0.337944
2	blue	ENSMMUG00000001024	ENSG00000158711	ELK4	-0.0589346	-1.09593	0.280893	-0.115466	-2.19739	0.0349778	-0.0181831	-0.319525	0.751304	-0.0090261	-0.413236	0.67987
2	blue	ENSMMUG00000031372	ENSG00000182004	SNRPE	-0.00228257	-0.0269886	0.978628	0.0421962	0.510717	0.612884	0.000509114	0.00569113	0.995493	-0.013152	-0.528368	0.597821
2	blue	ENSMMUG00000000247	ENSG00000177888	ZBTB41	0.0158775	0.393076	0.696743	-0.000340705	-0.00862806	0.993167	-0.0209087	-0.488605	0.628291	0.0171475	0.829436	0.407833
2	blue	ENSMMUG00000022647	ENSG00000134371	CDC73	-0.078548	-1.75455	0.0884393	-0.127168	-2.90602	0.00642981	-0.101626	-2.14326	0.0394102	0.0196666	0.934096	0.351365
2	blue	ENSMMUG00000022643	ENSG00000116747	TROVE2	0.0386845	0.642842	0.524683	0.00108953	0.0185318	0.985324	-0.0690941	-1.08535	0.285481	0.0186703	0.549164	0.583497
2	blue	ENSMMUG00000009085	ENSG00000157181	C1ORF27	0.00423784	0.0779064	0.938364	0.00555256	0.104444	0.917437	-0.0923482	-1.60371	0.118124	0.0107924	0.516796	0.605862
2	blue	ENSMMUG00000013882	ENSG00000116668	SWT1	-0.0323405	-0.507611	0.615037	-0.05766	-0.9259	0.361091	0.0338416	0.501584	0.619226	0.0108582	0.448926	0.653964
2	blue	ENSMMUG00000020023	ENSG00000153029	MR1	-0.0622722	-0.697608	0.490215	-0.0421026	-0.483396	0.631945	0.0796747	0.845506	0.403801	0.127486	2.88171	0.00438086
2	blue	ENSMMUG00000002135	ENSG00000135837	CEP350	0.0142742	0.33126	0.742502	-0.0420269	-0.997511	0.325636	-0.0267749	-0.586068	0.56174	0.0170496	1.02579	0.306212
2	blue	ENSMMUG00000003768	ENSG00000057252	SOAT1	-0.117874	-1.92294	0.0629845	-0.133248	-2.22608	0.0328139	-0.0104413	-0.161155	0.872935	0.0226725	0.745292	0.456958
2	blue	ENSMMUG00000005585	ENSG00000143183	TMCO1	-0.0633322	-1.39842	0.171137	-0.0365377	-0.825233	0.415051	-0.11065	-2.30576	0.0274189	0.0123763	0.639346	0.523319
2	blue	ENSMMUG00000000630	ENSG00000135870	RC3H1	0.0419309	1.14796	0.259081	-0.0840986	-2.35502	0.0244975	-0.0161987	-0.418515	0.67823	0.0575275	2.70661	0.00737662
2	blue	ENSMMUG00000001573	ENSG00000120333	MRPS14	-0.0990289	-1.36072	0.182646	-0.130502	-1.83489	0.0753756	-0.146522	-1.90199	0.0657609	-0.00380311	-0.154034	0.877736
2	blue	ENSMMUG00000023311	ENSG00000188295	ZNF669	-0.203219	-2.86964	0.00705193	-0.114416	-1.65332	0.107568	-0.199046	-2.65579	0.0120027	-0.0136873	-0.405589	0.685472
2	blue	ENSMMUG00000016408	ENSG00000153207	AHCTF1	0.0532283	0.790641	0.434691	0.0118731	0.180374	0.857941	-0.0427353	-0.598709	0.553376	0.0635322	3.10934	0.0021446
2	blue	ENSMMUG00000011424	ENSG00000203666	EFCAB2	0.0451694	0.475255	0.637676	0.0534921	0.576389	0.568188	-0.000907172	-0.00902996	0.992849	-0.0665019	-1.67834	0.0948207
2	blue	ENSMMUG00000000021	ENSG00000179397	C1ORF101	0.00192953	0.0127587	0.989896	0.0123675	0.0837743	0.933732	0.0676383	0.423336	0.674743	0.048307	1.55964	0.120404
2	blue	ENSMMUG00000019994	ENSG00000054282	SDCCAG8	-0.017089	-0.367008	0.715911	0.0300257	0.659541	0.514037	-0.0994017	-2.01432	0.0520258	0.00181121	0.101711	0.919087
2	blue	ENSMMUG00000014263	ENSG00000077585	GPR137B	0.102709	1.29661	0.203586	0.188944	2.44033	0.0200971	0.134172	1.59964	0.119026	0.0382823	0.926941	0.355059
2	blue	ENSMMUG00000007141	ENSG00000054267	ARID4B	0.00234011	0.0651273	0.948458	-0.0412955	-1.17542	0.248078	-0.0185679	-0.487412	0.629127	0.0217697	1.40454	0.161688
2	blue	ENSMMUG00000020654	ENSG00000182093	WRB	-0.075706	-1.16711	0.251369	-0.0349132	-0.550509	0.585607	-0.0437887	-0.636928	0.528481	0.0238138	1.29046	0.198359
2	blue	ENSMMUG00000020043	ENSG00000159256	MORC3	0.0408788	0.810968	0.423083	0.000199283	0.00404341	0.996798	-0.0229903	-0.430185	0.669803	0.0086618	0.571288	0.568437
2	blue	ENSMMUG00000003701	ENSG00000159147	DONSON	-0.0126186	-0.254641	0.80055	-0.00824881	-0.170312	0.865785	-0.0672978	-1.28279	0.208331	0.0258008	1.08622	0.278672
2	blue	ENSMMUG00000005509	ENSG00000142188	TMEM50B	0.0398132	0.663332	0.511637	-0.0571714	-0.974376	0.336823	-0.0684923	-1.07718	0.289064	-0.00403811	-0.243776	0.807651
2	blue	ENSMMUG00000011095	ENSG00000156273	BACH1	-0.0426167	-1.0981	0.279956	-0.0418722	-1.10352	0.27763	-0.067062	-1.63058	0.112305	0.0459407	1.83439	0.0680611
2	blue	ENSMMUG00000003020	ENSG00000156256	USP16	0.0180878	0.368301	0.714956	0.00268955	0.0560127	0.955663	-0.0360591	-0.692752	0.493219	-0.0186297	-0.858298	0.391741
2	blue	ENSMMUG00000030415	ENSG00000136240	KDELR2	-0.0500107	-1.00359	0.32274	-0.0342197	-0.702465	0.48722	-0.0643123	-1.21833	0.231571	0.00267958	0.146161	0.88394
2	blue	ENSMMUG00000012343	ENSG00000164631	ZNF12	0.0325893	0.647212	0.521886	0.0388532	0.789405	0.435403	0.00206822	0.0387857	0.96929	0.0402313	2.41801	0.0164892
2	blue	ENSMMUG00000020143	ENSG00000197343	ZNF655	-0.00888437	-0.234146	0.81629	-0.026403	-0.711638	0.481594	-0.0357001	-0.887542	0.381088	0.00350498	0.286578	0.774728
2	blue	ENSMMUG00000001744	ENSG00000169902	TPST1	0.0608958	1.15838	0.254863	0.0453597	0.882747	0.383636	0.0317313	0.569976	0.57248	0.108614	3.22282	0.00147904
2	blue	ENSMMUG00000010035	ENSG00000146757	ZNF92	0.129832	1.39694	0.171577	0.0134007	0.147496	0.883621	0.0972081	0.987317	0.330534	0.0832999	2.70763	0.00735477
2	blue	ENSMMUG00000008366	ENSG00000132432	SEC61G	0.00182604	0.0237481	0.981194	0.00902898	0.120157	0.905073	-0.0327135	-0.401978	0.690242	0.0354539	1.39721	0.163877
2	blue	ENSMMUG00000000962	ENSG00000105968	H2AFV	-0.0457229	-0.799653	0.429521	-0.0282382	-0.505159	0.61674	-0.0475322	-0.784526	0.43822	0.0325314	2.15875	0.0320434
2	blue	ENSMMUG00000013563	ENSG00000241127	YAE1D1	-0.0181586	-0.351876	0.727125	0.0388951	0.771387	0.445861	-0.0290302	-0.531616	0.598484	0.0315453	1.44619	0.149668
2	blue	ENSMMUG00000002886	ENSG00000122507	BBS9	0.0174552	0.248091	0.805572	-0.0175911	-0.255783	0.799676	-0.0216446	-0.290484	0.773229	-0.00265678	-0.110789	0.911893
2	blue	ENSMMUG00000023194	ENSG00000188732	C7ORF46	-0.358284	-2.8781	0.00690246	-0.244873	-2.01626	0.051812	-0.229235	-1.74466	0.0901722	0.00336276	0.0791349	0.937003
2	blue	ENSMMUG00000021684	ENSG00000105866	SP4	0.0166493	0.425194	0.673402	-0.0325207	-0.849767	0.40146	-0.0228216	-0.550542	0.585584	0.0279074	1.5363	0.126024
2	blue	ENSMMUG00000009609	ENSG00000105849	TWISTNB	-0.0467238	-0.954395	0.34669	-0.0719875	-1.50558	0.141506	-0.0520036	-1.0046	0.322261	0.0221766	0.885272	0.377058
2	blue	ENSMMUG00000005159	ENSG00000106460	TMEM106B	-0.0793459	-1.38175	0.176153	-0.0909867	-1.62043	0.114476	-0.0788777	-1.29562	0.203924	0.0315739	1.44994	0.148618
2	blue	ENSMMUG00000000853	ENSG00000164654	MIOS	-0.05917	-0.930654	0.358662	-0.0119561	-0.192369	0.84861	-0.127589	-1.89434	0.0668007	0.0421908	1.989	0.0480447
2	blue	ENSMMUG00000004127	ENSG00000127922	SHFM1	0.0234996	0.395888	0.694687	-0.0247644	-0.426989	0.672107	-0.00672221	-0.107022	0.915407	0.0465573	2.20182	0.0288055
2	blue	ENSMMUG00000005120	ENSG00000001629	ANKIB1	-0.0101895	-0.25525	0.800084	0.00165247	0.0423365	0.966481	-0.0574457	-1.35729	0.183722	0.00392374	0.155368	0.876686
2	blue	ENSMMUG00000015516	ENSG00000127989	MTERF	-0.0247734	-0.450296	0.655385	-0.0684917	-1.27454	0.211202	-0.10324	-1.77451	0.0850274	0.0195083	0.884849	0.377286
2	blue	ENSMMUG00000023470	ENSG00000127955	GNAI1	0.018318	0.441588	0.661612	-0.0843785	-2.08021	0.0451943	-0.0911531	-2.07269	0.0459313	0.0173401	0.606529	0.544842
2	blue	ENSMMUG00000009008	ENSG00000006576	PHTF2	0.026406	0.495295	0.623611	0.00516194	0.099041	0.921693	-0.074862	-1.32544	0.193954	0.0528323	2.46977	0.0143458
2	blue	ENSMMUG00000012427	ENSG00000161040	FBXL13	-0.0286837	-0.46244	0.646742	0.0578582	0.954707	0.346534	0.0076726	0.116918	0.90762	0.0870277	2.77258	0.00607947
2	blue	ENSMMUG00000022727	ENSG00000005483	KMT2E	0.00122244	0.0275792	0.978161	-0.0696926	-1.60811	0.117154	-0.0767931	-1.6341	0.11156	0.0203132	1.34958	0.178654
2	blue	ENSMMUG00000019593	ENSG00000008282	SYPL1	-0.102765	-1.94204	0.0605421	-0.0328642	-0.635445	0.529436	-0.0772752	-1.37928	0.176909	-0.0119584	-0.186475	0.852258
2	blue	ENSMMUG00000015409	ENSG00000105856	HBP1	0.0252675	0.630753	0.532463	-0.0150391	-0.383984	0.703406	0.0195456	0.460416	0.648179	0.0143985	0.452128	0.65166
2	blue	ENSMMUG00000011831	ENSG00000135241	PNPLA8	-0.0540172	-0.908674	0.369985	-0.01721	-0.296093	0.768979	0.0117836	0.186965	0.852811	0.0335783	1.38772	0.166745
2	blue	ENSMMUG00000011834	ENSG00000177683	THAP5	-0.0266431	-0.496096	0.623052	-0.0431042	-0.821282	0.417267	0.00401497	0.0706259	0.944114	0.0354001	1.62838	0.104996
2	blue	ENSMMUG00000011833	ENSG00000128590	DNAJB9	0.0113791	0.224286	0.823891	0.0174052	0.350914	0.72784	-0.0357053	-0.664164	0.511111	0.0165056	0.734612	0.463424
2	blue	ENSMMUG00000015543	ENSG00000146802	TMEM168	-0.00265767	-0.0446283	0.964667	0.0122895	0.211112	0.834073	-0.0274387	-0.43495	0.666375	0.0350094	1.35237	0.177764
2	blue	ENSMMUG00000015822	ENSG00000128534	NAA38	-0.062535	-0.736966	0.46625	-0.123223	-1.48675	0.146392	-0.272854	-3.04085	0.00454631	0.0217405	0.882659	0.378465
2	blue	ENSMMUG00000002434	ENSG00000071243	ING3	-0.0484863	-0.926452	0.360808	0.0239607	0.468566	0.642401	-0.0869615	-1.57046	0.125664	-0.0238885	-1.14063	0.25537
2	blue	ENSMMUG00000020587	ENSG00000128513	POT1	-0.0202887	-0.412592	0.682523	-0.041535	-0.8641	0.393651	-0.0792347	-1.5213	0.137527	0.0648562	2.65162	0.0086438
2	blue	ENSMMUG00000002428	ENSG00000048405	ZNF800	-0.00909622	-0.176842	0.860693	-0.069059	-1.37343	0.1787	-0.053161	-0.975715	0.336169	0.0288006	1.17512	0.241323
2	blue	ENSMMUG00000030170	ENSG00000146842	TMEM209	0.0154547	0.268464	0.789981	0.0142462	0.253531	0.8014	0.0204079	0.335611	0.739248	0.0577464	1.72266	0.0864746
2	blue	ENSMMUG00000016384	ENSG00000155561	NUP205	0.00512233	0.119317	0.905733	-0.0643257	-1.53261	0.134721	-0.0632653	-1.3908	0.173414	0.0221645	1.51585	0.131114
2	blue	ENSMMUG00000016246	ENSG00000083937	CHMP2B	0.011992	0.2342	0.816249	-0.0617549	-1.23351	0.225932	-0.124992	-2.30321	0.0275789	0.0191088	0.776837	0.43816
2	blue	ENSMMUG00000021507	ENSG00000179021	C2H3ORF38	0.0417407	0.922762	0.362701	-0.0324942	-0.734945	0.467464	-0.100806	-2.10449	0.0428837	0.0231005	1.17212	0.242522
2	blue	ENSMMUG00000020026	ENSG00000036054	TBC1D23	0.0293778	0.645768	0.522809	0.0217709	0.489419	0.62772	-0.0687766	-1.42612	0.163045	-0.00679944	-0.424844	0.671401
2	blue	ENSMMUG00000002863	ENSG00000114354	TFG	-0.0390417	-0.845083	0.404033	0.0332336	0.735821	0.466938	-0.102986	-2.10379	0.0429487	0.0189993	1.48996	0.137789
2	blue	ENSMMUG00000007565	ENSG00000114423	CBLB	-0.0429632	-0.711446	0.481711	-0.00411125	-0.0697332	0.944819	0.00462882	0.0725416	0.9426	0.0317895	1.72459	0.0861243
2	blue	ENSMMUG00000014232	ENSG00000144848	ATG3	-0.014049	-0.312867	0.756312	0.0259373	0.590859	0.558563	-0.0222822	-0.468399	0.642519	0.0181275	0.756255	0.450374
2	blue	ENSMMUG00000003592	ENSG00000121578	B4GALT4	-0.0335393	-0.584178	0.562996	-0.0290021	-0.517155	0.608431	0.0177846	0.292919	0.771383	0.063349	2.52577	0.0123089
2	blue	ENSMMUG00000012014	ENSG00000113845	TIMMDC1	0.0201932	0.380099	0.706261	0.0549897	1.05884	0.297216	0.0415577	0.738453	0.465359	0.00722716	0.306597	0.759465
2	blue	ENSMMUG00000001592	ENSG00000065518	NDUFB4	-0.0820099	-1.82008	0.0776522	0.0174273	0.395565	0.694923	-0.0750587	-1.57155	0.125412	0.00398341	0.176557	0.860032
2	blue	ENSMMUG00000001169	ENSG00000163848	SLC12A8	-0.00208059	-0.0566333	0.955172	0.0373103	1.03863	0.306382	-0.00567422	-0.145677	0.885046	0.0223655	1.22734	0.221118
2	blue	ENSMMUG00000017307	ENSG00000134077	THUMPD3	0.0437623	0.991262	0.328632	0.0376762	0.87318	0.388754	0.0635209	1.35896	0.1832	0.0396866	2.24809	0.0256464
2	blue	ENSMMUG00000016959	ENSG00000163605	PPP4R2	0.0170565	0.414728	0.680973	-0.0260534	-0.647949	0.521415	-0.0396946	-0.910748	0.368906	0.0384459	1.72784	0.0855391
2	blue	ENSMMUG00000008620	ENSG00000144744	UBA3	-0.0198249	-0.40448	0.68842	-0.0209875	-0.437945	0.664225	-0.0545121	-1.04931	0.301512	0.0136661	0.825227	0.410212
2	blue	ENSMMUG00000008616	ENSG00000144747	TMF1	-0.0435144	-1.07692	0.289178	-0.0258713	-0.654865	0.517007	-0.0888494	-2.0747	0.0457339	0.0233109	1.4315	0.153826
2	blue	ENSMMUG00000004081	ENSG00000163376	KBTBD8	0.0173351	0.325155	0.747077	-0.0408987	-0.785101	0.437887	-0.0971078	-1.72127	0.0943853	0.0144715	0.41741	0.67682
2	blue	ENSMMUG00000006432	ENSG00000168297	PXK	-0.0560212	-1.13569	0.264109	-0.0655132	-1.35879	0.183251	0.00317324	0.0607539	0.951915	0.00204245	0.0314071	0.974976
2	blue	ENSMMUG00000004052	ENSG00000174840	PDE12	0.00311705	0.0984203	0.922183	-0.0607414	-1.96186	0.0580932	-0.0670864	-1.99933	0.0537007	0.0149524	0.784602	0.433602
2	blue	ENSMMUG00000002818	ENSG00000180376	CCDC66	0.00904445	0.187854	0.85212	0.0303559	0.644971	0.523319	0.0147206	0.288645	0.774624	0.024202	1.21269	0.22666
2	blue	ENSMMUG00000021117	ENSG00000181555	SETD2	0.0397942	1.03688	0.307186	-0.0157439	-0.419547	0.677483	-0.0394705	-0.970032	0.338952	0.00969221	0.767702	0.443557
2	blue	ENSMMUG00000023150	ENSG00000163807	KIAA1143	-0.120467	-1.22879	0.227677	-0.027277	-0.284905	0.777463	-0.0137537	-0.132709	0.895214	0.0115548	0.559836	0.576209
2	blue	ENSMMUG00000009542	ENSG00000196653	ZNF502	-0.0706917	-1.32697	0.193453	-0.0995431	-1.91389	0.0641706	-0.0484322	-0.860322	0.3957	0.0362412	1.12051	0.263821
2	blue	ENSMMUG00000017585	ENSG00000186448	ZNF197	0.0262358	0.670725	0.506974	0.00102956	0.0269286	0.978676	-0.0269278	-0.650101	0.520041	0.0307622	2.20716	0.0284243
2	blue	ENSMMUG00000009437	ENSG00000177873	ZNF619	0.0381874	0.490791	0.62676	0.000559957	0.00737485	0.994159	-0.0200069	-0.24353	0.809074	0.042436	1.075	0.283651
2	blue	ENSMMUG00000021918	ENSG00000144674	GOLGA4	-0.0296102	-0.669364	0.50783	-0.0292797	-0.676961	0.503058	-0.0390584	-0.832797	0.410831	0.0178862	1.07749	0.282539
2	blue	ENSMMUG00000001185	ENSG00000136527	TRA2B	0.0208633	0.562193	0.577711	-0.0327576	-0.902736	0.373083	-0.0743317	-1.88929	0.067495	0.0149775	0.726401	0.46843
2	blue	ENSMMUG00000008067	ENSG00000114796	KLHL24	-0.0778207	-1.49393	0.144514	-0.0744205	-1.46108	0.153268	0.025673	0.464775	0.645086	0.00509614	0.168333	0.866489
2	blue	ENSMMUG00000010552	ENSG00000043093	DCUN1D1	-0.0546782	-1.19273	0.241316	-0.0510184	-1.13832	0.263028	-0.123324	-2.53866	0.0159269	-0.011255	-0.592756	0.554005
2	blue	ENSMMUG00000009742	ENSG00000136518	ACTL6A	-0.0438203	-0.708315	0.483628	-0.0431583	-0.714678	0.479737	0.0423128	0.647469	0.521722	0.0501806	0.857121	0.392389
2	blue	ENSMMUG00000031587	ENSG00000214194	LINC00998	-0.0428763	-0.518831	0.607274	0.0494331	0.613137	0.543908	0.00713367	0.0817846	0.935303	0.0513619	1.43705	0.152244
2	blue	ENSMMUG00000022199	ENSG00000173889	PHC3	-0.0385981	-0.921921	0.363133	-0.0285805	-0.698211	0.489842	-0.0239118	-0.538912	0.593496	0.0417144	2.4642	0.014564
2	blue	ENSMMUG00000021899	ENSG00000008952	SEC62	-0.0471776	-1.22564	0.228842	-0.0329596	-0.875754	0.387372	-0.044425	-1.08855	0.284089	0.00709297	0.369632	0.712042
2	blue	ENSMMUG00000021875	ENSG00000085274	MYNN	-0.0226441	-0.453928	0.652795	-0.0187927	-0.385414	0.702356	-0.0712641	-1.34913	0.186303	0.0327079	1.54672	0.123489
2	blue	ENSMMUG00000005938	ENSG00000114209	PDCD10	-0.0308449	-0.639325	0.52694	-0.0105938	-0.224595	0.823652	-0.0353406	-0.69132	0.494107	0.0151783	0.818028	0.414301
2	blue	ENSMMUG00000009564	ENSG00000169251	NMD3	-0.0312951	-0.630659	0.532523	-0.0573238	-1.18144	0.245711	-0.141846	-2.6966	0.0108605	0.0282441	1.21636	0.22526
2	blue	ENSMMUG00000017282	ENSG00000068885	IFT80	-0.0763705	-1.58858	0.121508	-0.0733798	-1.56124	0.127823	-0.118233	-2.32071	0.0265009	-0.00626521	-0.241627	0.809314
2	blue	ENSMMUG00000023510	ENSG00000118855	MFSD1	0.0645347	1.02384	0.313218	0.0739493	1.19996	0.238536	0.0170766	0.255637	0.799787	0.0101149	0.381967	0.702886
2	blue	ENSMMUG00000004958	ENSG00000178053	MLF1	-0.166577	-1.925	0.0627167	-0.0380028	-0.449359	0.656054	-0.128048	-1.39785	0.171307	0.0318441	1.01336	0.312093
2	blue	ENSMMUG00000016970	ENSG00000114850	SSR3	-0.0405035	-0.996152	0.326286	-0.0414743	-1.04316	0.304313	-0.075873	-1.76016	0.0874689	0.0383845	1.63209	0.104212
2	blue	ENSMMUG00000015910	ENSG00000152601	MBNL1	-0.0216222	-0.586913	0.561179	-0.021746	-0.603704	0.550089	-0.119871	-3.06897	0.00422561	0.0278686	1.72202	0.0865905
2	blue	ENSMMUG00000017699	ENSG00000198843	SELT	-0.0395868	-0.988501	0.329963	-0.0219343	-0.56014	0.579094	-0.0833997	-1.96422	0.0578077	-0.0250599	-1.38656	0.167098
2	blue	ENSMMUG00000018983	ENSG00000114744	COMMD2	-0.0323753	-0.533535	0.59717	0.00873078	0.14723	0.883829	-0.0645737	-1.00538	0.321889	-0.00341024	-0.162561	0.871026
2	blue	ENSMMUG00000005521	ENSG00000163754	GYG1	-0.0784018	-1.29623	0.203718	-0.153399	-2.59412	0.0139412	-0.0942204	-1.47016	0.150807	0.00674993	0.25674	0.79764
2	blue	ENSMMUG00000002775	ENSG00000163714	U2SURP	-0.0441296	-1.38142	0.176254	-0.0123502	-0.395387	0.695053	-0.098979	-2.92243	0.00616644	0.00768792	0.480911	0.631098
2	blue	ENSMMUG00000014038	ENSG00000114127	XRN1	-0.00784333	-0.185968	0.853586	-0.0251923	-0.610941	0.545344	-0.0627719	-1.40427	0.169401	0.0480774	2.29405	0.0228118
2	blue	ENSMMUG00000003263	ENSG00000118007	STAG1	0.00414144	0.117663	0.907034	-0.0167058	-0.485464	0.630493	0.00782807	0.209867	0.835037	0.00541445	0.289003	0.772874
2	blue	ENSMMUG00000000058	ENSG00000091527	CDV3	-0.0282715	-0.774906	0.443807	-0.0171747	-0.481431	0.633326	-0.0864361	-2.23459	0.032196	-0.00410898	-0.231439	0.817207
2	blue	ENSMMUG00000006658	ENSG00000131375	CAPN7	-0.027697	-0.486196	0.629979	-0.047351	-0.850566	0.401022	-0.021926	-0.363616	0.718419	0.0162099	0.985453	0.325576
2	blue	ENSMMUG00000006351	ENSG00000170142	UBE2E1	0.0435238	0.749804	0.458583	-0.00888652	-0.156747	0.876381	0.0401806	0.654624	0.517159	0.00923613	0.360894	0.718554
2	blue	ENSMMUG00000015330	ENSG00000152492	CCDC50	-0.0571913	-1.00512	0.322012	-0.0496338	-0.892542	0.378441	-0.0433803	-0.720204	0.476373	-0.0429241	-1.6499	0.100512
2	blue	ENSMMUG00000013092	ENSG00000114331	ACAP2	0.0304222	0.605778	0.548727	0.131732	2.68258	0.0112411	-0.0111745	-0.209886	0.835022	0.0356888	1.30824	0.192272
2	blue	ENSMMUG00000007825	ENSG00000114503	NCBP2	0.0575043	1.26758	0.213649	0.00946724	0.213447	0.832266	0.00818679	0.17027	0.865817	0.0118858	0.643545	0.520598
2	blue	ENSMMUG00000022025	ENSG00000157869	RAB28	0.0241873	0.691442	0.494031	0.00926914	0.271055	0.788005	-0.0587037	-1.58395	0.122559	0.0014337	0.0817671	0.934913
2	blue	ENSMMUG00000009388	ENSG00000118564	FBXL5	0.00674335	0.203395	0.840051	7.22446e-05	0.00222868	0.998235	-0.0486623	-1.3844	0.175348	0.0196118	1.01458	0.311514
2	blue	ENSMMUG00000009637	ENSG00000109606	DHX15	0.020271	0.686143	0.497324	0.00137922	0.0477439	0.962203	-0.0556911	-1.77804	0.0844351	0.00732188	0.478512	0.632801
2	blue	ENSMMUG00000015410	ENSG00000168228	ZCCHC4	0.0590085	0.767369	0.448213	0.0299535	0.399171	0.692289	0.182802	2.25147	0.0309998	-2.82361e-06	-0.000106288	0.999915
2	blue	ENSMMUG00000020940	ENSG00000109133	TMEM33	-0.0622067	-1.66316	0.105568	-0.0428626	-1.17199	0.249431	-0.118194	-2.9809	0.0053083	-0.00446536	-0.246085	0.805866
2	blue	ENSMMUG00000017733	ENSG00000124406	ATP8A1	0.02023	0.371365	0.712694	-0.0966123	-1.81385	0.0786273	-0.00680363	-0.117793	0.906932	0.0171503	0.726343	0.468466
2	blue	ENSMMUG00000008514	ENSG00000189308	LIN54	-0.0321939	-0.671995	0.506175	-0.0285949	-0.610791	0.545442	-0.0543016	-1.071	0.291792	0.00289719	0.130293	0.896463
2	blue	ENSMMUG00000005958	ENSG00000138767	CNOT6L	-0.00962254	-0.184749	0.854535	-0.129955	-2.55198	0.0154275	-0.0915221	-1.65792	0.106629	0.0392051	1.8449	0.0665099
2	blue	ENSMMUG00000020910	ENSG00000138750	NUP54	-0.0771343	-1.89345	0.0669235	-0.0434438	-1.09129	0.282897	-0.0404616	-0.938347	0.354753	0.0163078	0.810171	0.418791
2	blue	ENSMMUG00000009180	ENSG00000174796	THAP6	0.0389756	0.61408	0.543292	-0.0622864	-1.0046	0.32226	0.0261104	0.38896	0.699756	0.0282575	1.19896	0.231943
2	blue	ENSMMUG00000015554	ENSG00000163738	MTHFD2L	-0.0565422	-0.613644	0.543577	0.0117207	0.130306	0.897101	0.0978153	1.00484	0.322146	0.0357981	1.43504	0.152817
2	blue	ENSMMUG00000002265	ENSG00000083896	YTHDC1	-0.00944844	-0.315038	0.754678	0.0203114	0.692592	0.493318	-0.00597316	-0.187861	0.852114	0.0319113	1.73762	0.0837964
2	blue	ENSMMUG00000003776	ENSG00000033178	UBA6	0.00472786	0.0981674	0.922382	-0.0459449	-0.975745	0.336153	-0.0822956	-1.61237	0.116222	0.00950482	0.499042	0.61829
2	blue	ENSMMUG00000009390	ENSG00000145241	CENPC	-0.0572016	-0.686551	0.49707	-0.0885839	-1.0875	0.284546	-0.156814	-1.77603	0.0847728	0.0666265	3.5021	0.000567689
2	blue	ENSMMUG00000016366	ENSG00000128050	PAICS	-0.0390002	-0.635384	0.529476	-0.00658935	-0.10982	0.913204	-0.0141845	-0.218151	0.828629	0.0438607	1.99428	0.0474609
2	blue	ENSMMUG00000016362	ENSG00000128059	PPAT	0.0661417	1.0618	0.295889	0.0245331	0.403076	0.689442	-0.0215873	-0.327539	0.74529	0.0746787	2.86026	0.00467588
2	blue	ENSMMUG00000009925	ENSG00000174799	CEP135	0.0568749	0.539774	0.592907	0.103613	1.00765	0.320815	-0.0305916	-0.27495	0.785036	0.000808608	0.0317757	0.974682
2	blue	ENSMMUG00000019047	ENSG00000152583	SPARCL1	-0.00692084	-0.120386	0.904893	0.0273361	0.48629	0.629914	0.0664112	1.08933	0.283749	0.0438735	1.3651	0.173733
2	blue	ENSMMUG00000022242	ENSG00000163104	SMARCAD1	0.0112963	0.301944	0.764553	-0.0115061	-0.314539	0.755054	0.0147064	0.370806	0.713106	0.0172745	1.25182	0.212076
2	blue	ENSMMUG00000013502	ENSG00000163116	STPG2	0.074298	0.388137	0.700359	0.474845	2.54244	0.0157839	0.138575	0.685668	0.49762	0.0467782	1.06004	0.290387
2	blue	ENSMMUG00000003739	ENSG00000109323	MANBA	-0.077178	-1.01818	0.315859	-0.0508541	-0.68662	0.497027	-0.0876812	-1.09326	0.282046	0.0484664	2.11718	0.0354628
2	blue	ENSMMUG00000019085	ENSG00000164039	BDH2	-0.123123	-1.02418	0.313058	-0.0322801	-0.274687	0.785236	-0.106983	-0.840163	0.406747	0.0581525	1.06432	0.288447
2	blue	ENSMMUG00000011722	ENSG00000138785	INTS12	-0.072291	-1.22834	0.227843	0.0102753	0.178826	0.859147	-0.0323898	-0.520824	0.6059	0.0492166	2.40065	0.017269
2	blue	ENSMMUG00000015759	ENSG00000164022	AIMP1	-0.00585419	-0.105204	0.916839	-0.0860197	-1.58126	0.123175	-0.0504348	-0.855465	0.398344	0.0274341	1.23917	0.216714
2	blue	ENSMMUG00000017835	ENSG00000155016	CYP2U1	-0.0314796	-0.322978	0.748711	0.0112235	0.117903	0.906845	-0.0328232	-0.318518	0.75206	0.00661388	0.278153	0.781178
2	blue	ENSMMUG00000023240	ENSG00000138802	SEC24B	-0.0425038	-1.16718	0.251343	-0.0319762	-0.898134	0.375496	-0.0978271	-2.53495	0.0160687	0.0232493	1.83867	0.0674255
2	blue	ENSMMUG00000000721	ENSG00000134308	YWHAQ	0.0645761	1.41864	0.1652	0.0203847	0.458011	0.649889	-0.0344559	-0.713929	0.480194	0.00746879	0.438243	0.661677
2	blue	ENSMMUG00000007292	ENSG00000145388	METTL14	0.0383663	0.662322	0.512276	0.00592602	0.104692	0.917242	0.0506755	0.826667	0.414249	0.0585032	3.08022	0.00235519
2	blue	ENSMMUG00000007419	ENSG00000138685	FGF2	-0.0686524	-1.15327	0.256927	0.0183469	0.315631	0.754232	0.0225957	0.359132	0.72174	0.195142	2.45567	0.0149036
2	blue	ENSMMUG00000020931	ENSG00000164074	C5H4ORF29	0.00224108	0.0399181	0.968394	0.0977084	1.7812	0.083909	-0.0137979	-0.232254	0.817747	0.0130022	0.67939	0.497665
2	blue	ENSMMUG00000002146	ENSG00000151466	SCLT1	-0.0381725	-0.640014	0.526498	0.0367733	0.63069	0.532504	-0.0927711	-1.46823	0.151329	0.00152031	0.0721812	0.942529
2	blue	ENSMMUG00000004984	ENSG00000109381	ELF2	-0.0424206	-0.932853	0.357541	-0.0382218	-0.859753	0.396009	-0.0267589	-0.555412	0.582287	0.0469631	2.18625	0.0299416
2	blue	ENSMMUG00000018184	ENSG00000164134	NAA15	-0.00689596	-0.189309	0.850988	-0.0367682	-1.03227	0.30931	-0.099396	-2.57377	0.0146417	0.00428277	0.2814	0.778691
2	blue	ENSMMUG00000015242	ENSG00000179387	ELMOD2	-0.0774456	-0.933394	0.357266	0.0110471	0.136393	0.892323	-0.0418133	-0.476998	0.636447	-0.0160308	-0.71538	0.475197
2	blue	ENSMMUG00000000829	ENSG00000153147	SMARCA5	0.0310666	0.931787	0.358084	0.0436047	1.33761	0.189994	-0.00743351	-0.210288	0.834711	-0.00494223	-0.285817	0.77531
2	blue	ENSMMUG00000004432	ENSG00000164162	ANAPC10	-0.0611542	-1.01427	0.317692	0.0212732	0.361454	0.72002	-0.15754	-2.47349	0.0185908	0.0112271	0.492196	0.623113
2	blue	ENSMMUG00000004433	ENSG00000164163	ABCE1	0.040045	0.832083	0.411229	0.0190335	0.404509	0.688399	-0.0474719	-0.930687	0.358645	0.0256348	1.35237	0.177763
2	blue	ENSMMUG00000005524	ENSG00000164167	LSM6	-0.0657989	-0.975705	0.336173	-0.00529741	-0.0803937	0.9364	-0.0443549	-0.621617	0.538383	0.0894045	3.28476	0.00120238
2	blue	ENSMMUG00000005522	ENSG00000120519	SLC10A7	-0.104463	-1.68953	0.100365	-0.0955498	-1.58362	0.122634	-0.163568	-2.50546	0.0172369	0.0222911	0.766986	0.443982
2	blue	ENSMMUG00000018490	ENSG00000164144	ARFIP1	-0.0690522	-1.62213	0.11411	0.0179751	0.432004	0.668495	-0.077854	-1.7272	0.0933025	0.0263765	1.19727	0.232597
2	blue	ENSMMUG00000021301	ENSG00000171566	PLRG1	-0.0765631	-1.84539	0.0737957	-0.0561703	-1.38474	0.175246	-0.132222	-3.0073	0.00495897	0.005471	0.292189	0.770441
2	blue	ENSMMUG00000021912	ENSG00000170088	TMEM192	0.0290296	0.554809	0.582695	-0.00613751	-0.120055	0.905153	0.0183156	0.33086	0.742802	0.0548199	3.04931	0.00259953
2	blue	ENSMMUG00000012244	ENSG00000137601	NEK1	-0.0738519	-1.05023	0.301099	-0.086415	-1.25682	0.217473	-0.0309534	-0.415282	0.680572	0.00875093	0.459463	0.646394
2	blue	ENSMMUG00000002331	ENSG00000164117	FBXO8	-0.0179521	-0.413978	0.681517	0.0371683	0.876977	0.386717	-0.0157624	-0.343319	0.733494	0.0616929	1.81198	0.0714688
2	blue	ENSMMUG00000002004	ENSG00000168564	CDKN2AIP	-0.0136208	-0.304282	0.762787	-0.0292831	-0.669419	0.507795	0.00936394	0.197627	0.844526	0.0570678	1.91114	0.0573962
2	blue	ENSMMUG00000015087	ENSG00000168310	IRF2	-0.00709728	-0.138241	0.890874	-0.0442252	-0.881812	0.384135	-0.01867	-0.343789	0.733144	0.0467042	1.46986	0.14315
2	blue	ENSMMUG00000015473	ENSG00000164323	KIAA1430	0.069794	1.45273	0.155562	0.0323131	0.688054	0.496135	-0.0203911	-0.400741	0.691144	0.0276508	1.03749	0.300743
2	blue	ENSMMUG00000000442	ENSG00000113460	BRIX1	-0.0125382	-0.19533	0.84631	-0.0653461	-1.04189	0.304892	-0.0221545	-0.326163	0.746321	0.0168829	0.75002	0.454112
2	blue	ENSMMUG00000018820	ENSG00000164188	RANBP3L	0.0955318	1.28851	0.206356	0.195571	2.69773	0.0108303	0.0257212	0.327251	0.745505	0.0771648	0.930638	0.353147
2	blue	ENSMMUG00000023806	ENSG00000132356	PRKAA1	0.0188377	0.320392	0.750652	0.000499116	0.00868566	0.993121	0.0363428	0.583833	0.563226	0.00424138	0.206681	0.836466
2	blue	ENSMMUG00000003968	ENSG00000205765	C5orf51	-0.0313158	-0.576898	0.567848	-0.0577664	-1.08952	0.283665	-0.0219922	-0.38313	0.704033	0.0731412	2.71843	0.00712729
2	blue	ENSMMUG00000010376	ENSG00000067248	DHX29	0.0240862	0.429729	0.670132	0.0984106	1.79581	0.0815097	0.00462577	0.0778683	0.938394	0.0252794	1.45973	0.14591
2	blue	ENSMMUG00000010466	ENSG00000177058	SLC38A9	-0.0247047	-0.339129	0.73662	0.0171667	0.241119	0.810926	-0.0742661	-0.962904	0.342465	0.0147257	0.757802	0.449449
2	blue	ENSMMUG00000030085	ENSG00000155542	C5ORF35	-0.115857	-0.715401	0.479296	-0.0981086	-0.62102	0.538771	-0.134156	-0.784985	0.437955	-0.0141894	-0.198839	0.842588
2	blue	ENSMMUG00000012389	ENSG00000155545	MIER3	-0.0713636	-1.58	0.123462	-0.118303	-2.67924	0.0113335	-0.103187	-2.15628	0.0383003	0.031913	1.46805	0.14364
2	blue	ENSMMUG00000014211	ENSG00000164181	ELOVL7	-0.0568878	-0.531274	0.598718	-0.125588	-1.20226	0.237656	-0.00399656	-0.0353658	0.971997	0.0491252	1.25572	0.210663
2	blue	ENSMMUG00000021815	ENSG00000188725	C6H5ORF43	0.00678051	0.186175	0.853425	-0.0178112	-0.500256	0.620151	-0.0319513	-0.828033	0.413486	0.0115092	0.488202	0.625934
2	blue	ENSMMUG00000000400	ENSG00000086189	DIMT1	-0.0455588	-1.03805	0.306648	-0.10435	-2.43256	0.020466	-0.0928796	-1.99844	0.0538015	0.0312946	1.39898	0.163348
2	blue	ENSMMUG00000021130	ENSG00000164197	RNF180	-0.0397334	-0.676304	0.50347	-0.110281	-1.92036	0.0633213	-0.0315004	-0.506285	0.615958	0.0221608	1.08395	0.279673
2	blue	ENSMMUG00000015040	ENSG00000153006	SREK1IP1	0.010617	0.155369	0.877459	0.0716415	1.07406	0.290437	-0.0886866	-1.22865	0.227728	-0.00686764	-0.316619	0.751858
2	blue	ENSMMUG00000016511	ENSG00000113593	PPWD1	-0.0264333	-0.51019	0.613249	0.0258293	0.510265	0.613197	-0.0907109	-1.65496	0.107231	0.0531229	2.5993	0.0100279
2	blue	ENSMMUG00000007683	ENSG00000112851	ERBB2IP	-0.0370285	-0.691919	0.493735	-0.0052544	-0.100418	0.920608	-0.050274	-0.886065	0.381871	0.0750877	1.50309	0.134371
2	blue	ENSMMUG00000014586	ENSG00000153914	SFRS12	0.0343281	0.865765	0.39275	0.00195715	0.050481	0.960038	-0.0405851	-0.965587	0.341139	0.0253339	1.4227	0.156359
2	blue	ENSMMUG00000011196	ENSG00000164346	NSA2	-0.0645312	-1.07196	0.291367	-0.0577251	-0.980806	0.333688	-0.0184101	-0.288578	0.774674	0.00644111	0.140194	0.888646
2	blue	ENSMMUG00000006144	ENSG00000122008	POLK	-0.0548295	-0.787513	0.436494	-0.0568841	-0.835704	0.409216	-0.0452367	-0.613177	0.543882	0.0435803	2.1254	0.0347633
2	blue	ENSMMUG00000020731	ENSG00000164329	PAPD4	-0.0249729	-0.641388	0.525616	-0.00359634	-0.0944827	0.925286	-0.0579738	-1.40546	0.169051	0.00324247	0.174272	0.861826
2	blue	ENSMMUG00000023177	ENSG00000039319	ZFYVE16	-0.0196227	-0.427102	0.672026	-0.0777157	-1.72995	0.0928039	-0.0288529	-0.592426	0.557526	-0.0343025	-0.830967	0.406969
2	blue	ENSMMUG00000020180	ENSG00000153140	CETN3	-0.0860761	-1.31704	0.196725	0.0407887	0.638907	0.527209	-0.0258311	-0.373715	0.710961	0.0509287	1.65857	0.0987482
2	blue	ENSMMUG00000018974	ENSG00000176018	LYSMD3	0.110056	1.95661	0.0587332	-0.00830505	-0.151242	0.880688	0.0406703	0.684346	0.498443	0.04555	1.69949	0.0907606
2	blue	ENSMMUG00000003569	ENSG00000113369	ARRDC3	-0.0190179	-0.332587	0.741509	-0.0220194	-0.393855	0.696173	-0.00699149	-0.115362	0.908844	0.19784	3.05917	0.00251917
2	blue	ENSMMUG00000001722	ENSG00000113391	FAM172A	0.00478591	0.0905749	0.928367	0.0114522	0.221667	0.825913	-0.0660992	-1.18021	0.246192	0.0293457	1.96837	0.0503881
2	blue	ENSMMUG00000002062	ENSG00000153113	CAST	0.0062965	0.0950529	0.924837	-0.115969	-1.7906	0.0823578	-0.0841001	-1.19786	0.239339	-0.0117123	-0.438715	0.661335
2	blue	ENSMMUG00000000307	ENSG00000058729	RIOK2	0.00725861	0.147318	0.88376	-0.100954	-2.09619	0.0436616	-0.0754321	-1.44546	0.157577	0.0432459	1.78643	0.0755225
2	blue	ENSMMUG00000007786	ENSG00000145723	GIN1	0.0489112	0.710169	0.482492	-0.00346042	-0.0514725	0.959253	-0.00958227	-0.131709	0.895999	0.0105485	0.481499	0.630681
2	blue	ENSMMUG00000013582	ENSG00000151422	FER	0.0383256	0.604854	0.549333	0.0196883	0.317772	0.752621	-0.0144691	-0.21541	0.830748	0.00896428	0.504369	0.61455
2	blue	ENSMMUG00000005023	ENSG00000164221	CCDC112	0.00233939	0.0420331	0.966721	0.0867496	1.59592	0.119857	0.0603681	1.02579	0.312308	0.0316131	1.57328	0.117213
2	blue	ENSMMUG00000015113	ENSG00000145780	FEM1C	-0.0382886	-0.78891	0.435688	-0.0582295	-1.22718	0.228272	-0.0534934	-1.04006	0.305728	0.0709775	2.19451	0.0293338
2	blue	ENSMMUG00000015285	ENSG00000145782	ATG12	-0.0472688	-0.802264	0.42803	-0.00299002	-0.0519087	0.958908	-0.0683997	-1.09559	0.281038	0.0107189	0.60748	0.544212
2	blue	ENSMMUG00000021009	ENSG00000151304	SRFBP1	0.112594	1.49024	0.145475	0.0948131	1.28552	0.207388	-0.00379494	-0.0475417	0.962363	0.0141335	0.864397	0.388391
2	blue	ENSMMUG00000023598	ENSG00000205302	SNX2	0.00256379	0.0709628	0.943847	0.0227082	0.642869	0.524666	-0.0121816	-0.318126	0.752355	0.0247291	1.54629	0.123593
2	blue	ENSMMUG00000015767	ENSG00000168944	CEP120	0.0330802	0.593788	0.556625	0.00380491	0.069873	0.944708	0.0676806	1.14703	0.259461	0.0474063	2.53596	0.0119673
2	blue	ENSMMUG00000015640	ENSG00000072364	AFF4	0.0430603	1.23902	0.223912	0.0104445	0.307354	0.760468	-0.0153067	-0.41542	0.680472	0.0389741	2.91741	0.00392741
2	blue	ENSMMUG00000017629	ENSG00000155329	ZCCHC10	-0.00778586	-0.158925	0.874678	-0.0546026	-1.14053	0.262118	-0.0853713	-1.64632	0.109007	-0.00523127	-0.218833	0.827
2	blue	ENSMMUG00000004418	ENSG00000113615	SEC24A	-0.0399783	-0.756597	0.454556	-0.0440526	-0.852733	0.399837	-0.110547	-1.97426	0.0566062	0.0312832	1.68617	0.0933012
2	blue	ENSMMUG00000004013	ENSG00000181904	C6H5ORF24	-0.0626662	-1.25747	0.217243	-0.0689045	-1.41416	0.166502	-0.0781863	-1.48035	0.148082	0.00954325	0.520813	0.603065
2	blue	ENSMMUG00000000340	ENSG00000113658	SMAD5	-0.102053	-2.31173	0.0270494	0.0121327	0.281116	0.780343	-0.0807392	-1.72611	0.0934996	0.0278049	0.922592	0.357316
2	blue	ENSMMUG00000016356	ENSG00000120729	MYOT	-0.184364	-1.41081	0.16748	-0.145253	-1.13933	0.26261	-0.109551	-0.794252	0.432615	0.120558	1.44805	0.149146
2	blue	ENSMMUG00000001515	ENSG00000094880	CDC23	0.0529175	1.28731	0.20677	-0.061325	-1.52607	0.136338	0.0123223	0.282988	0.778919	0.0289665	1.84575	0.0663861
2	blue	ENSMMUG00000010008	ENSG00000113141	IK	-0.0542237	-1.30055	0.202248	0.00810305	0.198765	0.843642	-0.0604205	-1.36688	0.180725	0.0137506	0.924751	0.356195
2	blue	ENSMMUG00000021944	ENSG00000178913	TAF7	-0.0133524	-0.289294	0.774131	0.0531543	1.17788	0.247109	0.00179245	0.0366428	0.970986	0.0240447	1.3259	0.186365
2	blue	ENSMMUG00000004476	ENSG00000091009	RBM27	-0.0278109	-0.870259	0.390325	-0.0205339	-0.657119	0.515574	-0.054981	-1.62286	0.113953	0.0154696	0.725335	0.469083
2	blue	ENSMMUG00000016908	ENSG00000145868	FBXO38	-0.00789469	-0.2242	0.823957	-0.00609273	-0.176974	0.86059	-0.0706052	-1.89208	0.067111	0.0146776	1.02556	0.306321
2	blue	ENSMMUG00000001758	ENSG00000113712	CSNK1A1	-0.0155737	-0.55619	0.581761	-0.0348889	-1.27437	0.211263	-0.0398539	-1.34246	0.188433	0.0166024	1.33641	0.182913
2	blue	ENSMMUG00000019764	ENSG00000132912	DCTN4	-0.0711385	-1.78655	0.0830236	-0.0854476	-2.19463	0.0351931	-0.100486	-2.38025	0.0231128	0.0167519	1.12701	0.261068
2	blue	ENSMMUG00000014701	ENSG00000145907	G3BP1	-0.0403807	-1.18389	0.244754	-0.0531245	-1.59293	0.120527	-0.0638229	-1.76528	0.0865905	0.0429851	1.90354	0.0583854
2	blue	ENSMMUG00000008318	ENSG00000155508	CNOT8	0.00970803	0.291443	0.772502	0.00461803	0.141803	0.888081	-0.0586609	-1.66175	0.105852	0.0414589	2.20646	0.0284743
2	blue	ENSMMUG00000019550	ENSG00000113328	CCNG1	-0.0277321	-0.481003	0.633627	0.0624319	1.10765	0.27587	-0.0687358	-1.12512	0.2685	0.0437679	1.40283	0.162197
2	blue	ENSMMUG00000019926	ENSG00000113742	CPEB4	-0.0522644	-1.45355	0.155336	-0.0530222	-1.50817	0.140844	-0.148433	-3.89349	0.000444339	0.018642	0.954424	0.341005
2	blue	ENSMMUG00000002484	ENSG00000234284	ZNF879	0.0301992	0.487785	0.628865	0.0649869	1.07568	0.289723	-0.0597559	-0.91413	0.367153	-0.0133582	-0.60014	0.549083
2	blue	ENSMMUG00000012370	ENSG00000127022	CANX	-0.0370729	-1.26897	0.213159	-0.0249391	-0.87302	0.38884	-0.0402304	-1.29863	0.202901	0.0335299	1.88253	0.0611962
2	blue	ENSMMUG00000000010	ENSG00000134153	EMC7	-0.0308736	-0.735367	0.467211	0.022724	0.553662	0.583471	-0.0681449	-1.53211	0.134843	0.0274681	1.12034	0.263895
2	blue	ENSMMUG00000000013	ENSG00000134152	KATNBL1	-0.0215235	-0.400438	0.691365	-0.0443045	-0.843174	0.405085	-0.0847864	-1.489	0.145801	0.0314091	1.82151	0.0700022
2	blue	ENSMMUG00000006837	ENSG00000186073	C15ORF41	-0.0326451	-0.253457	0.801457	0.0424451	0.337757	0.737645	0.00508571	0.037404	0.970384	0.019528	0.818504	0.41403
2	blue	ENSMMUG00000016061	ENSG00000140319	SRP14	0.0131033	0.379614	0.706617	0.0375041	1.1112	0.274361	0.0200283	0.547278	0.5878	0.0246429	0.968851	0.333774
2	blue	ENSMMUG00000014515	ENSG00000103978	TMEM87A	0.0319764	0.753027	0.45667	-0.00927316	-0.223341	0.82462	0.00223994	0.0497652	0.960604	0.0195049	0.508927	0.611357
2	blue	ENSMMUG00000001532	ENSG00000214013	GANC	-0.00632071	-0.0766059	0.939391	-0.0812596	-1.00876	0.320291	-0.0931301	-1.06812	0.29307	0.0015431	0.0476853	0.962014
2	blue	ENSMMUG00000001548	ENSG00000137814	HAUS2	-0.00969001	-0.17862	0.859307	-0.038323	-0.723004	0.474673	-0.0106627	-0.185772	0.853739	0.0135717	0.640637	0.522482
2	blue	ENSMMUG00000016742	ENSG00000137770	CTDSPL2	-0.0150449	-0.378177	0.707674	-0.0354791	-0.912187	0.368159	-0.0616082	-1.46132	0.153203	0.0593597	2.88963	0.0042763
2	blue	ENSMMUG00000014288	ENSG00000104131	EIF3J	0.00018885	0.00334009	0.997355	-0.0324305	-0.586702	0.56132	-0.0804109	-1.34227	0.188497	0.00638222	0.428395	0.668818
2	blue	ENSMMUG00000012144	ENSG00000137872	SEMA6D	-0.0405182	-0.953881	0.346947	0.0875699	2.10831	0.04253	-0.0595189	-1.32161	0.195212	0.0104299	0.425603	0.670848
2	blue	ENSMMUG00000009840	ENSG00000166262	FAM227B	-0.218511	-1.32084	0.195469	-0.175409	-1.08664	0.284917	-0.262557	-1.50331	0.142086	0.0685321	1.34258	0.18091
2	blue	ENSMMUG00000015159	ENSG00000081014	AP4E1	0.0732769	1.27009	0.212765	-0.000572668	-0.0101587	0.991955	0.0385769	0.631879	0.531736	0.00155599	0.0822419	0.934535
2	blue	ENSMMUG00000008718	ENSG00000137871	ZNF280D	0.0386168	0.842351	0.405539	0.0163664	0.365125	0.717303	0.0439328	0.904078	0.372382	0.037522	1.61732	0.107364
2	blue	ENSMMUG00000018428	ENSG00000140307	GTF2A2	-0.0148869	-0.23087	0.818814	0.0548964	0.872166	0.389299	0.00599492	0.0880112	0.930389	0.0109931	0.488966	0.625394
2	blue	ENSMMUG00000021320	ENSG00000128915	NARG2	-0.00133411	-0.0219026	0.982655	-0.0581179	-0.97638	0.335844	-0.0522987	-0.811181	0.422962	0.0304553	1.55249	0.122105
2	blue	ENSMMUG00000013460	ENSG00000166128	RAB8B	-0.00995414	-0.207117	0.837167	0.0411446	0.875644	0.387432	-0.0531211	-1.04304	0.304365	0.0338772	1.66251	0.0979545
2	blue	ENSMMUG00000014004	ENSG00000166797	FAM96A	0.0187533	0.344474	0.732634	-0.00621027	-0.116905	0.90763	-0.00473687	-0.0824135	0.934806	0.0362753	1.38587	0.167307
2	blue	ENSMMUG00000006714	ENSG00000166855	CLPX	-0.0393911	-1.11937	0.270911	-0.00507701	-0.147573	0.883561	-0.0525866	-1.41024	0.167646	0.00415327	0.258728	0.796108
2	blue	ENSMMUG00000008095	ENSG00000138614	VWA9	-0.0257528	-0.519807	0.606601	0.00824786	0.170488	0.865647	-0.0328405	-0.627092	0.534831	0.011484	0.485002	0.628198
2	blue	ENSMMUG00000003693	ENSG00000166938	DIS3L	0.18021	2.36261	0.0240732	-0.0239758	-0.321609	0.749738	-0.0307184	-0.380413	0.70603	-0.00924663	-0.387106	0.699083
2	blue	ENSMMUG00000003695	ENSG00000075131	TIPIN	0.0144537	0.0982954	0.922281	0.0549335	0.382917	0.704189	0.0775619	0.499748	0.620505	0.0571808	1.58689	0.114095
2	blue	ENSMMUG00000009160	ENSG00000140367	UBE2Q2	0.0694392	0.989385	0.329536	0.169189	2.46715	0.0188708	0.0645404	0.869077	0.390962	0.041904	2.00008	0.0468252
2	blue	ENSMMUG00000011045	ENSG00000140374	ETFA	-0.00938347	-0.236084	0.814798	0.0421717	1.08541	0.285456	0.0187567	0.445526	0.658793	-0.00495746	-0.20563	0.837286
2	blue	ENSMMUG00000011047	ENSG00000140386	SCAPER	-0.0103063	-0.21054	0.834516	-0.0287033	-0.599697	0.552725	-0.0242958	-0.468226	0.642642	0.0410847	2.69328	0.00766745
2	blue	ENSMMUG00000010172	ENSG00000140391	TSPAN3	-0.0130465	-0.394801	0.695481	0.0192978	0.597252	0.554337	-0.0284434	-0.811795	0.422615	0.0205377	1.08314	0.280031
2	blue	ENSMMUG00000009361	ENSG00000086666	ZFAND6	-0.0328798	-0.582881	0.56386	0.00184463	0.033452	0.973512	-0.0122493	-0.205005	0.838803	0.0380429	1.54429	0.124077
2	blue	ENSMMUG00000011486	ENSG00000140612	SEC11A	0.0821725	1.43532	0.160427	0.137871	2.46546	0.0189459	0.0831611	1.3736	0.17865	0.000493415	0.0174368	0.986105
2	blue	ENSMMUG00000003157	ENSG00000165792	METTL17	-0.0349227	-0.50569	0.616371	-0.0840587	-1.2471	0.22097	-0.0568039	-0.778798	0.441541	0.0112392	0.476089	0.634523
2	blue	ENSMMUG00000014809	ENSG00000092199	HNRNPC	0.00588057	0.18895	0.851267	-0.00394881	-0.129769	0.897522	-0.0233497	-0.70764	0.484042	0.0370525	2.65603	0.00853532
2	blue	ENSMMUG00000000830	ENSG00000129562	DAD1	0.0230416	0.442726	0.660797	0.0495755	0.97442	0.336801	-0.00290772	-0.0527438	0.958248	-0.00510099	-0.162256	0.871265
2	blue	ENSMMUG00000019691	ENSG00000092140	G2E3	-0.0399408	-0.860291	0.395717	-0.0294045	-0.647882	0.521458	-0.0815865	-1.65893	0.106424	0.044584	2.00619	0.0461645
2	blue	ENSMMUG00000006360	ENSG00000165389	C14ORF147	-0.114341	-1.09233	0.282446	-0.00987194	-0.0966093	0.92361	-0.141367	-1.27835	0.209875	0.0960644	2.40157	0.0172268
2	blue	ENSMMUG00000012576	ENSG00000129515	SNX6	-0.0048404	-0.0908611	0.928142	-0.0898139	-1.72459	0.0937776	-0.0241474	-0.427833	0.671498	0.0229619	0.708427	0.479493
2	blue	ENSMMUG00000015073	ENSG00000100883	SRP54	-0.0477697	-1.1642	0.252531	-0.0495266	-1.23464	0.225519	-0.0680463	-1.56504	0.126931	0.0436823	2.66517	0.00831451
2	blue	ENSMMUG00000003530	ENSG00000092020	PPP2R3C	0.0488209	0.63314	0.530922	-0.0448809	-0.595994	0.555167	0.054013	0.662597	0.512102	0.00541058	0.219109	0.826785
2	blue	ENSMMUG00000016487	ENSG00000174373	RALGAPA1	-0.013233	-0.346329	0.731252	-0.014681	-0.392965	0.696824	-0.111992	-2.76437	0.0091843	0.00111182	0.0966636	0.923089
2	blue	ENSMMUG00000004856	ENSG00000151332	MBIP	-0.0681952	-0.83752	0.408209	-0.105428	-1.32638	0.193645	-0.0796259	-0.925606	0.361242	0.0235791	1.22045	0.223712
2	blue	ENSMMUG00000017677	ENSG00000179476	C7H14ORF28	-0.0404538	-0.487406	0.629131	0.0110502	0.136474	0.89226	-0.226517	-2.58587	0.0142215	0.0146162	0.434699	0.664243
2	blue	ENSMMUG00000017678	ENSG00000179454	KLHL28	-0.0268363	-0.590664	0.558692	-0.0641434	-1.44451	0.157844	-0.096597	-2.00809	0.0527163	0.0394721	1.81173	0.0715076
2	blue	ENSMMUG00000010862	ENSG00000185246	PRPF39	0.0880801	1.58159	0.123099	0.00175478	0.0322344	0.974476	-0.0427359	-0.724571	0.473724	0.0210531	1.02823	0.305067
2	blue	ENSMMUG00000003914	ENSG00000197776	KLHDC1	-0.00943045	-0.116914	0.907623	-0.0171213	-0.2173	0.829287	0.03642	0.426942	0.672141	0.0337167	1.27931	0.202251
2	blue	ENSMMUG00000007464	ENSG00000100485	SOS2	-0.0502522	-1.01518	0.317262	-0.0461588	-0.953755	0.347009	-0.0269046	-0.512818	0.611429	-0.00755377	-0.283002	0.777464
2	blue	ENSMMUG00000020550	ENSG00000012983	MAP4K5	-0.0530506	-1.04312	0.304331	0.0153857	0.30942	0.75891	-0.00582862	-0.108132	0.914534	0.0218664	0.626007	0.532014
2	blue	ENSMMUG00000001901	ENSG00000139921	TMX1	-0.0431661	-0.757066	0.454279	0.0173366	0.311022	0.757702	-0.0515978	-0.854185	0.399043	0.000171742	0.00516591	0.995883
2	blue	ENSMMUG00000018200	ENSG00000087302	C7H14ORF166	-0.0281412	-0.593711	0.556676	-0.00272106	-0.0587213	0.953521	-0.0300794	-0.59889	0.553257	0.00930907	0.483355	0.629365
2	blue	ENSMMUG00000011570	ENSG00000198252	STYX	0.0264081	0.412209	0.6828	0.0429612	0.687284	0.496614	0.0115642	0.17099	0.865256	0.037335	1.28561	0.200044
2	blue	ENSMMUG00000012325	ENSG00000100528	CNIH	0.0158319	0.357298	0.7231	-0.0249358	-0.57559	0.568722	-0.0423994	-0.902829	0.373034	0.00564967	0.257166	0.797311
2	blue	ENSMMUG00000000304	ENSG00000180008	SOCS4	-0.0763661	-1.59849	0.119282	-0.106768	-2.28719	0.0285996	-0.0399079	-0.789403	0.435404	-0.00804267	-0.301678	0.763207
2	blue	ENSMMUG00000006650	ENSG00000126777	KTN1	-0.0338231	-0.839665	0.407022	-0.00811428	-0.206023	0.838014	-0.0743699	-1.74136	0.090757	0.00130002	0.0548973	0.956274
2	blue	ENSMMUG00000018278	ENSG00000070367	EXOC5	-0.0194788	-0.521987	0.605099	-0.00941371	-0.258006	0.797974	-0.110837	-2.80146	0.00837223	-0.00380206	-0.216807	0.828577
2	blue	ENSMMUG00000018279	ENSG00000053770	AP5M1	-0.0358387	-0.501456	0.619315	-0.0172949	-0.247482	0.806039	-0.0298138	-0.393496	0.696436	0.0117092	0.44215	0.658852
2	blue	ENSMMUG00000008715	ENSG00000050130	JKAMP	-0.0597917	-1.14578	0.259969	-0.0247024	-0.484227	0.631362	-0.17654	-3.19339	0.00304708	0.00565926	0.290477	0.771748
2	blue	ENSMMUG00000017303	ENSG00000023608	SNAPC1	0.0182708	0.325776	0.746611	-0.0402991	-0.735503	0.467129	-0.0695026	-1.1715	0.249627	0.0276233	0.935012	0.350894
2	blue	ENSMMUG00000011945	ENSG00000140006	WDR89	0.0179549	0.294026	0.770544	-0.0700269	-1.17478	0.248331	0.0037156	0.0575991	0.954409	0.0403358	2.12298	0.034968
2	blue	ENSMMUG00000023556	ENSG00000126821	SGPP1	0.00736773	0.148116	0.883135	-0.0519316	-1.06788	0.293177	-0.0800825	-1.51935	0.138014	0.00540889	0.263183	0.792677
2	blue	ENSMMUG00000004748	ENSG00000126804	ZBTB1	-0.0486984	-0.835599	0.409275	0.00972838	0.170816	0.865391	-0.0635135	-1.02959	0.310549	0.0103239	0.484247	0.628733
2	blue	ENSMMUG00000021985	ENSG00000258289	CHURC1	-0.0680591	-1.47808	0.148687	-0.0712578	-1.58306	0.122761	-0.0728339	-1.49322	0.144696	0.00106123	0.0306454	0.975582
2	blue	ENSMMUG00000021417	ENSG00000072415	MPP5	-0.0801495	-1.53034	0.135281	-0.13965	-2.72728	0.0100692	-0.169428	-3.05256	0.00441008	0.0317815	1.2914	0.198035
2	blue	ENSMMUG00000021572	ENSG00000029364	SLC39A9	0.0239277	0.694005	0.492443	0.0577581	1.71324	0.0958686	-0.0277031	-0.757932	0.453767	0.00842802	0.589503	0.55618
2	blue	ENSMMUG00000011089	ENSG00000133983	COX16	0.0131274	0.206952	0.837295	0.007309	0.117891	0.906855	0.0188255	0.280265	0.78099	0.0331009	1.055	0.292679
2	blue	ENSMMUG00000002911	ENSG00000119684	MLH3	-0.0982693	-2.20851	0.0341246	-0.0311362	-0.715624	0.47916	-0.0529181	-1.12181	0.269886	0.0146378	0.892446	0.373211
2	blue	ENSMMUG00000014945	ENSG00000100796	SMEK1	0.0447238	1.43242	0.161249	-0.034283	-1.12301	0.26938	-0.0531891	-1.60725	0.117343	-0.000489577	-0.032648	0.973987
2	blue	ENSMMUG00000015169	ENSG00000066455	GOLGA5	-0.0311942	-0.578334	0.56689	0.0460069	0.872449	0.389147	-0.0320015	-0.559941	0.579228	0.0287636	1.58488	0.114551
2	blue	ENSMMUG00000001199	ENSG00000183576	SETD3	0.0189649	0.486556	0.629727	-0.00233423	-0.0612443	0.951527	-0.0538046	-1.30201	0.201757	0.00971026	0.773728	0.439993
2	blue	ENSMMUG00000004964	ENSG00000153046	CDYL	-0.0652843	-1.25018	0.21986	0.00234843	0.0459998	0.963582	-0.062795	-1.13491	0.264432	0.0272113	1.16082	0.247077
2	blue	ENSMMUG00000018788	ENSG00000111843	TMEM14C	-0.00190093	-0.0197332	0.984373	0.0599548	0.636663	0.528652	-0.0890749	-0.872929	0.388889	0.00872979	0.333198	0.739329
2	blue	ENSMMUG00000018789	ENSG00000137210	TMEM14B	0.00938292	0.157706	0.875631	0.0665234	1.14351	0.260896	0.00988205	0.156689	0.876427	-0.0296379	-1.59828	0.111538
2	blue	ENSMMUG00000007954	ENSG00000145996	CDKAL1	-0.0621252	-1.21147	0.234154	0.00592034	0.118226	0.906592	-0.0490224	-0.90435	0.372239	0.0348182	1.68883	0.092789
2	blue	ENSMMUG00000023740	ENSG00000197837	HIST1H4K	-0.0512007	-0.519995	0.606471	-0.0745866	-0.775012	0.443745	0.083352	0.799496	0.429611	0.0517633	1.41398	0.158901
2	blue	ENSMMUG00000023747	ENSG00000158373	HIST1H2BD	-0.0031184	-0.0478393	0.962127	0.0308804	0.484972	0.630839	-0.00674822	-0.0978861	0.922604	0.0317879	0.827352	0.40901
2	blue	ENSMMUG00000029909	ENSG00000182952	HMGN4	-0.00166777	-0.0382275	0.969732	-0.0497993	-1.16773	0.251122	-0.0243106	-0.52613	0.602248	0.0354127	2.09812	0.0371326
2	blue	ENSMMUG00000017480	ENSG00000181315	ZNF322A	0.0141859	0.332611	0.741491	0.0508486	1.21963	0.231086	-0.0492045	-1.08906	0.283867	0.0416207	1.53456	0.126451
2	blue	ENSMMUG00000003331	ENSG00000196812	ZSCAN16	-0.023636	-0.237698	0.813557	-0.059464	-0.612944	0.544034	-0.0559287	-0.532847	0.597641	0.02774	0.726389	0.468438
2	blue	ENSMMUG00000014508	ENSG00000112078	KCTD20	-0.0566003	-0.941163	0.353329	-0.00740044	-0.125924	0.900541	0.0112367	0.176522	0.860942	-0.000980529	-0.067237	0.946459
2	blue	ENSMMUG00000014306	ENSG00000112081	SRSF3	-0.00758741	-0.172376	0.864174	-0.0423008	-0.982895	0.332674	-0.0156249	-0.334814	0.739844	-0.00913976	-0.409763	0.682412
2	blue	ENSMMUG00000029627	ENSG00000001561	ENPP4	-0.0378363	-0.651585	0.519094	-0.130997	-2.30719	0.0273302	-0.110681	-1.79814	0.0811318	0.0250375	0.798025	0.425789
2	blue	ENSMMUG00000017952	ENSG00000198087	CD2AP	0.0345191	0.458712	0.64939	0.122415	1.66644	0.104909	0.130445	1.64075	0.110165	0.00919313	0.360855	0.718583
2	blue	ENSMMUG00000002458	ENSG00000146085	MUT	-0.0661029	-0.676157	0.503562	-0.0341795	-0.357574	0.722895	-0.15249	-1.47152	0.150441	0.0492934	2.31043	0.0218697
2	blue	ENSMMUG00000018582	ENSG00000112200	ZNF451	-0.0315869	-0.645703	0.522851	-0.103562	-2.16512	0.0375635	-0.100958	-1.9468	0.0599456	0.0138444	0.778993	0.436892
2	blue	ENSMMUG00000018003	ENSG00000112210	RAB23	-0.00174316	-0.027638	0.978114	-0.00678317	-0.110001	0.913062	-0.045705	-0.683808	0.498779	0.0287947	1.40688	0.160992
2	blue	ENSMMUG00000017160	ENSG00000118482	PHF3	0.00799036	0.191479	0.849301	-0.0296388	-0.726422	0.472603	-0.03952	-0.893239	0.378074	0.0329535	1.99904	0.0469388
2	blue	ENSMMUG00000005573	ENSG00000168216	LMBRD1	-0.0407126	-0.887794	0.380954	-0.0392793	-0.876023	0.387229	-0.0997869	-2.0524	0.0479749	0.0195123	1.02412	0.306997
2	blue	ENSMMUG00000004491	ENSG00000112701	SENP6	0.0136522	0.285072	0.777336	-0.00451482	-0.0964167	0.923762	-0.0223679	-0.440537	0.662365	0.0288208	1.85538	0.0649926
2	blue	ENSMMUG00000005032	ENSG00000196586	MYO6	-0.0443214	-0.872112	0.389328	0.00947716	0.190717	0.849893	-0.0892793	-1.65723	0.10677	0.00498858	0.140894	0.888093
2	blue	ENSMMUG00000017186	ENSG00000146247	PHIP	-0.0174448	-0.394158	0.695951	-0.031743	-0.733544	0.468307	-0.0478254	-1.01923	0.315368	0.0237854	1.36945	0.172373
2	blue	ENSMMUG00000004356	ENSG00000135338	LCA5	0.0140534	0.237047	0.814058	-0.0313792	-0.541569	0.591684	0.0522232	0.832	0.411275	0.0429442	1.7079	0.0891855
2	blue	ENSMMUG00000010749	ENSG00000005700	IBTK	-0.0399332	-1.00139	0.323786	-0.00822099	-0.210838	0.834285	-0.00737125	-0.174367	0.862622	0.0344809	1.80386	0.0727371
2	blue	ENSMMUG00000012589	ENSG00000013375	PGM3	0.00413784	0.0926694	0.926716	-0.0143154	-0.328074	0.744888	-0.0689669	-1.4592	0.153782	0.0426411	1.59802	0.111594
2	blue	ENSMMUG00000012575	ENSG00000135316	SYNCRIP	-0.0451105	-1.29547	0.203975	-0.00837889	-0.246154	0.807058	-0.1379	-3.73842	0.00068801	0.00108886	0.061348	0.951142
2	blue	ENSMMUG00000022458	ENSG00000188994	ZNF292	0.0115797	0.265197	0.792476	-0.0506921	-1.18737	0.243397	-0.040679	-0.878703	0.385794	0.0501978	2.70364	0.00744049
2	blue	ENSMMUG00000006512	ENSG00000135341	MAP3K7	-0.064155	-1.7285	0.0930662	0.00631982	0.174174	0.862772	-0.0798776	-2.03143	0.0501699	0.0312952	1.92355	0.0558105
2	blue	ENSMMUG00000012202	ENSG00000172469	MANEA	-0.203691	-3.07148	0.00419799	-0.115983	-1.78931	0.082569	-0.217476	-3.09684	0.00392906	0.023923	0.757642	0.449545
2	blue	ENSMMUG00000012616	ENSG00000014123	UFL1	-0.0731454	-1.42324	0.163872	-0.0263244	-0.523887	0.603791	-0.0870573	-1.59833	0.119318	0.0361328	1.21718	0.22495
2	blue	ENSMMUG00000001659	ENSG00000112234	FBXL4	-0.0418317	-0.81728	0.419518	-0.0175859	-0.35157	0.727353	-0.079751	-1.47209	0.15029	0.00109894	0.0614603	0.951053
2	blue	ENSMMUG00000016598	ENSG00000025796	SEC63	0.0107981	0.232526	0.817538	-0.0446732	-0.983856	0.332208	-0.0877355	-1.78232	0.0837228	0.0111594	0.740394	0.459917
2	blue	ENSMMUG00000015163	ENSG00000213079	SCAF8	-0.0228867	-0.619225	0.539938	-0.0278187	-0.769776	0.446803	-0.0549529	-1.40237	0.169963	-0.00769056	-0.665309	0.506609
2	blue	ENSMMUG00000023067	ENSG00000131013	PPIL4	0.0328079	0.696954	0.490619	-0.0596703	-1.29672	0.20355	-0.0536911	-1.07673	0.289261	0.0487782	2.46335	0.0145974
2	blue	ENSMMUG00000003710	ENSG00000029363	BCLAF1	0.0585802	1.31576	0.197149	-0.0100333	-0.230481	0.819114	-0.0227346	-0.481605	0.633204	0.0248357	1.21613	0.225349
2	blue	ENSMMUG00000015352	ENSG00000093144	ECHDC1	-0.0499491	-0.964695	0.34158	-0.00669612	-0.132277	0.895553	-0.0724952	-1.32122	0.195343	0.0144907	0.739608	0.460393
2	blue	ENSMMUG00000015354	ENSG00000118518	RNF146	-0.0133456	-0.376137	0.709176	-0.00608628	-0.175436	0.861789	-0.0217859	-0.579215	0.566302	0.0177219	1.10674	0.269718
2	blue	ENSMMUG00000015317	ENSG00000111906	HDDC2	0.0202164	0.282248	0.779482	0.0752825	1.0755	0.289801	0.0531597	0.701148	0.488032	0.0197862	0.597886	0.550583
2	blue	ENSMMUG00000003135	ENSG00000111907	TPD52L1	-0.0761703	-0.924623	0.361746	0.0450812	0.559798	0.579325	-0.125742	-1.44085	0.158869	0.0803674	1.32554	0.186483
2	blue	ENSMMUG00000008525	ENSG00000111877	MCM9	0.125374	1.62079	0.114397	0.193039	2.55805	0.0152048	0.138701	1.69894	0.09856	-0.0133612	-0.452026	0.651734
2	blue	ENSMMUG00000008526	ENSG00000111875	ASF1A	-0.0608717	-1.29817	0.203056	-0.0199551	-0.435627	0.665889	-0.050882	-1.02581	0.312299	-0.00471539	-0.14637	0.883775
2	blue	ENSMMUG00000001806	ENSG00000153975	ZUFSP	0.0208973	0.329807	0.74359	0.00609918	0.0984734	0.922141	-0.0421013	-0.627376	0.534647	0.0390856	2.04238	0.0424074
2	blue	ENSMMUG00000021533	ENSG00000009413	REV3L	0.0104286	0.222523	0.825252	0.000653687	0.0142645	0.988703	-0.0154715	-0.311391	0.757425	0.0324887	2.12877	0.0344791
2	blue	ENSMMUG00000000535	ENSG00000123505	AMD1	0.00249211	0.0726496	0.942515	-0.0449146	-1.33906	0.189527	-0.0804718	-2.21286	0.0337962	0.0351178	1.64145	0.102254
2	blue	ENSMMUG00000022247	ENSG00000081087	OSTM1	0.00310874	0.0589083	0.953374	-0.0158852	-0.307887	0.760066	-0.108149	-1.93393	0.0615684	0.00651367	0.312244	0.755176
2	blue	ENSMMUG00000012837	ENSG00000146457	WTAP	0.0290233	0.814951	0.420831	0.0175197	0.503172	0.618121	-0.0115034	-0.304797	0.762398	0.0545013	2.8224	0.00524106
2	blue	ENSMMUG00000011739	ENSG00000060762	MPC1	0.0210485	0.307604	0.760279	0.0926661	1.38512	0.175129	-0.00497287	-0.0685748	0.945734	0.00443514	0.186142	0.852519
2	blue	ENSMMUG00000013595	ENSG00000046647	GEMIN8	0.00523405	0.060365	0.952222	-0.0202353	-0.239099	0.81248	-0.204842	-2.2366	0.0320514	0.00855036	0.290267	0.771909
2	blue	ENSMMUG00000016237	ENSG00000086712	TXLNG	-0.0674997	-1.07436	0.290306	-0.0580296	-0.94543	0.351179	-0.0449177	-0.675843	0.503759	0.0183547	1.20412	0.229947
2	blue	ENSMMUG00000012899	ENSG00000047634	SCML1	-0.00671793	-0.101937	0.919412	0.0751436	1.16808	0.250984	-0.0866241	-1.24427	0.222	0.0490378	1.25702	0.21019
2	blue	ENSMMUG00000018433	ENSG00000101868	POLA1	-0.0101612	-0.20362	0.839877	-0.0414503	-0.849701	0.401497	-0.0218386	-0.413148	0.682119	0.0253735	1.15164	0.250826
2	blue	ENSMMUG00000018001	ENSG00000124479	NDP	0.0625462	1.03644	0.30739	0.0143434	0.24322	0.809311	0.0256966	0.40234	0.689978	0.0833469	1.99773	0.0470817
2	blue	ENSMMUG00000003317	ENSG00000147050	KDM6A	-0.0159646	-0.341164	0.735101	-0.0578851	-1.26527	0.214466	-0.0755297	-1.52321	0.137051	0.0545109	1.97279	0.0498782
2	blue	ENSMMUG00000019495	ENSG00000182518	FAM104B	0.064247	0.757273	0.454157	-0.0409831	-0.494861	0.623914	-0.00978559	-0.109184	0.913705	-0.00878773	-0.418981	0.675673
2	blue	ENSMMUG00000016986	ENSG00000181704	YIPF6	0.000628478	0.0142656	0.988702	-0.0219581	-0.509934	0.613426	-0.0472476	-1.01286	0.318355	0.00222436	0.11016	0.912392
2	blue	ENSMMUG00000012871	ENSG00000165240	ATP7A	0.148412	1.88566	0.0679976	0.0686474	0.89398	0.377682	0.136771	1.64631	0.10901	-0.0013962	-0.0542071	0.956824
2	blue	ENSMMUG00000012875	ENSG00000187325	TAF9B	-0.073212	-1.40288	0.169811	-0.0160029	-0.313686	0.755696	-0.0881836	-1.59523	0.12001	0.0438994	1.78329	0.076035
2	blue	ENSMMUG00000007887	ENSG00000135486	HNRNPA1	0.0634325	1.06925	0.292569	0.0912906	1.57561	0.124472	0.037945	0.604907	0.549299	0.0359819	1.64946	0.100601
2	blue	ENSMMUG00000011562	ENSG00000174740	PABPC5	-0.0631673	-0.86849	0.391278	-0.0692535	-0.975963	0.336047	-0.0887349	-1.15586	0.255881	0.0724439	2.13611	0.0338691
2	blue	ENSMMUG00000002151	ENSG00000166432	ZMAT1	-0.0427147	-0.698467	0.489684	-0.0473356	-0.792682	0.433517	-0.0161684	-0.250143	0.803998	0.0200262	0.594285	0.552984
2	blue	ENSMMUG00000010501	ENSG00000185222	WBP5	0.00137219	0.0139602	0.988944	-0.0771789	-0.80349	0.427331	-0.136153	-1.30863	0.199527	0.0353944	0.772541	0.440693
2	blue	ENSMMUG00000016981	ENSG00000101843	PSMD10	-0.0446114	-1.01098	0.319239	-0.0556825	-1.29088	0.205545	-0.0764768	-1.63604	0.111152	0.0426879	2.24632	0.0257616
2	blue	ENSMMUG00000017323	ENSG00000130224	LRCH2	-0.0323088	-0.417882	0.678688	-0.0188808	-0.249837	0.804232	-0.0908624	-1.1096	0.275038	0.0430282	1.63796	0.10298
2	blue	ENSMMUG00000022667	ENSG00000077721	UBE2A	-0.0282781	-0.827977	0.413517	0.0173264	0.518959	0.607186	-0.0987033	-2.72822	0.0100457	-0.0254094	-1.51672	0.130894
2	blue	ENSMMUG00000012382	ENSG00000101882	NKAP	0.0672439	1.63453	0.111469	0.010818	0.269243	0.789387	0.0349662	0.803812	0.427148	0.0200326	1.27138	0.20505
2	blue	ENSMMUG00000011076	ENSG00000177485	ZBTB33	0.0581698	1.24801	0.220642	0.00582961	0.127925	0.89897	0.00868564	0.175846	0.861469	0.0469324	1.82589	0.0693371
2	blue	ENSMMUG00000001484	ENSG00000005893	LAMP2	-0.0501896	-1.15641	0.25566	-0.0145313	-0.342418	0.734166	-0.0400428	-0.870358	0.390272	0.0358039	0.505298	0.613898
2	blue	ENSMMUG00000023574	ENSG00000171155	C1GALT1C1	0.0150983	0.25875	0.797405	-0.0455452	-0.799171	0.429796	-0.0402578	-0.652516	0.518502	-0.00698772	-0.30334	0.761941
2	blue	ENSMMUG00000003745	ENSG00000125676	THOC2	-0.0104082	-0.275254	0.784804	0.00325847	0.0881359	0.930291	-0.0437423	-1.0915	0.282806	0.0213046	1.36539	0.173642
2	blue	ENSMMUG00000005825	ENSG00000101972	STAG2	-0.0174682	-0.325729	0.746646	0.0114298	0.218203	0.828589	0.0364696	0.643088	0.524526	0.0367975	1.3394	0.18194
2	blue	ENSMMUG00000004960	ENSG00000134594	RAB33A	0.0478828	0.877221	0.386587	-0.014579	-0.273354	0.786252	-0.0128746	-0.222927	0.82494	0.0390082	1.02683	0.305721
2	blue	ENSMMUG00000016588	ENSG00000123728	RAP2C	0.0402089	0.719618	0.476729	-0.024422	-0.447195	0.6576	-0.0257531	-0.43534	0.666095	0.00333353	0.149839	0.88104
2	blue	ENSMMUG00000007997	ENSG00000156531	PHF6	-0.0219554	-0.526197	0.602203	-0.0345268	-0.846364	0.403328	-0.096426	-2.18077	0.036289	0.0125452	0.728395	0.467212
2	blue	ENSMMUG00000002706	ENSG00000169446	MMGT1	-0.0398048	-0.911948	0.368283	-0.0914348	-2.14276	0.0394531	-0.0814184	-1.76037	0.0874324	-0.00987001	-0.584492	0.559539
2	blue	ENSMMUG00000005768	ENSG00000130826	DKC1	-0.0330827	-0.840931	0.406323	-0.0190003	-0.494229	0.624355	-0.0216529	-0.519986	0.606477	-0.00858425	-0.540821	0.589225
2	blue	ENSMMUG00000008867	ENSG00000104626	ERI1	0.0638355	0.909903	0.369346	-0.0061576	-0.0899621	0.928851	0.0400862	0.541307	0.591862	0.0226518	0.911829	0.362941
2	blue	ENSMMUG00000001872	ENSG00000104219	ZDHHC2	-0.0562542	-0.900663	0.374169	-0.19191	-3.14388	0.0034727	-0.113375	-1.7145	0.0956339	0.0284313	0.972128	0.332145
2	blue	ENSMMUG00000015487	ENSG00000078674	PCM1	0.0164961	0.372669	0.711732	-0.0123265	-0.284799	0.777544	-0.0725399	-1.54555	0.131567	0.00802498	0.620433	0.535669
2	blue	ENSMMUG00000015497	ENSG00000104763	ASAH1	-0.0215021	-0.364861	0.717498	-0.0101581	-0.176277	0.861133	-0.00640533	-0.102517	0.918955	0.00347715	0.191035	0.848689
2	blue	ENSMMUG00000023646	ENSG00000104765	BNIP3L	-0.013777	-0.382047	0.704829	-0.0812708	-2.30498	0.0274681	-0.0971943	-2.54207	0.0157978	0.0361546	1.6569	0.0990855
2	blue	ENSMMUG00000013735	ENSG00000104671	DCTN6	-0.0507627	-0.80984	0.423722	-0.0367963	-0.600434	0.55224	-0.108501	-1.63338	0.111712	-0.000784184	-0.0312418	0.975107
2	blue	ENSMMUG00000020819	ENSG00000104695	PPP2CB	-0.0231437	-0.571687	0.571334	-0.0126655	-0.319981	0.750961	-0.0412283	-0.960556	0.343627	0.0111118	0.562596	0.574331
2	blue	ENSMMUG00000022655	ENSG00000165392	WRN	-0.0107677	-0.223884	0.824201	0.0297617	0.632953	0.531043	-0.0538084	-1.05585	0.298557	0.0372748	2.061	0.040579
2	blue	ENSMMUG00000016120	ENSG00000147533	GOLGA7	-0.130319	-2.86643	0.00710946	-0.0835805	-1.88013	0.0687702	-0.10877	-2.25691	0.0306233	0.0153779	0.355598	0.722511
2	blue	ENSMMUG00000003347	ENSG00000168300	PCMTD1	-0.0426709	-0.873805	0.388418	-0.0434212	-0.90933	0.369643	-0.0343016	-0.662554	0.512129	0.0181023	1.10102	0.272194
2	blue	ENSMMUG00000008777	ENSG00000198363	ASPH	-0.0137311	-0.317452	0.752862	0.000249834	0.00590693	0.995322	0.0036998	0.080679	0.936175	0.0739817	2.31171	0.0217977
2	blue	ENSMMUG00000021155	ENSG00000178460	MCMDC2	-0.12569	-1.66495	0.105209	-0.0529254	-0.718383	0.47748	-0.0804667	-1.00935	0.32001	0.006722	0.115052	0.908518
2	blue	ENSMMUG00000001516	ENSG00000067167	TRAM1	-0.121091	-2.80996	0.00819592	-0.0631332	-1.49839	0.143356	-0.0723894	-1.58494	0.122334	0.017187	0.533511	0.594264
2	blue	ENSMMUG00000002280	ENSG00000164751	PEX2	0.0518169	1.06702	0.293559	0.0978439	2.06333	0.0468649	0.029073	0.566409	0.574875	0.0252331	1.04833	0.295732
2	blue	ENSMMUG00000006381	ENSG00000176731	C8orf59	-0.0810412	-1.01106	0.319203	0.00953518	0.121815	0.90377	-0.122861	-1.44998	0.156322	0.0439505	1.95036	0.0525116
2	blue	ENSMMUG00000006307	ENSG00000176623	RMDN1	-0.136013	-1.94268	0.0604608	-0.0982732	-1.43613	0.160198	-0.216736	-2.92395	0.00614264	0.00676257	0.228646	0.819374
2	blue	ENSMMUG00000006663	ENSG00000104325	DECR1	-0.151244	-1.78968	0.0825081	0.0748649	0.906361	0.37119	-0.0170502	-0.190525	0.850043	0.0535964	1.43673	0.152334
2	blue	ENSMMUG00000004011	ENSG00000180694	TMEM64	-0.0416472	-0.78654	0.437055	-0.096845	-1.87141	0.0700029	-0.0660334	-1.17791	0.247094	0.0361937	1.16088	0.247055
2	blue	ENSMMUG00000013396	ENSG00000155100	OTUD6B	-0.0155227	-0.256565	0.799077	-0.015767	-0.26656	0.791435	-0.0876071	-1.36661	0.18081	0.00361515	0.182691	0.855223
2	blue	ENSMMUG00000021511	ENSG00000205133	TRIQK	-0.0568461	-1.08022	0.287724	-0.0038103	-0.0740778	0.941387	-0.0556448	-0.998621	0.325106	0.0553439	2.49009	0.0135743
2	blue	ENSMMUG00000012981	ENSG00000164944	KIAA1429	-0.00779874	-0.233019	0.817159	-0.0224872	-0.687142	0.496702	-0.0588856	-1.65951	0.106306	0.0178721	1.30958	0.191818
2	blue	ENSMMUG00000021113	ENSG00000156162	DPY19L4	0.0119507	0.230052	0.819444	-0.0322771	-0.635682	0.529284	-0.0388025	-0.705384	0.485426	0.00736353	0.201867	0.840223
2	blue	ENSMMUG00000003878	ENSG00000104324	CPQ	-0.371766	-3.88631	0.000453474	-0.0926533	-0.991789	0.328379	-0.212642	-2.10271	0.0430491	0.0231938	0.479622	0.632013
2	blue	ENSMMUG00000028952	ENSG00000104375	STK3	-0.022507	-0.310347	0.758211	-0.0270562	-0.382258	0.704673	-0.0888347	-1.15988	0.254263	0.0789567	1.69581	0.0914566
2	blue	ENSMMUG00000013742	ENSG00000132554	RGS22	-0.169573	-1.87618	0.0693272	-0.0344275	-0.389609	0.699281	-0.013981	-0.145967	0.884819	0.0953	1.54805	0.123169
2	blue	ENSMMUG00000008726	ENSG00000196531	NACA	0.0203942	0.360604	0.72065	0.0377162	0.68307	0.499239	-0.00660025	-0.110446	0.912712	0.0288772	1.45898	0.146116
2	blue	ENSMMUG00000020765	ENSG00000048392	RRM2B	-0.0529126	-1.06874	0.292792	-0.0520636	-1.07579	0.289673	-0.163663	-3.12129	0.00368518	0.00528975	0.228009	0.819869
2	blue	ENSMMUG00000019398	ENSG00000164929	BAALC	-0.104949	-1.51667	0.138689	-0.0348214	-0.514661	0.610154	-0.0789096	-1.07551	0.289798	-0.0197885	-0.772283	0.440846
2	blue	ENSMMUG00000011359	ENSG00000104408	EIF3E	-0.0026797	-0.0574343	0.954539	-0.0067231	-0.147369	0.88372	-0.0154162	-0.311653	0.757227	0.0687242	2.47745	0.0140499
2	blue	ENSMMUG00000019260	ENSG00000104412	EMC2	-0.0150121	-0.338614	0.737004	0.0543313	1.25361	0.218624	0.00773756	0.164747	0.870129	0.0314347	1.20163	0.230909
2	blue	ENSMMUG00000020285	ENSG00000164754	RAD21	-0.00527617	-0.135063	0.893367	-0.0289259	-0.757303	0.454139	-0.0530791	-1.2815	0.208777	0.0213648	1.3951	0.16451
2	blue	ENSMMUG00000021157	ENSG00000156787	TBC1D31	-0.0402699	-0.551061	0.585233	0.0573014	0.802406	0.427949	0.0494843	0.639836	0.526612	0.0218923	0.868287	0.386263
2	blue	ENSMMUG00000019646	ENSG00000176853	FAM91A1	0.00700442	0.145153	0.885456	-0.0544271	-1.1537	0.256753	-0.0901511	-1.76309	0.086965	0.0297437	1.85459	0.0651063
2	blue	ENSMMUG00000015492	ENSG00000147687	TATDN1	-0.154648	-1.93141	0.0618903	-0.179778	-2.29751	0.0279381	-0.0980551	-1.15699	0.255425	0.0381816	1.7899	0.0749614
2	blue	ENSMMUG00000003538	ENSG00000164961	KIAA0196	-0.0170728	-0.425971	0.672841	-0.0483527	-1.23398	0.225761	-0.0120386	-0.283433	0.778582	-0.0415805	-1.83544	0.0679052
2	blue	ENSMMUG00000001570	ENSG00000183891	TTC32	0.0472871	0.336682	0.738448	-0.00739693	-0.0539776	0.957272	0.208682	1.40747	0.168458	0.0717683	1.62081	0.106611
2	blue	ENSMMUG00000001282	ENSG00000115128	SF3B14	-0.0482839	-0.691209	0.494176	0.013983	0.204785	0.838974	0.019968	0.269915	0.788874	0.016588	0.657049	0.511894
2	blue	ENSMMUG00000004380	ENSG00000084754	HADHA	0.00521013	0.164234	0.87053	0.029937	0.965137	0.341362	-0.0157715	-0.469018	0.642082	0.0277489	1.01075	0.313341
2	blue	ENSMMUG00000004381	ENSG00000138029	HADHB	-0.00793195	-0.144573	0.88591	0.0653865	1.21897	0.231333	0.0479016	0.823872	0.415814	0.0112387	0.244927	0.80676
2	blue	ENSMMUG00000022268	ENSG00000163811	WDR43	0.0414977	1.17668	0.247581	0.0338306	0.981331	0.333433	-0.00207642	-0.0555804	0.956005	0.00343593	0.204943	0.837822
2	blue	ENSMMUG00000010259	ENSG00000115295	CLIP4	-0.0809388	-1.56108	0.127863	-0.079456	-1.56726	0.126411	-0.0792171	-1.44107	0.158806	0.0128909	0.775378	0.439019
2	blue	ENSMMUG00000016094	ENSG00000119820	YIPF4	-0.0121146	-0.221613	0.825954	-0.0473219	-0.885511	0.382166	-0.0749329	-1.29379	0.20455	-0.00943978	-0.579988	0.562566
2	blue	ENSMMUG00000016433	ENSG00000115816	CEBPZ	-0.054007	-1.06662	0.293738	-0.0537171	-1.08509	0.285595	-0.100878	-1.88003	0.0687843	0.0241207	1.33036	0.184892
2	blue	ENSMMUG00000000642	ENSG00000115970	THADA	0.0494666	0.830306	0.412218	0.0486244	0.83472	0.409763	0.08025	1.2708	0.212517	0.000669489	0.0409968	0.967339
2	blue	ENSMMUG00000022261	ENSG00000138032	PPM1B	-0.00764534	-0.208693	0.835946	-0.00887336	-0.247731	0.805848	-0.0140746	-0.362491	0.719252	0.0316923	1.27896	0.202373
2	blue	ENSMMUG00000005389	ENSG00000151665	PIGF	-0.0689501	-1.54985	0.130532	-0.0257488	-0.592207	0.55767	-0.0560804	-1.19063	0.242131	0.0444184	1.50591	0.133645
2	blue	ENSMMUG00000005388	ENSG00000119878	CRIPT	0.0248536	0.439873	0.662842	0.0452148	0.818569	0.418792	0.0131226	0.219224	0.8278	0.000329084	0.0146383	0.988335
2	blue	ENSMMUG00000022842	ENSG00000116062	MSH6	0.0524343	1.44488	0.157741	0.0316435	0.891869	0.378796	-0.0296103	-0.769977	0.446686	0.0549154	1.97008	0.0501901
2	blue	ENSMMUG00000020677	ENSG00000170802	FOXN2	-0.0924974	-1.87418	0.0696097	-0.0263454	-0.545964	0.588692	-0.0402895	-0.77024	0.446532	-0.025825	-0.451995	0.651755
2	blue	ENSMMUG00000002155	ENSG00000177994	C2orf73	-0.2504	-1.8122	0.0788875	-0.0670311	-0.49726	0.62224	-0.324395	-2.22405	0.032963	0.0516571	0.79116	0.429775
2	blue	ENSMMUG00000007003	ENSG00000138035	PNPT1	0.0397662	0.727528	0.471934	0.0337937	0.632596	0.531273	-0.0203517	-0.351674	0.727276	-0.00994141	-0.369928	0.711822
2	blue	ENSMMUG00000002025	ENSG00000028116	VRK2	0.0178236	0.219859	0.82731	0.0780404	0.98629	0.33103	0.0190484	0.222454	0.825305	0.000194779	0.00199225	0.998412
2	blue	ENSMMUG00000008772	ENSG00000143952	VPS54	-0.00711052	-0.184169	0.854986	-0.0157854	-0.41818	0.678472	-0.0177136	-0.432937	0.667823	0.00566552	0.318352	0.750546
2	blue	ENSMMUG00000004781	ENSG00000143971	ETAA1	-0.057492	-0.820516	0.417697	-0.0808391	-1.18061	0.246035	0.0132115	0.178137	0.859684	0.0199152	0.623725	0.533509
2	blue	ENSMMUG00000010224	ENSG00000124380	SNRNP27	-0.0285971	-0.493607	0.624791	-0.0177295	-0.313124	0.756119	-0.0268683	-0.438039	0.664157	0.0430101	2.67189	0.00815554
2	blue	ENSMMUG00000001126	ENSG00000116001	TIA1	-0.0116141	-0.237606	0.813627	0.0111832	0.233995	0.816407	-0.0775009	-1.4959	0.144002	0.010063	0.478276	0.632969
2	blue	ENSMMUG00000007175	ENSG00000075292	ZNF638	-0.0249283	-0.519096	0.607091	-0.0115929	-0.246893	0.806491	-0.0466852	-0.916865	0.365738	0.0159154	1.10013	0.272581
2	blue	ENSMMUG00000018512	ENSG00000005436	GCFC2	-0.0467074	-0.570439	0.57217	0.00900449	0.112657	0.910972	0.0413117	0.477567	0.636046	0.00806074	0.325596	0.745066
2	blue	ENSMMUG00000015820	ENSG00000132300	PTCD3	0.0598123	1.26887	0.213195	0.107376	2.32954	0.0259717	0.000167599	0.00335357	0.997344	0.0172799	0.99104	0.322847
2	blue	ENSMMUG00000009254	ENSG00000172071	EIF2AK3	0.0401046	0.643928	0.523987	-0.067681	-1.1117	0.274148	-0.125267	-1.89905	0.0661595	0.0252308	1.17635	0.240834
2	blue	ENSMMUG00000022907	ENSG00000115446	UNC50	0.00439967	0.113215	0.910533	-0.0487095	-1.28218	0.208543	-0.0699919	-1.70028	0.0983052	0.0320661	2.04442	0.0422036
2	blue	ENSMMUG00000015515	ENSG00000135945	REV1	0.0310205	0.573503	0.570117	0.0472876	0.894986	0.377152	0.0824365	1.44109	0.158802	0.0107027	0.663497	0.507765
2	blue	ENSMMUG00000001149	ENSG00000163162	RNF149	0.0769472	1.27027	0.212703	0.133857	2.26103	0.0303405	0.0258281	0.402724	0.689698	0.0252201	1.22156	0.223294
2	blue	ENSMMUG00000008436	ENSG00000135974	C13H2ORF49	0.00341075	0.061901	0.951008	-0.0428301	-0.795719	0.431773	-0.0175202	-0.300602	0.765567	0.0246276	1.19197	0.234666
2	blue	ENSMMUG00000016430	ENSG00000188177	ZC3H6	-0.0366621	-0.941374	0.353223	-0.0487912	-1.28129	0.208851	-0.0650176	-1.57502	0.124608	0.07019	3.55762	0.000465904
2	blue	ENSMMUG00000018377	ENSG00000115866	DARS	-0.00339619	-0.0663772	0.94747	0.0592168	1.1838	0.244788	0.0549777	1.01394	0.317846	0.0226593	0.865019	0.38805
2	blue	ENSMMUG00000008875	ENSG00000115084	SLC35F5	-0.0311408	-0.652135	0.518744	-0.0187071	-0.400849	0.691065	-0.010227	-0.202319	0.840886	0.0234882	1.14426	0.253864
2	blue	ENSMMUG00000021343	ENSG00000088205	DDX18	-0.0957361	-1.50462	0.141751	-0.0408896	-0.657289	0.515466	-0.0521128	-0.772857	0.445002	0.033684	1.91182	0.0573086
2	blue	ENSMMUG00000020928	ENSG00000155438	NIFK	-0.0252223	-0.437671	0.664422	-0.0552	-0.980299	0.333934	-0.0640026	-1.04964	0.301366	0.0260977	1.16225	0.246498
2	blue	ENSMMUG00000021119	ENSG00000211460	TSN	-0.0516192	-1.37138	0.179332	-0.0433103	-1.17692	0.247486	-0.071473	-1.79202	0.082126	0.0142329	1.03107	0.303737
2	blue	ENSMMUG00000018568	ENSG00000169967	MAP3K2	0.00828518	0.222979	0.8249	0.00782781	0.215497	0.830681	-0.0713098	-1.81143	0.0790091	0.0192541	0.885376	0.377002
2	blue	ENSMMUG00000013653	ENSG00000073614	KDM5A	0.0400588	0.917699	0.365308	-0.0105456	-0.247077	0.80635	-0.00614552	-0.132821	0.895126	0.0333052	2.23049	0.0268105
2	blue	ENSMMUG00000010207	ENSG00000126749	EMG1	0.0104564	0.267143	0.790989	0.00565847	0.147954	0.883262	-0.0337181	-0.814123	0.421299	0.0235988	1.19467	0.233609
2	blue	ENSMMUG00000015304	ENSG00000110852	CLEC2B	-0.207953	-0.684769	0.49818	0.00746263	0.025188	0.980054	-0.172679	-0.538636	0.593684	-0.0643877	-0.58535	0.558963
2	blue	ENSMMUG00000010859	ENSG00000111711	GOLT1B	0.0166509	0.33231	0.741717	-0.0233987	-0.477814	0.635872	-0.107955	-2.03496	0.0497941	0.0215583	0.834483	0.404991
2	blue	ENSMMUG00000018629	ENSG00000123095	BHLHE41	-0.0300963	-0.350597	0.728076	0.0324842	0.387603	0.700751	0.0693817	0.764912	0.449656	0.0476826	1.23544	0.218094
2	blue	ENSMMUG00000003218	ENSG00000152944	MED21	-0.0970103	-2.18126	0.0362501	-0.0399795	-0.919503	0.364377	-0.0765504	-1.62461	0.113577	0.0469754	1.93218	0.0547304
2	blue	ENSMMUG00000015811	ENSG00000087502	ERGIC2	-0.0463784	-1.02383	0.313219	-0.0202254	-0.456671	0.650842	-0.148301	-3.08914	0.00400894	-0.0134178	-0.845518	0.398818
2	blue	ENSMMUG00000023575	ENSG00000174718	KIAA1551	-0.0350386	-0.655001	0.51692	-0.0455236	-0.870556	0.390165	-0.0212481	-0.374993	0.710019	0.0147787	0.807005	0.420609
2	blue	ENSMMUG00000010868	ENSG00000015153	YAF2	-0.0661083	-1.42863	0.162327	-0.00610549	-0.134957	0.89345	-0.100398	-2.04766	0.0484637	-0.0171892	-0.85922	0.391233
2	blue	ENSMMUG00000000203	ENSG00000129317	PUS7L	-0.171975	-2.13536	0.0400967	-0.168332	-2.14044	0.0396536	-0.232038	-2.72578	0.0101067	0.0473486	1.83829	0.0674817
2	blue	ENSMMUG00000000204	ENSG00000198001	IRAK4	-0.0130757	-0.134261	0.893996	-0.0705874	-0.742915	0.462688	-0.0423868	-0.412349	0.682699	0.0452753	1.10137	0.272043
2	blue	ENSMMUG00000006154	ENSG00000151239	TWF1	-0.0513207	-0.963583	0.342129	-0.0392995	-0.754969	0.455519	-0.105518	-1.87122	0.0700311	0.00123629	0.0464707	0.962981
2	blue	ENSMMUG00000015962	ENSG00000189079	ARID2	-0.0112856	-0.234653	0.8159	-0.05686	-1.20922	0.235006	-0.0373538	-0.732908	0.46869	0.0211405	1.11285	0.267089
2	blue	ENSMMUG00000023791	ENSG00000139218	SCAF11	-0.0054098	-0.138778	0.890453	-0.0237232	-0.622375	0.53789	-0.0234544	-0.567527	0.574123	0.00852174	0.407635	0.683972
2	blue	ENSMMUG00000022359	ENSG00000134294	SLC38A2	-0.040734	-0.553583	0.583524	-0.0795165	-1.10516	0.276931	-0.104892	-1.34453	0.18777	-0.0173611	-0.432925	0.665529
2	blue	ENSMMUG00000003877	ENSG00000139620	C12ORF41	0.0559476	1.45499	0.154939	-0.0322054	-0.856874	0.397576	-0.0427364	-1.04962	0.301374	0.0314234	1.54825	0.12312
2	blue	ENSMMUG00000007629	ENSG00000129315	CCNT1	-0.0618774	-1.80085	0.0806949	-0.0193368	-0.575732	0.568627	-0.0992754	-2.72798	0.0100518	0.0191093	1.14379	0.25406
2	blue	ENSMMUG00000005182	ENSG00000111481	COPZ1	-0.0547062	-1.60168	0.118575	-0.00486675	-0.145748	0.88499	-0.0587307	-1.6229	0.113945	0.0102434	0.714148	0.475957
2	blue	ENSMMUG00000031838	ENSG00000092841	MYL6	0.0573891	1.35193	0.185416	0.0330799	0.797088	0.430988	0.0797749	1.77355	0.0851892	0.00769297	0.366954	0.714036
2	blue	ENSMMUG00000004522	ENSG00000198056	PRIM1	-0.266086	-1.8272	0.076551	-0.233679	-1.64503	0.109275	-0.242522	-1.57815	0.123886	0.0269091	0.913667	0.361976
2	blue	ENSMMUG00000019783	ENSG00000166881	TMEM194A	-0.0228517	-0.428974	0.670676	0.0525223	1.00935	0.320012	-0.0156505	-0.277797	0.782868	0.0446781	1.50048	0.135044
2	blue	ENSMMUG00000007659	ENSG00000184575	XPOT	0.0168217	0.457768	0.650061	-0.0225023	-0.626238	0.535384	-0.0701195	-1.79979	0.0808652	0.00945638	0.56117	0.575301
2	blue	ENSMMUG00000016620	ENSG00000139233	LLPH	-0.15434	-2.60849	0.0134652	-0.00801174	-0.138715	0.890502	-0.0917497	-1.46791	0.151415	0.000557263	0.0240845	0.980809
2	blue	ENSMMUG00000014853	ENSG00000111596	CNOT2	-0.0127129	-0.303676	0.763245	-0.00484057	-0.118274	0.906554	-0.0814331	-1.83576	0.0752442	0.0272151	1.64644	0.101223
2	blue	ENSMMUG00000014858	ENSG00000135643	KCNMB4	-0.0466718	-0.81312	0.421865	-0.0625268	-1.1141	0.273131	-0.0982863	-1.61538	0.115567	0.0256535	0.871627	0.384442
2	blue	ENSMMUG00000007727	ENSG00000121749	TBC1D15	0.0154722	0.340556	0.735555	-0.0068376	-0.153972	0.878551	-0.024797	-0.515436	0.609619	0.0515339	2.54703	0.011606
2	blue	ENSMMUG00000009640	ENSG00000111615	KRR1	-0.0572004	-1.19758	0.239449	-0.0715446	-1.53214	0.134837	-0.101175	-1.99903	0.0537346	0.0347265	1.58169	0.115278
2	blue	ENSMMUG00000018257	ENSG00000175183	CSRP2	-0.160738	-1.54378	0.131995	-0.197321	-1.94228	0.0605113	-0.236237	-2.14924	0.0388967	0.125328	1.98695	0.0482735
2	blue	ENSMMUG00000017463	ENSG00000181163	NPM1	-0.0491296	-1.02833	0.31113	0.00365905	0.0783478	0.938015	0.0119077	0.235284	0.815415	0.0548496	2.48627	0.0137167
2	blue	ENSMMUG00000011585	ENSG00000169714	CNBP	-0.00993026	-0.316207	0.753799	-0.0163433	-0.532255	0.598047	-0.0128038	-0.384537	0.703	0.0588965	2.82192	0.00524864
2	blue	ENSMMUG00000018898	ENSG00000120798	NR2C1	-0.058543	-1.10789	0.275766	-0.0419585	-0.812735	0.422083	-0.0916781	-1.64	0.110323	-0.0168089	-1.01872	0.30955
2	blue	ENSMMUG00000013813	ENSG00000111142	METAP2	-0.0303519	-0.734464	0.467754	0.0271349	0.671563	0.506447	-0.0639902	-1.46082	0.15334	-0.0225425	-1.25796	0.209852
2	blue	ENSMMUG00000009302	ENSG00000139343	SNRPF	-0.0284559	-0.33142	0.742383	-0.0136839	-0.163359	0.871213	-0.0418969	-0.462323	0.646825	0.0482716	1.90095	0.0587259
2	blue	ENSMMUG00000018718	ENSG00000151572	ANO4	0.0126621	0.227994	0.82103	0.00896863	0.1652	0.869775	0.0746818	1.26939	0.21301	-0.0371683	-1.22961	0.220266
2	blue	ENSMMUG00000022571	ENSG00000111727	HCFC2	0.05935	1.18917	0.242696	-0.012499	-0.256159	0.799388	-0.0276408	-0.522671	0.604628	0.0467845	2.18245	0.0302252
2	blue	ENSMMUG00000022570	ENSG00000120837	NFYB	-0.180101	-2.54469	0.0156992	-0.0621387	-0.898225	0.375448	-0.133772	-1.78482	0.0833093	0.000344184	0.0164869	0.986862
2	blue	ENSMMUG00000009519	ENSG00000136051	KIAA1033	0.0499002	1.23584	0.225076	0.0156146	0.395533	0.694946	0.040393	0.943872	0.351963	0.019742	0.791258	0.429718
2	blue	ENSMMUG00000006956	ENSG00000189046	ALKBH2	-0.0407664	-0.844766	0.404208	0.000148294	0.00314633	0.997508	-0.0383542	-0.751671	0.457474	0.103796	3.56947	0.000446533
2	blue	ENSMMUG00000006494	ENSG00000111231	GPN3	-0.0615312	-1.04808	0.302071	-0.0870203	-1.51656	0.138716	-0.090783	-1.46065	0.153387	0.0387947	1.45905	0.146098
2	blue	ENSMMUG00000013664	ENSG00000186298	PPP1CC	-0.00489459	-0.0971392	0.923192	0.0692973	1.40648	0.168751	-0.044008	-0.823796	0.415856	0.0142094	0.632527	0.527755
2	blue	ENSMMUG00000017107	ENSG00000089234	BRAP	0.00920596	0.220374	0.826911	0.02708	0.663274	0.511674	0.0690546	1.56135	0.127798	0.0007015	0.0548666	0.956299
2	blue	ENSMMUG00000020602	ENSG00000167272	POP5	0.0571864	1.00506	0.322042	0.0234234	0.421333	0.676191	0.0109836	0.18243	0.85634	0.0135261	0.529217	0.597234
2	blue	ENSMMUG00000031491	ENSG00000086598	TMED2	-0.0315255	-0.602879	0.550631	-0.0248383	-0.485782	0.63027	-0.0924137	-1.66689	0.10482	-0.00250785	-0.14649	0.88368
2	blue	ENSMMUG00000006546	ENSG00000185344	ATP6V0A2	-0.0163501	-0.258602	0.797518	-0.0264141	-0.427842	0.671492	-0.0563546	-0.843254	0.405041	-0.00847826	-0.344989	0.73046
2	blue	ENSMMUG00000020926	ENSG00000111450	STX2	0.184467	1.71846	0.0949018	0.180951	1.72787	0.0931799	0.162803	1.43696	0.159964	0.00673454	0.321125	0.748446
2	blue	ENSMMUG00000021279	ENSG00000015171	ZMYND11	0.0169417	0.623304	0.537287	0.050576	1.9031	0.0656121	-0.0120609	-0.418521	0.678225	-0.00330471	-0.269152	0.788086
2	blue	ENSMMUG00000013182	ENSG00000057608	GDI2	0.00757981	0.18494	0.854386	-0.00728475	-0.181786	0.856841	-0.0506011	-1.16446	0.252426	0.0352882	1.96667	0.0505846
2	blue	ENSMMUG00000010587	ENSG00000176244	ACBD7	-0.180444	-1.00506	0.322042	-0.0300301	-0.171292	0.86502	-0.183152	-0.965115	0.341372	0.0203175	0.30475	0.760869
2	blue	ENSMMUG00000003192	ENSG00000107614	TRDMT1	-0.094633	-0.975839	0.336108	-0.206736	-2.18482	0.0359659	-0.0257729	-0.251732	0.802779	-0.0325098	-1.48587	0.138865
2	blue	ENSMMUG00000007453	ENSG00000165997	ARL5B	-0.0230712	-0.381992	0.704869	-0.0384405	-0.651002	0.519467	-0.0760676	-1.18861	0.242914	0.0235038	0.874838	0.382697
2	blue	ENSMMUG00000006928	ENSG00000099246	RAB18	-0.0441581	-1.05898	0.29715	-0.020209	-0.495675	0.623346	-0.0646055	-1.46132	0.153204	0.0180345	0.970054	0.333175
2	blue	ENSMMUG00000004778	ENSG00000165322	ARHGAP12	-0.12148	-2.10602	0.0427413	-0.110699	-1.96263	0.0580007	-0.048005	-0.784959	0.43797	0.00688829	0.340986	0.733467
2	blue	ENSMMUG00000015058	ENSG00000170759	KIF5B	-0.0325394	-0.686328	0.497209	-0.0428565	-0.92451	0.361804	-0.0015723	-0.0312787	0.975232	0.0113769	0.36218	0.717594
2	blue	ENSMMUG00000015471	ENSG00000189180	ZNF33A	0.0588375	0.833949	0.410191	-0.0104736	-0.151876	0.880192	0.0516194	0.690948	0.494337	-0.0163136	-0.840555	0.401587
2	blue	ENSMMUG00000017077	ENSG00000075407	ZNF37A	0.0642634	1.03525	0.307934	-0.0588285	-0.970492	0.338726	-0.00836332	-0.127455	0.899339	0.00859095	0.488166	0.625959
2	blue	ENSMMUG00000015405	ENSG00000169826	CSGALNACT2	-0.00687465	-0.157485	0.875804	-0.0226911	-0.531758	0.598387	-0.0189546	-0.409902	0.684476	0.0189144	0.953765	0.341338
2	blue	ENSMMUG00000022438	ENSG00000169740	ZNF32	-0.0121513	-0.28233	0.77942	-0.0376	-0.894122	0.377607	-0.0862439	-1.89372	0.0668855	0.000469068	0.0244177	0.980543
2	blue	ENSMMUG00000017492	ENSG00000165512	ZNF22	-0.0437488	-0.906322	0.37121	0.0210055	0.445194	0.65903	0.00622004	0.121662	0.903891	0.0222168	0.796943	0.426416
2	blue	ENSMMUG00000013439	ENSG00000122376	FAM35A	-0.0482697	-0.519291	0.606957	-0.0516964	-0.56898	0.573148	-0.107215	-1.08902	0.283882	0.0185921	1.02587	0.306176
2	blue	ENSMMUG00000003924	ENSG00000062650	WAPAL	-0.00349466	-0.110556	0.912625	0.0105763	0.342188	0.734337	-0.0483429	-1.44265	0.158364	0.0234555	1.48923	0.13798
2	blue	ENSMMUG00000008690	ENSG00000156671	SAMD8	-0.0217582	-0.446446	0.658135	-0.0234972	-0.493096	0.625147	-0.055361	-1.07169	0.291485	0.0230744	1.293	0.197482
2	blue	ENSMMUG00000009479	ENSG00000138303	ASCC1	-0.063145	-0.827769	0.413634	0.0369842	0.496289	0.622917	-0.079433	-0.984466	0.331912	0.0689718	2.3202	0.0213247
2	blue	ENSMMUG00000016652	ENSG00000060339	CCAR1	0.0302038	0.816471	0.419973	0.0181285	0.501198	0.619495	-0.0567546	-1.44744	0.157027	0.0191461	1.04721	0.296251
2	blue	ENSMMUG00000003705	ENSG00000165443	PHYHIPL	-0.0391928	-0.640828	0.525975	-0.0524815	-0.877635	0.386365	-0.214136	-3.30242	0.00227827	-0.0143979	-0.766117	0.444498
2	blue	ENSMMUG00000019822	ENSG00000151151	IPMK	0.0238805	0.368064	0.715131	-0.0528814	-0.833871	0.410234	-0.104557	-1.52194	0.137367	-0.00188537	-0.0736174	0.941387
2	blue	ENSMMUG00000007081	ENSG00000198964	SGMS1	0.00383794	0.0422687	0.966534	0.0609018	0.685967	0.497433	0.0830063	0.86236	0.394594	0.0143371	0.547439	0.584679
2	blue	ENSMMUG00000004185	ENSG00000119922	IFIT2	0.0095955	0.13726	0.891643	0.0326711	0.478318	0.635517	0.0614423	0.83061	0.412049	-0.00144957	-0.0228862	0.981764
2	blue	ENSMMUG00000017534	ENSG00000152778	IFIT5	0.0432312	0.603787	0.550034	0.113931	1.62792	0.11287	-0.0146448	-0.193142	0.848008	0.0310133	1.10492	0.270502
2	blue	ENSMMUG00000013485	ENSG00000138182	KIF20B	-0.112368	-1.16756	0.251191	-0.0608622	-0.64782	0.521497	-0.122398	-1.2038	0.237068	0.0407374	1.36904	0.172501
2	blue	ENSMMUG00000020001	ENSG00000180628	PCGF5	-0.0735208	-1.44739	0.157041	-0.121906	-2.45454	0.0194385	-0.115759	-2.14949	0.0388759	0.0214184	0.90475	0.366671
2	blue	ENSMMUG00000007478	ENSG00000107854	TNKS2	0.0478902	0.879839	0.385187	0.00853541	0.160368	0.87355	-0.104084	-1.80364	0.080248	0.0214225	1.40068	0.162838
2	blue	ENSMMUG00000004816	ENSG00000198060	MARCH5	0.0417701	0.880179	0.385006	0.100662	2.17088	0.03709	-0.0596962	-1.18874	0.242863	0.0304331	1.61134	0.10866
2	blue	ENSMMUG00000023267	ENSG00000119912	IDE	-0.045316	-0.933394	0.357266	0.0445862	0.939341	0.35425	-0.0333021	-0.647348	0.521799	0.0126872	0.697359	0.486377
2	blue	ENSMMUG00000001619	ENSG00000173145	NOC3L	-0.0259342	-0.452295	0.653959	-0.0339187	-0.605303	0.549038	-0.0847933	-1.39704	0.171548	0.0181752	0.662063	0.508683
2	blue	ENSMMUG00000014587	ENSG00000108239	TBC1D12	-0.0630108	-1.18317	0.245035	-0.0619739	-1.19121	0.241906	-0.013488	-0.239447	0.812212	-0.0237239	-0.475181	0.635169
2	blue	ENSMMUG00000001874	ENSG00000077147	TM9SF3	-0.0151547	-0.373352	0.711228	-0.0171906	-0.433146	0.667673	-0.0909725	-2.11386	0.04202	0.0015519	0.0732262	0.941698
2	blue	ENSMMUG00000010281	ENSG00000166024	R3HCC1L	0.0422251	0.874647	0.387966	-0.0320569	-0.679889	0.501226	0.0571781	1.12011	0.270597	0.00915898	0.463948	0.643182
2	blue	ENSMMUG00000023763	ENSG00000119929	CUTC	0.0866691	1.20468	0.236733	0.0566009	0.805724	0.426059	0.0191908	0.252388	0.802276	0.0788904	2.944	0.00361801
2	blue	ENSMMUG00000018476	ENSG00000213341	CHUK	-0.024495	-0.440742	0.662218	0.0235711	0.433839	0.667174	-0.117072	-1.98821	0.0549734	-0.018405	-0.854357	0.393915
2	blue	ENSMMUG00000003749	ENSG00000076685	NT5C2	-0.0231759	-0.578786	0.566588	-0.0230082	-0.587658	0.560685	-0.0593336	-1.39794	0.171278	-0.00144475	-0.0647843	0.94841
2	blue	ENSMMUG00000014350	ENSG00000119950	MXI1	-0.00754257	-0.176997	0.860572	-0.00702195	-0.168516	0.867186	0.0375353	0.830796	0.411945	0.0578737	1.92962	0.0550489
2	blue	ENSMMUG00000007775	ENSG00000119953	SMNDC1	0.0542467	0.836855	0.408578	-0.0647612	-1.02371	0.313275	-0.00687748	-0.100469	0.920568	0.058222	2.63011	0.00919055
2	blue	ENSMMUG00000007982	ENSG00000108055	SMC3	0.072886	1.45356	0.155332	0.0172844	0.352521	0.726646	0.0565556	1.06387	0.294963	0.0180419	0.892982	0.372925
2	blue	ENSMMUG00000017204	ENSG00000150593	PDCD4	-0.0468457	-0.884512	0.382696	0.0248103	0.479095	0.63497	-0.076078	-1.35503	0.184436	0.00912632	0.505162	0.613994
2	blue	ENSMMUG00000014819	ENSG00000165650	PDZD8	0.0943183	2.15816	0.0381425	0.0179582	0.420294	0.676943	-0.0293769	-0.634329	0.530155	-0.0143989	-0.714683	0.475627
2	blue	ENSMMUG00000008294	ENSG00000165672	PRDX3	-0.0358982	-0.565725	0.575334	-0.0475415	-0.766217	0.448889	-0.109185	-1.62294	0.113935	0.0112962	0.524827	0.600277
2	blue	ENSMMUG00000009559	ENSG00000197771	MCMBP	-0.00721494	-0.168196	0.867436	-0.0306637	-0.731313	0.46965	-0.0580963	-1.27887	0.209694	0.0139889	0.527021	0.598755
2	blue	ENSMMUG00000008542	ENSG00000089876	DHX32	-0.030863	-0.603873	0.549978	0.0704009	1.4093	0.167921	0.0272172	0.502943	0.61828	0.0189187	0.83124	0.406815
2	blue	ENSMMUG00000007753	ENSG00000205531	NAP1L4	-0.00303051	-0.0897456	0.929021	-0.0369751	-1.11981	0.270725	-0.0343757	-0.960181	0.343813	0.00989827	0.879966	0.379919
2	blue	ENSMMUG00000018465	ENSG00000149084	HSD17B12	-0.109748	-2.04169	0.049085	-0.0235609	-0.448434	0.656714	-0.155182	-2.72644	0.0100901	-0.0172905	-0.492408	0.622963
2	blue	ENSMMUG00000019988	ENSG00000110422	HIPK3	0.0157525	0.239456	0.812204	0.0241692	0.375759	0.709455	-0.0470434	-0.674494	0.504606	0.0340912	1.89007	0.060175
2	blue	ENSMMUG00000009026	ENSG00000149100	EIF3M	-0.00933937	-0.1848	0.854495	-0.0176251	-0.356689	0.723552	-0.0212985	-0.397586	0.693446	0.0333753	1.92121	0.0561073
2	blue	ENSMMUG00000016806	ENSG00000148950	IMMP1L	-0.0538155	-0.943988	0.351905	-0.00658981	-0.118431	0.90643	-0.00258805	-0.0429827	0.965969	0.040769	1.60983	0.10899
2	blue	ENSMMUG00000017590	ENSG00000152219	ARL14EP	-0.0172983	-0.31968	0.751187	0.0777813	1.47068	0.150668	-0.00348371	-0.0607969	0.951881	0.0298689	1.42352	0.15612
2	blue	ENSMMUG00000023119	ENSG00000148943	LIN7C	-0.00721072	-0.179607	0.858539	-0.0370823	-0.944621	0.351586	-0.0907262	-2.13147	0.0404387	0.0319841	1.3898	0.166113
2	blue	ENSMMUG00000019329	ENSG00000179119	SPTY2D1	-0.0188058	-0.444131	0.659791	-0.0748869	-1.80933	0.0793406	-0.0918567	-2.0482	0.048408	0.0210566	0.955783	0.34032
2	blue	ENSMMUG00000014613	ENSG00000074319	TSG101	0.00328592	0.0550205	0.956448	-0.109427	-1.87468	0.0695392	-0.0939772	-1.48636	0.146495	0.0280971	1.88319	0.0611056
2	blue	ENSMMUG00000017626	ENSG00000110696	C14H11ORF58	-0.0466787	-1.10896	0.275311	-0.0359279	-0.872972	0.388866	-0.0476553	-1.06785	0.293189	0.0312311	1.69794	0.0910532
2	blue	ENSMMUG00000016444	ENSG00000129083	COPB1	0.0021518	0.0618323	0.951062	-0.000132503	-0.00389396	0.996916	-0.0409118	-1.10884	0.275361	-0.000768677	-0.0487569	0.961161
2	blue	ENSMMUG00000022860	ENSG00000170242	USP47	0.0226968	0.605375	0.548991	-0.0235204	-0.641622	0.525466	-0.0544087	-1.36876	0.180145	0.0221605	1.22296	0.222762
2	blue	ENSMMUG00000006652	ENSG00000236287	ZBED5	0.000113937	0.0025816	0.997955	-0.0272617	-0.63181	0.53178	-0.0175629	-0.375507	0.70964	0.0134051	0.702202	0.483358
2	blue	ENSMMUG00000015786	ENSG00000110315	RNF141	-0.0318452	-0.680574	0.500797	-0.0665103	-1.45389	0.155241	-0.0654277	-1.31945	0.195928	-0.00391858	-0.104569	0.916821
2	blue	ENSMMUG00000009204	ENSG00000133789	SWAP70	-0.0305753	-0.768258	0.447692	-0.00661723	-0.170056	0.865985	-0.0181362	-0.429971	0.669958	-0.00586439	-0.193443	0.846806
2	blue	ENSMMUG00000005639	ENSG00000166471	TMEM41B	-0.0346166	-0.508259	0.614588	0.0739566	1.11089	0.274491	-0.0247269	-0.342816	0.733869	0.00877665	0.402228	0.68794
2	blue	ENSMMUG00000003962	ENSG00000167325	RRM1	0.104516	1.90267	0.0656691	0.00507534	0.0945104	0.925264	0.0861882	1.48099	0.147912	0.0483065	2.37486	0.0184879
2	blue	ENSMMUG00000003950	ENSG00000110713	NUP98	0.00126501	0.0332899	0.97364	0.00663296	0.17854	0.859369	-0.0289879	-0.719893	0.476562	0.00853316	0.596616	0.551429
2	blue	ENSMMUG00000014680	ENSG00000175581	MRPL48	0.0141826	0.289292	0.774133	-0.0637669	-1.33055	0.192285	0.0693166	1.33467	0.190944	-0.0322832	-1.2363	0.217775
2	blue	ENSMMUG00000022401	ENSG00000158636	C11orf30	-0.0220235	-0.553377	0.583664	-0.0117439	-0.301823	0.764644	-0.121773	-2.88728	0.0067436	-0.0112586	-0.660525	0.509666
2	blue	ENSMMUG00000018168	ENSG00000078124	ACER3	-0.0593146	-1.14838	0.25891	-0.0533041	-1.05569	0.298633	-0.0776711	-1.41959	0.164924	-0.0345405	-1.01992	0.308981
2	blue	ENSMMUG00000018945	ENSG00000074201	CLNS1A	0.0204469	0.399079	0.692357	0.0197698	0.394643	0.695597	-0.0250945	-0.462067	0.647007	0.0166741	0.94346	0.346568
2	blue	ENSMMUG00000017355	ENSG00000048649	RSF1	0.0392269	1.02184	0.314149	-0.0226263	-0.602799	0.550684	-0.0304752	-0.748772	0.459197	0.0139736	1.12706	0.261047
2	blue	ENSMMUG00000007842	ENSG00000137502	RAB30	-0.00246407	-0.0534724	0.957672	-0.0351544	-0.780379	0.440623	0.0791066	1.62058	0.114444	-0.0229987	-1.00173	0.317668
2	blue	ENSMMUG00000005029	ENSG00000165494	PCF11	0.0538528	1.5518	0.130066	0.00389742	0.114855	0.909243	-0.00594605	-0.161629	0.872564	0.0102615	0.546421	0.585377
2	blue	ENSMMUG00000020154	ENSG00000137500	CCDC90B	-0.0450459	-0.774431	0.444083	-0.0489913	-0.861558	0.395029	-0.128138	-2.0794	0.0452729	0.00866073	0.364184	0.7161
2	blue	ENSMMUG00000019618	ENSG00000073921	PICALM	0.0172431	0.525063	0.602982	-0.025491	-0.793886	0.432825	-0.0217741	-0.625365	0.53595	0.00600115	0.234983	0.814459
2	blue	ENSMMUG00000004112	ENSG00000020922	MRE11A	-0.0923824	-1.34019	0.189162	-0.0157225	-0.233507	0.816782	-0.0582744	-0.799406	0.429662	0.00530471	0.250938	0.802116
2	blue	ENSMMUG00000008965	ENSG00000134627	PIWIL4	-0.153042	-0.88345	0.383262	-0.172563	-1.02127	0.314413	-0.296432	-1.62166	0.114211	0.0487652	1.43682	0.152309
2	blue	ENSMMUG00000023374	ENSG00000150316	CWC15	-0.0051378	-0.117119	0.907462	-0.0214993	-0.501282	0.619437	-0.0376503	-0.809872	0.423704	0.0296737	1.76692	0.0787463
2	blue	ENSMMUG00000014792	ENSG00000077458	FAM76B	-0.00905434	-0.146085	0.884726	-0.00176424	-0.0291594	0.97691	-0.0872561	-1.33255	0.191633	0.00199734	0.0678083	0.946005
2	blue	ENSMMUG00000014796	ENSG00000166037	CEP57	-0.0359855	-0.806145	0.42582	-0.0450807	-1.03299	0.308977	-0.0657	-1.38908	0.173933	0.0619286	3.31668	0.00107937
2	blue	ENSMMUG00000007999	ENSG00000149231	CCDC82	0.0037551	0.0630998	0.95006	-0.0794322	-1.36521	0.181245	-0.0582805	-0.924095	0.362017	0.0318613	1.67453	0.0955666
2	blue	ENSMMUG00000003400	ENSG00000110330	BIRC2	-0.0172326	-0.33675	0.738397	-0.0474284	-0.947914	0.349932	-0.0833746	-1.53716	0.133605	-0.00206755	-0.120606	0.904122
2	blue	ENSMMUG00000013724	ENSG00000152404	CWF19L2	-0.0496197	-0.908497	0.370077	-0.0973472	-1.82298	0.0772012	0.0188139	0.32503	0.747171	0.0203145	0.91029	0.36375
2	blue	ENSMMUG00000004161	ENSG00000075239	ACAT1	0.0850405	1.85976	0.0716811	0.0626063	1.40038	0.170553	0.0783735	1.61734	0.115143	0.0272268	1.59101	0.113165
2	blue	ENSMMUG00000004157	ENSG00000149308	NPAT	-0.00659917	-0.154076	0.878471	-0.0147549	-0.352377	0.726753	-0.0721252	-1.58944	0.121314	0.0236769	1.41602	0.158304
2	blue	ENSMMUG00000019421	ENSG00000150776	C11ORF57	0.0111948	0.279147	0.78184	-0.0210172	-0.536047	0.595452	-0.0784754	-1.84673	0.073596	0.0214807	1.5436	0.124244
2	blue	ENSMMUG00000010010	ENSG00000134910	STT3A	-0.0391287	-0.998786	0.325027	0.0166738	0.435303	0.666122	-0.0183806	-0.442691	0.660822	0.0174055	0.885802	0.376773
2	blue	ENSMMUG00000003795	ENSG00000136819	C15H9ORF78	-0.0323111	-0.949488	0.349142	0.041087	1.2349	0.225422	0.0136053	0.377221	0.708378	0.0435457	3.40866	0.000787405
2	blue	ENSMMUG00000000495	ENSG00000171448	ZBTB26	-0.0562194	-0.824827	0.415279	-0.121025	-1.8197	0.0777108	-0.152815	-2.12363	0.041136	0.0273653	1.14236	0.25465
2	blue	ENSMMUG00000000496	ENSG00000186130	ZBTB6	0.0636724	1.36252	0.182083	-0.00181349	-0.0397335	0.96854	-0.0462704	-0.936485	0.355696	0.0351959	1.47808	0.140937
2	blue	ENSMMUG00000004899	ENSG00000136888	ATP6V1G1	-0.0795538	-1.62243	0.114045	-0.0503138	-1.0494	0.301473	-0.0749073	-1.44096	0.158838	0.0375983	1.94654	0.0529714
2	blue	ENSMMUG00000005843	ENSG00000176386	CDC26	-0.0424449	-0.850172	0.401238	-0.042996	-0.881596	0.38425	-0.0481222	-0.911254	0.368644	0.0261352	0.736302	0.462398
2	blue	ENSMMUG00000011197	ENSG00000136868	SLC31A1	0.00363037	0.0603724	0.952216	0.00879812	0.149742	0.881862	-0.0580005	-0.911554	0.368488	0.00486346	0.208675	0.834911
2	blue	ENSMMUG00000000689	ENSG00000119328	FAM206A	-0.105649	-1.89796	0.0663079	-0.0036089	-0.0663866	0.947463	-0.115568	-1.96387	0.0578505	0.0195898	0.89649	0.371054
2	blue	ENSMMUG00000020463	ENSG00000136824	SMC2	0.0437625	0.700942	0.488158	0.00614726	0.100731	0.920362	-0.069514	-1.05144	0.300547	0.00251513	0.0911214	0.927486
2	blue	ENSMMUG00000016670	ENSG00000155827	RNF20	0.0203254	0.480261	0.63415	0.0292909	0.70785	0.483913	-0.0173589	-0.386951	0.701229	0.00820289	0.593768	0.553329
2	blue	ENSMMUG00000023794	ENSG00000136897	MRPL50	0.064975	1.10961	0.275032	0.0230123	0.402292	0.690013	-0.0722625	-1.16678	0.251503	0.0245145	1.12067	0.263753
2	blue	ENSMMUG00000011414	ENSG00000136874	STX17	-0.0522692	-1.33289	0.191522	-0.0423576	-1.1053	0.276871	-0.0792024	-1.90832	0.0649108	0.011418	0.615296	0.539049
2	blue	ENSMMUG00000002088	ENSG00000122692	SMU1	0.00938276	0.317902	0.752523	-0.00163223	-0.0565616	0.955229	-0.0443272	-1.41699	0.165679	0.0137276	0.89801	0.370245
2	blue	ENSMMUG00000002686	ENSG00000197579	TOPORS	-0.0134549	-0.32907	0.744142	-0.0249586	-0.624375	0.536592	-0.0867208	-2.00158	0.0534456	0.0209506	1.0473	0.296206
2	blue	ENSMMUG00000006076	ENSG00000096872	IFT74	0.0385197	0.727937	0.471687	0.0112042	0.216672	0.829772	-0.022571	-0.403037	0.68947	0.0728443	2.94379	0.00362033
2	blue	ENSMMUG00000010959	ENSG00000198642	KLHL9	-0.0134888	-0.327702	0.745167	-0.0366297	-0.910093	0.369247	-0.0335373	-0.768488	0.447558	0.0209505	1.26547	0.207155
2	blue	ENSMMUG00000023448	ENSG00000044459	CNTLN	-0.0117964	-0.118619	0.906283	-0.0525264	-0.540799	0.592209	-0.0307781	-0.292695	0.771553	0.0655805	2.34197	0.0201517
2	blue	ENSMMUG00000015985	ENSG00000107077	KDM4C	0.00150442	0.0346641	0.972552	0.0655161	1.54441	0.131842	-0.00755519	-0.164364	0.870428	0.021208	1.20696	0.228854
2	blue	ENSMMUG00000000143	ENSG00000147853	AK3	-0.0196754	-0.341546	0.734816	0.0412257	0.732047	0.469208	-0.0360499	-0.590654	0.558699	0.0756159	1.78481	0.0757863
2	blue	ENSMMUG00000008346	ENSG00000198887	SMC5	0.0186072	0.387455	0.700859	0.0188039	0.400521	0.691305	-0.0463928	-0.9118	0.36836	0.0390286	1.69027	0.0925117
2	blue	ENSMMUG00000018880	ENSG00000107362	FAM108B1	0.100102	1.66986	0.104226	0.0434	0.740973	0.46385	0.0535018	0.843449	0.404933	0.0324895	0.753815	0.451834
2	blue	ENSMMUG00000013003	ENSG00000148019	CEP78	0.118797	1.7974	0.0812516	0.0577758	0.895035	0.377126	-0.060031	-0.858982	0.396428	-0.00455842	-0.23737	0.81261
2	blue	ENSMMUG00000018226	ENSG00000165115	KIF27	-0.27547	-2.41649	0.0212481	-0.237899	-2.13844	0.0398279	-0.229854	-1.90936	0.064773	0.00752822	0.308586	0.757953
2	blue	ENSMMUG00000018871	ENSG00000165119	HNRNPK	-0.00707796	-0.251514	0.802947	-0.0125387	-0.455677	0.65155	-0.0415036	-1.39088	0.173391	0.031533	2.25795	0.0250139
2	blue	ENSMMUG00000018875	ENSG00000178966	RMI1	0.0416517	0.555696	0.582095	-0.0221126	-0.302214	0.764349	0.0809211	1.0219	0.31412	0.0635519	2.26927	0.0243038
2	blue	ENSMMUG00000008801	ENSG00000135049	AGTPBP1	0.00243177	0.0563064	0.955431	-0.0582944	-1.38046	0.176547	-0.0462741	-1.0106	0.319421	0.00563861	0.210788	0.833264
2	blue	ENSMMUG00000020549	ENSG00000119414	PPP6C	-0.00405828	-0.0810917	0.935849	-0.0215292	-0.44003	0.662729	-0.144704	-2.72872	0.0100335	-0.00174092	-0.0981578	0.921904
2	blue	ENSMMUG00000003006	ENSG00000090054	SPTLC1	0.0968474	1.93168	0.061856	0.113094	2.30863	0.0272408	0.0314674	0.593129	0.557061	0.0135166	0.787777	0.431747
2	blue	ENSMMUG00000004629	ENSG00000198000	NOL8	-0.0400236	-0.932973	0.357481	-0.0628973	-1.49982	0.142985	-0.0814649	-1.79268	0.0820181	0.0303579	1.57181	0.117553
2	blue	ENSMMUG00000005997	ENSG00000081377	CDC14B	-0.0873652	-1.31156	0.198546	0.00860984	0.132342	0.895502	-0.0736441	-1.04559	0.303203	0.0150216	0.46967	0.639095
2	blue	ENSMMUG00000002560	ENSG00000144228	SPOPL	-0.051417	-1.14116	0.26186	-0.10149	-2.30379	0.0275424	-0.0767492	-1.60718	0.117359	-0.00411186	-0.195974	0.844827
2	blue	ENSMMUG00000010521	ENSG00000162980	ARL5A	-0.0916656	-1.84958	0.0731744	-0.0439183	-0.906367	0.371186	-0.120139	-2.28745	0.0285832	-0.00518198	-0.229041	0.819068
2	blue	ENSMMUG00000010527	ENSG00000115145	STAM2	0.0457587	0.932037	0.357957	0.0172776	0.360075	0.721041	-0.00605993	-0.116596	0.907873	0.0108337	0.551988	0.581564
2	blue	ENSMMUG00000010812	ENSG00000196504	PRPF40A	-0.00545752	-0.12308	0.902776	-0.0108444	-0.25012	0.804015	-0.0604074	-1.28515	0.207516	0.0415025	1.98905	0.0480401
2	blue	ENSMMUG00000006182	ENSG00000123636	BAZ2B	0.0378277	0.907448	0.370623	0.0253699	0.622419	0.537862	0.0335462	0.759155	0.453045	-0.00803521	-0.310418	0.756562
2	blue	ENSMMUG00000020719	ENSG00000136536	MARCH7	-0.0719125	-1.37297	0.178843	-0.0348222	-0.67993	0.5012	-0.122819	-2.21195	0.0338642	0.015949	0.872974	0.38371
2	blue	ENSMMUG00000001680	ENSG00000136560	TANK	-0.133327	-2.45147	0.0195791	-0.0863442	-1.6248	0.113537	-0.114421	-1.98833	0.054959	0.0168669	0.982126	0.327208
2	blue	ENSMMUG00000019590	ENSG00000115271	GCA	-0.0231008	-0.257387	0.798447	-0.0745478	-0.849716	0.401488	-0.0780486	-0.821094	0.417372	0.0445267	1.28076	0.201739
2	blue	ENSMMUG00000007301	ENSG00000077380	DYNC1I2	-0.0153807	-0.457496	0.650255	-0.00898366	-0.273291	0.7863	-0.0318688	-0.894091	0.377624	0.0169163	0.559741	0.576274
2	blue	ENSMMUG00000007313	ENSG00000128708	HAT1	-0.0494027	-0.780382	0.440621	-0.0881041	-1.42442	0.163533	-0.0137048	-0.20462	0.839102	0.0603171	2.02538	0.0441389
2	blue	ENSMMUG00000022553	ENSG00000152256	PDK1	-0.109853	-1.75083	0.0890873	-0.0888249	-1.45022	0.156255	-0.112908	-1.70336	0.0977211	0.0992122	3.27434	0.00124525
2	blue	ENSMMUG00000021818	ENSG00000172845	SP3	0.00363508	0.094583	0.925207	0.0364215	0.96917	0.339375	-0.0334963	-0.822074	0.416822	0.00880057	0.459375	0.646457
2	blue	ENSMMUG00000008502	ENSG00000018510	AGPS	-0.0512684	-1.28568	0.207333	-0.072713	-1.86543	0.0708601	-0.0428743	-1.01511	0.317295	-0.0155231	-0.738984	0.460771
2	blue	ENSMMUG00000031366	ENSG00000196659	TTC30B	-0.064017	-0.808115	0.424701	-0.000896866	-0.0116034	0.990811	-0.0973636	-1.16427	0.252503	-0.0126687	-0.3365	0.736842
2	blue	ENSMMUG00000020642	ENSG00000163510	CWC22	-0.0817651	-1.8727	0.0698202	-0.0717978	-1.6819	0.101847	-0.129152	-2.7909	0.00859624	0.0239068	1.40404	0.161835
2	blue	ENSMMUG00000014314	ENSG00000151687	ANKAR	-0.0605027	-0.540805	0.592204	-0.0402702	-0.368789	0.714596	-0.0928289	-0.785593	0.437603	0.0199048	0.73454	0.463468
2	blue	ENSMMUG00000007283	ENSG00000198130	HIBCH	-0.172957	-1.97195	0.0568813	-0.144738	-1.68851	0.100561	-0.112079	-1.20714	0.235796	0.011394	0.299657	0.764746
2	blue	ENSMMUG00000008643	ENSG00000119041	GTF3C3	-0.0666889	-1.38976	0.173728	-0.0466144	-0.993737	0.327444	-0.0680102	-1.33804	0.189856	0.0342054	1.61029	0.108889
2	blue	ENSMMUG00000022430	ENSG00000115524	SF3B1	0.0183683	0.476623	0.636711	0.025526	0.677409	0.502777	-0.0686053	-1.67894	0.102428	0.0154256	1.19344	0.23409
2	blue	ENSMMUG00000012822	ENSG00000115896	PLCL1	-0.0137372	-0.218198	0.828593	-0.0945358	-1.53604	0.133879	-0.194052	-2.9098	0.00636822	0.0244738	0.614948	0.539278
2	blue	ENSMMUG00000021930	ENSG00000163535	SGOL2	0.0149409	0.0637822	0.949521	0.0579501	0.253521	0.801408	0.194178	0.784963	0.437967	0.0591643	1.85279	0.0653653
2	blue	ENSMMUG00000014460	ENSG00000115942	ORC2	-0.0468944	-1.11115	0.274381	-0.0217835	-0.528013	0.600955	-0.0965374	-2.15935	0.038043	0.0138497	0.986736	0.324948
2	blue	ENSMMUG00000000381	ENSG00000030419	IKZF2	0.0477194	0.592443	0.557514	-0.0933924	-1.18813	0.243099	-0.0608194	-0.715075	0.479495	0.141111	2.56527	0.0110316
2	blue	ENSMMUG00000005700	ENSG00000138376	BARD1	-0.125009	-0.609208	0.546478	0.0230155	0.114964	0.909157	-0.0695864	-0.321293	0.749975	0.0840374	2.1032	0.0366813
2	blue	ENSMMUG00000020395	ENSG00000144580	RQCD1	-0.0307473	-0.685521	0.497711	-0.00340085	-0.0776013	0.938605	-0.00221278	-0.0466245	0.963088	0.0323726	2.34038	0.0202357
2	blue	ENSMMUG00000000722	ENSG00000144468	RHBDD1	-0.0669882	-0.778067	0.441966	-0.00988708	-0.11746	0.907194	0.112924	1.23775	0.224378	0.0266212	0.962552	0.336918
2	blue	ENSMMUG00000013247	ENSG00000173744	AGFG1	-0.0242647	-0.586927	0.56117	-0.0193253	-0.478067	0.635694	-0.0887834	-2.02555	0.050801	-0.0029231	-0.164243	0.869703
2	blue	ENSMMUG00000000074	ENSG00000022277	RTFDC1	-0.0467387	-1.08931	0.283757	0.00687198	0.163809	0.870861	0.0155437	0.341797	0.734629	0.00288102	0.21473	0.830194
2	blue	ENSMMUG00000002838	ENSG00000132823	C20ORF111	-0.0107485	-0.224929	0.823395	-0.0506837	-1.08534	0.285487	-0.0113064	-0.223556	0.824455	0.0278801	1.3178	0.189057
2	blue	ENSMMUG00000010363	ENSG00000118705	RPN2	0.029088	0.732787	0.468763	0.03368	0.867815	0.391643	-0.07003	-1.66455	0.105288	0.00547924	0.344449	0.730866
2	blue	ENSMMUG00000012912	ENSG00000078747	ITCH	-0.0127424	-0.352975	0.726309	-0.0197118	-0.558427	0.58025	-0.0567398	-1.48252	0.147507	0.011344	0.525655	0.599702
2	blue	ENSMMUG00000019949	ENSG00000171867	PRNP	0.00991235	0.246246	0.806988	-0.0200915	-0.510446	0.613071	-0.0761911	-1.78491	0.0832933	0.039947	1.98965	0.0479725
2	blue	ENSMMUG00000013258	ENSG00000089063	TMEM230	-0.0554429	-1.38069	0.176476	-0.0540755	-1.37762	0.177414	-0.0573977	-1.34962	0.186149	0.00702263	0.406154	0.685058
2	blue	ENSMMUG00000013259	ENSG00000132646	PCNA	-0.0221621	-0.367964	0.715204	-0.0228178	-0.387808	0.7006	-0.0834044	-1.30922	0.199329	0.0375897	1.40845	0.160528
2	blue	ENSMMUG00000012352	ENSG00000089048	ESF1	0.00499683	0.0829057	0.934418	-0.0135828	-0.230535	0.819072	0.00360923	0.0565307	0.955253	0.0270576	1.39604	0.164228
2	blue	ENSMMUG00000009658	ENSG00000089177	KIF16B	-0.0299102	-0.600897	0.551935	-0.0488381	-1.00368	0.322694	0.00369665	0.0701081	0.944523	0.027131	1.5533	0.12191
2	blue	ENSMMUG00000012754	ENSG00000100353	EIF3D	-0.0974875	-1.8566	0.0721411	0.0191788	0.373555	0.711078	-0.0707903	-1.27192	0.212122	0.0376443	2.31057	0.021862
2	blue	ENSMMUG00000019118	ENSG00000100380	ST13	-0.0274148	-0.586952	0.561154	-0.0822344	-1.8007	0.0807189	-0.0178673	-0.360812	0.720495	0.021782	0.977283	0.329593
2	blue	ENSMMUG00000011354	ENSG00000100410	PHF5A	0.0149056	0.173982	0.862922	0.0642161	0.768215	0.447717	0.0943987	1.04375	0.304042	0.0268426	1.0147	0.311457
2	blue	ENSMMUG00000002229	ENSG00000242247	ARFGAP3	-0.0126032	-0.189064	0.851178	-0.00747308	-0.114699	0.909366	-0.161928	-2.29394	0.0281656	0.0612762	2.87591	0.00445893
2	blue	ENSMMUG00000010416	ENSG00000150459	SAP18	-0.0847136	-2.0868	0.0445561	-0.0365039	-0.919667	0.364293	-0.0986444	-2.29252	0.0282562	0.0181121	0.951525	0.34247
2	blue	ENSMMUG00000013371	ENSG00000132953	XPO4	-0.0466794	-1.1576	0.25518	-0.0447046	-1.13391	0.264848	-0.117657	-2.75327	0.00944121	0.0171658	1.0146	0.311506
2	blue	ENSMMUG00000013370	ENSG00000150456	N6AMT2	-0.0889996	-1.7611	0.0873081	-0.0440289	-0.891272	0.379112	-0.100127	-1.87056	0.0701243	0.00482988	0.153439	0.878205
2	blue	ENSMMUG00000013367	ENSG00000032742	IFT88	-0.110276	-1.88758	0.0677318	0.00365036	0.0639326	0.949402	-0.031578	-0.510533	0.613011	-0.00838682	-0.315656	0.752588
2	blue	ENSMMUG00000016474	ENSG00000166734	CASC4	-0.0579461	-1.31968	0.195851	0.0515211	1.20069	0.238256	-0.0249351	-0.536511	0.595135	0.00190512	0.103326	0.917806
2	blue	ENSMMUG00000007373	ENSG00000180776	ZDHHC20	-0.0792833	-1.46686	0.1517	-0.0212318	-0.401812	0.690363	-0.0437142	-0.763375	0.450559	0.00565225	0.122753	0.902424
2	blue	ENSMMUG00000013721	ENSG00000139508	SLC46A3	-0.178956	-1.74711	0.08974	-0.0908331	-0.90859	0.370029	-0.182674	-1.68862	0.100541	0.041282	1.73451	0.084347
2	blue	ENSMMUG00000003771	ENSG00000122042	UBL3	0.0265735	0.5387	0.59364	0.0362815	0.752452	0.457011	-0.00908143	-0.173822	0.863047	-0.00241289	-0.119348	0.905118
2	blue	ENSMMUG00000007200	ENSG00000244754	N4BP2L2	0.00564288	0.120001	0.905196	0.0421374	0.916402	0.365978	-0.0505054	-1.01304	0.318271	0.0197701	1.22489	0.222038
2	blue	ENSMMUG00000003585	ENSG00000120697	ALG5	0.0220134	0.339958	0.736001	0.0129554	0.20495	0.838846	-0.0668303	-0.976863	0.335608	0.0112472	0.377705	0.706044
2	blue	ENSMMUG00000003590	ENSG00000102710	SUPT20H	0.00442153	0.109282	0.913628	-0.0320837	-0.811126	0.422994	-0.0499503	-1.16527	0.252104	0.0570754	3.3473	0.000972503
2	blue	ENSMMUG00000014990	ENSG00000120686	UFM1	-0.0270921	-0.405185	0.687906	-0.0147855	-0.226275	0.822357	-0.121906	-1.72253	0.0941548	0.00631935	0.359122	0.719877
2	blue	ENSMMUG00000011308	ENSG00000179630	C13ORF31	0.0328014	0.399322	0.69218	0.0317158	0.395678	0.694841	0.0503658	0.580708	0.565307	0.00931256	0.119537	0.904968
2	blue	ENSMMUG00000004209	ENSG00000139684	ESD	-0.144841	-2.22288	0.0330493	-0.142324	-2.23429	0.0322176	-0.232415	-3.36656	0.00191671	0.0293478	1.35884	0.175706
2	blue	ENSMMUG00000017988	ENSG00000136146	MED4	-0.0366913	-0.68354	0.498946	-0.0271196	-0.516871	0.608627	-0.150465	-2.64688	0.0122665	0.00346352	0.213948	0.830802
2	blue	ENSMMUG00000007888	ENSG00000136156	ITM2B	0.00150487	0.0286548	0.977309	0.0805116	1.56787	0.126269	0.035442	0.636451	0.528788	0.0277634	1.41975	0.157216
2	blue	ENSMMUG00000007891	ENSG00000139687	RB1	0.0632075	1.45003	0.156309	0.0201327	0.472366	0.639715	0.0117458	0.25422	0.800873	-0.00972603	-0.498352	0.618776
2	blue	ENSMMUG00000013476	ENSG00000136147	PHF11	-0.024495	-0.304174	0.762868	-0.0282362	-0.359108	0.721758	0.0830415	0.975758	0.336147	0.114333	3.70699	0.000270589
2	blue	ENSMMUG00000010898	ENSG00000204977	TRIM13	0.103874	2.06128	0.0470713	-0.0167866	-0.340864	0.735325	-0.0227336	-0.426183	0.672689	0.00350563	0.15051	0.880512
2	blue	ENSMMUG00000007169	ENSG00000083544	TDRD3	0.0129456	0.276031	0.784212	0.00330545	0.0720983	0.94295	0.00821681	0.165402	0.869617	0.0151324	0.723071	0.470469
2	blue	ENSMMUG00000021458	ENSG00000005812	FBXL3	0.0295177	0.748788	0.459187	0.00463388	0.120221	0.905023	-0.0435887	-1.04305	0.304363	0.0296549	1.48298	0.139632
2	blue	ENSMMUG00000005841	ENSG00000102580	DNAJC3	-0.0108442	-0.224277	0.823898	0.001722	0.0364309	0.971154	-0.0386514	-0.754632	0.455719	0.0327928	1.17544	0.241196
2	blue	ENSMMUG00000022744	ENSG00000139793	MBNL2	-0.0714243	-1.33753	0.190021	-0.067664	-1.29596	0.203809	-0.0694462	-1.2266	0.228486	0.0337538	1.54471	0.123976
2	blue	ENSMMUG00000008039	ENSG00000139826	ABHD13	-0.0206681	-0.416906	0.679395	-0.0272042	-0.56136	0.578272	-0.0951862	-1.81254	0.0788335	0.0125762	0.492908	0.62261
2	blue	ENSMMUG00000011242	ENSG00000122299	ZC3H7A	0.0282419	0.74761	0.459888	-0.0417091	-1.12944	0.266701	-0.029042	-0.725703	0.473038	0.0192472	1.3575	0.176131
2	blue	ENSMMUG00000015908	ENSG00000122257	RBBP6	-0.0215424	-0.472531	0.639598	-0.0593743	-1.33207	0.191788	-0.10105	-2.09134	0.044122	0.0249729	1.39513	0.164501
2	blue	ENSMMUG00000008253	ENSG00000185947	ZNF267	0.0542161	0.97051	0.338717	0.0604617	1.10775	0.275825	-0.0833309	-1.40996	0.16773	0.0612972	1.97502	0.0496229
2	blue	ENSMMUG00000016310	ENSG00000177200	CHD9	-0.0236924	-0.518518	0.60749	-0.0259086	-0.579917	0.565834	-0.0760997	-1.57078	0.12559	-0.000583118	-0.0383727	0.969428
2	blue	ENSMMUG00000005759	ENSG00000034713	GABARAPL2	-0.00418668	-0.108122	0.914541	0.0176298	0.465656	0.644462	-0.0495281	-1.20643	0.236064	0.0287406	1.70104	0.0904682
2	blue	ENSMMUG00000001907	ENSG00000168589	DYNLRB2	0.137826	1.22586	0.228761	-0.0237463	-0.216384	0.829995	-0.113507	-0.955772	0.346004	0.0238801	0.492316	0.623029
2	blue	ENSMMUG00000015029	ENSG00000261609	GAN	-0.0231944	-0.477267	0.636258	-0.041476	-0.872925	0.388891	-0.0760277	-1.47622	0.149182	0.0476445	2.29195	0.0229348
2	blue	ENSMMUG00000006599	ENSG00000072849	DERL2	0.00413787	0.0809355	0.935973	0.0316539	0.633909	0.530426	0.0181181	0.335136	0.739603	0.0471214	2.29143	0.0229658
2	blue	ENSMMUG00000006824	ENSG00000126861	OMG	-0.0295041	-0.583517	0.563436	-0.0383212	-0.775098	0.443695	-0.0170925	-0.318844	0.751815	0.00937214	0.265096	0.791205
2	blue	ENSMMUG00000001116	ENSG00000178691	SUZ12	-0.0957189	-1.23066	0.226984	-0.0577723	-0.759842	0.45264	-0.0413096	-0.501414	0.619344	-0.00509201	-0.348149	0.728089
2	blue	ENSMMUG00000016875	ENSG00000010244	ZNF207	-0.059656	-1.7223	0.0941961	-0.0140444	-0.414661	0.681022	-0.077479	-2.10981	0.0423918	0.0217495	1.64546	0.101424
2	blue	ENSMMUG00000006399	ENSG00000132141	CCT6B	-0.0429636	-0.439372	0.663201	-0.0989217	-1.03669	0.307275	-0.0922329	-0.893332	0.378024	0.0817723	1.54456	0.124012
2	blue	ENSMMUG00000001942	ENSG00000011258	MBTD1	-0.00616106	-0.118866	0.906088	0.00212882	0.0420446	0.966712	0.0412698	0.752829	0.456788	0.00482249	0.239091	0.811276
2	blue	ENSMMUG00000004723	ENSG00000136451	VEZF1	0.0338058	0.758127	0.453652	0.0225338	0.517134	0.608446	0.0201155	0.42626	0.672633	-0.00246157	-0.0492626	0.960758
2	blue	ENSMMUG00000004725	ENSG00000136450	SRSF1	0.0121707	0.353177	0.726159	0.0328976	0.976362	0.335853	0.00613787	0.167996	0.867592	-0.00761065	-0.423098	0.672672
2	blue	ENSMMUG00000011445	ENSG00000182628	SKA2	0.0304191	0.480843	0.63374	0.0240236	0.388532	0.70007	0.0817986	1.22104	0.230557	0.00543975	0.217332	0.828168
2	blue	ENSMMUG00000022042	ENSG00000108406	DHX40	0.00241028	0.0642631	0.949141	-0.0126113	-0.343912	0.733052	-0.0140238	-0.352831	0.726416	0.0297179	1.77353	0.077641
2	blue	ENSMMUG00000001741	ENSG00000062716	VMP1	-0.0556363	-1.54669	0.131293	-0.0354575	-1.00813	0.320585	-0.0811518	-2.12831	0.0407185	0.0230572	1.12155	0.26338
2	blue	ENSMMUG00000007242	ENSG00000108506	INTS2	-0.00763118	-0.204427	0.839252	-0.0614643	-1.68414	0.10141	0.0120531	0.304725	0.762452	0.0283224	1.77168	0.0779494
2	blue	ENSMMUG00000016566	ENSG00000062725	APPBP2	0.0642237	1.78275	0.083652	-0.0380272	-1.07956	0.288017	-0.0293618	-0.768826	0.447359	0.0147433	0.869611	0.385541
2	blue	ENSMMUG00000002166	ENSG00000146872	TLK2	-0.00920985	-0.245718	0.807393	-0.0115847	-0.316171	0.753826	-0.00775622	-0.195339	0.846302	0.00776276	0.6037	0.546717
2	blue	ENSMMUG00000016761	ENSG00000108588	CCDC47	-0.0191644	-0.52664	0.601898	0.00411927	0.115768	0.908525	-0.0216527	-0.561223	0.578364	0.0304038	1.96754	0.0504837
2	blue	ENSMMUG00000009463	ENSG00000108654	DDX5	0.0263814	0.803761	0.427177	-0.00141267	-0.0440167	0.965151	-0.0797457	-2.29129	0.0283352	0.0235364	1.45911	0.146082
2	blue	ENSMMUG00000009459	ENSG00000258890	CCDC45	0.00977734	0.272385	0.78699	-0.0188438	-0.537411	0.59452	-0.0688844	-1.81448	0.0785273	0.0344274	1.64627	0.101256
2	blue	ENSMMUG00000022412	ENSG00000181038	METTL23	-0.0153384	-0.214481	0.831467	-0.0539708	-0.773229	0.444785	-0.0491392	-0.650585	0.519732	0.0488458	1.5291	0.127798
2	blue	ENSMMUG00000021803	ENSG00000141580	WDR45L	-0.00130037	-0.0414926	0.967148	-0.00545421	-0.178012	0.859781	0.0150254	0.452479	0.653828	0.0136509	0.700829	0.484213
2	blue	ENSMMUG00000015014	ENSG00000101558	VAPA	0.0127438	0.351746	0.727222	-0.013909	-0.392621	0.697075	-0.0551402	-1.4355	0.160376	0.0253763	1.72212	0.086572
2	blue	ENSMMUG00000022097	ENSG00000101745	ANKRD12	-0.0106063	-0.222417	0.825333	-0.0400718	-0.8594	0.396201	-0.103979	-2.05636	0.0475697	0.0282952	1.52321	0.129263
2	blue	ENSMMUG00000022005	ENSG00000198081	ZFP161	-0.014581	-0.332581	0.741513	0.0254357	0.593673	0.556701	-0.0321192	-0.692155	0.493589	0.0150163	0.717571	0.473847
2	blue	ENSMMUG00000012987	ENSG00000141446	ESCO1	0.00841923	0.200232	0.842504	-0.0325212	-0.791112	0.434419	-0.0500506	-1.12323	0.269289	0.00887265	0.455845	0.648989
2	blue	ENSMMUG00000010227	ENSG00000101752	MIB1	-0.00372051	-0.0771904	0.938929	0.0209111	0.443723	0.660083	0.0361365	0.707139	0.484349	-0.0115485	-0.696012	0.487218
2	blue	ENSMMUG00000004664	ENSG00000154059	IMPACT	0.0158605	0.341021	0.735208	0.0523112	1.15136	0.257701	-0.0228717	-0.464932	0.644975	0.0364838	1.45512	0.147182
2	blue	ENSMMUG00000018059	ENSG00000141380	SS18	-0.0832261	-1.7115	0.0961937	0.0475328	1.00008	0.324409	-0.0186732	-0.362672	0.719118	0.0171455	0.542485	0.58808
2	blue	ENSMMUG00000009322	ENSG00000172466	ZNF24	-0.0599633	-1.50099	0.142685	-0.0553147	-1.41623	0.165899	-0.0741746	-1.75214	0.0888596	0.00317355	0.0947611	0.924598
2	blue	ENSMMUG00000018784	ENSG00000141424	SLC39A6	0.030604	0.632345	0.531435	-0.0483608	-1.0221	0.314025	-0.0690163	-1.34591	0.187331	0.00982177	0.50458	0.614401
2	blue	ENSMMUG00000007816	ENSG00000175387	SMAD2	0.0269776	0.706795	0.48456	-0.0112645	-0.301841	0.764631	-0.0655116	-1.61942	0.114692	0.00676453	0.416956	0.677152
2	blue	ENSMMUG00000009049	ENSG00000172361	CCDC11	-0.159627	-1.27165	0.212218	-0.0824638	-0.67338	0.505305	-0.156156	-1.17865	0.246805	0.087798	1.88254	0.061195
2	blue	ENSMMUG00000010911	ENSG00000101751	POLI	0.0547311	0.838098	0.40789	0.0513575	0.804485	0.426765	-0.0121627	-0.175821	0.861488	0.0460429	2.18464	0.0300616
2	blue	ENSMMUG00000010914	ENSG00000166845	C18orf54	-0.164111	-1.2541	0.218449	-0.175389	-1.37359	0.178652	-0.153993	-1.11467	0.272889	-0.0107724	-0.172665	0.863087
2	blue	ENSMMUG00000004408	ENSG00000166562	SEC11C	0.0877065	1.5665	0.126588	0.0717124	1.31005	0.199052	0.040246	0.678302	0.502218	-0.0254457	-1.08506	0.279181
2	blue	ENSMMUG00000022873	ENSG00000166401	SERPINB8	-0.129892	-1.02166	0.314232	-0.146813	-1.18359	0.24487	-0.216194	-1.61101	0.11652	0.0710779	1.19522	0.233397
2	blue	ENSMMUG00000013607	ENSG00000166347	CYB5A	-0.0619401	-0.887315	0.381208	0.0429072	0.629327	0.533385	-0.0408624	-0.553577	0.583528	0.0240008	1.01227	0.312615
2	blue	ENSMMUG00000019966	ENSG00000167785	ZNF557	-0.0350468	-0.613375	0.543753	-0.0354235	-0.63503	0.529703	-0.0520441	-0.862047	0.394763	0.0214555	1.15944	0.24764
2	blue	ENSMMUG00000001715	ENSG00000198551	ZNF627	0.0483946	1.12452	0.268751	0.0418382	0.994631	0.327015	-0.0125037	-0.274367	0.78548	0.0147174	0.638048	0.524162
2	blue	ENSMMUG00000007912	ENSG00000197857	ZNF44	-0.0425393	-0.475323	0.637628	0.003768	0.043077	0.965895	0.0674712	0.712049	0.481342	0.0419567	1.85274	0.0653729
2	blue	ENSMMUG00000016862	ENSG00000173875	ZNF791	0.0201675	0.342318	0.73424	-0.102301	-1.77685	0.0846355	-0.0535503	-0.858753	0.396553	0.0497193	3.12914	0.00201143
2	blue	ENSMMUG00000028833	ENSG00000081665	ZNF506	0.0375604	0.725631	0.473082	0.0198849	0.393007	0.696793	-0.0931642	-1.6995	0.0984534	0.0108861	0.591715	0.5547
2	blue	ENSMMUG00000023159	ENSG00000172687	ZNF738	0.244477	1.50353	0.142032	0.197738	1.24666	0.22113	0.429626	2.50377	0.0173061	0.0554062	1.03294	0.302861
2	blue	ENSMMUG00000018441	ENSG00000105176	URI1	0.0535492	0.996021	0.326349	0.0488309	0.929009	0.359501	-0.0534993	-0.938994	0.354426	-0.00312959	-0.162214	0.871299
2	blue	ENSMMUG00000015744	ENSG00000089335	ZNF302	0.0354303	0.49693	0.62247	-0.0314433	-0.451309	0.654662	-0.108938	-1.44379	0.158044	0.0269263	1.42329	0.156189
2	blue	ENSMMUG00000006440	ENSG00000153896	ZNF599	0.0526227	0.567465	0.574165	-0.0184757	-0.204103	0.839502	0.014959	0.152702	0.879545	0.0433823	1.11126	0.26777
2	blue	ENSMMUG00000028785	ENSG00000167635	ZNF146	0.030875	0.765793	0.449138	-0.0485275	-1.2311	0.22682	0.0246951	0.577984	0.567123	0.027264	0.989442	0.323626
2	blue	ENSMMUG00000022793	ENSG00000186020	ZNF529	0.109513	2.25715	0.0306064	0.0156958	0.331154	0.742582	0.0434735	0.847125	0.40291	0.0195009	1.38446	0.167739
2	blue	ENSMMUG00000004337	ENSG00000197863	ZNF790	0.0023869	0.0442707	0.96495	-0.0330023	-0.626462	0.535239	-0.0739247	-1.29572	0.203889	-7.52378e-05	-0.00271617	0.997835
2	blue	ENSMMUG00000014214	ENSG00000197050	ZNF420	0.0666861	1.07605	0.289558	0.0186547	0.308027	0.759961	-0.0545931	-0.832261	0.41113	0.0510883	2.32226	0.0212113
2	blue	ENSMMUG00000016168	ENSG00000196437	ZNF569	0.0246903	0.42675	0.672279	-0.00814453	-0.14411	0.886273	-0.0965083	-1.57722	0.124102	0.021753	1.01682	0.310452
2	blue	ENSMMUG00000021472	ENSG00000267680	ZNF224	-0.00380884	-0.0684769	0.945811	0.0205792	0.378476	0.707454	-0.0358482	-0.60844	0.546981	0.0377979	2.24011	0.0261689
2	blue	ENSMMUG00000012802	ENSG00000062370	ZFP112	-0.0171402	-0.318078	0.752391	-0.0311169	-0.591001	0.558469	-0.0373019	-0.654195	0.517432	-0.0128077	-0.617321	0.537715
2	blue	ENSMMUG00000002310	ENSG00000161551	ZNF577	-0.0836106	-0.962564	0.342633	-0.0597537	-0.704224	0.486139	-0.102569	-1.1165	0.272119	-0.0204048	-0.570408	0.569033
2	blue	ENSMMUG00000023137	ENSG00000256683	ZNF350	-0.0277243	-0.426776	0.672261	0.0021699	0.0341932	0.972925	-0.0400804	-0.583292	0.563586	0.0298242	1.20232	0.230641
2	blue	ENSMMUG00000001316	ENSG00000196214	ZNF766	0.0677579	1.33154	0.191962	0.0630454	1.26895	0.213167	0.102575	1.90747	0.065025	0.0372571	1.8432	0.0667582
2	blue	ENSMMUG00000023272	ENSG00000167766	ZNF83	0.0128402	0.213186	0.832468	-0.0198604	-0.337415	0.7379	0.00488192	0.0765779	0.939413	0.00923135	0.258044	0.796634
2	blue	ENSMMUG00000000362	ENSG00000018869	ZNF582	-0.13069	-1.96335	0.0579135	-0.0730392	-1.12374	0.269076	-0.0306747	-0.436016	0.66561	-0.0276562	-1.24569	0.214315
2	blue	ENSMMUG00000019285	ENSG00000197714	ZNF460	0.0100988	0.281298	0.780204	-0.0437355	-1.24589	0.221409	-0.0299842	-0.787766	0.436348	0.0393144	2.75076	0.00648362
3	brown	ENSMMUG00000018558	ENSG00000171735	CAMTA1	-0.0355137	-0.695686	0.491402	-0.123395	-2.47208	0.0186527	-0.026568	-0.490885	0.626694	0.00193946	0.0921749	0.92665
3	brown	ENSMMUG00000000146	ENSG00000162494	LRRC38	-0.262939	-1.11484	0.272817	-0.362675	-1.57582	0.124423	-0.289295	-1.1615	0.253612	-0.0334288	-0.494898	0.621208
3	brown	ENSMMUG00000018014	ENSG00000204178	TMEM57	-0.0296895	-0.868082	0.391499	-0.019297	-0.577134	0.567691	-0.0734657	-2.02746	0.0505955	0.0311841	1.98009	0.0490449
3	brown	ENSMMUG00000000653	ENSG00000117632	STMN1	0.0279993	0.588096	0.560395	-0.0904049	-1.94196	0.0605513	-0.0397212	-0.786797	0.436907	0.0454192	1.70945	0.0888976
3	brown	ENSMMUG00000011391	ENSG00000198492	YTHDF2	0.011095	0.322492	0.749075	-0.0327224	-0.972836	0.337577	-0.0773506	-2.12168	0.0413115	0.0175647	0.984863	0.325865
3	brown	ENSMMUG00000011377	ENSG00000159023	EPB41	0.01255	0.155092	0.877675	-0.0489774	-0.619841	0.539537	0.053923	0.630476	0.532642	0.0702367	2.33551	0.0204937
3	brown	ENSMMUG00000019746	ENSG00000134684	YARS	0.0313705	0.780542	0.440529	-0.0684094	-1.74083	0.0908514	-0.0309505	-0.726498	0.472557	0.0476145	2.07513	0.0392359
3	brown	ENSMMUG00000020432	ENSG00000116885	OSCP1	0.0150188	0.305599	0.761792	-0.0159359	-0.331824	0.74208	-0.0555824	-1.06867	0.292827	0.00818886	0.382134	0.702762
3	brown	ENSMMUG00000010328	ENSG00000163875	MEAF6	0.0402973	1.15489	0.25627	-0.000917744	-0.0269028	0.978696	-0.0088074	-0.238184	0.813183	0.00727354	0.347992	0.728207
3	brown	ENSMMUG00000023199	ENSG00000183431	SF3A3	-0.00610795	-0.158744	0.87482	-0.00970418	-0.257991	0.797985	-0.0764854	-1.87639	0.0692975	0.0196083	1.40501	0.161548
3	brown	ENSMMUG00000004863	ENSG00000123472	ATPAF1	0.0260696	0.604771	0.549388	0.0046911	0.111335	0.912012	0.0326445	0.715011	0.479534	-0.0210906	-1.30266	0.194169
3	brown	ENSMMUG00000021933	ENSG00000162374	ELAVL4	-0.0187808	-0.310978	0.757735	-0.0780376	-1.32153	0.195241	-0.095509	-1.4919	0.145041	-0.0419456	-1.45294	0.147786
3	brown	ENSMMUG00000017259	ENSG00000116675	DNAJC6	-0.0218438	-0.513023	0.611287	-0.088409	-2.12351	0.041147	-0.131508	-2.91268	0.00632176	0.00716698	0.338221	0.735547
3	brown	ENSMMUG00000018326	ENSG00000077254	USP33	-0.00929488	-0.271471	0.787688	-0.0591346	-1.76642	0.0863972	-0.0878297	-2.41942	0.0211035	0.00405227	0.244772	0.806881
3	brown	ENSMMUG00000011987	ENSG00000180488	FAM73A	-0.0092709	-0.228432	0.820693	-0.0635042	-1.60029	0.118883	-0.0954755	-2.21887	0.0333464	0.0134513	0.645306	0.519458
3	brown	ENSMMUG00000002199	ENSG00000189195	BTBD8	-0.114767	-1.47942	0.14833	-0.162271	-2.14338	0.0393999	-0.215749	-2.63355	0.0126711	0.0255022	0.9391	0.348797
3	brown	ENSMMUG00000004241	ENSG00000122477	LRRC39	-0.17969	-1.89277	0.067016	-0.0719131	-0.77624	0.443029	-0.192852	-1.92388	0.0628621	0.0403482	1.26113	0.20871
3	brown	ENSMMUG00000019105	ENSG00000137996	RTCA	0.0452961	0.924123	0.362002	-0.0147368	-0.307559	0.760314	-0.0383332	-0.738247	0.465482	0.0209008	0.964066	0.336161
3	brown	ENSMMUG00000003727	ENSG00000162694	EXTL2	0.0765325	1.04702	0.302554	-0.0494407	-0.691949	0.493717	-0.0625524	-0.80802	0.424755	-0.0265767	-0.899952	0.369213
3	brown	ENSMMUG00000009265	ENSG00000085433	WDR47	0.0113902	0.292002	0.772078	-0.0531638	-1.39389	0.172489	-0.0741343	-1.79239	0.0820659	0.015347	0.665533	0.506466
3	brown	ENSMMUG00000017817	ENSG00000081026	MAGI3	0.0314042	0.62805	0.534211	-0.0619078	-1.26622	0.214131	-0.0432144	-0.815251	0.420662	0.0521049	2.03428	0.0432247
3	brown	ENSMMUG00000019528	ENSG00000134262	AP4B1	0.0259422	0.546081	0.588613	-0.0539843	-1.16303	0.252999	-0.0126014	-0.250685	0.803582	0.0431745	2.13857	0.033666
3	brown	ENSMMUG00000001974	ENSG00000009307	CSDE1	-0.0294014	-1.05679	0.298137	-0.0431571	-1.58642	0.121997	-0.0365281	-1.23817	0.224222	0.00441244	0.312067	0.75531
3	brown	ENSMMUG00000016735	ENSG00000186141	POLR3C	-0.203754	-2.48587	0.0180555	-0.139968	-1.74793	0.0895964	-0.206051	-2.37642	0.0233185	0.0198573	1.19158	0.234819
3	brown	ENSMMUG00000019547	ENSG00000160714	UBE2Q1	0.0301818	1.04827	0.301985	0.00765871	0.272054	0.787243	0.0194794	0.638271	0.527618	-0.0159681	-1.01382	0.311874
3	brown	ENSMMUG00000021854	ENSG00000122218	COPA	0.0295507	0.761831	0.451468	-0.0325935	-0.859391	0.396206	-0.0428483	-1.04186	0.304905	0.0029855	0.185328	0.853157
3	brown	ENSMMUG00000019513	ENSG00000152332	UHMK1	0.0453487	1.10032	0.279001	-0.0908035	-2.25336	0.0308687	-0.0556358	-1.27325	0.211656	0.002137	0.0830078	0.933927
3	brown	ENSMMUG00000012227	ENSG00000162923	WDR26	0.0193031	0.403053	0.689459	-0.0717573	-1.53239	0.134776	-0.168647	-3.32137	0.00216515	-0.0283431	-1.72374	0.0862778
3	brown	ENSMMUG00000008722	ENSG00000136628	EPRS	0.00172177	0.0477087	0.96223	-0.0201535	-0.57115	0.571693	-0.0310292	-0.810955	0.42309	0.0149301	0.965591	0.335399
3	brown	ENSMMUG00000004070	ENSG00000067533	RRP15	-0.00845814	-0.135757	0.892823	-0.0846979	-1.39281	0.172811	-0.00412907	-0.0627447	0.950341	0.00717789	0.252358	0.80102
3	brown	ENSMMUG00000014946	ENSG00000092978	GPATCH2	-0.0036993	-0.0809396	0.935969	0.025886	0.579535	0.566088	-0.0136256	-0.281633	0.779949	0.036258	1.95068	0.0524721
3	brown	ENSMMUG00000015631	ENSG00000143499	SMYD2	-0.0697161	-0.724214	0.47394	-0.166067	-1.76453	0.0867201	-0.0343934	-0.337181	0.738075	-0.0456738	-1.17018	0.243302
3	brown	ENSMMUG00000005210	ENSG00000136643	RPS6KC1	-0.0269832	-0.656452	0.515998	-0.0526244	-1.30931	0.199299	0.0107964	0.247768	0.80582	0.03828	2.35634	0.0194092
3	brown	ENSMMUG00000011733	ENSG00000143494	VASH2	0.15085	1.25231	0.219092	-0.179323	-1.52593	0.136372	0.0225309	0.177219	0.860399	0.157699	2.8745	0.00447804
3	brown	ENSMMUG00000011732	ENSG00000162769	FLVCR1	0.0364915	0.608308	0.547068	0.00578557	0.0988126	0.921873	0.0119609	0.188771	0.851407	0.019658	0.996367	0.320259
3	brown	ENSMMUG00000016349	ENSG00000143469	SYT14	-0.0756624	-1.35718	0.183758	-0.117839	-2.16196	0.0378255	-0.0781308	-1.32251	0.194916	0.0212818	1.04519	0.29718
3	brown	ENSMMUG00000010478	ENSG00000133059	DSTYK	0.0608834	1.40373	0.169563	-0.0429566	-1.01297	0.318302	0.0774637	1.68513	0.101218	0.0400796	2.28143	0.0235612
3	brown	ENSMMUG00000018802	ENSG00000174529	TMEM81	0.0511386	0.668743	0.508221	-0.0423125	-0.567076	0.574426	0.0616751	0.763942	0.450226	0.00736862	0.183718	0.854418
3	brown	ENSMMUG00000022645	ENSG00000023572	GLRX2	-0.0359759	-0.383406	0.703831	-0.0798761	-0.871246	0.389794	-0.0452501	-0.455741	0.651504	-0.0259073	-0.944826	0.345872
3	brown	ENSMMUG00000022641	ENSG00000116750	UCHL5	-0.0452323	-0.8949	0.377198	-0.0937413	-1.89679	0.0664663	-0.144294	-2.69325	0.0109503	0.0260427	1.13777	0.256558
3	brown	ENSMMUG00000013879	ENSG00000121486	TRMT1L	0.00483269	0.113023	0.910684	-0.0571003	-1.36614	0.180958	-0.0062218	-0.137379	0.89155	0.0330952	1.61302	0.108294
3	brown	ENSMMUG00000005635	ENSG00000135829	DHX9	-0.00490225	-0.178621	0.859307	-0.0173084	-0.645012	0.523293	-0.054675	-1.87899	0.0689312	0.0238639	1.59362	0.112578
3	brown	ENSMMUG00000010081	ENSG00000075945	KIFAP3	0.0038827	0.103222	0.9184	-0.0280463	-0.762565	0.451036	-0.0633657	-1.58878	0.121463	0.01607	0.653589	0.514117
3	brown	ENSMMUG00000007273	ENSG00000197959	DNM3	-0.0175622	-0.358848	0.721951	-0.0888805	-1.85742	0.0720218	-0.021721	-0.418618	0.678155	0.0172084	0.773459	0.440151
3	brown	ENSMMUG00000000016	ENSG00000035687	ADSS	0.000341504	0.00599886	0.995249	-0.116772	-2.09777	0.043512	-0.0580511	-0.961895	0.342964	-0.00616405	-0.254162	0.799628
3	brown	ENSMMUG00000019914	ENSG00000143702	CEP170	-0.0489877	-0.825442	0.414935	-0.0449541	-0.774702	0.443926	-0.178069	-2.82987	0.0077962	0.0168744	0.971064	0.332673
3	brown	ENSMMUG00000005667	ENSG00000091483	FH	0.0805304	1.57454	0.12472	0.0447714	0.895343	0.376964	0.00850532	0.156922	0.876244	0.00625498	0.349979	0.726718
3	brown	ENSMMUG00000022429	ENSG00000135750	KCNK1	-0.0685723	-1.13385	0.264869	-0.157481	-2.66307	0.011791	-0.193942	-3.02511	0.00473565	-0.113455	-3.62178	0.000369694
3	brown	ENSMMUG00000016204	ENSG00000116918	TSNAX	0.0278018	0.673832	0.505021	-0.0302334	-0.749539	0.458741	-0.0713035	-1.63095	0.112227	0.0228077	0.86715	0.386885
3	brown	ENSMMUG00000007030	ENSG00000157617	C2CD2	0.0394754	0.622304	0.537936	0.0207731	0.335094	0.739634	0.0839748	1.2507	0.219672	0.0649451	2.16975	0.0311881
3	brown	ENSMMUG00000004624	ENSG00000159082	SYNJ1	0.0510428	1.11119	0.274365	-0.0822361	-1.83099	0.0759691	-0.0473304	-0.971812	0.338078	-0.0117029	-0.403631	0.686909
3	brown	ENSMMUG00000017605	ENSG00000154719	MRPL39	-0.0908696	-1.49702	0.143709	-0.0347756	-0.586143	0.561691	-0.0756138	-1.17637	0.247704	0.00118724	0.0599085	0.952288
3	brown	ENSMMUG00000030421	ENSG00000122512	PMS2	-0.00423508	-0.0766712	0.939339	-0.0857663	-1.58914	0.121381	-0.144292	-2.4687	0.0188019	0.00787494	0.324423	0.745952
3	brown	ENSMMUG00000030419	ENSG00000086232	EIF2AK1	-0.0335783	-0.529337	0.600047	-0.0370006	-0.596658	0.554729	-0.126128	-1.87683	0.0692346	0.0165422	1.17978	0.23947
3	brown	ENSMMUG00000013440	ENSG00000168090	COPS6	-0.0318698	-0.547948	0.587345	-0.176608	-3.10634	0.00383255	-0.0899773	-1.46066	0.153384	9.1707e-05	0.00840628	0.993301
3	brown	ENSMMUG00000004125	ENSG00000170027	YWHAG	0.0572311	1.05219	0.300212	-0.122532	-2.30385	0.0275387	-0.0934987	-1.62098	0.114357	0.00739168	0.279664	0.78002
3	brown	ENSMMUG00000018064	ENSG00000065883	CDK13	-0.0100484	-0.222345	0.82539	0.00175393	0.0396924	0.968573	-0.00728872	-0.152159	0.87997	0.0167676	1.47661	0.141331
3	brown	ENSMMUG00000010042	ENSG00000006715	VPS41	-0.0226843	-0.573176	0.570336	-0.0629505	-1.62676	0.113118	-0.0913047	-2.17602	0.0366722	0.00626302	0.274265	0.78416
3	brown	ENSMMUG00000023667	ENSG00000078053	AMPH	-0.00409757	-0.0726742	0.942496	-0.0758764	-1.37637	0.177797	0.0154303	0.258124	0.797883	0.0516089	1.73596	0.0840895
3	brown	ENSMMUG00000009954	ENSG00000173852	DPY19L1	-0.0689603	-0.803843	0.42713	-0.123503	-1.47403	0.149767	-0.0179936	-0.198362	0.843956	-0.0368996	-1.33728	0.182629
3	brown	ENSMMUG00000004719	ENSG00000106105	GARS	0.110593	3.23623	0.00271936	0.00784876	0.234915	0.815699	-0.00734995	-0.202955	0.840393	0.00171978	0.0690543	0.945014
3	brown	ENSMMUG00000018544	ENSG00000005020	SKAP2	-0.0628611	-0.918461	0.364914	-0.0927832	-1.38708	0.174536	-0.180453	-2.49061	0.0178543	0.0278609	0.997713	0.319607
3	brown	ENSMMUG00000023230	ENSG00000086300	SNX10	-0.0166907	-0.194514	0.846943	-0.150287	-1.79123	0.0822559	-0.248709	-2.73381	0.00990789	-0.0057731	-0.166039	0.868292
3	brown	ENSMMUG00000014987	ENSG00000169193	CCDC126	-0.0595989	-0.940191	0.35382	-0.0669662	-1.08139	0.287212	-0.0567113	-0.845813	0.403632	0.0176597	0.749859	0.454209
3	brown	ENSMMUG00000001562	ENSG00000122550	KLHL7	0.00246586	0.0540849	0.957187	-0.0400214	-0.897847	0.375647	-0.0149939	-0.310345	0.758212	0.0392834	1.8306	0.0686277
3	brown	ENSMMUG00000017041	ENSG00000106524	ANKMY2	0.0489092	0.942398	0.352706	-0.0525225	-1.03497	0.308066	-0.0298514	-0.542522	0.591035	0.0445942	1.72898	0.0853337
3	brown	ENSMMUG00000016817	ENSG00000171243	SOSTDC1	0.150956	0.604087	0.549837	-0.420388	-1.72436	0.0938201	0.454486	1.72314	0.0940432	0.151064	2.55048	0.0114951
3	brown	ENSMMUG00000016393	ENSG00000127995	CASD1	0.0231617	0.60848	0.546955	-0.0451796	-1.21392	0.233228	-0.0988439	-2.44926	0.0196811	0.00378384	0.172812	0.862972
3	brown	ENSMMUG00000014907	ENSG00000001631	KRIT1	0.03223	0.810153	0.423545	-0.0146794	-0.377446	0.708213	-0.0824462	-1.95608	0.0587984	0.0483789	2.42066	0.0163728
3	brown	ENSMMUG00000007470	ENSG00000058091	CDK14	-0.0151912	-0.292703	0.771546	-0.0710197	-1.3995	0.170816	-0.149922	-2.72435	0.0101423	-0.0463509	-1.56638	0.118818
3	brown	ENSMMUG00000023656	ENSG00000105793	GTPBP10	-0.0012667	-0.0201036	0.984079	-0.083513	-1.35662	0.183933	-0.045532	-0.683074	0.499236	0.0326906	1.46485	0.14451
3	brown	ENSMMUG00000006766	ENSG00000105784	RUNDC3B	-0.0138524	-0.301881	0.764601	-0.0792065	-1.76551	0.0865528	-0.0511844	-1.0526	0.300026	0.0188219	0.826321	0.409593
3	brown	ENSMMUG00000010785	ENSG00000135185	C3H7ORF23	-0.100828	-1.54527	0.131635	-0.141882	-2.22837	0.0326465	0.0160179	0.2325	0.817558	0.0797356	2.40328	0.0171488
3	brown	ENSMMUG00000007555	ENSG00000075213	SEMA3A	-0.0742078	-0.416563	0.679643	-0.510792	-2.93829	0.00592163	-0.421314	-2.23988	0.0318165	0.158747	3.29077	0.00117827
3	brown	ENSMMUG00000009007	ENSG00000135211	TMEM60	0.0448844	0.898963	0.375061	0.00554512	0.113757	0.910106	-0.036304	-0.688138	0.496083	-0.00378441	-0.154119	0.877669
3	brown	ENSMMUG00000003432	ENSG00000161057	PSMC2	-0.0233267	-0.517528	0.608173	-0.0240685	-0.546302	0.588463	-0.091366	-1.91388	0.0641723	0.0175617	0.989	0.323841
3	brown	ENSMMUG00000012066	ENSG00000164815	ORC5	0.0211435	0.435743	0.665806	-0.00536319	-0.113087	0.910634	-0.0561314	-1.09264	0.282312	0.0241518	1.15973	0.247524
3	brown	ENSMMUG00000015411	ENSG00000164597	COG5	-0.0820901	-1.74397	0.0902946	-0.0363639	-0.790183	0.434954	-0.0471078	-0.944435	0.35168	0.0258721	1.8862	0.0606968
3	brown	ENSMMUG00000015412	ENSG00000172209	GPR22	0.0187981	0.297345	0.768031	-0.0203708	-0.329536	0.743793	-0.0736227	-1.09846	0.279803	0.0485655	1.27169	0.204941
3	brown	ENSMMUG00000030218	ENSG00000075790	BCAP29	0.0103146	0.175471	0.861761	-0.120369	-2.09439	0.0438313	-0.105888	-1.6996	0.0984335	-0.00981172	-0.511117	0.609825
3	brown	ENSMMUG00000006564	ENSG00000091140	DLD	-0.0548533	-1.35593	0.184151	-0.10698	-2.70449	0.0106517	-0.118143	-2.75451	0.00941217	-0.0129517	-0.601566	0.548135
3	brown	ENSMMUG00000008005	ENSG00000128573	FOXP2	-0.0474205	-0.403045	0.689464	-0.16071	-1.39882	0.171018	-0.212245	-1.70667	0.0970967	0.0455479	0.865928	0.387553
3	brown	ENSMMUG00000021722	ENSG00000004866	mml-mir-6132	0.0183974	0.381791	0.705017	0.00422288	0.0896496	0.929097	-0.0354244	-0.694047	0.492417	0.0265884	1.20364	0.230131
3	brown	ENSMMUG00000021543	ENSG00000081803	CADPS2	-0.128072	-1.53678	0.133697	-0.208924	-2.56402	0.0149886	-0.272703	-3.0864	0.00403771	0.0449331	1.18156	0.238764
3	brown	ENSMMUG00000011544	ENSG00000106299	WASL	0.00700921	0.158455	0.875046	-0.101507	-2.34694	0.0249566	-0.0900002	-1.91897	0.0635032	0.0449055	2.20284	0.0287322
3	brown	ENSMMUG00000004311	ENSG00000064419	TNPO3	0.0266051	0.740214	0.464304	-0.0539636	-1.53569	0.133964	0.000244444	0.00641757	0.994917	0.0297479	1.67822	0.0948437
3	brown	ENSMMUG00000004801	ENSG00000158623	COPG2	0.0406794	0.729419	0.470792	-0.0431401	-0.791087	0.434434	-0.071114	-1.2028	0.237448	0.0271331	1.62167	0.106427
3	brown	ENSMMUG00000000916	ENSG00000205060	SLC35B4	-0.00910195	-0.183941	0.855163	-0.0985593	-2.03785	0.0494891	-0.0998656	-1.90586	0.06524	-0.0232245	-1.27345	0.204317
3	brown	ENSMMUG00000005136	ENSG00000198420	FAM115A	-0.0633089	-1.41544	0.16613	-0.182239	-4.16714	0.000203041	-0.13806	-2.91137	0.00634291	0.0406352	1.46239	0.145181
3	brown	ENSMMUG00000017541	ENSG00000055130	CUL1	0.0135529	0.432964	0.667803	-0.0153042	-0.499998	0.620331	-0.0734241	-2.21239	0.0338315	0.0180859	1.21899	0.224265
3	brown	ENSMMUG00000006679	ENSG00000033050	ABCF2	-0.00287685	-0.0679823	0.946202	-0.0785287	-1.89801	0.0663009	-0.0645118	-1.43845	0.159542	-0.0048754	-0.309101	0.757562
3	brown	ENSMMUG00000010943	ENSG00000106617	PRKAG2	0.0263285	0.574476	0.569466	-0.066092	-1.47531	0.149425	-0.0782214	-1.61159	0.116393	-0.0232612	-1.11042	0.268132
3	brown	ENSMMUG00000005238	ENSG00000179097	HTR1F	-0.250549	-2.15922	0.0380542	-0.398761	-3.52257	0.00125266	-0.316822	-2.58707	0.0141803	-0.00829349	-0.175297	0.861021
3	brown	ENSMMUG00000017436	ENSG00000064225	ST3GAL6	-0.0881787	-0.983721	0.332273	-0.0756164	-0.863039	0.394226	-0.137355	-1.44711	0.157118	-0.0337278	-1.2818	0.201377
3	brown	ENSMMUG00000017438	ENSG00000057019	DCBLD2	-0.191263	-2.56024	0.0151251	-0.243428	-3.33437	0.00209072	-0.237845	-3.00816	0.00494793	-0.0487386	-2.55137	0.0114669
[truncated: 6,220 more rows]

## Sheet: WGCNA modules GO enrichment
Top 20 enriched gene ontology terms for each module
Module	Gene ontology terms	n hits	Gene names	Odds Ratio	P
M1	neuron projection	45	HRH3,MICALL2,DIAPH1,RASGRP2,CPEB3,ANKS1A,SV2A,PPP5C,CPNE5,IGF1R,KLC2,CYFIP2,GRIK5,DOC2A,ULK1,CAMK1G,MAPK8IP3,ANK1,GDI1,SNPH,MYH10,MARK4,TSC2,GRM4,PICK1,SLC17A7,RAC3,GRIN1,ANK3,SHANK1,GNAO1,KIF1B,LPHN1,MTHFR,GRIN3A,KIF1A,NCDN,PRKCG,ATCAY,SLC32A1,KCND3,ATP6V0D1,NPTX1,GNB3,BAIAP2	2.29219	8.40652e-06
M1	synaptic transmission	60	KCND1,CAMKK1,SLC12A5,KCNAB3,STXBP1,MECP2,KCNH2,CHRNA4,AGRN,NRXN2,GRIK5,DOC2A,AP2A2,ADCY3,GRIN2D,CPLX1,KCNJ11,P2RY11,ABCC8,PI4KA,KCNC1,CNTNAP1,GRM4,STX1B,CACNG2,SYN1,AP2M1,PICK1,SLC17A7,SCN2B,SLITRK5,ADCY9,KCNAB2,AP2A1,GRIN1,GNAL,HCN2,ADCY7,CACNA1B,KCNC3,ADCY5,ACHE,CACNA1C,GRIK4,CAMK2G,PRKCG,PANX2,KCNB2,KCNC4,KCNA3,SLC32A1,PCDHB13,KCND3,ADCY6,RAB3A,NPTX1,GNB3,BSN,KCNJ9,CACNA1E	1.70874	0.000465302
M1	transmembrane transport	75	SLC35A2,KCND1,SLC37A3,SLC12A5,SV2A,ATP2B4,SLC35C2,SLC45A4,KCNH2,SLC7A1,HK1,SLC25A22,ACCN3,CACNA1H,SLC27A4,ATP1A3,SLC7A6,CLCN7,SLC35E4,ADCY3,SLCO2A1,TOMM40,ABCC5,ABCC8,ATP6V0E2,KCNC1,SLC35E2B,SLC7A4,ABCA3,CATSPER2,ATP7B,SLC9A7,SLC2A6,TRPM2,ANO1,SLC17A7,ADCY9,CACNA1I,ABCB9,MFSD10,HCN2,SLC6A7,ATP8B2,ADCY7,CACNA1B,ABCG4,KCNC3,ABCA7,ADCY5,SLC45A1,CACNA1C,SLC7A8,SLC7A5,PRKACA,CACNA1D,CLCN6,MFSD12,PANX2…	1.55899	0.00112644
M1	neuronal cell body	43	VPS16,DENND1A,KCND1,SLC12A5,HCFC1,PPP5C,SEZ6L,CPNE5,CHRNA4,EEF1A2,KLHL17,SEZ6L2,CIT,PDE1B,GRIK5,NRSN2,KNDC1,LRP1,ULK1,SNPH,CPLX1,KCNJ11,MYH10,TSC2,PCSK2,CAD,PSEN2,UCHL1,CABP1,RAC3,CACNA1B,PMM1,CACNA1C,GRIN3A,KIF1A,NCDN,KATNB1,KCND3,MAPK8IP2,DAB2IP,RBFOX3,MAP1S,TNK2	1.7673	0.00168042
M1	protein self-association	10	AXIN1,MDH2,ATXN1,ADAM8,LDB1,DMTN,ACHE,ZNF496,CCDC88C,L1CAM	3.28751	0.0036301
M1	ion channel activity	20	KCND1,KCNH2,CHRNA4,CACNA1H,CLCN7,KCNC1,CATSPER2,TRPM2,CACNA1I,HCN2,CACNA1B,KCNC3,CACNA1C,CACNA1D,CLCN6,KCNB2,KCNC4,KCNA3,KCND3,CACNA1E	2.09665	0.00551361
M1	clathrin adaptor complex	9	GGA3,AP1B1,AP4M1,AP2A2,GGA1,AP2M1,AP2A1,AP1M1,GGA2	3.25466	0.00598018
M1	neuromuscular junction	11	SV2A,SYNGR3,MYH10,PSEN2,ANK3,KCNC3,ACHE,HDAC4,PRKACA,KCNC4,UNC13A	2.74357	0.00688948
M1	voltage-gated potassium channel activity	11	KCND1,KCNAB3,KCNH2,KCNJ11,KCNC1,KCNAB2,HCN2,KCNC3,KCNB2,KCNC4,KCND3	2.74357	0.00688948
M1	voltage-gated calcium channel complex	9	CACNA1H,CACNA2D2,CACNG2,CACNA1I,CACNA1B,CACNA1C,CACNA1D,CACNG7,CACNA1E	3.09982	0.00763186
M1	synapse	34	DENND1A,RASGRP2,MYRIP,CPEB3,SV2A,RIMS3,ARFGAP1,CYFIP2,PRRT2,AGRN,ATP1A3,SEMA4F,APBB1,GRIN2D,SYNGR3,CPLX1,SYN3,DTNB,ITGA3,PICK1,SLC17A7,CPT1C,GRIN1,ANK3,ACHE,SHANK1,LPHN1,GRIN3A,ATCAY,SLC32A1,NLGN2,MAP1S,BSN,NMNAT2	1.70794	0.00769819
M1	neurotransmitter secretion	13	HRH3,STXBP1,NRXN2,BAIAP3,SNPH,CPLX1,SYN3,GRM4,SYN1,SLC17A7,CACNA1B,SLC32A1,RAB3A	2.47445	0.00823841
M1	voltage-gated calcium channel activity	9	CACNA2D2,CACNG2,CACNA1I,CACNA1B,CACNA1C,GAS6,CACNA1D,CACNG7,CACNA1E	2.7124	0.0146874
M1	terminal bouton	8	GRIK5,AAK1,GRM4,CAD,GRIN1,GRIK4,AP3D1,L1CAM	2.89319	0.0157825
M1	activation of protein kinase A activity	6	ADCY3,ADCY9,ADCY7,ADCY5,PRKACA,ADCY6	3.61653	0.0164019
M1	spectrin binding	6	ADD2,SPTAN1,ANK1,DMTN,ANK3,PTPRN	3.61653	0.0164019
M1	tRNA binding	8	AARS2,AARS,MARS,IGHMBP2,FARSA,TRMT1,CTU2,EEFSEC	2.75545	0.0195167
M1	adenylate cyclase activity	5	ADCY3,ADCY9,ADCY7,ADCY5,ADCY6	4.0185	0.0206762
M1	binding	51	VPS18,CTIF,RPAP1,URB1,DIAPH1,KIAA1244,NOC2L,AP1B1,CAND2,VPS11,PPP6R1,SCYL1,MYBBP1A,TELO2,AP2A2,ZER1,PELP1,TAF6,NOC4L,GBF1,TSC2,PI4KA,PPP2R5D,VAC14,HUWE1,STK36,CUL7,HEATR7A,ARMC5,CUL9,ARMCX4,NBEAL2,SIL1,AP2A1,HTT,TNPO2,PSMD2,PIK3CD,RRP12,PPP2R1A,AP3D1,USP35,AP3B2,RIC8A,PPP6R2,UBR4,TRRAP,FAM65A,XPO6,UBTF,IPO9	1.45246	0.0208676
M1	retrograde vesicle-mediated transport, Golgi to ER	7	ARFGAP1,SCYL1,RAB6B,GBF1,PICK1,ARF1,HTT	2.97827	0.020886
M2	nucleic acid binding	91	N6AMT2,CNOT8,HNRNPA1,ZNF619,SRSF3,ZNF684,SMARCA5,ZNF33A,PPIL4,ZNF37A,SCAF8,THAP5,HNRNPR,SF3B14,ZBED5,DHX15,TRA2B,ZCCHC4,ZNF638,ZNF224,ZNF557,GIN1,ZFP112,ZCCHC10,ZNF141,ZCCHC11,THAP6,NIFK,DDX18,ZNF197,ZNF506,ZNF582,XRN1,SNRNP27,POLA1,RBM27,ZNF738,ZNF460,TIA1,U2SURP,PABPC5,HNRNPC,VEZF1,SRSF1,ZNF302,REV3L,ZNF599,ZNF12,NPM1,ZNF267,SRSF11,ERI1,CPEB4,ZMAT1,DDX5,ZNF627,SYNCRIP,ZNF44,ZNF292,ZNF791,DHX40,…	1.96561	1.31042e-07
M2	RNA splicing	37	SAP18,HNRNPA1,SNRPE,SRSF3,LSM6,SCAF8,HNRNPR,SF3B14,SF3B1,WTAP,DHX15,THOC2,PRPF40A,ZNF638,MAGOH,KIAA1429,SNRNP27,HNRNPC,SRSF1,PPP4R2,SRSF11,PPP1R8,MBNL2,PRPF39,SNRPF,SYNCRIP,PHF5A,HNRNPK,SMNDC1,SCAF11,CCAR1,MBNL1,PCF11,YTHDC1,SREK1IP1,SFRS12,NCBP2	2.67819	2.0202e-06
M2	nucleus	337	RAB8B,ZBTB26,SMAD2,USP16,BACH1,XPO4,SAP18,FGF2,RAB18,ETAA1,NAP1L4,CNOT8,NACA,HNRNPA1,WAPAL,PLRG1,RLF,NMD3,TLK2,AIMP1,ZNF619,SNRPE,KDM4C,BCLAF1,GPBP1L1,KRR1,IDE,CLPX,NKAP,ZNF684,MCMBP,ZBTB33,ERGIC2,SWAP70,SMARCA5,DONSON,ZNF33A,PPIL4,ANP32E,ZNF37A,SCAF8,ARL5A,ORC2,PRNP,NPAT,HMGN4,POLI,THAP5,GEMIN8,HNRNPR,ZNF322A,ZNF280D,NUP98,PCNA,CWC22,SF3B1,ELK4,WTAP,NUCKS1,CNOT2,SS18,DECR1,ELF2,STAG1,DHX15,TRA2B…	1.36561	9.61056e-06
M2	mRNA splicing, via spliceosome	25	HNRNPA1,PLRG1,SNRPE,SRSF3,CWC15,HNRNPR,SF3B14,CWC22,SF3B1,TRA2B,SYF2,MAGOH,HNRNPC,SRSF1,NAA38,SRSF11,DDX5,SNRPF,SYNCRIP,PHF5A,HNRNPK,CCAR1,PCF11,PPWD1,NCBP2	2.81905	4.62757e-05
M2	transcription, DNA-templated	125	ZBTB26,SMAD2,USP16,SAP18,CNOT8,NACA,RLF,ZNF619,KDM4C,BCLAF1,GPBP1L1,GTF3C3,NKAP,ZNF684,ZBTB33,ZNF33A,ZNF37A,NPAT,ZNF322A,ZNF280D,ELK4,SS18,ELF2,TXLNG,SCML1,NAA15,MLF1,ZNF32,SETD3,ZSCAN16,ZNF638,ZNF224,ZNF22,ZNF557,MYNN,MBTD1,ZFP112,TOPORS,SMAD5,CHURC1,ESF1,PRKAA1,PHTF2,PCGF5,ZNF197,ZNF506,ZNF582,GCFC2,ZNF502,ACTL6A,ZNF738,ZNF24,IRF2,ZNF460,RB1,RQCD1,PHF11,ASCC1,CNOT6L,BAZ2B,SRFBP1,ZFP161,ZNF302,L…	1.5236	8.71656e-05
M2	mRNA processing	27	SAP18,HNRNPA1,LSM6,SCAF8,HNRNPR,WTAP,DHX15,THOC2,PRPF40A,KIAA1429,SNRNP27,RBM27,TDRD3,SRSF1,PPP4R2,SRSF11,PPP1R8,MBNL2,PRPF39,SMNDC1,SCAF11,PTBP2,PAPD4,YTHDC1,PDE12,SREK1IP1,SFRS12	2.51521	0.000110563
M2	catalytic step 2 spliceosome	15	HNRNPA1,PLRG1,SNRPE,HNRNPR,CWC22,SF3B1,SYF2,MAGOH,HNRNPC,SRSF1,DDX5,SNRPF,SYNCRIP,HNRNPK,PPWD1	3.57065	0.000129784
M2	DNA binding	126	ZBTB26,SMAD2,BACH1,NACA,RLF,ZNF619,BCLAF1,GPBP1L1,GTF3C3,ZNF684,ZBTB33,SWAP70,SMARCA5,ZNF33A,ZNF37A,RNF141,THAP5,ZNF322A,ZNF280D,PCNA,ELK4,AGFG1,ZBED5,SCML1,MLF1,ZNF32,ZBTB1,ZSCAN16,ZNF224,ZNF22,ZNF557,MYNN,ZFP112,TOPORS,ZNF141,THAP6,CCDC112,PHTF2,HIST1H2BD,ZNF197,ZNF506,TSN,ZNF582,XRN1,POLA1,GCFC2,ZNF502,PHC3,TMF1,ZNF738,ZNF24,IRF2,ZNF460,RB1,KDM5A,SP3,TSG101,BAZ2B,VEZF1,ZFP161,ZNF302,REV3L,ZNF5…	1.47055	0.000285884
M2	mitotic cell cycle	38	ESCO1,ANAPC10,WAPAL,PRIM1,ORC2,NUP98,PCNA,NUP205,STAG1,DYNC1I2,RRM1,PCM1,HAUS2,STAG2,POLA1,FER,PPP1CC,UBA3,NUP54,SGOL2,RB1,CDC23,LIN9,UBE2E1,LIN54,SKA2,CEP78,SDCCAG8,AHCTF1,SMC3,RBBP4,RAD21,PSMD10,CEP135,SMC2,CENPC,CDC26,CEP57	2.00548	0.000291562
M2	RNA binding	55	CNOT8,HNRNPA1,SNRPE,KRR1,SRSF3,LSM6,PPIL4,SCAF8,HNRNPR,SF3B14,CWC22,AGFG1,IFIT2,IFIT5,DIS3L,THUMPD3,THOC2,ZNF638,NIFK,DDX18,MAGOH,TSN,XRN1,CDKN2AIP,RBM27,DKC1,SRP14,U2SURP,PABPC5,HNRNPC,ASCC1,TDRD3,SRSF1,SRP9,NPM1,SRSF11,PPP1R8,MBNL2,UNC50,CPEB4,SNRPF,SYNCRIP,PUS7L,HNRNPK,SMNDC1,NOL8,BARD1,MBNL1,PTBP2,PDCD4,DIMT1,HBP1,TRDMT1,PNPT1,TROVE2	1.76422	0.000327732
M2	nucleolus	53	HNRNPA1,NMD3,WDR43,BCLAF1,KRR1,HADHA,ZBTB33,SMARCA5,PRNP,DNAJB9,DHX15,NEK1,KIF20B,BRIX1,SRP54,AFF4,KATNBL1,ZNF22,CDV3,WRB,CD2AP,ZCCHC11,ESF1,NIFK,DDX18,CPT2,NOC3L,ZNF506,POLA1,CDKN2AIP,PPP1CC,MBIP,KDM5A,DKC1,TSG101,SNAPIN,NPM1,ERI1,PHF6,DDX5,NSA2,HIST1H4K,ZNF146,TWISTNB,NOL8,CDC14B,WRN,RNF20,DIMT1,CUTC,RBBP6,G2E3,ZNF655	1.74179	0.000552953
M2	spliceosomal complex	16	HNRNPA1,SNRPE,CWC15,LSM6,SCAF8,GEMIN8,HNRNPR,CWC22,SF3B1,HNRNPC,NAA38,PPP1R8,SNRPF,SMNDC1,PTBP2,SFRS12	2.85659	0.000643783
M2	nuclear speck	21	SAP18,PLRG1,SRSF3,CWC22,SF3B1,THOC2,PRPF40A,ZNF638,SRP54,TOPORS,NOC3L,MAGOH,RBM27,PPP1CC,SRSF1,PPP1R8,CSNK1A1,PHF5A,SMNDC1,KMT2E,FAM76B	2.34337	0.00126446
M2	nucleoplasm	80	SMAD2,ESCO1,HNRNPA1,ANAPC10,WAPAL,NMD3,PRIM1,SNRPE,SRSF3,GTF3C3,SMARCA5,ORC2,POLI,HNRNPR,SF3B14,NUP98,PCNA,SF3B1,WTAP,STAG1,MORC3,RRM1,KIF20B,ZBTB1,GTF2A2,HAT1,ZNF638,STAG2,MYO6,SMAD5,ESF1,NIFK,MAGOH,POLA1,CDKN2AIP,IRF2,MED4,NUP54,RB1,DKC1,HNRNPC,USP1,SRSF1,CDC23,LIN9,NR2C1,NPM1,SRSF11,IPMK,UBE2E1,RRM2B,LIN54,SNRPF,SYNCRIP,PHF5A,REV1,POT1,CHD9,HNRNPK,HIST1H4K,EIF3E,AHCTF1,SMC3,RBBP4,NFYB,CCAR1,RA…	1.51433	0.0014911
M2	CENP-A containing nucleosome assembly at centromere	5	SMARCA5,NPM1,HIST1H4K,RBBP4,RSF1	6.69256	0.00329337
M2	fatty acid beta-oxidation	9	HADHA,HADHB,DECR1,CPT2,MUT,ACADM,ABCD3,PEX2,BDH2	3.44316	0.00338724
M2	regulation of transcription, DNA-dependent	107	ZBTB26,SMAD2,BACH1,FGF2,CNOT8,RLF,ZNF619,CLPX,ZNF684,ZBTB33,ZNF33A,ZNF37A,RNF141,ZNF322A,ZNF280D,ELK4,CNOT2,ELF2,TXLNG,ZNF32,ZSCAN16,ZNF638,ZNF224,ZNF22,ZNF557,MBTD1,ZFP112,ZNF141,SMAD5,ESF1,PRKAA1,PHTF2,PCGF5,ZNF197,ZNF506,ZNF582,RALGAPA1,GCFC2,ZNF502,TMF1,ZNF738,ZNF24,IRF2,ZNF460,RQCD1,PHF11,SP3,ASCC1,CNOT6L,BAZ2B,SRFBP1,ZNF302,ZNF599,ZNF12,NR2C1,ZNF267,CEBPZ,PPP1R8,ING3,ZNF451,PHF6,ZZZ3,LIN54,…	1.39465	0.00345068
M2	metal ion binding	131	ZBTB26,SMAD2,ESCO1,PPP6C,FAM96A,MIB1,CNOT8,BRAP,RLF,MARCH5,ZMPSTE24,PRIM1,ZNF619,IDE,CLPX,ZNF684,ZBTB33,ZNF33A,CDKAL1,ZNF37A,ACAT1,ZC3H6,POLI,RNF141,THAP5,ZNF322A,ZNF280D,CSGALNACT2,ZBED5,ATP7A,NEK1,ZNF32,ZBTB1,ZSCAN16,ZNF224,ZNF22,ZNF557,MYNN,ZFP112,TOPORS,ZNF141,SMAD5,THAP6,PRKAA1,PCGF5,ZNF197,B4GALT4,ZNF506,ZNF582,MUT,POLA1,ZNF502,RBM27,ZNF24,GNAI1,TNKS2,PPP1CC,ZNF460,PDZD8,TRIM13,SP3,KDM6A,CP…	1.34698	0.00370451
M2	U12-type spliceosomal complex	6	SNRPE,SF3B14,SF3B1,DHX15,SNRPF,PHF5A	4.94354	0.00402016
M2	exon-exon junction complex	5	SAP18,MAGOH,TDRD3,SRSF1,R3HCC1L	5.95014	0.00476307
M3	membrane coat	8	SYNJ1,COPB2,AP1S2,AP1G1,COPG2,AP4B1,COPG1,COPA	4.27491	0.00163516
M3	cilium assembly	10	FAM161A,KIF3A,MKKS,TTBK2,AHI1,TMEM237,OCRL,IQCB1,WDR35,SNX10	3.10694	0.00340267
M3	COPI vesicle coat	5	COPB2,ARCN1,COPG2,COPG1,COPA	6.07182	0.00378965
M3	tricarboxylic acid cycle	6	CS,MDH1,SUCLG1,FH,IDH3A,DLD	4.45288	0.00524286
M3	cullin deneddylation	4	COPS6,COPS8,COPS5,COPS3	7.63198	0.00527191
M3	regulation of protein kinase B signaling	4	RNF41,INPP5F,INPP4B,HDAC2	7.63198	0.00527191
M3	binding	33	DYM,KPNB1,RANBP6,PACRGL,CAND1,VPS41,TRIP12,ARMC8,ARFGEF2,PSMD1,ATR,PIK3CB,VPRBP,AP1G1,UPF2,IQCB1,VPS35,FAM179B,ARMCX3,UBQLN2,ARMCX5,LTA4H,GPRASP2,UBQLN1,API5,WDR35,TNPO3,VPS8,COPG2,IPO11,AP4B1,COPG1,KIFAP3	1.73595	0.00673082
M3	protein polyubiquitination	13	RNF41,LNPEP,BTRC,RNF111,PRPF19,PSMD1,UBE4A,PSMD7,FBXO22,PSMD12,TRIM32,PSMC2,DZIP3	2.34716	0.00919615
M3	aminoacyl-tRNA ligase activity	6	NARS,RARS,EPRS,IARS,YARS,GARS	3.81661	0.00962276
M3	COP9 signalosome	6	COPS6,VPRBP,ATP5A1,COPS8,COPS5,COPS3	3.64342	0.0115333
M3	cellular metabolic process	12	FAR2,CS,PDP1,MAT2B,NDUFB5,SUCLG1,NDUFS1,ATP5A1,FH,IDH3A,UQCRC2,DLD	2.35778	0.0124939
M3	mitochondrion	73	MRPL39,GAD67,KIAA1279,HCCS,NIF3L1,CS,ATPAF1,PHF17,MRPL11,MRPS7,MAP2K1,NARS,GFM1,SLC25A12,MDH1,RTN4IP1,MRPS9,PPTC7,PDP1,FLVCR1,MAT2B,NDUFB5,ABCF2,BRD8,RRP15,SUCLG1,RARS,PFDN4,DNM1L,C3ORF15,VDAC3,NDUFS1,PIGH,PTCD2,DGUOK,ATP5A1,MICU1,OXNAD1,NAPG,RAD51C,MRPL15,AFG3L2,OXSM,SLC9A6,GTPBP10,FH,MAPK10,OXR1,COL4A3BP,HSDL1,FASTKD3,STRAP,IDH3A,PPM1K,TOMM70A,PHYH,COQ3,SLC8A1,DUSP26,CCDC51,FOXRED1,C11H12ORF10,…	1.39546	0.0131238
M3	synaptic vesicle membrane	8	SV2B,SLC17A5,SCAMP1,AMPH,GAD2,SYT1,DNM1L,SYT4	2.8129	0.0136279
M3	exosome (RNase complex)	3	DIS3,EXOSC9,SKIV2L2	8.01354	0.0145935
M3	phosphoric ester hydrolase activity	3	SYNJ1,INPP5F,SACM1L	8.01354	0.0145935
M3	proteasome regulatory particle	3	PSMD1,PSMD7,PSMD12	8.01354	0.0145935
M3	1-phosphatidylinositol binding	5	SYT1,PLEKHA3,EEA1,EPB41,SNX10	3.92864	0.01607
M3	anion transport	4	SLC17A5,SLC4A8,SLC4A10,SLC4A7	4.85747	0.0174023
M3	metallopeptidase activity	8	STAMBPL1,LNPEP,TLL1,BRCC3,ADAM23,LTA4H,TLL2,COPS5	2.67202	0.0174127
M3	protein transport	36	RANBP6,CCDC91,SCAMP1,RAN,AP1S2,RALB,NECAP1,ARFGEF2,AAGAB,ZW10,EIF5A2,LIN7B,VPS36,AP1G1,VPS35,RAP2A,NKIRAS1,TSNAX,CADPS2,SEC22A,AKTIP,RAB9B,DIRAS2,RASL11B,SNX12,NUP50,EXOC1,PDCD6IP,SNX10,SENP2,RAB14,AP4B1,KRAS,TRIM23,RHEBL1,COG5	1.56176	0.0179691
M4	G1/S transition of mitotic cell cycle	17	CUL3,CUL5,PSMD6,CCNH,CACUL1,CUL2,PSMB4,PSMD14,DBF4,ORC3,RPS6KB1,PSMA4,EIF4E,PSMA5,ORC4,PSMA3,MNAT1	2.68903	0.000689376
M4	mitochondrion	79	SLC25A46,MRPL3,MTRF1L,RANBP2,SLC25A36,AKAP10,RMND1,TUSC3,BNIP3,OAT,MICU3,RAB11A,STARD7,COQ10B,FDX1,SRP19,PTEN,ATP5C1,DNAJC27,NDUFAF5,PDK3,SUCLA2,YME1L1,GHITM,PPP2R2B,NDUFAF6,PPP2CA,IARS2,GLS,OXCT1,MAPK1,MRPL42,MRPL9,SLC25A14,UCHL3,NDFIP2,FASTKD2,NNT,GRPEL2,MRPS30,CISD1,TFAM,SLC25A40,FAM162A,LYPLA1,COA6,TOMM20,IMMT,PDHX,RPS6KB1,C4H6ORF57,AZI2,OCIAD2,AUH,ARMC1,LYRM2,GRPEL1,RHOT1,GLOD4,TTC19,NDUFAF4…	1.53764	0.0010197
M4	mitotic cell cycle	30	NUP155,RANBP2,PSMD6,RFC3,VRK1,DYRK1A,ANAPC4,ZWILCH,USO1,CDC27,NUP153,PPP1R12A,TAOK1,CCNH,PPP2CA,PSMB4,ANAPC1,UBE2D1,PSMD14,DBF4,CEP76,ORC3,RAB2A,PSMA4,PSMA5,PAFAH1B1,ORC4,PSMA3,PRKAR2B,MNAT1	2.01053	0.001022
M4	ubiquitin-dependent protein catabolic process	19	USP25,UBE3A,CUL3,UBE2B,CUL5,RNF11,ANAPC4,CACUL1,CUL2,UCHL3,UBE2D1,PSMD14,CYLD,UBE2D2,USP15,PSMA4,PSMA5,PSMA3,USP34	2.41567	0.00118829
M4	negative regulation of ubiquitin-protein ligase activity involved in mitotic cell cycle	10	PSMD6,ANAPC4,CDC27,PSMB4,ANAPC1,UBE2D1,PSMD14,PSMA4,PSMA5,PSMA3	3.57962	0.00138961
M4	RNA polymerase II carboxy-terminal domain kinase activity	5	CDK8,CCNH,GTF2H1,MAPK1,MNAT1	7.55514	0.00181478
M4	threonine-type endopeptidase activity	5	TASP1,PSMB4,PSMA4,PSMA5,PSMA3	7.55514	0.00181478
M4	positive regulation of ubiquitin-protein ligase activity involved in mitotic cell cycle	10	PSMD6,ANAPC4,CDC27,PSMB4,ANAPC1,UBE2D1,PSMD14,PSMA4,PSMA5,PSMA3	3.40069	0.00192255
M4	protein targeting to mitochondrion	7	PPP2R2B,GRPEL2,TOMM20,GRPEL1,MTX3,MAPK9,TIMM17A	4.32797	0.00295334
M4	regulation of ubiquitin-protein ligase activity involved in mitotic cell cycle	10	PSMD6,ANAPC4,CDC27,PSMB4,ANAPC1,UBE2D1,PSMD14,PSMA4,PSMA5,PSMA3	3.1635	0.00301883
M4	anaphase-promoting complex-dependent proteasomal ubiquitin-dependent protein catabolic process	10	PSMD6,ANAPC4,CDC27,PSMB4,ANAPC1,UBE2D1,PSMD14,PSMA4,PSMA5,PSMA3	3.09162	0.00347834
M4	cullin-RING ubiquitin ligase complex	5	CUL3,CUL5,CACUL1,CUL2,GLMN	5.66652	0.00471173
M4	regulation of cellular amino acid metabolic process	7	PSMD6,PSMB4,PSMD14,AZIN1,PSMA4,PSMA5,PSMA3	3.8084	0.00530851
M4	chromatoid body	3	DDX25,EIF4E,MAEL	13.5956	0.0055284
M4	protein K11-linked ubiquitination	6	UBE2B,UBE2E3,ANAPC4,CDC27,ANAPC1,UBE2E2	4.29546	0.00599064
M4	proteasome core complex	4	PSMB4,PSMA4,PSMA5,PSMA3	6.79981	0.00704272
M4	ciliary membrane	5	TMEM17,EPS15,TMEM67,BBS7,ARL6	4.8576	0.00788719
M4	nucleotide-excision repair	8	DCLRE1A,RFC3,CCNH,GTF2H1,SLC30A9,NGLY1,RAD23B,MNAT1	3.10928	0.00828673
M4	protein polyubiquitination	13	CUL3,UBE2B,PSMD6,PSMB4,UBE2V2,FBXW11,UBE2D1,PSMD14,TPP2,UBE2D2,PSMA4,PSMA5,PSMA3	2.3899	0.00844527
M4	proteasome core complex, alpha-subunit complex	3	PSMA4,PSMA5,PSMA3	10.1984	0.0091805
M5	semaphorin-plexin signaling pathway	5	PLXNA3,SEMA6A,SEMA4C,SEMA4D,PLXNB1	8.18462	0.000980974
M5	liver development	9	FPGS,JARID2,IGF2R,PROX1,NOTCH1,PRKCSH,EP300,PHF2,ADA	3.99089	0.00100106
M5	semaphorin receptor binding	4	SEMA6A,SEMA4D,SEMA5A,PLXNB1	10.6368	0.00153124
M5	Wnt signaling pathway, planar cell polarity pathway	4	DVL3,MED12,DVL2,VANGL2	9.45591	0.00213252
M5	non-canonical Wnt signaling pathway	3	DVL3,DVL2,VANGL2	12.766	0.00432097
M5	histone H3-K9 methylation	3	BAZ2A,SUV39H1,EHMT1	10.6368	0.00626394
M5	positive regulation of Rho GTPase activity	5	PREX1,SEMA4D,ARHGAP1,PLXNB1,MYO9B	4.43393	0.00897546
M5	C-terminal protein lipidation	4	PIGO,PIGU,PIGL,PIGT	5.67458	0.00930005
M5	cell migration in hindbrain	2	SEMA4C,DVL2	21.2641	0.0114452
M5	convergent extension involved in neural plate elongation	2	DVL2,VANGL2	21.2641	0.0114452
M5	negative regulation of chromatin silencing at rDNA	2	PHF8,PHF2	21.2641	0.0114452
M5	positive regulation of sarcomere organization	2	PROX1,EP300	21.2641	0.0114452
M5	regulation of Rap protein signal transduction	2	TIMP-2,	21.2641	0.0114452
M5	retrograde transport, endosome to plasma membrane	2	RAB11B,MICALL1	21.2641	0.0114452
M5	semaphorin-plexin signaling pathway involved in bone trabecula morphogenesis	2	SEMA4D,PLXNB1	21.2641	0.0114452
M5	planar cell polarity pathway involved in neural tube closure	3	DVL3,DVL2,VANGL2	7.98034	0.0114952
M5	neural tube closure	7	SEMA4C,ARID1A,PHACTR4,FUZ,MED12,DVL2,VANGL2	3.10411	0.011637
M5	Rho GTPase activator activity	4	PREX1,STARD10,ARHGAP1,MYO9B	5.00709	0.0133631
M5	positive regulation of protein phosphorylation	8	MAVS,MAP2K7,P2RX7,DVL3,PLA2G6,EP300,SEMA4D,DVL2	2.70302	0.0146953
M5	integral to peroxisomal membrane	3	PEX10,PEX16,PEX11G	7.09307	0.0148166
M6	central nervous system myelination	5	CNTN2,NKX6-2,MYRF,PLP1,ASPA	13.5032	0.000166345
M6	myelin sheath	5	CNTN2,ERMN,GJC2,MAG,PLP1	10.8046	0.000359953
M6	structural constituent of myelin sheath	3	MOBP,PLP1,MAL	21.5994	0.00158293
M6	anatomical structure morphogenesis	7	FGF1,CPM,RAC1,SOX10,MCAM,EYA4,PHLDA3	4.32384	0.00237589
M6	regulation of fibroblast growth factor receptor signaling pathway	3	HHIP,RUNX2,FGFR2	12.9638	0.00414282
M6	metabolic process	20	QDPR,ERMP1,CBR1,ISOC1,HSD11B1,RRP8,CPM,ACSL1,KDSR,DIP2B,UGT8,CNDP1,INSIG1,LPCAT2,ACSS2,ENPP2,ACSM5,ARSA,ASPA,DHRS7	2.07915	0.005136
M6	sphingolipid metabolic process	7	CERS4,GAL3ST1,SPTLC2,KDSR,FA2H,TEX2,ARSA	3.60341	0.00576002
M6	glomerular filtration	3	MYO1E,XPNPEP3,MCAM	10.8046	0.00600871
M6	hydrolase activity, acting on carbon-nitrogen (but not peptide) bonds	3	BTD,NADSYN1,DPYSL2	10.8046	0.00600871
M6	peptidase activity	9	APH1B,LAP3,ERMP1,TMPRSS5,MYRF,HPN,KLK6,FOLH1,ADAMTS4	2.94842	0.00611409
M6	hydrolase activity, acting on ester bonds	4	DBR1,CPM,C11ORF54,ASPA	6.17558	0.00722692
M6	carboxypeptidase activity	3	CPM,CNDP1,FOLH1	9.26233	0.00830069
M6	membrane protein intracellular domain proteolysis	3	APH1B,RELA,NGFR	9.26233	0.00830069
M6	metalloexopeptidase activity	3	LAP3,NUDT16,ERAP1	9.26233	0.00830069
M6	peripheral nervous system myelin maintenance	3	SH3TC2,FA2H,NDRG1	9.26233	0.00830069
M6	actin binding	17	CLMN,ANLN,SYNE3,WIPF1,IPP,CFL2,SEPX1,KIAA1598,ERMN,ZFHX3,HIP1R,MYH7B,MARCKSL1,GIPC1,FLNC,SNTB1,PLS3	2.04226	0.00877617
M6	hydrolase activity	16	ERMP1,NUDT16,ELAC1,RECQL5,CTPS2,HDAC11,DBR1,ZNFX1,NUDT12,CNDP1,DPYSL2,CPPED1,DDX39A,ENPP2,CPSF2,ENDOD1	2.10957	0.00943989
M6	oligodendrocyte differentiation	4	NKX6-2,MYRF,SOX10,BOK	5.40428	0.0106577
M6	cellular_component	20	PLA2G16,TMEM125,ANKRD40,EPB41L4A,CDK18,TARSL2,SEPX1,CARNS1,PDE11A,TTC27,RTKN,DEPDC7,C7H14ORF102,FN3K,PDE8A,SGK2,SLC6A8,GSTCD,GPATCH8,PIP4K2A	1.93075	0.011076
M6	abscission	2	SPG20,KIAA0174	21.5994	0.0111191
M7	synaptic transmission	29	GRIK1,SLC1A1,GRIA2,GABRB3,GRM1,PDE7B,GRIA4,MYOA,CALM3,CAMK4,UNC13C,GRIA3,GJD2,RPS6KA6,HTR2A,UNC13B,GABRA4,KCNH7,CALM1,RIMS1,KCNV1,DLG2,HOMER1,CDH8,KCNQ3,GRM5,NRXN1,PRKCB,CACNG3	2.55612	2.55569e-05
M7	postsynaptic membrane	17	GRIK1,GRIA2,GABRB3,GRIA4,NLGN1,GRIA3,CNKSR2,KCTD16,DMD,GPHN,LRRC7,GABRA4,LRRC4C,DLG2,HOMER2,HOMER1,CAMK2N1	3.06925	0.000144291
M7	adherens junction organization	7	CDH18,CTNND1,CDH10,CDH9,NUMB,CDH8,PVRL3	5.40276	0.000766617
M7	presynaptic membrane	8	GRIK1,UNC13C,KCTD16,MPP4,CASK,RIMS1,ERC2,NRXN1	4.59162	0.000835621
M7	protein localization to synapse	4	NLGN1,MPP4,HOMER1,NRXN1	11.1839	0.00128171
M7	alpha-amino-3-hydroxy-5-methyl-4-isoxazole propionate selective glutamate receptor activity	3	GRIA2,GRIA4,GRIA3	22.3637	0.00143806
M7	cell-cell adherens junction	6	CTNND1,APC,ABI2,CTNNA2,LMO7,PVRL3	5.59536	0.00155201
M7	cell junction assembly	8	CDH18,CTNND1,CDH10,CDH9,PRKCI,KRT5,CDH8,PVRL3	4.07018	0.00164917
M7	thioesterase binding	4	CALM3,TRAF5,TRAF3,CALM1	8.95134	0.00241782
M7	positive regulation of cardiac muscle cell differentiation	3	MEF2C,FOXP1,EFNB2	16.7759	0.00243564
M7	cell junction	23	GRIK1,GRIA2,GABRB3,GRIA4,UNC13C,NLGN1,GRIA3,KCTD16,GPHN,UNC13B,SEPT11,SYT10,OLFM1,LRRC7,GABRA4,LRRC4C,RIMS1,ERC2,DLG2,HOMER2,HOMER1,NRXN1,CAMK2N1	2.05987	0.00246307
M7	dendrite	17	GRIK1,GRM1,GRIA4,NLGN1,PLCB4,ABI2,HTR2A,FZD3,CRHBP,MME,PLK2,EPHA5,HOMER2,HOMER1,ZDHHC5,CAMK2N1,FAM5C	2.33491	0.00257565
M7	cell-cell junction organization	7	CDH18,CTNND1,CDH10,CDH9,PRKCI,CDH8,PVRL3	4.12368	0.0029634
M7	G-protein coupled glutamate receptor signaling pathway	3	HOMER2,HOMER1,GRM5	13.4218	0.00377197
M7	homophilic cell adhesion	8	CDH18,CDH10,CDH9,TENM3,PCDH15,PCDHA9,CDH8,PVRL3	3.44409	0.00412574
M7	G-protein coupled receptor signaling pathway	19	HRH1,GRM1,VIP,CALM3,NPY1R,SSTR2,HTR2A,RAPGEF4,PTGER3,BAI3,CALM1,RGS7,GPR149,LPHN3,GPR61,GRM5,RGS7BP,ARF3,XPR1	2.11653	0.00414045
M7	alpha-amino-3-hydroxy-5-methyl-4-isoxazolepropionic acid selective glutamate receptor complex	5	GRIA2,GRIA4,GRIA3,OLFM1,CACNG3	5.32928	0.00454677
M7	synapse	15	GABRB3,GRIA2,GRIA4,CTNND1,NLGN1,DMD,SEPT11,CASK,PPFIA2,OLFM1,PCDH15,RIMS1,MME,HOMER1,CAMK2N1	2.33205	0.00476336
M7	protein serine/threonine kinase activity	21	NLK,MAPK8,DYRK2,CDKL5,PAK7,CDKL2,NEK2,SRPK1,RPS6KA6,PRKCI,ACVR1,PRKAA2,MAPK14,CASK,MARK1,GRK5,STK24,CLK4,PLK2,MAP3K13,PRKCB	2.00936	0.0048307
M7	cell-cell adhesion	9	CTNND1,SLIT2,CDH10,CDH9,CTNNA2,LMO7,VEZT,COL19A1,PVRL3	3.05283	0.00495804
M8	binding	28	HERC1,HECTD1,DNAJC13,IPO8,PDS5B,CLASP1,PIK3CA,AP2B1,PIK3R4,XPO7,SDAD1,KIAA1468,USP9X,PRKDC,MYCBP2,NF1,CLTC,RYR2,KPNA6,MTOR,ARFGEF1,CKAP5,PUM2,KIAA0368,EIF4G3,DAAM1,RIF1,PPP2R5E	3.09121	1.29298e-06
M8	clathrin coat	4	PANK1,AP2B1,SNAP91,CLTC	16.0092	0.000392938
M8	protein kinase A regulatory subunit binding	4	AKAP6,PJA2,RYR2,ARFGEF1	14.0092	0.000573059
M8	calcineurin complex	3	ITPR1,PPP3CB,PPP3CA	28.0019	0.000768727
M8	sarcoplasmic reticulum calcium ion transport	3	ATP2A2,ANK2,RYR2	28.0019	0.000768727
M8	calmodulin-dependent protein phosphatase activity	3	PPP3CB,PPP3CA,PPM1A	21.0077	0.00131028
M8	protein serine/threonine phosphatase activity	6	PPM1L,PPP3CB,PPM1E,PPP3CA,PDP2,PPM1A	5.42614	0.00162096
M8	release of sequestered calcium ion into cytosol	4	ITPR1,PRKCE,RYR2,ERO1L	7.47329	0.00368928
M8	peptidyl-threonine dephosphorylation	3	PPM1E,PDP2,PPM1A	12.0079	0.00415216
M8	palmitoyltransferase activity	3	ZDHHC21,ZDHHC17,HIP14L	10.5086	0.00556187
M8	protein kinase A binding	3	AKAP6,SPHKAP,AKAP11	10.5086	0.00556187
M8	protein kinase A catalytic subunit binding	3	PJA2,GSK3B,RYR2	10.5086	0.00556187
M8	enzyme binding	12	ATP2A2,NCOA1,PRKCE,PIAS1,ANK2,PRKDC,THRB,PPP3CB,RYR2,PDE4D,PPP3CA,CBX5	2.47435	0.00594269
M8	drug binding	5	PPP3CB,CHRM3,MTOR,PDE4D,PPP3CA	4.83464	0.00604772
M8	cAMP-mediated signaling	4	RAPGEF2,AKAP6,PCLO,PDE4D	6.22962	0.00640602
M8	germ cell programmed cell death	2	KITLG,PRKDC	28.0019	0.00685282
M8	intracellular ligand-gated calcium channel activity	2	ITPR1,RYR2	28.0019	0.00685282
M8	regulation of cardiac muscle cell membrane potential	2	ATP2A2,ANK2	28.0019	0.00685282
M8	regulation of microtubule-based process	3	KLHDC5,TACC1,GSK3B	9.3423	0.0072248
M8	adrenal gland development	3	NR3C1,NF1,PBX1	8.40924	0.0091508
M9	glucose homeostasis	6	BAD,STK11,VGF,ADRA2A,AKT1,MLXIPL	4.82216	0.00267641
M9	negative regulation of Notch signaling pathway	4	DLX2,OVOL2,mml-mir-126,NEURL	7.63426	0.00334816
M9	cellular response to electrical stimulus	3	NEUROD2,NELF,PALM	11.4449	0.00442117
M9	energy reserve metabolic process	7	SYT5,GNG4,ADRA2C,STK11,ADRA2A,GNG7,MLXIPL	3.62338	0.00516905
M9	sulfur compound metabolic process	3	GAL3ST3,CHST2,CHST1	10.1738	0.00575476
M9	activation of MAPK activity by adrenergic receptor signaling pathway	2	ADRA2C,ADRA2A	30.4937	0.00583575
M9	alpha2-adrenergic receptor activity	2	ADRA2C,ADRA2A	30.4937	0.00583575
M9	epidermal growth factor-activated receptor transactivation by G-protein coupled receptor signaling pathway	2	ADRA2C,ADRA2A	30.4937	0.00583575
M9	epinephrine binding	2	ADRA2C,ADRA2A	30.4937	0.00583575
M9	negative regulation of uterine smooth muscle contraction	2	ADRA2C,ADRA2A	30.4937	0.00583575
M9	negative regulation of epinephrine secretion	2	ADRA2C,ADRA2A	20.3392	0.00951968
M9	positive regulation of synaptic plasticity	2	NEUROD2,CPLX2	20.3392	0.00951968
M9	positive regulation of filopodium assembly	3	SRF,NEURL,PALM	7.63427	0.0110761
M9	regulation of dendrite morphogenesis	3	SARM1,NELF,CHRNB2	7.04539	0.0133104
M9	apical dendrite	2	NEURL,NELF	15.2568	0.0139771
M9	dendritic spine membrane	2	PALM,DDN	15.2568	0.0139771
M9	positive regulation of lipid biosynthetic process	2	AKT1,MLXIPL	15.2568	0.0139771
M9	regulation of keratinocyte proliferation	2	BCL11B,OVOL2	15.2568	0.0139771
M9	retinoic acid-responsive element binding	2	NR2F1,RARA	15.2568	0.0139771
M9	Golgi cisterna membrane	5	GAL3ST3,B3GALT6,NCS1,CHPF,B4GALNT4	3.55136	0.0182534
M10	feeding behavior	5	CCKBR,BDNF,MCHR1,CRH,UCK2	10.6465	0.000274229
M10	cellular response to organic substance	5	CUX2,EGR1,NR4A1,EGR2,TRIM71	9.4646	0.000431977
M10	cellular response to gonadotropin stimulus	3	EGR4,EGR1,EGR2	20.4305	0.0011891
M10	skeletal system development	8	PTHLH,SOX4,SMAD3,NOG,KLF10,EXT1,AES,CDH11	4.0703	0.0014635
M10	sodium ion transmembrane transport	3	ACCN4,SCN3B,SCN5A	12.7742	0.0032824
M10	endoderm development	4	PTHLH,ARC,SMAD3,EXT1	7.57436	0.00329803
M10	G-protein coupled receptor activity	11	GPR26,GPR126,FFAR4,CCKBR,GRM2,GPR176,SSTR1,GPR3,MCHR1,HRH2,GPR68	2.79866	0.00347834
M10	membrane depolarization	4	CACNG4,SCN3B,CACNB3,SCN5A	7.1736	0.00390141
M10	phosphatase activity	7	PTPRA,PTPRF,PTPRB,DUSP6,MTMR12,DUSP4,PTPRJ	3.7289	0.00440107
M10	cellular response to mycophenolic acid	2	PDGFB,EGR1	34.0564	0.0047418
M10	gastric acid secretion	2	CCKBR,HRH2	34.0564	0.0047418
M10	RNA polymerase II core promoter proximal region sequence-specific DNA binding transcription factor activity involved in positive regulation of transcription	5	SOX4,MEIS3,EGR1,NR4A1,NR4A3	5.01322	0.00502856
M10	G-protein coupled receptor signaling pathway	14	GNB5,GPR26,GPR126,FFAR4,CXCL12,CCKBR,GRM2,GPR176,SSTR1,GNAZ,GPR3,MCHR1,HRH2,GPR68	2.37473	0.00589497
M10	ion channel activity	7	KCNH3,KCNQ4,KCNG1,KCNF1,ACCN4,KCNH4,SCN5A	3.45845	0.00638298
M10	cell-cell junction organization	5	SMAD3,CCM2,PVRL1,CDH11,CADM3	4.48512	0.00764225
M10	delta-catenin binding	2	PTPRJ,DACT1	22.6974	0.00775184
M10	SA node cell to atrial cardiac muscle cell communication	2	SCN3B,SCN5A	22.6974	0.00775184
M10	substrate-dependent cell migration	2	PDGFB,FMNL1	22.6974	0.00775184
M10	cerebellum development	4	SSTR1,MYO16,ZNF238,SCN5A	5.67967	0.00804272
M10	potassium channel activity	4	KCNQ4,KCNG1,KCNF1,TMEM38A	5.67967	0.00804272
M11	ion transmembrane transporter activity	5	SLC22A5,PLP2,S100A6,SLC22A6,GJA1	24.623	1.25435e-05
M11	coreceptor activity	5	PVRL2,IGSF1,CXCR7,TGFBR3,CXCR4	14.37	8.68602e-05
M11	extracellular matrix	12	BMP7,PRELP,SOD3,TIMP3,TIMP1,NID1,SPARC,F3,IGFBP7,LGALS3,LAMB2,LAMC1	4.06101	0.000114999
M11	basolateral plasma membrane	10	SLC22A5,AQP4,ERBB2,SLC14A1,SLC22A6,MSN,MLC1,SLC4A4,DAG1,KCNJ10	4.20949	0.000314269
M11	gap junction assembly	3	GJB2,CTNNA1,GJA1	25.834	0.00073334
M11	basement membrane	7	TIMP3,TIMP1,NID1,SPARC,LAMB2,DAG1,LAMC1	5.25211	0.00074934
M11	plasma membrane	71	CTSZ,JAM2,GJB2,PERP,FZD8,SLC22A5,CCDC8,PLP2,SGCD,PRKD2,NEDD4,RAB7L1,CYBRD1,SLC7A11,SLC7A2,PLIN2,AQP4,ERBB2,DSC2,HFE,SLC40A1,BCAM,PVRL2,ZC3HAV1,PAWR,TMEM47,RELL1,CD63,TST,SLC14A1,SYTL4,ANTXR2,PLSCR4,SLC3A2,SLC22A6,GNG12,FCGRT,VAMP5,CTNNA1,RAB13,NT5E,SLC16A9,MSN,CXCR7,ATP10D,EMP1,PTPN13,ANGPT1,GJA1,ANO6,F3,SLC44A3,AGTRAP,S1PR1,TULP3,SMO,MLC1,PDPN,CXCR4,NECAP2,TAPBPL,APLNR,LGALS3,SLC4A4,NOTCH2,ITPR2…	1.59392	0.00116602
M11	extracellular region	25	BMP7,PLTP,PRELP,ARSF,PDGFRL,PLIN2,FAM198A,GPX7,FSTL1,TIMP1,ANTXR2,IGSF1,ITGBL1,C16orf89,PROS1,ANGPT1,SPARC,MDK,TNFRSF11B,TULP3,IGFBP7,NPC2,SERPING1,NOTCH2,LAMC1	2.11033	0.00122774
M11	apical plasma membrane	10	SLC22A5,ERBB2,SLC3A2,MSN,GJA1,KCNE4,MLC1,PDPN,KCNJ10,DDR2	3.41786	0.00136636
M11	ossification	6	BMP7,PTN,TWSG1,SPARC,SMO,DDR2	5.44928	0.00148788
M11	cell growth	6	EMP3,SLC3A2,EMP1,TGFBR3,NOTCH2,NUPR1	5.30976	0.00167527
M11	heparin binding	7	BMP7,PRELP,PTN,SOD3,FSTL1,TGFBR3,MDK	4.39306	0.00190858
M11	extracellular space	17	CTSZ,BMP7,IL33,SOD3,PTN,FSTL1,TWSG1,ANGPT1,TGFBR3,SPARC,F3,SERPINH1,TNFRSF11B,IGFBP7,SERPING1,DAG1,LAMC1	2.40535	0.00204588
M11	Wnt-protein binding	4	FZD8,APCDD1,FZD1,SMO	8.62628	0.00218973
M11	regulation of bone mineralization	3	GJA1,S1PR1,DDR2	14.7794	0.00235715
M11	extracellular matrix organization	11	BMP7,TIMP1,NID1,SPARC,SERPINH1,TNFRSF11B,LGALS3,LAMB2,DAG1,DDR2,LAMC1	2.8988	0.00271211
M11	collagen binding	5	ANTXR1,NID1,SPARC,SERPINH1,DDR2	5.75284	0.00296365
M11	basal lamina	3	NID1,LAMB2,LAMC1	11.495	0.00414015
M11	peptidyl-proline modification	3	FKBP5,FKBP10,FKBP9	11.495	0.00414015
M11	integral to plasma membrane	25	JAM2,PERP,SLC7A2,MAGT1,AQP4,HFE,SLC40A1,BCAM,GPRC5C,CD63,SLC14A1,SLC22A6,VAMP5,APCDD1,GOLM1,EFNB1,TGFBR3,GJA1,PDPN,SLC16A4,APLNR,SLC4A4,NOTCH2,KCNJ10,DDR2	1.97067	0.0041793
M12	lipid metabolic process	14	LCAT,PLCB3,ALDH3B1,PC,FADS2,TPP1,PSAP,LCN12,CLU,LPIN1,GDPD2,PPARA,PLCD1,PLIN1	7.12809	8.32753e-08
M12	somatic stem cell maintenance	6	SOX9,LRP5,TCF7L1,FGFR3,PRDM16,TCF7L2	9.16456	0.000119814
M12	positive regulation of MAPK cascade	7	ILK,FGFR3,SORBS3,ADRA1A,LPAR3,AR,PELI2	7.12822	0.000133365
M12	positive regulation of ERK1 and ERK2 cascade	7	VEGFB,FGFR3,PDGFRB,ADRA1A,PRKCA,EGFR,TLR4	6.80531	0.000172495
M12	negative regulation of epithelial cell proliferation	6	SOX9,MCC,TGFB2,FGFR3,AR,PTCH1	7.77778	0.00026283
M12	metabolic process	15	ACAA2,ARSE,ACSF2,ALDH3B1,PC,ECHDC2,HSD3B7,IVD,GCAT,DHTKD1,GCDH,TKT,ECH1,ALDH1L1,HOGA1	3.08598	0.000293465
M12	positive regulation of protein kinase B signaling	6	AXL,VEGFB,KIAA1161,ILK,EGFR,TCF7L2	7.12825	0.000397883
M12	lysosomal lumen	6	TCN2,TPP1,PSAP,PDGFRB,BCAN,SDC4	6.93626	0.000453223
M12	extracellular matrix organization	11	EFEMP2,SOX9,ITGA7,EMILIN1,NFKB2,TGFB2,PRKCA,FBLN1,LRP4,BCAN,SDC4	3.59276	0.000542609
M12	canonical Wnt signaling pathway	6	TBL1Y,FZD7,ZNRF3,LRP5,TCF7L1,TCF7L2	6.11131	0.000825391
M12	positive regulation of phosphorylation	4	FZD7,ILK,AR,EGFR	11.4027	0.000835525
M12	fatty acid metabolic process	5	ACAA2,ACSF2,ECHDC2,ACOT11,PPARA	7.63923	0.000916672
M12	anatomical structure development	3	GLI2,GLI3,LRP4	21.3661	0.00092725
M12	smoothened signaling pathway involved in dorsal/ventral neural tube patterning	3	GLI2,GLI3,PTCH1	21.3661	0.00092725
M12	branching involved in ureteric bud morphogenesis	4	SOX9,GLI3,ILK,PTCH1	10.6874	0.00102511
M12	negative regulation of smoothened signaling pathway	4	GLI3,FGFR3,SALL3,PTCH1	10.6874	0.00102511
M12	embryonic digit morphogenesis	5	GNA12,GLI2,GLI3,LRP5,LRP4	7.37652	0.00105406
M12	lipid binding	7	PITPNC1,ACOT11,PCTP,PSAP,LPAR3,PPARA,PLIN1	4.75412	0.00121036
M12	tongue development	3	GLI3,PRDM16,EGFR	18.3182	0.00130168
M12	positive regulation of cell proliferation	13	CRLF1,SOX9,GLI2,CD81,CNTFR,ILK,TGFB2,LRP5,FGFR3,PDGFRB,TSPAN31,AR,EGFR	2.85289	0.00135895
M13	dendritic spine	6	CNIH2,LZTS1,ACTN1,FARP1,SYNPO,RGS14	5.25351	0.0016486
M13	synapse assembly	4	SPTBN2,PLXND1,FARP1,CACNA1A	7.42524	0.00321677
M13	organ morphogenesis	6	HRAS,TLE3,GDF11,THRA,FGD1,TLE1	4.42014	0.00365053
M13	visual learning	4	HRAS,ADRA1B,SYNGAP1,RGS14	6.40038	0.00517606
M13	GTPase activator activity	7	RIN1,SRGAP3,SYNGAP1,RGS14,SIPA1L3,ABR,RAP1GAP2	3.57026	0.00526849
M13	dendritic shaft	4	CNIH2,SYNGAP1,LZTS1,KIRREL3	6.18716	0.00576708
M13	postsynaptic membrane	8	LRFN2,CNIH2,LZTS1,MINK1,PCDH8,SYNPO,RGS14,DLG4	2.99476	0.00789744
M13	regulation of long-term neuronal synaptic plasticity	3	HRAS,SYNGAP1,DLG4	8.18773	0.00839354
M13	gene silencing	2	MLL4,CHMP1A	18.5445	0.00883412
M13	spindle organization	2	CHD3,RGS14	18.5445	0.00883412
M13	RNA polymerase II transcription cofactor activity	3	RBM14,TRERF1,MED15	7.32458	0.0109828
M13	high voltage-gated calcium channel activity	2	CACNB1,CACNA1A	15.4599	0.0116121
M13	neural precursor cell proliferation	2	ZNF503,DBN1	15.4599	0.0116121
M13	postsynaptic density	6	CNIH2,LZTS1,MINK1,SYNPO,RGS14,DLG4	3.39636	0.0116791
M13	regulation of axonogenesis	3	MARK2,RTN4R,CACNA1A	6.95969	0.0124308
M13	dendrite	9	CNIH2,TAOK2,MINK1,PCDH8,FARP1,RGS14,CACNA1A,DBN1,HTR6	2.56314	0.0125213
M13	voltage-gated calcium channel complex	3	CACNB1,CACNA1G,CACNA1A	6.62878	0.0139826
M13	focal adhesion assembly	2	TAOK2,ACTN1	13.2468	0.014719
M13	histone H3-K4 trimethylation	2	TET3,MLL4	13.2468	0.014719
M13	receptor signaling protein activity	3	RAPGEFL1,RGS14,DOK4	6.32767	0.0156391
M14	protein folding	18	CCT8,CCT2,HSP90AB1,HSPA4L,CCT4,DNAJA1,HSPA9,BAG2,PDIA6,HSP90B1,DNAJB6,HSPA8,CCT5,FKBP4,DNAJB1,ERP44,CCT6A,CCT3	8.69922	8.09566e-11
M14	unfolded protein binding	14	CCT8,HSPA5,MMU.4022,CCT2,HSP90AB1,CCT4,DNAJA1,HSPA9,HSP90B1,HSPA8,CCT5,DNAJB1,CCT6A,CCT3	11.5921	3.5169e-10
M14	response to unfolded protein	11	HSP90AB1,HSPA4L,HSPH1,HSPA4,DNAJA1,DNAJB6,HSPA8,HERPUD1,DNAJB1,ERP44,DERL1	17.5879	6.62618e-10
M14	zona pellucida receptor complex	6	CCT8,CCT2,CCT4,CCT5,CCT6A,CCT3	39.6977	1.48093e-07
M14	chaperonin-containing T-complex	6	CCT8,CCT2,CCT4,CCT5,CCT6A,CCT3	34.7622	2.54315e-07
M14	binding of sperm to zona pellucida	6	CCT8,CCT2,CCT4,CCT5,CCT6A,CCT3	25.263	9.90425e-07
M14	endoplasmic reticulum unfolded protein response	9	HSPA5,XBP1,YOD1,SRPRB,ATF4,PDIA6,HSP90B1,HERPUD1,DERL1	8.69896	3.6089e-06
M14	gene expression	24	ZNF143,PAPOLA,MARS2,MED20,SRPRB,TARS,TAF1A,TAF12,PRMT5,ZNF473,SRSF7,EIF5,GTF2B,EIF2S2,TFB2M,HSPA8,GTF2E2,NCBP1,POLR2H,LSM1,HNRNPA2B1,UBE2D3,DARS2,XPO1	2.87137	2.11084e-05
M14	'de novo' posttranslational protein folding	6	CCT8,CCT2,CCT4,CCT5,CCT6A,CCT3	12.099	3.03417e-05
M14	cellular protein metabolic process	18	CCT8,HSPA5,CCT2,CCT4,XBP1,SRPRB,ARSJ,C18ORF55,HSPA9,ATF4,PDIA6,HSP90B1,EIF5,EIF2S2,CCT5,HERPUD1,CCT6A,CCT3	3.26378	4.27012e-05
M14	activation of signaling protein activity involved in unfolded protein response	7	HSPA5,XBP1,SRPRB,ATF4,PDIA6,HSP90B1,HERPUD1	8.11969	6.27333e-05
M14	transcription from RNA polymerase II promoter	15	ZNF143,XBP1,PAPOLA,MED20,TAF1A,ATF4,TAF12,FUBP1,ZNF473,SRSF7,GTF2B,NFIL3,GTF2E2,NCBP1,POLR2H	3.5341	7.50224e-05
M14	RNA binding	20	FXR1,PAPOLA,EIF4G2,RBM4B,RBM12B,NUFIP2,LARP4,FUBP1,JMJD6,HSP90B1,RPF1,SRSF7,EIF2S2,TFB2M,HNRNPH3,NCBP1,RBM48,LSM1,HNRNPA2B1,XPO1	2.77968	0.00013452
M14	cell body	6	CCT8,CCT2,CCT4,CCT5,CCT6A,CCT3	8.43555	0.000172895
M14	RNA splicing	12	SNRNP48,PAPOLA,RBM4B,JMJD6,SRSF7,HNRNPH3,HSPA8,NCBP1,POLR2H,LSM1,HNRNPA2B1,RP9	3.76361	0.000211889
M14	nucleolus	19	LEO1,NOL11,FXR1,NOP58,RBM4B,THAP2,RPF2,HSPA9,NOL10,JMJD6,RPF1,HSPA8,CCT5,DNTTIP2,DNAJB1,HNRNPA2B1,TOP1,RGS2,XPO1	2.70552	0.000261747
M14	chaperone binding	5	HSPA5,STIP1,AHSA1,BAG2,DNAJB6	8.59156	0.000557732
M14	Cajal body	4	NOP58,USPL1,ZNF473,XPO1	12.3672	0.000623419
M14	response to stress	7	HSP90AB1,STIP1,HSPH1,AHSA1,HSP90B1,ERRFI1,CHORDC1	5.3251	0.000648572
M14	cell morphogenesis	6	HSPA5,HSPA4L,HSPH1,HSPA4,HSPA9,HSPA8	6.32773	0.000686522
M15	negative regulation of neurogenesis	4	BMPR1A,DYNLT1,PAX6,MT3	15.5476	0.000301986
M15	retinoid metabolic process	4	APOE,SDC2,RDH10,RLBP1	13.3217	0.00049056
M15	positive regulation of epithelial cell differentiation	3	SOX2,CDKN2B,PAX6	27.9552	0.000492165
M15	negative regulation of neuron differentiation	5	ID4,SOX2,NR2E1,ASCL1,PAX6	8.04523	0.000725475
M15	oligodendrocyte differentiation	4	CDKN2C,APOE,ASCL1,NTRK2	11.6589	0.000750493
M15	regulation of neurogenesis	3	SOX2,ASCL1,PAX6	19.9796	0.00102122
M15	cerebral cortex development	5	SOX2,NR2E1,EMX2,ASCL1,NTRK2	7.28954	0.00107719
M15	chondroitin sulfate metabolic process	5	SDC2,CHST7,GXYLT1,DSE,CHST11	7.28954	0.00107719
M15	serine-type endopeptidase activity	5	HTRA1,PRSS35,PCSK5,CTSH,CLPP	6.86228	0.00137296
M15	positive regulation of angiogenesis	5	HSPB1,NR2E1,HMOX1,CTSH,TNFRSF1A	6.30634	0.00192304
M15	response to retinoic acid	4	SOX2,APOE,ASCL1,CTSH	8.11505	0.0024117
M15	cellular lipid catabolic process	2	ACADL,MT3	46.5654	0.00260634
M15	neuron differentiation	6	ITM2C,CEBPB,EMX2,ASCL1,NTRK2,FZD4	4.74686	0.00263506
M15	oxidoreductase activity	9	HSD17B6,HMOX1,P4HA1,ACADS,DCXR,EGLN1,ACADL,RDH10,PRDX6	3.30812	0.00274932
M15	antioxidant activity	3	APOE,MT3,PRDX6	12.719	0.00290521
M15	phototransduction, visible light	4	APOE,SDC2,RDH10,RLBP1	7.4673	0.0031545
M15	neuron fate commitment	3	SOX2,ASCL1,PAX6	11.659	0.0035739
M15	pituitary gland development	3	BMPR1A,SOX2,PAX6	11.659	0.0035739
M15	cellular response to nutrient	2	CDKN2B,HMOX1	31.0421	0.0042824
M15	D5 dopamine receptor binding	2	PPP1R1B,GNA13	31.0421	0.0042824
M16	inflammatory response	26	TLR2,TNFAIP3,AOAH,TGFB1,TLR7,C5AR1,C3AR1,IL18,ITGAL,CYBB,TLR1,THBS1,TLR6,OLR1,CCR1,ITGB2,PTAFR,CSF1R,BLNK,HCK,LY86,NLRP3,CYBA,TNFRSF1B,NOD1,PIK3CG	10.9198	7.7481e-17
M16	immune response	19	TLR2,C5AR1,FYB,CTSS,IL18,TLR1,TLR6,THBS1,LCP2,CCR1,PTAFR,CD86,ARHGDIB,IRF8,TNFRSF1B,SAMHD1,IGSF6,VAV1,RGS1	10.3091	1.87862e-12
M16	innate immune response	33	TLR2,CARD16,TNFAIP3,TLR7,TREM2,CTSS,CASP8,PELI1,CYBB,TLR1,TLR6,LCP2,ITGB2,CARD9,BTK,CD86,CSF1R,HCK,PLCG2,TYROBP,LY86,NLRP3,SYK,PDGFRA,MB21D1,CYBA,SAMHD1,NOD1,PIK3CG,VAV1,LAT2,FCER1G,NCF2	5.04638	3.49756e-12
M16	chemotaxis	11	C5AR1,NCKAP1L,C3AR1,CXCL16,DOCK2,CCR1,PTAFR,FPR1,TYMP,CMTM3,CX3CR1	13.2751	7.36729e-09
M16	blood coagulation	23	DOCK8,TGFB1,APBB1IP,ITGAL,A2M,PIK3R5,THBS1,OLR1,LCP2,ITGB2,INPP5D,ENTPD1,PLCG2,SYK,P2RY12,WDR1,PABPC4,SLC16A1,PIK3CG,VAV1,PTPN6,FCER1G,SELPLG	4.34129	5.16385e-08
M16	B cell receptor signaling pathway	8	NCKAP1L,BTK,PLCG2,SYK,MNDA,LAT2,PTPN6,PTPRC	19.3071	7.41012e-08
M16	leukocyte cell-cell adhesion	7	FERMT3,ITGAL,ICAM1,OLR1,ITGB2,SYK,PTPRC	24.1212	1.47417e-07
M16	response to lipopolysaccharide	11	TLR2,CARD16,C5AR1,CASP8,PELI1,ICAM1,PTAFR,CD86,PLCG2,TNFRSF1B,NCF2	8.71072	3.08478e-07
M16	leukocyte migration	11	B4GALT1,ITGAL,ICAM1,MYH9,OLR1,ITGB2,INPP5D,SLC16A1,PTPN6,FCER1G,SELPLG	8.43446	4.10113e-07
M16	positive regulation of interleukin-6 production	7	TLR2,TLR7,CARD9,IL6R,WNT5A,NOD1,FCER1G	19.8739	4.14959e-07
M16	defense response to bacterium	7	TLR2,HIST1H2BK,TLR6,SYK,IRF8,NOD1,FCER1G	18.7715	5.65715e-07
M16	defense response to Gram-positive bacterium	6	TLR2,C5AR1,CARD9,HCK,IL6R,NOD1	24.121	1.16552e-06
M16	external side of plasma membrane	11	TLR2,B4GALT1,ITGAL,ICAM1,THBS1,CCR1,CD86,P2RY12,PDGFRA,FCER1G,PTPRC	7.38202	1.32638e-06
M16	toll-like receptor signaling pathway	11	TLR2,TLR7,CTSS,CASP8,PELI1,TLR1,TLR6,ITGB2,BTK,CD86,NOD1	7.38202	1.32638e-06
M16	cellular response to lipopolysaccharide	8	TNFAIP3,ICAM1,CD86,NLRP3,IRF8,TNFRSF1B,WNT5A,CX3CR1	12.0723	1.46048e-06
M16	platelet activation	14	TGFB1,APBB1IP,A2M,PIK3R5,THBS1,LCP2,ENTPD1,PLCG2,SYK,P2RY12,WDR1,PIK3CG,VAV1,FCER1G	5.41111	1.60742e-06
M16	integrin-mediated signaling pathway	9	ITGAL,MYH9,ITGB2,ADAM28,HCK,TYROBP,SYK,VAV1,FCER1G	9.24891	2.27194e-06
M16	neutrophil chemotaxis	6	C5AR1,NCKAP1L,ITGB2,SYK,PIK3CG,FCER1G	18.1022	4.35707e-06
M16	integral to plasma membrane	26	IL17RA,TLR2,MSR1,C5AR1,NCKAP1L,C3AR1,CYBB,ICAM1,TLR1,TLR6,GPR34,OLR1,CCR1,PTAFR,ENTPD1,CSF1R,LAPTM5,TYROBP,PDGFRA,SLC2A9,IGSF6,CX3CR1,FCER1G,MPZL1,SELPLG,PTPRC	2.86902	1.07075e-05
M16	microglial cell activation involved in immune response	4	TLR2,TLR7,TLR6,CX3CR1	48.205	1.16918e-05
M17	extracellular matrix	14	SFRP2,HSPG2,CPXM2,LMCD1,SFRP1,VCAN,THBS2,MMP14,FBN1,CRISPLD2,NID2,LGALS3BP,BGN,TGFB3	6.83149	1.26448e-07
M17	extracellular matrix organization	13	HSPG2,ITGA5,NPHP3,VCAN,RECK,MMP14,FBN1,CD44,PLOD3,CRISPLD2,CRTAP,BGN,TGFB3	4.94054	8.97012e-06
M17	extracellular space	18	SFRP2,ANGPTL2,HSPG2,CPXM2,LMCD1,SFRP1,VCAN,PTGDS,FBN1,CD97,CSF1,ENPP1,LGALS3BP,CPAMD8,JAM3,GSN,TGFB3,APOD	3.67358	1.02086e-05
M17	neural tube development	6	SFRP2,CECR2,SFRP1,SALL1,PLOD3,PKD2	14.2189	1.34398e-05
M17	cell surface	14	ITGA5,LAYN,SFRP1,CDH1,TLN1,CFTR,ROBO1,CD44,CSPG4,NID2,CD9,ENPP1,BGN,TGFB3	3.78863	6.39234e-05
M17	angiogenesis	11	HSPG2,ITGA5,CAV1,MMP14,ID1,EPHB4,POFUT1,CSPG4,KDR,JAM3,APOD	4.60226	7.43931e-05
M17	extracellular region	22	HSPG2,PI16,IGFBP5,RNASE1,SFRP1,VCAN,THBS2,CNPY4,ADAM12,ENPP6,UACA,TLN1,PTGDS,FBN1,CSPG4,CRISPLD2,KDR,BGN,CPAMD8,GSN,TGFB3,APOD	2.67872	0.000112213
M17	proteinaceous extracellular matrix	9	HSPG2,SFRP1,VCAN,FBN1,CRTAP,NID2,ADAMTSL3,LGALS3BP,BGN	5.20972	0.000135727
M17	cell adhesion	15	CPXM2,ITGA5,VCAN,THBS2,ADAM12,NINJ2,TLN1,ROBO1,EPHB4,CD44,JUP,CD97,NID2,CD9,LGALS3BP	3.29034	0.000156308
M17	glycosaminoglycan metabolic process	8	HSPG2,VCAN,CHST6,CD44,CSPG4,SLC35D2,GUSB,BGN	5.60923	0.000196799
M17	integrin binding	7	SFRP2,ITGA5,TLN1,MMP14,KDR,CD9,JAM3	6.45264	0.000222458
M17	mammary duct terminal end bud growth	3	SLC12A2,ROBO1,CSF1	37.2617	0.000260186
M17	actin cytoskeleton	10	CDH1,NFATC2,VASP,TLN1,TRIOBP,WAS,JUP,GSN,FLNB,CALD1	4.08113	0.000373299
M17	Golgi lumen	5	HSPG2,VCAN,MMP14,CSPG4,BGN	8.88688	0.000475826
M17	basolateral plasma membrane	8	SLC12A2,CDH1,SLC4A2,CAV1,CFTR,CD44,JUP,ENPP1	4.85661	0.000479256
M17	plasma membrane	55	SFRP2,HSPG2,SLC13A3,EHD1,PSKH1,GNAI2,BNC2,ITGA5,SLC12A2,STAT2,SFRP1,CDH1,C10ORF72,SLC4A2,ADAM12,ENPP6,SLC6A12,NFATC2,USH1C,PLD2,CAV1,VASP,TLN1,RECK,ADRB2,CFTR,ROBO1,MMP14,VAMP3,CD44,LRIG3,JUP,PMP22,LDLRAD3,CSPG4,ATP11C,PKD2,MAP4,KDR,CD97,SLCO1A2,CSF1,CD9,STAT3,ENPP1,CPAMD8,JAM3,SGK1,FLNB,IQGAP1,CALD1,TMED10,CTNS,TGFB3,CD84	1.78098	0.000518963
M17	chondroitin sulfate catabolic process	3	VCAN,CSPG4,BGN	18.6491	0.00115454
M17	positive regulation of canonical Wnt signaling pathway	5	SFRP2,SFRP1,LGR5,CAV1,JUP	7.10958	0.00117284
M17	lysosomal lumen	5	HSPG2,VCAN,CSPG4,GUSB,BGN	6.72647	0.00146628
M17	cytoplasmic side of plasma membrane	4	CDH1,IKBKB,LDLRAP1,JUP	8.65522	0.00192464
M18	mitochondrion	40	SOD1,ATP6V1E1,DNAJC19,MTCH1,MRPS33,IMMP2L,VDAC2,TACO1,MTX2,DLAT,NDUFB6,PTS,NDUFB10,C2orf47,MRPL20,COX11,MRPL37,STOML2,UQCRB,VPS25,NDUFA12,USMG5,ATP5L,ATPIF1,DUT,C1QBP,KARS,MRPS18C,COX6B1,PARK7,CHCHD1,NDUFS4,ISCA1,OCIAD1,PRELID1,MALSU1,C14orf2,TMEM70,ABHD10,PEX11B	3.22038	7.48071e-09
M18	mitochondrial inner membrane	15	DNAJC19,MTCH1,COX7B,VDAC2,NDUFB6,NDUFB10,COX11,STOML2,UQCRB,NDUFA12,USMG5,ATP5L,COX6B1,NDUFS4,TMEM70	5.9429	2.38305e-07
M18	respiratory electron transport chain	8	COX7B,NDUFB6,NDUFB10,UQCRB,NDUFA12,ATP5L,COX6B1,NDUFS4	14.0597	4.95715e-07
M18	cellular metabolic process	9	COX7B,DLAT,NDUFB6,NDUFB10,UQCRB,NDUFA12,ATP5L,COX6B1,NDUFS4	7.44595	1.04561e-05
M18	proteasome core complex	4	PSMB7,PSMA7,PSMB6,PSMB5	28.0995	4.3742e-05
M18	mitochondrial proton-transporting ATP synthase complex	4	USMG5,ATP5L,ATPIF1,C14orf2	24.9633	6.22761e-05
M18	threonine-type endopeptidase activity	4	PSMB7,PSMA7,PSMB6,PSMB5	24.9633	6.22761e-05
M18	proteolysis involved in cellular protein catabolic process	4	PSMB7,PSMA7,PSMB6,PSMB5	17.2948	0.000195671
M18	mitochondrial respiratory chain complex I	4	NDUFB6,NDUFB10,NDUFA12,NDUFS4	16.0623	0.000247979
M18	NADH dehydrogenase (ubiquinone) activity	4	NDUFB6,NDUFB10,NDUFA12,NDUFS4	16.0623	0.000247979
M18	cytochrome-c oxidase activity	3	COX7B,COX11,COX6B1	21.0645	0.000820043
M18	negative regulation of ubiquitin-protein ligase activity involved in mitotic cell cycle	5	PSMB7,PSMA7,PSMB6,MAD2L1,PSMB5	7.40254	0.00097134
M18	regulation of ubiquitin-protein ligase activity involved in mitotic cell cycle	5	PSMB7,PSMA7,PSMB6,MAD2L1,PSMB5	6.54117	0.00160378
M18	regulation of cellular amino acid metabolic process	4	PSMB7,PSMA7,PSMB6,PSMB5	8.99764	0.00164392
M18	anaphase-promoting complex-dependent proteasomal ubiquitin-dependent protein catabolic process	5	PSMB7,PSMA7,PSMB6,MAD2L1,PSMB5	6.39261	0.00175966
M18	reactive oxygen species metabolic process	3	SOD1,ATPIF1,NDUFS4	12.9785	0.00260285
M18	mitochondrial electron transport, NADH to ubiquinone	3	NDUFB6,NDUFB10,NDUFS4	11.2458	0.00369281
M18	heart contraction	2	SOD1,ATG5	28.0984	0.0044462
M18	DNA damage response, signal transduction by p53 class mediator resulting in cell cycle arrest	4	PSMB7,PSMA7,PSMB6,PSMB5	6.61806	0.00449499
M18	antigen processing and presentation of exogenous peptide antigen via MHC class I, TAP-dependent	4	PSMB7,PSMA7,PSMB6,PSMB5	6.42909	0.00493821
M19	regulation of vitamin D receptor signaling pathway	2	MED1,TRIM24	61.0929	0.00154435
M19	receptor binding	8	CXADR,PTPRD,ADAM10,TRIM24,IL1RAPL1,LRP6,NPY,ALCAM	3.80225	0.00205095
M19	establishment of Golgi localization	2	CDC42,ARHGAP21	40.7701	0.00254587
M19	organelle transport along microtubule	2	CDC42,ARHGAP21	40.7701	0.00254587
M19	protein N-linked glycosylation	3	FUT8,ALG6,TMEM165	12.2478	0.00292377
M19	tight junction	5	CXADR,BVES,MTDH,STRN,DLG1	5.28525	0.00373147
M19	response to xenobiotic stimulus	2	GCLC,AHR	30.5918	0.00377724
M19	heterophilic cell-cell adhesion	3	CXADR,PTPRD,IL1RAPL1	10.8093	0.00398559
M19	ligand-dependent nuclear receptor binding	3	MED1,TRIM24,SMARCE1	10.8093	0.00398559
M19	regulation of protein stability	3	CDC42,TRIM24,FBXO7	10.2125	0.00459318
M19	cell projection membrane	2	MAPRE1,DLG1	24.4753	0.00523067
M19	positive regulation of protein oligomerization	2	SNX9,SH3GLB1	24.4753	0.00523067
M19	reproductive structure development	2	AHR,DLG1	24.4753	0.00523067
M19	response to arsenic-containing substance	2	PTK2,GCLC	24.4753	0.00523067
M19	xenobiotic metabolic process	4	SLC35B3,GCLC,MTR,AHR	6.12939	0.00570067
M19	tight junction assembly	3	MTDH,STRN,DLG1	9.18995	0.00596824
M19	Golgi membrane	12	CDC42,SLC35B3,ARHGAP21,B3GNT5,FUT8,C2H3ORF58,C1GALT1,SH3GLB1,PSEN1,TMEM165,NRAS,SLC35A5	2.45271	0.00634134
M19	post-translational protein modification	6	SAR1B,B3GNT5,FUT8,ALG6,C1GALT1,RPN1	3.83191	0.00679704
M19	JUN kinase binding	2	PTK2,SPAG9	20.3988	0.00689855
M19	presynaptic membrane assembly	2	PTPRD,IL1RAPL1	20.3988	0.00689855
M20	DNA binding	35	INO80,BTAF1,IKZF5,ZNF34,CHD1,KIF22,TEAD1,ZNF192,SRRM1,RBPJ,RCOR3,KAT6A,ZNF397,ZNF264,FUBP3,ZNF805,HMGXB4,ZNF507,THOC1,SETX,PARP1,KLF7,ADNP2,PBRM1,LCOR,SIN3A,KHDRBS1,ERCC4,ZNF664,MYBL1,ZNF160,BRCA1,HP1BP3,DICER1,POU2F1	2.44763	1.95286e-05
M20	spindle assembly	4	INO80,TNKS,HAUS6,DICER1	18.3146	0.000152767
M20	double-strand break repair via homologous recombination	4	INO80,ERCC4,BRCA1,NSMCE2	11.154	0.000781722
M20	negative regulation of transcription from RNA polymerase II promoter	13	EPC1,BPTF,RBPJ,NIPBL,MDM2,ZNF431,PARP1,LCOR,SIN3A,TDG,RBL1,CNOT1,DICER1	3.04545	0.00080787
M20	transcription factor binding	9	BPTF,RBPJ,KAT6A,PARP1,APBB2,LCOR,SIN3A,RBL1,UBXN7	3.8769	0.000991608
M20	protein poly-ADP-ribosylation	2	TNKS,PARP1	63.9568	0.00141398
M20	transcription, DNA-templated	27	IKZF5,ZNF34,EPC1,BPTF,CHD1,ZNF192,PHF10,RCOR3,KAT6A,ZNF397,ZNF431,ZNF264,FUBP3,ZNF805,ZNF507,RCBTB1,THOC1,PARP1,KLF7,ADNP2,PBRM1,KHDRBS1,ZNF664,MYBL1,ZNF160,RBL1,CNOT1	1.97196	0.00257088
M20	regulation of transcription, DNA-dependent	26	IKZF5,ZNF34,BPTF,TEAD1,ZNF192,RBPJ,PHF10,RCOR3,ABCG1,KAT6A,ZNF397,ZNF431,ZNF264,ZNF805,ZNF507,USP13,RCBTB1,APBB2,ADNP2,TAF5L,PBRM1,SIN3A,ZNF664,MYBL1,ZNF160,POU2F1	2.03056	0.00272707
M20	DNA repair	8	ASTE1,KIF22,FANCB,VPS4B,PARP1,TDG,ERCC4,BRCA1	3.61641	0.00274516
M20	double-strand break repair	4	INO80,SETX,PARP1,BRCA1	7.12765	0.00345669
M20	structure-specific DNA binding	2	TDG,ERCC4	32.0179	0.00346165
M20	intracellular cholesterol transport	2	ABCG1,VPS4B	25.6422	0.0047959
M20	NURF complex	2	BPTF,HMGXB4	25.6422	0.0047959
M20	protein ADP-ribosylation	2	TNKS,PARP1	25.6422	0.0047959
M20	vacuolar membrane	2	VPS4B,MTMR2	25.6422	0.0047959
M20	chromosome, telomeric region	3	TNKS,ERCC4,NSMCE2	9.16201	0.00596323
M20	amyloid precursor protein catabolic process	2	ABCG1,NCSTN	21.359	0.00632812
M20	chromatin remodeling	4	INO80,BPTF,CHD1,PBRM1	5.83355	0.00666006
M20	regulation of actin cytoskeleton organization	3	RICTOR,DIXDC1,CCDC88A	8.36785	0.00748323
M20	mitosis	7	TNKS,KIF22,HAUS6,BIRC6,PBRM1,NSMCE2,KIF2A	3.30371	0.0076752
M21	mitochondrial matrix	10	ETFDH,HADH,MCL1,BCKDHB,ACSS1,GPT2,PCCA,ALDH4A1,IDH2,TP53	5.43841	4.19122e-05
M21	extrinsic apoptotic signaling pathway in absence of ligand	4	FAS,ITGAV,MCL1,BCL2	14.254	0.000347113
M21	pyridoxal phosphate binding	4	PYGM,SDS,GPT2,SRR	10.6871	0.000900563
M21	sequence-specific DNA binding	11	LHX2,SOX6,MEIS2,PKNOX1,BCL2,NFATC1,LONP2,TRPS1,HEYL,RXRG,PRRX1	3.26878	0.00112193
M21	positive regulation of multicellular organism growth	3	BCL2,BBS2,GPAM	17.4835	0.00120625
M21	hemopoiesis	5	JAG1,SOX6,PKNOX1,BCL2,LYN	6.97329	0.00121089
M21	citrate transport	2	SFXN5,SLC13A5	63.9568	0.00141398
M21	response to drug	9	HADH,SLC1A3,BCL2,FYN,LYN,PDE3A,SRR,ADCYAP1R1,TP53	3.54376	0.00177614
M21	BH3 domain binding	2	MCL1,BCL2	42.6744	0.00233206
M21	citrate transmembrane transporter activity	2	SFXN5,SLC13A5	42.6744	0.00233206
M21	cranial nerve development	2	EPHB1,SLC1A3	42.6744	0.00233206
M21	ethanol oxidation	2	ACSS1,ALDH1A1	42.6744	0.00233206
M21	L-serine ammonia-lyase activity	2	SDS,SRR	42.6744	0.00233206
M21	pyruvate biosynthetic process	2	SDS,SRR	42.6744	0.00233206
M21	renal system process	2	FAS,BCL2	42.6744	0.00233206
M21	T cell lineage commitment	2	BCL2,TP53	42.6744	0.00233206
M21	lamellipodium	6	LRRC16A,NHS,ABI1,FGD4,FAT1,FGD6	4.75335	0.0025356
M21	filopodium assembly	3	ITGA6,FGD4,FGD6	12.8283	0.00257954
M21	negative regulation of extrinsic apoptotic signaling pathway in absence of ligand	3	MCL1,BCL2,FYN	12.8283	0.00257954
M21	negative regulation of protein catabolic process	3	SERPINE2,GRIN2C,FYN	12.8283	0.00257954
M22	SNAP receptor activity	3	SNAP29,STX10,BET1L	14.4202	0.00190578
M22	oxidoreductase activity, acting on paired donors, with oxidation of a pair of donors resulting in the reduction of molecular oxygen to two molecules of water	2	FADS1,SCD5	44.7656	0.00212705
M22	SNARE complex	3	SNAP29,STX10,BET1L	11.2145	0.00356367
M22	death-inducing signaling complex	2	FADD,TRADD	26.8844	0.00437843
M22	FMN binding	2	DHODH,CREG1	26.8844	0.00437843
M22	regulation of extrinsic apoptotic signaling pathway in absence of ligand	2	FADD,TRADD	26.8844	0.00437843
M22	tumor necrosis factor receptor binding	2	FADD,TRADD	22.4087	0.00577999
M22	oxidation-reduction process	8	LEPRE1,CYP20A1,FADS1,DHODH,HTATIP2,ACADVL,CREG1,FMO4	3.04383	0.00723386
M22	iron ion binding	4	LEPRE1,CYP20A1,FADS1,SCD5	5.61053	0.00752304
M22	glycerophospholipid biosynthetic process	4	TAZ,PLA2G4C,PEMT,PTDSS2	5.38625	0.008582
M22	fatty acid biosynthetic process	3	FADS1,SCD5,PTPLA	7.2139	0.0107718
M22	integral to Golgi membrane	3	RER1,ST3GAL4,BET1L	6.96309	0.0117549
M22	alpha-linolenic acid metabolic process	2	FADS1,ACAA1	13.4571	0.0130934
M22	alpha-tubulin binding	2	SPAST,ARL8A	13.4571	0.0130934
M22	unsaturated fatty acid metabolic process	2	FADS1,ACAA1	13.4571	0.0130934
M22	oxidoreductase activity	6	LEPRE1,FADS1,HTATIP2,ACADVL,CREG1,FMO4	3.18159	0.0152442
M22	pyrimidine nucleobase metabolic process	2	NT5C,DHODH	12.2363	0.0153216
M22	positive regulation of interferon-gamma production	2	FADD,FZD5	11.2143	0.0176993
M22	T cell homeostasis	2	CHST3,FADD	11.2143	0.0176993
M22	heme binding	3	CYP20A1,NENF,FADS1	5.61051	0.0200443
M23	endopeptidase activity	4	APH1A,ADAMTS9,PCSK6,ECE1	9.61281	0.00126924
M23	ligase activity	5	MKRN3,RNF144A,TTLL4,RNF169,TTLL11	6.12027	0.00205078
M23	negative regulation of intrinsic apoptotic signaling pathway in response to osmotic stress	2	BDKRB2,ARHGEF2	44.7656	0.00212705
M23	protein polyglutamylation	2	TTLL4,TTLL11	44.7656	0.00212705
M23	regulation of developmental pigmentation	2	ADAMTS9,BCL2L11	44.7656	0.00212705
M23	dendritic growth cone	2	MAPK8IP1,COBL	33.5843	0.00315883
M23	negative regulation of protein secretion	2	RHBDF1,RHBDF2	33.5843	0.00315883
M23	polyamine biosynthetic process	2	PAOX,ADC	33.5843	0.00315883
M23	proteolysis	9	NPEPL1,PGPEP1,RHBDF1,ADAMTS9,PCSK6,BMP1,RHBDF2,ADAMTS18,ECE1	3.1082	0.00405597
M23	ear development	2	BCL2L11,ECE1	26.8844	0.00437843
M23	metalloendopeptidase activity	4	ADAMTS9,BMP1,ADAMTS18,ECE1	6.56776	0.00450016
M23	polyamine metabolic process	2	PAOX,ADC	22.4087	0.00577999
M23	extracellular matrix	6	ADAMTS9,PCSK6,GLG1,ADAMTS18,TNC,CCDC80	3.96112	0.00584413
M23	interstitial matrix	2	TNC,CCDC80	19.2131	0.00735779
M23	protein processing	3	APH1A,PCSK6,ECE1	8.07734	0.00811714
M23	cartilage condensation	2	BMP1,MYCN	16.8158	0.00910625
M23	peptide hormone processing	2	PCSK6,ECE1	16.8158	0.00910625
M23	extrinsic to membrane	3	MYLIP,BCL2L11,EPB41L2	7.2139	0.0107718
M23	actin monomer binding	2	LIMA1,COBL	14.9525	0.0110199
M23	establishment of mitotic spindle orientation	2	GPSM2,ARHGEF2	14.9525	0.0110199
M24	carnitine biosynthetic process	3	TMLHE,BBOX1,ALDH9A1	42.3762	0.000150454
M24	I band	3	KAT2B,MTM1,NEBL	26.5081	0.00042917
M24	leukemia inhibitory factor receptor activity	2	LIFR,IL6ST	70.3957	0.00116965
M24	leukemia inhibitory factor signaling pathway	2	LIFR,IL6ST	70.3957	0.00116965
M24	ciliary neurotrophic factor receptor binding	2	LIFR,IL6ST	47.0726	0.00193092
M24	oncostatin-M-mediated signaling pathway	2	LIFR,IL6ST	47.0726	0.00193092
M24	oncostatin-M receptor activity	2	LIFR,IL6ST	47.0726	0.00193092
M24	structural constituent of muscle	3	MYBPC1,MYOM1,NEBL	12.4897	0.00269188
M24	ciliary neurotrophic factor-mediated signaling pathway	2	LIFR,IL6ST	35.3293	0.00286892
M24	ciliary neurotrophic factor receptor activity	2	LIFR,IL6ST	35.3293	0.00286892
M24	positive regulation of fibroblast apoptotic process	2	BTG1,STK17B	28.2613	0.00397846
M24	cellular nitrogen compound metabolic process	5	PCBD1,TMLHE,BBOX1,HIBADH,ALDH9A1	4.85029	0.00518595
M24	muscle organ development	4	TCF12,CD164,SRI,SGCE	6.026	0.0059378
M24	hormone metabolic process	2	DDO,ALDH9A1	20.2049	0.00669196
M24	protein targeting to lysosome	2	AP3M1,AP3B1	20.2049	0.00669196
M24	T-tubule	3	RDX,SRI,AKAP7	8.16823	0.00783882
M24	anterograde synaptic vesicle transport	2	AP3M1,AP3B1	14.1557	0.0119252
M24	oxidoreductase activity	6	PIPOX,DDO,PLOD2,TMLHE,BBOX1,ALDH9A1	3.34611	0.0122929
M24	microtubule basal body	3	TMEM216,NEDD1,C1ORF88	6.63757	0.0131763
M24	positive regulation of osteoblast differentiation	3	IL6ST,BMPR1B,PRKD1	6.24736	0.0153158
M25	regulation of synaptic plasticity	6	CTNND2,ATP2B2,GRIN2B,GRIN2A,SIPA1L1,RASGRF1	14.188	1.12671e-05
M25	postsynaptic membrane	9	KCNB1,GABRD,DLGAP1,GRIN2B,GRIN2A,SIPA1L1,LRRC4,GABBR2,ARHGAP32	5.32372	0.000113946
M25	synaptic transmission	13	DNAJC5,KCNB1,NRXN3,CAMK2B,GABRD,DLGAP1,KCNA4,GRIN2B,GRIN2A,DLG3,GABBR2,RASGRF1,KCNK9	3.75463	0.000128094
M25	postsynaptic density	7	CTNND2,DLGAP1,GRIN2B,GRIN2A,SIPA1L1,CDK5R1,ARHGAP32	6.26017	0.00024977
M25	cell junction	12	KIAA1462,RPH3A,GABRD,PRKCZ,DLGAP1,GRIN2B,GRIN2A,SCAMP5,SIPA1L1,LRRC4,GABBR2,ARHGAP32	3.52105	0.000384486
M25	retinoid X receptor binding	3	NSD1,NCOA6,NCOR1	27.4383	0.000388651
M25	growth cone	6	STIM1,DSCAM,TSC1,DLG3,CDK5R1,RASGRF1	6.47042	0.000574147
M25	negative regulation of axon extension	3	CDK5R1,TNR,BCL11A	19.9754	0.000831007
M25	neuron cell-cell adhesion	3	CTNND2,CDK5R1,TNR	19.9754	0.000831007
M25	calmodulin-dependent protein kinase activity	3	CAMKK2,CAMK2B,CAMK1D	18.3136	0.00102801
M25	cellular pigment accumulation	2	SHROOM2,SHROOM3	73.0852	0.00109311
M25	cell-cell junction	6	SHROOM2,KIAA1462,TLN2,PRKCZ,CDC42BPB,DLG3	5.23931	0.0015937
M25	regulation of dendritic spine morphogenesis	2	SIPA1L1,CDK5R1	48.8128	0.00180513
M25	regulation of postsynaptic membrane potential	2	GRIN2B,GRIN2A	48.8128	0.00180513
M25	calcium ion transport	5	STIM1,ATP2B2,CAMK2B,GRIN2B,GRIN2A	5.91414	0.00233961
M25	thyroid hormone receptor binding	3	NSD1,NCOA6,NCOR1	12.9342	0.00244547
M25	synaptic vesicle	5	DNAJC5,RPH3A,GRIN2B,GRIN2A,KCNK9	5.82033	0.00249636
M25	peptidyl-serine phosphorylation	4	CAMK2B,PRKCZ,CDK5R1,LMTK2	7.3336	0.0030963
M25	synapse organization	3	ATP2B2,TSC1,TNR	11.5704	0.00323589
M25	calmodulin binding	6	CAMKK2,ATP2B2,CAMK2B,CAMK1D,CAMKV,SPTBN1	4.44534	0.00344711
M26	extracellular matrix	18	OLFML2A,COL1A1,COL3A1,SMOC2,LUM,DCN,CLEC3B,PCOLCE,COL6A2,TINAGL1,COL6A3,OGN,FBLN5,COL15A1,FN1,VWF,LTBP2,HMCN1	14.2041	5.00088e-14
M26	extracellular region	28	OLFML2A,COL1A1,ITIH5,IL1R1,FLNA,COL3A1,ITIH2,FAM20A,CD34,C7,PLAT,LUM,DCN,CLEC3B,SEMA3G,COL6A2,TINAGL1,COL6A3,F13A1,OGN,OMD,FBLN5,COL15A1,NOTCH3,FN1,VWF,ELN,HMCN1	5.51345	2.95349e-11
M26	proteinaceous extracellular matrix	13	COL1A1,SMOC2,PODN,LUM,DCN,COL6A2,OGN,OMD,FBLN5,FN1,VWF,LTBP2,ELN	12.1697	6.7012e-10
M26	extracellular space	20	COL1A1,BMP6,FLT1,ENG,MMRN2,COL3A1,PODN,PLAT,LUM,DCN,CLEC3B,PCOLCE,COL6A2,TINAGL1,COL6A3,OGN,FBLN5,COL15A1,FN1,LTBP2	6.60045	7.10565e-10
M26	extracellular matrix structural constituent	8	COL1A1,COL3A1,LUM,COL6A2,TINAGL1,COL15A1,FN1,ELN	22.9591	1.55453e-08
M26	collagen binding	8	PODN,LUM,DCN,PCOLCE,ITGA1,FN1,VWF,ITGA10	21.4431	2.45353e-08
M26	angiogenesis	11	DLL4,FLT1,ENG,MMRN2,EPAS1,RAMP2,CYP1B1,ACVRL1,COL15A1,GPR124,FN1	7.44338	1.14732e-06
M26	extracellular matrix organization	11	OLFML2A,COL1A1,COL3A1,SMOC2,DCN,COL6A2,COL6A3,FBLN5,COL15A1,FN1,ELN	6.76076	2.71496e-06
M26	extracellular matrix disassembly	6	COL1A1,ENG,COL3A1,COL6A2,COL6A3,COL15A1	16.645	4.856e-06
M26	peptide cross-linking	4	DSP,COL3A1,F13A1,FN1	53.5077	4.9054e-06
M26	wound healing	7	COL1A1,DSP,ENG,COL3A1,PLAT,DCN,FN1	12.249	4.91497e-06
M26	blood vessel remodeling	5	DLL4,EPAS1,FOXC1,ACVRL1,ELN	23.6521	6.99673e-06
M26	cell-cell adhesion	7	DSP,CD34,COL6A2,ICAM2,ESAM,FBLIM1,KIRREL	8.53996	4.13357e-05
M26	positive regulation of cell migration	7	GPER,COL1A1,LEF1,FLT1,FGR,MYO1C,PODXL	8.53996	4.13357e-05
M26	skeletal system development	7	COL1A1,BMP6,COL3A1,PAPSS2,CLEC3B,TBX3,FOXC1	8.41115	4.51371e-05
M26	collagen catabolic process	5	COL1A1,COL3A1,COL6A2,COL6A3,COL15A1	14.9029	4.80412e-05
M26	sprouting angiogenesis	4	LEF1,FLT1,RAMP2,GPR124	24.7471	5.17325e-05
M26	blood coagulation	13	COL1A1,ATP2A3,FLNA,PAPSS2,PLAT,PDE5A,FGR,F13A1,ESAM,FBLN5,FN1,VWF,PRKCH	4.09009	5.87457e-05
M26	glycosaminoglycan metabolic process	7	HYAL2,PAPSS2,LUM,DCN,FOXC1,OGN,OMD	7.93777	6.33146e-05
M26	patterning of blood vessels	4	DLL4,LEF1,FLT1,ENG	20.1024	0.000102121
M27	androgen metabolic process	2	TIPARP,HSD17B4	42.2213	0.00203758
M27	CRD-mediated mRNA stabilization	2	YBX1,HNRNPU	42.2213	0.00203758
M27	CRD-mediated mRNA stability complex	2	YBX1,HNRNPU	33.7985	0.00282985
M27	estrogen metabolic process	2	TIPARP,HSD17B4	33.7985	0.00282985
M27	definitive hemopoiesis	2	MEIS1,CBFB	28.1641	0.00374307
M27	response to X-ray	2	XRCC4,ANXA1	24.1632	0.0047742
M27	skeletal muscle fiber development	2	RCAN1,CAV2	24.1632	0.0047742
M27	XY body	2	H2AFX,SMARCC1	21.1372	0.00592028
M27	isomerase activity	2	PDIA3,HSD17B4	18.7855	0.00717842
M27	negative regulation of transcription regulatory region DNA binding	2	HEY2,MAD2L2	18.7855	0.00717842
M27	alpha-linolenic acid metabolic process	2	ELOVL5,HSD17B4	16.9179	0.00854575
M27	unsaturated fatty acid metabolic process	2	ELOVL5,HSD17B4	16.9179	0.00854575
M27	antioxidant activity	2	SELS,C9ORF21	15.384	0.0100195
M27	double-strand break repair	3	XRCC4,H2AFX,MAD2L2	7.0541	0.011134
M27	polypeptide N-acetylgalactosaminyltransferase activity	2	GALNT7,GALNT10	13.0178	0.0132751
M27	protein O-linked glycosylation	2	GALNT7,GALNT10	13.0178	0.0132751
M27	U12-type spliceosomal complex	2	YBX1,ZCRB1	13.0178	0.0132751
M27	cell morphogenesis	3	CAP1,STRADB,RP2	5.77337	0.0183994
M27	keratinocyte differentiation	2	KRT10,ANXA1	10.5791	0.0188895
M27	meiosis	2	OSGIN2,H2AFX	10.5791	0.0188895
M28	response to ethanol	5	CHRNA7,HTR1B,PACAP,CNR1,NTRK3	10.2635	0.000229633
M28	adenylate cyclase-inhibiting serotonin receptor signaling pathway	2	HTR1B,HTR1A	88.1205	0.000763538
M28	synaptic transmission	10	GRM7,CHRNA7,KCNJ6,GLRA3,KCNN2,HTR1B,NICA6,ADCY2,KCNG3,CACNB2	3.47803	0.00122494
M28	water homeostasis	2	NEDD4L,IGF1	58.6799	0.00126279
M28	G-protein coupled receptor activity	7	GRPR,GRM7,GPR116,HTR1B,CNR1,HTR1A,GPR83	4.61452	0.00136293
M28	behavioral fear response	3	GRM7,PACAP,HTR1A	14.7107	0.00169593
M28	vasoconstriction	2	HTR1B,HTR1A	44.0629	0.00187965
M28	extracellular ligand-gated ion channel activity	3	CHRNA7,GLRA3,NICA6	13.9393	0.00194674
M28	acetylcholine-activated cation-selective channel activity	2	CHRNA7,NICA6	35.2462	0.00261134
M28	acetylcholine receptor activity	2	CHRNA7,NICA6	35.2462	0.00261134
M28	receptor signaling protein activity	3	DOK5,FLRT2,PACAP	12.0369	0.00283286
M28	sulfotransferase activity	3	NDST3,HS6ST3,CHST10	11.5159	0.00317478
M28	G-protein coupled receptor signaling pathway	8	GRPR,GRM7,GPR116,HTR1B,CNR1,RGS6,HTR1A,GPR83	3.51604	0.00328713
M28	acetylcholine-gated channel complex	2	CHRNA7,NICA6	29.3687	0.00345512
M28	regulation of dopamine secretion	2	HTR1B,NICA6	29.3687	0.00345512
M28	regulation of tight junction assembly	2	NEDD4L,PKP2	29.3687	0.00345512
M28	memory	3	GRM7,CHRNA7,CNR1	10.1839	0.00434761
M28	adenylate cyclase binding	2	CHRNA7,ADCY2	25.1805	0.00440832
M28	asymmetric synapse	2	GRM7,CHRNA7	25.1805	0.00440832
M28	negative regulation of JAK-STAT cascade	2	NEUROD1,DAB1	25.1805	0.00440832
M29	viral transcription	29	RPL35,RPS4Y2,RPL19,RPS21,RPL14,UBA52,RPS8,RPL34,RPL37A,RPS19,FAU,RPS6,RPL10A,RPS23,RPLP0,RPS13,RPLP1,RPS5,RPS11,RPS27,RPL15,RPL22,RPS25,RPS20,RPS29,RPS3,RPL13,RPS16,RPL36	90.3886	1.12349e-39
M29	translational elongation	30	RPL35,RPS4Y2,RPL19,RPS21,RPL14,UBA52,RPS8,RPL34,RPL37A,RPS19,FAU,RPS6,RPL10A,RPS23,RPLP0,RPS13,RPLP1,RPS5,EEF1B2,RPS11,RPS27,RPL15,RPL22,RPS25,RPS20,RPS29,RPS3,RPL13,RPS16,RPL36	74.9619	3.43508e-39
M29	translational termination	29	RPL35,RPS4Y2,RPL19,RPS21,RPL14,UBA52,RPS8,RPL34,RPL37A,RPS19,FAU,RPS6,RPL10A,RPS23,RPLP0,RPS13,RPLP1,RPS5,RPS11,RPS27,RPL15,RPL22,RPS25,RPS20,RPS29,RPS3,RPL13,RPS16,RPL36	85.0859	3.81059e-39
M29	viral life cycle	29	RPL35,RPS4Y2,RPL19,RPS21,RPL14,UBA52,RPS8,RPL34,RPL37A,RPS19,FAU,RPS6,RPL10A,RPS23,RPLP0,RPS13,RPLP1,RPS5,RPS11,RPS27,RPL15,RPL22,RPS25,RPS20,RPS29,RPS3,RPL13,RPS16,RPL36	74.3274	6.46426e-38
M29	SRP-dependent cotranslational protein targeting to membrane	31	RPL35,RPS4Y2,RPL19,RPS21,RPL14,UBA52,RPS8,RPL34,RPL37A,RPS19,FAU,RPS6,RPL10A,RPS23,RPLP0,RPS13,RPLP1,RPS5,RPS11,RPS27,RPL15,RPL22,RPS25,RPS20,RPS29,RPS3,SEC61B,RPL13,RPS16,RPL36,SSR4	57.3177	1.03225e-37
M29	translational initiation	30	RPL35,RPS4Y2,RPL19,RPS21,RPL14,UBA52,RPS8,RPL34,RPL37A,RPS19,FAU,RPS6,RPL10A,RPS23,RPLP0,RPS13,RPLP1,RPS5,RPS11,RPS27,RPL15,RPL22,RPS25,RPS20,RPS29,RPS3,EIF3H,RPL13,RPS16,RPL36	54.4734	4.26334e-36
M29	structural constituent of ribosome	30	RPL35,RPS4Y2,RPL19,RPS21,RPL14,UBA52,RPS8,RPL34,RPL37A,RPS19,FAU,RPS6,RPL10A,RPS23,RPLP0,RPS13,RPLP1,RPS5,RPS11,RPS27,RPL15,RPL22,RPS25,RPS20,RPS29,RPS3,RPL13,RPS16,MRPL51,RPL36	53.5382	6.46194e-36
M29	nuclear-transcribed mRNA catabolic process, nonsense-mediated decay	29	RPL35,RPS4Y2,RPL19,RPS21,RPL14,UBA52,RPS8,RPL34,RPL37A,RPS19,FAU,RPS6,RPL10A,RPS23,RPLP0,RPS13,RPLP1,RPS5,RPS11,RPS27,RPL15,RPL22,RPS25,RPS20,RPS29,RPS3,RPL13,RPS16,RPL36	56.7742	2.09868e-35
M29	translation	34	RPL35,RPS4Y2,RPL19,RPS21,RPL14,UBA52,RPS8,RPL34,RPL37A,RPS19,FAU,RPS6,RPL10A,RPS23,RPLP0,RPS13,RPLP1,RPS5,EEF1B2,RPS11,RPS27,RPL15,RPL22,RPS25,RPS20,RPS29,RPS3,EIF3H,SEC61B,RPL13,RPS16,MRPL51,RPL36,SSR4	29.3161	4.39893e-33
M29	mRNA metabolic process	31	RPL35,RPS4Y2,RPL19,RPS21,RPL14,UBA52,RPS8,RPL34,RPL37A,RPS19,FAU,RPS6,RPL10A,RPS23,RPLP0,RPS13,LSM3,RPLP1,RPS5,RPS11,RPS27,RPL15,RPL22,RPS25,RPS20,RPS29,RPS3,LSM7,RPL13,RPS16,RPL36	27.9343	6.09351e-30
M29	ribosome	27	RPL35,RPS4Y2,RPL19,RPS21,RPL14,UBA52,RPS8,RPL34,RPL37A,RPS19,FAU,RPS6,RPS23,RPLP0,RPS13,RPLP1,RPS11,RPS27,RPL15,RPL22,RPS25,RPS20,RPS29,RPS3,RPL13,RPS16,RPL36	39.1109	9.80217e-30
M29	RNA metabolic process	31	RPL35,RPS4Y2,RPL19,RPS21,RPL14,UBA52,RPS8,RPL34,RPL37A,RPS19,FAU,RPS6,RPL10A,RPS23,RPLP0,RPS13,LSM3,RPLP1,RPS5,RPS11,RPS27,RPL15,RPL22,RPS25,RPS20,RPS29,RPS3,LSM7,RPL13,RPS16,RPL36	24.9957	1.06828e-28
M29	viral process	30	RPL35,RPS4Y2,RPL19,RPS21,RPL14,UBA52,RPS8,RPL34,RPL37A,RPS19,FAU,RPS6,RPL10A,RPS23,RPLP0,RPS13,RPLP1,TCEB2,RPS5,RPS11,RPS27,RPL15,RPL22,RPS25,RPS20,RPS29,RPS3,RPL13,RPS16,RPL36	19.3697	4.49218e-25
M29	cellular protein metabolic process	34	RPL35,RPS4Y2,RPL19,RPS21,RPL14,UBA52,RPS8,RPL34,RPL37A,RPS19,FAU,RPS6,RPL10A,RPS23,RPLP0,RPS13,RPLP1,RPS5,EEF1B2,RPS11,RPS27,RPL15,RPL22,RPS25,RPS20,RPS29,RPS3,EIF3H,SEC61B,RPL13,PFDN5,RPS16,RPL36,SSR4	13.2976	2.81084e-23
M29	cytosolic small ribosomal subunit	16	RPS4Y2,RPS21,RPS8,RPS19,FAU,RPS6,RPS23,RPS13,RPS5,RPS11,RPS27,RPS25,RPS20,RPS29,RPS3,RPS16	88.6301	6.92193e-23
M29	gene expression	36	RPL35,RPS4Y2,RPL19,RPS21,RPL14,UBA52,RPS8,RPL34,RPL37A,RPS19,FAU,RPS6,RPL10A,RPS23,RPLP0,RPS13,LSM3,RPLP1,TCEB2,RPS5,EEF1B2,RPS11,RPS27,RPL15,RPL22,RPS25,RPS20,RPS29,RPS3,EIF3H,SEC61B,LSM7,RPL13,RPS16,RPL36,SSR4	9.29292	8.3703e-20
M29	cytosolic large ribosomal subunit	13	RPL35,RPL19,RPL14,UBA52,RPL34,RPL37A,RPL10A,RPLP0,RPLP1,RPL15,RPL22,RPL13,RPL36	76.3136	2.41618e-18
M29	small ribosomal subunit	12	RPS4Y2,RPS21,FAU,RPS6,RPS23,RPS5,RPS25,RPS20,RPS29,RPS3,RPS16,GNB2L1	85.4631	1.76523e-17
M29	RNA binding	18	RPS4Y2,RPL19,RPL14,RPL34,FAU,RPL10A,SLIRP,RPLP0,LSM3,RPLP1,RPS5,RPL15,RPL22,RPS25,RPS20,RPS3,RPL13,RPS16	5.39806	8.76611e-08
[truncated: 161 more rows]
